# Supplementary material for: LIANA+ provides an all-in-one framework for cell–cell communication inference
Source: Nat Cell Biol. 2024 Sep 2;26(9):1613–22. doi: 10.1038/s41556-024-01469-w (PMC11392821; doi:10.1038/s41556-024-01469-w)
Supplement: Supplementary file 4 — Supplementary Tables 1–5 and references. [file 41556_2024_1469_MOESM4_ESM.xlsx]

## Sheet: Supplementary Table 1
Workflow	Data Details	Method Components	Total RAM usage†	Running Time†
Steady-state single-cell data analysis	3k PBMCs	LIANA single-cell Rank aggregate* of 5 methods with 1,000 permutations, visualization	< 1GB	< 1 minute
Identification of bivariate spatial co-expression patterns	A myocardial infarction 10X Visium slide	Estimation of global and local co-localisation statistics, corresponding categories and permutation p-values. Subsequent, decomposition of local scores into spatial CCC patterns using NMF. Pathway enrichment and co-localisation with TFs inferred to be active.	2.5GB	6 minutes
Learning spatial relationships across views	A myocardial infarction 10X Visium slide	Exploratory analysis leveraging linear and random forest models in diverse multi-view modelling designs.	2GB	4 minutes
Learning spatial relationships and identifying local bivariate associations from multi-omics data	Joint 10X Visium and MALDI-MSI data (~3k spots each)	Multi-view learning and bivariate spatial associations on spatial multi-omics data	1GB	3 minutes
Decomposition of CCC patterns with Bayesian Multi-view Factor Analysis	16 samples from Lupus patients, with a total of 15k cells	Rank aggregate* of 5 single-cell methods, multi-view factorisation, Pathway enrichment	1GB	2 minutes
Decomposition of CCC patterns with Tensor-cell2cell	16 samples from Lupus patients, with a total of 15k cells	Rank aggregate* of 5 single-cell methods, PARAFAC factorisation, Pathway enrichment	3.5GB	9 minutes (with GPU)
Differential expression analysis, with causal network inference	16 samples from Lupus patients, with a total of 15k cells	Identification of DE ligand-receptor interactions, inference of putative causal connections to downstream TFs	1.5GB	3.5 minutes
* LIANA’s rank aggregate, published in our previous work 12, can be replaced by any of the other 8 single-cell ligand-receptor methods in LIANA+, see Supp. Table 3. † Running time and RAM statistics were generated using the start-to-finish workflows of LIANA+ (v1.0.5) on a personal laptop (Dell XPS15 2019), with an Intel Processor i7-9750H and 16GB of RAM. The workflows are also available as vign…

## Sheet: Supplementary Table 2
	LIANA+	LIANA	CellPhoneDB	CellChat	MultiNicheNet	Tensor-cell2cell	Scriabin	SpatialDM	COMMOT	NCEM
Single-cell (Dissociated) Inference
Group-based LR	8 methods + Consensus	6 methods + Consensus	✓	✓	✓	✓	x	x	x	x
Group-free LR	x	x	x	x	x	x	✓	x	x	x
Spatial Inference
Global
Bivariate	✓	x	x	x	x	x	x	✓	x	✓
Multi-view	✓	x	x	x	x	x	x	x	x	✓
Local
Bivariate	✓	x	x	x	x	x	x	✓	x	x
Multi-variate	x	x	x	x	x	x	x	x	✓	x
Multi-condition
DEA-Based	✓	x	✓	x	✓	x	x	x	x	x
Hypothesis-free	✓	x	x	✓	x	✓	✓	*1	x	x
Multimodal
Handles multimodal data	✓	x	x	x	x	x	x	x	x	x
Knowledge
Protein-mediated LR	15 Resources + Consensus	15 Resources + Consensus	✓	✓	✓	✓	LIANA's Resources	✓	✓	✓
Metabolite-mediated LR	✓	x	✓	x	x	x	x	x	x	x
LR Pathway Annotations	*2	x	x	✓	x	✓	x	✓	x	x
Downstream Signalling	✓	x	x	x	✓(extensive)	x	✓ (via NicheNet)	x	x	x
Misc
Language	Python	R	Python	R	R	Python	R	Python	Python	Python
*1 SpatialDM uses z-scores across samples to find differentially deregulated LRs, the other tools utilise factorization approaches for hypothesis-free multi-condition analysis
*2 LIANA provides a flexible function to annotate interactions according to any pathway gene set

## Sheet: Supplementary Table 3
Method*	Magnitude	Specificity
CellPhoneDBv2 3	$$LRmean_{k,ij} = \frac{L_{C_{i}} + R_{C_{j}}}{2}$$	CellPhoneDBv2’s cell label permutation approach; See ρ
Geometric Mean	$$LRgeometric.mean_{k,ij} = \sqrt{L_{C_{i}} \cdot R_{C_{j}}}$$	See ρ
CellChat LR probability † 4	$$LRprob_{k,ij} = \frac{L^*_{C_{i}} \cdot R^*_{C_{j}}}{Kh + L^*_{C_{i}} \cdot R^*_{C_{j}}}$$ where Kh = 0.5 by default and L* & R* are aggregated using Tuckey's Trimean function.	See ρ
SingleCellSignalR 5	$$LRscore_{k,ij} = \frac{\sqrt{L_{C_{i}} R_{C_{j}}}}{\sqrt{L_{C_{i}} R_{C_{j}}} + \mu}$$where is the mean of the expression matrix M	-
NATMI 6	$$LRproduct_{k,ij} = L_{C_{i}} R_{C_{j}}$$	$$SpecificityWeight_{k,ij} = \frac{L_{C_{i}}}{\sum^{n} L_{C_{i}}} \cdot \frac{R_{C_{j}}}{\sum^{n} R_{C_{j}}}$$
Connectome 7	$$LRproduct_{k,ij} = L_{C_{i}} R_{C_{j}}$$	$$LRz.mean_{k,ij} = \frac{z_{L_{C_{i}}} + z_{R_{C_{j}}}}{2}$$ where z is the z-score of the expression matrix M
LogFC‡	-	$$LRlog2FC_{k,ij} = \frac{\text{Log2FC}_{C_i,L} + \text{Log2FC}_{C_j,R}}{2}$$
ScSeqComm (intercellular scores only) 8	$$P(X) = \Phi\left(\frac{X - \mu}{\sigma / \sqrt{n}}\right)$$ $$LRinterscore_{k,ij} = \text{min}(P(L_{Ci}), P(R_{Cj}))$$ Where $$\Phi$$ is the CDF of a normal distribution, μ is the mean, σ is the standard deviation, and n is the number of observations	-
LIANA’s Consensus#	Used flexibly combine the methods above. By default, uses all except the Geometric mean and CellChat, independently for magnitude and specificity scores.
Shared Notation: k is the k-th ligand-receptor interaction L - expression of ligand L; R - expression of receptor R; See Ѫ C - cell cluster i - cell group i j - cell group j M - a library-size normalised and log1p-transformed gene expression matrix X - normalised gene expression vector Permutations to calculate specificity: $$p\text{-value}_{k,ij} = \frac{1}{P} \sum_{p=1}^{P} [fun_{permuted}(L^*_…

## Sheet: Supplementary Table 4
Dataset	Organ	Samples‡	Condition	Reference	Data URL
Kuppe	heart	23	Cardiac Infarction	10	https://cellxgene.cziscience.com/collections/8191c283-0816-424b-9b61-c3e1d6258a77
Reichart	heart	126	Cardiomyopathies	11	https://cellxgene.cziscience.com/collections/e75342a8-0f3b-4ec5-8ee1-245a23e0f7cb
Carraro	lung	16	Cystic fibrosis	12	https://www.ncbi.nlm.nih.gov/geo/query/acc.cgi?acc=GSE150674
Habermann	lung	18	Pulmonary Fibrosis	13	https://www.ncbi.nlm.nih.gov/geo/query/acc.cgi?acc=GSE135893
Velmeshev	brain	38	Autism Spectrum Disorder	14	https://codeocean.com/capsule/9737314/tree/v2; https://www.ncbi.nlm.nih.gov/bioproject/PRJNA434002/
‡ Following quality control and included in the classification

## Sheet: Supplementary Table 5
Dataset	Samples‡	Condition	Reference	Data URL
Kuppe	23	Acute cardiac Infarction	10	https://cellxgene.cziscience.com/collections/8191c283-0816-424b-9b61-c3e1d6258a77
Reichart	126	Cardiomyopathies	11	https://cellxgene.cziscience.com/collections/e75342a8-0f3b-4ec5-8ee1-245a23e0f7cb
Simonson	15	Ischemic cardiomyopathy	15	https://singlecell.broadinstitute.org/single_cell/study/SCP1849/
Koenig	38	dilated (nonischemic) cardiomyopathy	16	https://www.ncbi.nlm.nih.gov/geo/query/acc.cgi?acc=GSE183852
Chaffin	42	dilated and hypertrophic cardiomyopathy	17	https://singlecell.broadinstitute.org/single_cell/study/SCP1303/
Armute	40	Cardiomyopathies	18	https://www.ncbi.nlm.nih.gov/geo/query/acc.cgi?acc=GSE226314
‡ Number of samples included in the evaluation

## Sheet: References
1. Dimitrov, D. et al. Comparison of methods and resources for cell-cell communication inference from single-cell RNA-Seq data. Nat. Commun. 13, 3224 (2022).
2. Baghdassarian, H. M., Dimitrov, D., Armingol, E., Saez-Rodriguez, J. & Lewis, N. E. Combining LIANA and Tensor-cell2cell to decipher cell-cell communication across multiple samples. Cell Rep. Methods 100758 (2024) doi:10.1016/j.crmeth.2024.100758.
3. Efremova, M., Vento-Tormo, M., Teichmann, S. A. & Vento-Tormo, R. CellPhoneDB: inferring cell-cell communication from combined expression of multi-subunit ligand-receptor complexes. Nat. Protoc. 15, 1484–1506 (2020).
4. Jin, S. et al. Inference and analysis of cell-cell communication using CellChat. Nat. Commun. 12, 1088 (2021).
5. Cabello-Aguilar, S. et al. SingleCellSignalR: inference of intercellular networks from single-cell transcriptomics. Nucleic Acids Res. 48, e55 (2020).
6. Hou, R., Denisenko, E., Ong, H. T., Ramilowski, J. A. & Forrest, A. R. R. Predicting cell-to-cell communication networks using NATMI. Nat. Commun. 11, 5011 (2020).
7. Raredon, M. S. B. et al. Computation and visualization of cell-cell signaling topologies in single-cell systems data using Connectome. Sci. Rep. 12, 4187 (2022).
8. Baruzzo, G., Cesaro, G. & Di Camillo, B. Identify, quantify and characterize cellular communication from single-cell RNA sequencing data with scSeqComm. Bioinformatics 38, 1920–1929 (2022).
9. Kolde, R., Laur, S., Adler, P. & Vilo, J. Robust rank aggregation for gene list integration and meta-analysis. Bioinformatics 28, 573–580 (2012).
10. Kuppe, C. et al. Spatial multi-omic map of human myocardial infarction. Nature 608, 766–777 (2022).
11. Reichart, D. et al. Pathogenic variants damage cell composition and single cell transcription in cardiomyopathies. Science 377, eabo1984 (2022).
12. Carraro, G. et al. Transcriptional analysis of cystic fibrosis airways at single-cell resolution reveals altered epithelial cell states and composition. Nat. Med. 27, 806–814 (2021).
13. Habermann, A. C. et al. Single-cell RNA sequencing reveals profibrotic roles of distinct epithelial and mesenchymal lineages in pulmonary fibrosis. Sci. Adv. 6, eaba1972 (2020).
14. Velmeshev, D. et al. Single-cell genomics identifies cell type-specific molecular changes in autism. Science 364, 685–689 (2019).
15. Simonson, B. et al. Single-nucleus RNA sequencing in ischemic cardiomyopathy reveals common transcriptional profile underlying end-stage heart failure. Cell Rep. 42, 112086 (2023).
16. Koenig, A. L. et al. Single-cell transcriptomics reveals cell-type-specific diversification in human heart failure. Nat. Cardiovasc. Res. 1, 263–280 (2022).
17. Chaffin, M. et al. Single-nucleus profiling of human dilated and hypertrophic cardiomyopathy. Nature 608, 174–180 (2022).
18. Amrute, J. M. et al. Defining cardiac functional recovery in end-stage heart failure at single-cell resolution. Nat. Cardiovasc. Res. 2, 399–416 (2023).
