# Supplementary material for: LIANA+ provides an all-in-one framework for cell–cell communication inference
Source: Nat Cell Biol. 2024 Sep 2;26(9):1613–22. doi: 10.1038/s41556-024-01469-w (PMC11392821; doi:10.1038/s41556-024-01469-w)
Supplement: Supplementary file 5 — Code for the LIANA+ version used throughout the manuscript. [file 41556_2024_1469_MOESM5_ESM.zip]

Archive with 115 entries (98 files):
- liana-py-1.0.5/
- liana-py-1.0.5/.github/
- liana-py-1.0.5/.github/ISSUE_TEMPLATE/
- liana-py-1.0.5/.github/ISSUE_TEMPLATE/bug_report.md
- liana-py-1.0.5/.github/ISSUE_TEMPLATE/feature_request.md
- liana-py-1.0.5/.github/workflows/
- liana-py-1.0.5/.github/workflows/main.yml
- liana-py-1.0.5/.gitignore
- liana-py-1.0.5/.pre-commit-config.yaml
- liana-py-1.0.5/.readthedocs.yml
- liana-py-1.0.5/LICENSE
- liana-py-1.0.5/README.md
- liana-py-1.0.5/liana/
- liana-py-1.0.5/liana/__init__.py
- liana-py-1.0.5/liana/_constants.py
- liana-py-1.0.5/liana/_docs.py
- liana-py-1.0.5/liana/_logging.py
- liana-py-1.0.5/liana/method/
- liana-py-1.0.5/liana/method/__init__.py
- liana-py-1.0.5/liana/method/_pipe_utils/
- liana-py-1.0.5/liana/method/_pipe_utils/__init__.py
- liana-py-1.0.5/liana/method/_pipe_utils/_aggregate.py
- liana-py-1.0.5/liana/method/_pipe_utils/_common.py
- liana-py-1.0.5/liana/method/_pipe_utils/_get_mean_perms.py
- liana-py-1.0.5/liana/method/_pipe_utils/_pre.py
- liana-py-1.0.5/liana/method/fun/
- liana-py-1.0.5/liana/method/fun/__init__.py
- liana-py-1.0.5/liana/method/fun/_causalnet.py
- liana-py-1.0.5/liana/method/sc/
- liana-py-1.0.5/liana/method/sc/_Method.py
- liana-py-1.0.5/liana/method/sc/__init__.py
- liana-py-1.0.5/liana/method/sc/_cellchat.py
- liana-py-1.0.5/liana/method/sc/_cellphonedb.py
- liana-py-1.0.5/liana/method/sc/_connectome.py
- liana-py-1.0.5/liana/method/sc/_geometric_mean.py
- liana-py-1.0.5/liana/method/sc/_liana_pipe.py
- liana-py-1.0.5/liana/method/sc/_logfc.py
- liana-py-1.0.5/liana/method/sc/_natmi.py
- liana-py-1.0.5/liana/method/sc/_rank_aggregate.py
- liana-py-1.0.5/liana/method/sc/_scseqcomm.py
- liana-py-1.0.5/liana/method/sc/_singlecellsignalr.py
- liana-py-1.0.5/liana/method/sp/
- liana-py-1.0.5/liana/method/sp/_Misty.py
- liana-py-1.0.5/liana/method/sp/_SpatialBivariate.py
- liana-py-1.0.5/liana/method/sp/__init__.py
- liana-py-1.0.5/liana/method/sp/_bivariate_funs.py
- liana-py-1.0.5/liana/method/sp/_lr_bivar.py
- liana-py-1.0.5/liana/method/sp/_misty_constructs.py
- liana-py-1.0.5/liana/method/sp/_spatial_pipe.py
- liana-py-1.0.5/liana/multi/
- liana-py-1.0.5/liana/multi/__init__.py
- liana-py-1.0.5/liana/multi/_nmf.py
- liana-py-1.0.5/liana/multi/df_to_lr.py
- liana-py-1.0.5/liana/multi/to_mudata.py
- liana-py-1.0.5/liana/multi/to_tensor_c2c.py
- liana-py-1.0.5/liana/plotting/
- liana-py-1.0.5/liana/plotting/__init__.py
- liana-py-1.0.5/liana/plotting/_common.py
- liana-py-1.0.5/liana/plotting/_connectivity_plot.py
- liana-py-1.0.5/liana/plotting/_dotplot.py
- liana-py-1.0.5/liana/plotting/_misty_plots.py
- liana-py-1.0.5/liana/plotting/_tileplot.py
- liana-py-1.0.5/liana/resource/
- liana-py-1.0.5/liana/resource/__init__.py
- liana-py-1.0.5/liana/resource/_reassemble_complexes.py
- liana-py-1.0.5/liana/resource/_resource_utils.py
- liana-py-1.0.5/liana/resource/get_metalinks.py
- liana-py-1.0.5/liana/resource/omni_resource.csv
- liana-py-1.0.5/liana/resource/select_resource.py
- liana-py-1.0.5/liana/testing/
- liana-py-1.0.5/liana/testing/__init__.py
- liana-py-1.0.5/liana/testing/_sample_anndata.py
- liana-py-1.0.5/liana/testing/_sample_dea.py
- liana-py-1.0.5/liana/testing/_sample_lrs.py
- liana-py-1.0.5/liana/testing/_sample_misty.py
- liana-py-1.0.5/liana/testing/datasets.py
- liana-py-1.0.5/liana/tests/
- liana-py-1.0.5/liana/tests/__init__.py
- liana-py-1.0.5/liana/tests/data/
- liana-py-1.0.5/liana/tests/data/aggregate_rank_rest.csv
- liana-py-1.0.5/liana/tests/data/all_defaults.csv
- liana-py-1.0.5/liana/tests/data/not_defaults.csv
- liana-py-1.0.5/liana/tests/data/synthetic.h5ad
- liana-py-1.0.5/liana/tests/test_bivar.py
- liana-py-1.0.5/liana/tests/test_bivariate_funs.py
- liana-py-1.0.5/liana/tests/test_causalnet.py
- liana-py-1.0.5/liana/tests/test_converters.py
- liana-py-1.0.5/liana/tests/test_generate_lr.py
- liana-py-1.0.5/liana/tests/test_get_mean_perms.py
- liana-py-1.0.5/liana/tests/test_interpolate.py
- liana-py-1.0.5/liana/tests/test_liana_pipe.py
- liana-py-1.0.5/liana/tests/test_lr_bivar.py
- liana-py-1.0.5/liana/tests/test_metalinksdb.py
- liana-py-1.0.5/liana/tests/test_misty.py
- liana-py-1.0.5/liana/tests/test_misty_plots.py
- liana-py-1.0.5/liana/tests/test_multi.py
- liana-py-1.0.5/liana/tests/test_multi_dea.py
- liana-py-1.0.5/liana/tests/test_multi_nmf.py
- liana-py-1.0.5/liana/tests/test_plotting.py
- liana-py-1.0.5/liana/tests/test_pre.py
- liana-py-1.0.5/liana/tests/test_rank_aggregate.py
- liana-py-1.0.5/liana/tests/test_sc_methods.py
- liana-py-1.0.5/liana/tests/test_select_resource.py
- liana-py-1.0.5/liana/tests/test_spatial_utils.py
- liana-py-1.0.5/liana/utils/
- liana-py-1.0.5/liana/utils/__init__.py
- liana-py-1.0.5/liana/utils/_getters.py
- liana-py-1.0.5/liana/utils/interpolate_adata.py
- liana-py-1.0.5/liana/utils/mdata_to_anndata.py
- liana-py-1.0.5/liana/utils/obsm_to_adata.py
- liana-py-1.0.5/liana/utils/query_bandwidth.py
- liana-py-1.0.5/liana/utils/spatial_neighbors.py
- liana-py-1.0.5/liana/utils/transform.py
- liana-py-1.0.5/poetry.lock
- liana-py-1.0.5/pyproject.toml
