# Supplementary material for: LIANA+ provides an all-in-one framework for cell–cell communication inference
Source: Nat Cell Biol. 2024 Sep 2;26(9):1613–22. doi: 10.1038/s41556-024-01469-w (PMC11392821; doi:10.1038/s41556-024-01469-w)
Supplement: Supplementary file 5 — Code for the LIANA+ version used throughout the manuscript. [file 41556_2024_1469_MOESM5_ESM.zip › liana-py-1.0.5/.github/ISSUE_TEMPLATE/bug_report.md]

---
name: Bug report
about: Create a report to help us improve
title: ''
labels: bug, help wanted
assignees: dbdimitrov

---

**Describe the bug**
A clear and concise description of what the bug is.

**To Reproduce**
If possible please provide a minimal reproducible example.
For example, a downsampled version of the your `anndata` object.

**Screenshots**
If applicable, add screenshots with a traceback to any exception.
