# Supplementary material for: LIANA+ provides an all-in-one framework for cell–cell communication inference
Source: Nat Cell Biol. 2024 Sep 2;26(9):1613–22. doi: 10.1038/s41556-024-01469-w (PMC11392821; doi:10.1038/s41556-024-01469-w)
Supplement: Supplementary file 5 — Code for the LIANA+ version used throughout the manuscript. [file 41556_2024_1469_MOESM5_ESM.zip › liana-py-1.0.5/.github/ISSUE_TEMPLATE/feature_request.md]

---
name: Feature request
about: Suggest a Method, Resource, Plot
title: ''
labels: enhancement
assignees: dbdimitrov

---

**Is your feature request related to a problem? Please describe.**
A clear and concise description of what the desired feature is.

**Describe the solution you'd like**
A clear and concise description of what you want to happen. Examples from other methods are welcome.


Contributions to LIANA are also more than welcome!
