# Supplementary material for: LIANA+ provides an all-in-one framework for cell–cell communication inference
Source: Nat Cell Biol. 2024 Sep 2;26(9):1613–22. doi: 10.1038/s41556-024-01469-w (PMC11392821; doi:10.1038/s41556-024-01469-w)
Supplement: Supplementary file 5 — Code for the LIANA+ version used throughout the manuscript. [file 41556_2024_1469_MOESM5_ESM.zip › liana-py-1.0.5/.github/workflows/main.yml]

name: Python package

on:
  push:
    branches: [ "main" ]
  pull_request:
    branches: [ "main" ]

jobs:
  build:
    runs-on: ubuntu-latest
    strategy:
      fail-fast: false
      matrix:
        python-version: ["3.8", "3.10"]

    steps:
    - uses: actions/checkout@v3
    - name: Set up Python ${{ matrix.python-version }}
      uses: actions/setup-python@v3
      with:
        python-version: ${{ matrix.python-version }}
    - name: Install Poetry
      run: |
        curl -sSL https://install.python-poetry.org | python -
    - name: Install dependencies
      run: |
        poetry install --extras "full"
    - name: Lint with flake8
      run: |
        # stop the build if there are Python syntax errors or undefined names
        poetry run flake8 . --count --select=E9,F63,F7,F82 --show-source --statistics
        # exit-zero treats all errors as warnings. The GitHub editor is 127 chars wide
        poetry run flake8 . --count --exit-zero --max-complexity=10 --max-line-length=127 --statistics
    - name: Test and add coverage
      run: |
        poetry run pytest --cov --disable-warnings liana
    - name: Upload coverage reports to Codecov
      run: |
        curl -Os https://uploader.codecov.io/latest/linux/codecov
        chmod +x codecov
        ./codecov -t ${CODECOV_TOKEN}

  build-macOS:

    runs-on: macOS-latest

    steps:
    - uses: actions/checkout@v2
    - name: Set up Python 3.9
      uses: actions/setup-python@v2
      with:
        python-version: 3.9
    - name: Install Poetry
      run: |
        python -m pip install --upgrade pip
        python -m pip install poetry
    - name: Install dependencies
      run: |
        poetry install --extras "full"
    - name: Lint with flake8
      run: |
        # stop the build if there are Python syntax errors or undefined names
        poetry run flake8 . --count --select=E9,F63,F7,F82 --show-source --statistics
        # exit-zero treats all errors as warnings. The GitHub editor is 127 chars wide
        poetry run flake8 . --count --exit-zero --max-complexity=10 --max-line-length=127 --statistics
    - name: Test
      run: |
        poetry run pytest --disable-warnings .
