# Supplementary material for: LIANA+ provides an all-in-one framework for cell–cell communication inference
Source: Nat Cell Biol. 2024 Sep 2;26(9):1613–22. doi: 10.1038/s41556-024-01469-w (PMC11392821; doi:10.1038/s41556-024-01469-w)
Supplement: Supplementary file 5 — Code for the LIANA+ version used throughout the manuscript. [file 41556_2024_1469_MOESM5_ESM.zip › liana-py-1.0.5/liana/__init__.py]

__version__ = '1.0.5'

from liana import method as mt, plotting as pl, resource as rs, multi as mu, utils as ut, testing

# done after everything has been imported (adapted from scanpy)
import sys
from scanpy._utils import annotate_doc_types

sys.modules.update({f'{__name__}.{m}': globals()[m] for m in ['mt', 'pl', 'rs', 'ut']})
annotate_doc_types(sys.modules[__name__], 'liana')

del sys, annotate_doc_types
