# Supplementary material for: LIANA+ provides an all-in-one framework for cell–cell communication inference
Source: Nat Cell Biol. 2024 Sep 2;26(9):1613–22. doi: 10.1038/s41556-024-01469-w (PMC11392821; doi:10.1038/s41556-024-01469-w)
Supplement: Supplementary file 5 — Code for the LIANA+ version used throughout the manuscript. [file 41556_2024_1469_MOESM5_ESM.zip › liana-py-1.0.5/liana/method/fun/_causalnet.py]

import pandas as pd
import numpy as np
from liana._logging import _logg, _check_if_installed
from liana._constants import DefaultValues as V


def build_prior_network(ppis,
                        input_nodes,
                        output_nodes,
                        lr_sep=None,
                        verbose=V.verbose):
    """
    Build Prior Network from PPIs and input/output nodes.

    Parameters
    ----------
    ppis : list of tuples or pandas DataFrame
        The PPIs to use for the prior network. If a pandas DataFrame is provided, it must have the columns
    input_nodes : dict
        A dictionary of input nodes. The keys are the node names, the values are the node scores.
    output_nodes : dict
        A dictionary of output nodes. The keys are the node names, the values are the node scores.
    lr_sep : str, optional
        The separator to use to split the input nodes into ligand and receptor. If None, the input nodes will be used as is.
    verbose : bool, optional
        Whether to print progress information. Default: True

    Returns
    -------
    corneto.Graph

    """

    cn = _check_if_installed("corneto")

    if lr_sep is not None:
        if any(lr_sep in k for k in input_nodes.keys()):
            _logg(f"Input nodes are in the format Ligand{lr_sep}Receptor. Extracting only the receptor...", verbose=verbose)
            # Print only at most the first 3 entries
            for k, v in list(input_nodes.items())[:3]:
                _logg(f" - {k} -> {v}", verbose=verbose)
            _logg(" - ...", verbose=verbose)
            # Do the split only if lr_sep is present, otherwise get the same key:
            input_nodes = {k.split(lr_sep)[-1]: v for k, v in input_nodes.items()}

    _logg("Importing network...", verbose=verbose)
    if isinstance(ppis, list):
        G = cn.Graph.from_sif_tuples(ppis)
    elif isinstance(ppis, pd.DataFrame):
        ppis = [(r.source, r.mor, r.target) for (_, r) in ppis.iterrows() if r.source != r.target]
        G = cn.Graph.from_sif_tuples(ppis)
    else:
        raise ValueError("PPIs must be a list of tuples or a pandas DataFrame.")
    _logg("done.", verbose=verbose)

    incl_inputs = set(G.vertices).intersection(set(input_nodes))
    incl_outputs = set(G.vertices).intersection(set(output_nodes))

    _logg(f" - Nodes x Edges: {G.num_vertices, G.num_edges}", verbose=verbose)
    _logg(f" - Provided inputs included in the prior network: {len(incl_inputs)}/{len(input_nodes)}", verbose=verbose)
    _logg(f" - Provided outputs included in the network: {len(incl_outputs)}/{len(output_nodes)}", verbose=verbose)

    _logg("Performing reachability analysis...", verbose=verbose)
    Gp = G.prune(list(incl_inputs), list(incl_outputs))
    _logg("done.", verbose=verbose)
    pruned_size = (Gp.num_vertices, Gp.num_edges)
    incl_inputs_pruned = set(Gp.vertices).intersection(incl_inputs)
    incl_outputs_pruned = set(Gp.vertices).intersection(incl_outputs)

    _logg(f" - Selected inputs: {len(incl_inputs_pruned)}/{len(incl_inputs)}.", verbose=verbose)
    _logg(f" - Selected outputs: {len(incl_outputs_pruned)}/{len(incl_outputs)}.", verbose=verbose)
    _logg(f" - Final size of the prior graph: {pruned_size}.", verbose=verbose)

    if len(incl_outputs_pruned) == 0:
        raise ValueError("None of the output nodes can be reached from the provided input nodes in the PPI network.")
    if len(incl_inputs_pruned) == 0:
        raise ValueError("None of the input nodes can reach any of the output nodes in the PPI network.")

    return Gp

def _get_scores(d):
    return (
       [v for v in d.values() if v < 0],
       [v for v in d.values() if v > 0]
    )


def find_causalnet(
        prior_graph,
        input_node_scores,
        output_node_scores,
        node_weights=None,
        node_cutoff=0.1,
        min_penalty=0.01,
        max_penalty=1.0,
        missing_penalty=10,
        edge_penalty=0.01,
        solver=None,
        seed=1337,
        max_seconds=None,
        verbose=True,
        **kwargs
        ):
    """
    Find the causal network that best explains the input/output node scores.

    Parameters
    ----------
    prior_graph : corneto.Graph
        The prior graph to use for the search.
    input_node_scores : dict
        A dictionary of input node scores.
    output_node_scores : dict
        A dictionary of output node scores.
    node_weights : dict, optional
        A dictionary of node weights. The keys are the node names, the values are the weights.
        If None, all nodes will have the same weight.
    node_cutoff : float
        The cutoff to use for the node weights. Nodes with a weight below this cutoff will be assigned
        the max_penalty, nodes with a weight above this cutoff will be assigned the min_penalty.
        Only used if node_weights is not None. Default: 0.1
    min_penalty : float
        The minimum penalty to assign to nodes with a weight above the cutoff.
        Only used if node_weights is not None. Default: 0.01
    max_penalty : float
        The maximum penalty to assign to nodes with a weight below the cutoff
        Only used if node_weights is not None. Default: 1.0
    missing_penalty : float
        The penalty to assign to nodes that are not measured. Default: 10
    edge_penalty : float
        The penalty to assign to edges. Default: 0.01
    solver : str, optional
        The solver to use. If None, the default solver will be used. Default: None
        It will default to the solver included in SCIPY, if no other solver is available.
    seed : int, optional
        The seed to use for the random number generator. Default: 1337
    max_seconds : int, optional
        The maximum number of seconds to run the solver. Default: None
    verbose : bool, optional
        Whether to print progress information. Default: True
    **kwargs : dict, optional
        Additional arguments to pass to the solver.
    """

    cn = _check_if_installed("corneto")

    if solver is None:
        solver = cn.methods.carnival.select_mip_solver()

    measured_nodes = set(input_node_scores.keys()) | set(output_node_scores.keys())

    _logg("Total positive/negative scores of the inputs and outputs:", verbose=verbose)
    w_neg_in, w_pos_in = _get_scores(input_node_scores)
    w_neg_out, w_pos_out = _get_scores(output_node_scores)
    _logg(f" - (-) input nodes: {sum(w_neg_in)}", verbose=verbose)
    _logg(f" - (+) input nodes: {sum(w_pos_in)}", verbose=verbose)
    _logg(f" - (-) output nodes: {sum(w_neg_out)}", verbose=verbose)
    _logg(f" - (+) output nodes: {sum(w_pos_out)}", verbose=verbose)

    # Total weights
    total = abs(sum(w_neg_in)) + abs(sum(w_neg_out)) + sum(w_pos_in) + sum(w_pos_out)
    _logg(f" - abs total (inputs + outputs): {total}", verbose=verbose)

    if node_weights is None:
        node_penalties = {}
    else:
        node_penalties = _weights_to_penalties(node_weights,
                                               cutoff=node_cutoff,
                                               max_penalty=max_penalty,
                                               min_penalty=min_penalty)

    # assign 0 penalties to input/output nodes, missing_penalty to missing nodes
    # add a small amount of noise to the penalties to ensure reproducible solutions
    rng = np.random.default_rng(seed=seed)
    c_node_penalties = {k: node_penalties.get(k, missing_penalty) + rng.uniform(min_penalty/20, min_penalty/10)
                        if k not in measured_nodes else 0.0 for k in prior_graph.vertices}

    _logg("Building CORNETO problem...", verbose=verbose)
    P, G = cn.methods.carnival._extended_carnival_problem(
        prior_graph,
        input_node_scores,
        output_node_scores,
        node_penalties=c_node_penalties,
        edge_penalty=edge_penalty
    )

    # E is the variable with 1 if edge activates or inhibits, 0 otherwise
    E = P.symbols['reaction_sends_activation_c0'] + P.symbols['reaction_sends_inhibition_c0']
    W = rng.uniform(edge_penalty/20, edge_penalty/10, size=E.shape)
    P.add_objectives(W.T @ E)

    _logg(f"Solving with {solver}...", verbose=verbose)
    if (solver=='scipy') and verbose:
        kwargs.update(scipy_options=dict(disp='true'))
    P.solve(
        solver=solver,
        max_seconds=max_seconds,
        verbosity=int(verbose),
        **kwargs)

    _logg("Done.", verbose=verbose)

    obj_names = ["Loss (unfitted inputs/output)", "Edge penalty error", "Node penalty error"]
    _logg("Solution summary:", verbose=verbose)
    for s, o in zip(obj_names, P.objectives):
        _logg(f" - {s}: {o.value}", verbose=verbose)
    rows, cols = cn.methods.carnival.export_results(P, G, input_node_scores, output_node_scores)
    df = pd.DataFrame(rows, columns=cols)

    return df, P


def _weights_to_penalties(props,
                          cutoff,
                          min_penalty,
                          max_penalty):
    if any(p < 0 or p > 1 for p in props.values()):
        raise ValueError("Node weights were not between 0 and 1. Consider minmax or another normalization.")

    return {k: max_penalty if v < cutoff else min_penalty for k, v in props.items()}
