# Supplementary material for: LIANA+ provides an all-in-one framework for cell–cell communication inference
Source: Nat Cell Biol. 2024 Sep 2;26(9):1613–22. doi: 10.1038/s41556-024-01469-w (PMC11392821; doi:10.1038/s41556-024-01469-w)
Supplement: Supplementary file 5 — Code for the LIANA+ version used throughout the manuscript. [file 41556_2024_1469_MOESM5_ESM.zip › liana-py-1.0.5/liana/method/sc/__init__.py]

from ._rank_aggregate import _rank_aggregate_meta
from ._cellphonedb import cellphonedb
from ._logfc import logfc
from ._natmi import natmi
from ._connectome import connectome
from ._singlecellsignalr import singlecellsignalr
from ._scseqcomm import scseqcomm
from ._geometric_mean import geometric_mean
from ._cellchat import cellchat
