# Supplementary material for: LIANA+ provides an all-in-one framework for cell–cell communication inference
Source: Nat Cell Biol. 2024 Sep 2;26(9):1613–22. doi: 10.1038/s41556-024-01469-w (PMC11392821; doi:10.1038/s41556-024-01469-w)
Supplement: Supplementary file 5 — Code for the LIANA+ version used throughout the manuscript. [file 41556_2024_1469_MOESM5_ESM.zip › liana-py-1.0.5/liana/method/sc/_cellchat.py]

import numpy as np
from liana.method.sc._Method import Method, MethodMeta
from liana.method._pipe_utils._get_mean_perms import _calculate_pvals


# simplified/resource-generalizable cellchat probability score
def _lr_probability(perm_stats, axis=0):
    lr_prob = np.product(perm_stats, axis=axis)

    return lr_prob / (cellchat._kh + lr_prob)


# Internal Function to calculate CellPhoneDB LR_mean and p-values
def _cellchat_score(x, perm_stats) -> tuple:
    """
    Calculate CellChat-like LR means and p-values

    Parameters
    ----------
    x
        DataFrame with LIANA results
    perm_stats
        Permutation statistics (2 (ligand-receptor), n_perms (number of permutations, n_rows in lr_res)

    Returns
    -------
    A tuple with lr_mean and pvalue for x

    """
    lr_prob = _lr_probability((x['ligand_trimean'].values, x['receptor_trimean'].values))
    cellchat_pvals = _calculate_pvals(lr_prob, perm_stats, _lr_probability)

    return lr_prob, cellchat_pvals


# Initialize CellChat Meta
_cellchat = MethodMeta(method_name="CellChat",
                       complex_cols=["ligand_trimean", "receptor_trimean"],
                       add_cols=['mat_max'],
                       fun=_cellchat_score,
                       magnitude="lr_probs",
                       magnitude_ascending=False,
                       specificity="cellchat_pvals",
                       specificity_ascending=True,
                       permute=True,
                       reference="Jin, S., Guerrero-Juarez, C.F., Zhang, L., Chang, I., Ramos, "
                                 "R., Kuan, C.H., Myung, P., Plikus, M.V. and Nie, Q., "
                                 "2021. Inference and analysis of cell-cell communication using "
                                 "CellChat. Nature communications, 12(1), pp.1-20. "
                       )

cellchat = Method(_method=_cellchat)
cellchat._kh = 0.5
