# Supplementary material for: LIANA+ provides an all-in-one framework for cell–cell communication inference
Source: Nat Cell Biol. 2024 Sep 2;26(9):1613–22. doi: 10.1038/s41556-024-01469-w (PMC11392821; doi:10.1038/s41556-024-01469-w)
Supplement: Supplementary file 5 — Code for the LIANA+ version used throughout the manuscript. [file 41556_2024_1469_MOESM5_ESM.zip › liana-py-1.0.5/liana/method/sc/_cellphonedb.py]

import numpy as np
from liana.method.sc._Method import Method, MethodMeta
from liana.method._pipe_utils._get_mean_perms import _calculate_pvals

def _mean(a, axis=0):
    return np.mean(a, axis=axis)

# Internal Function to calculate CellPhoneDB LR_mean and p-values
def _cpdb_score(x, perm_stats) -> tuple:
    """
    Calculate CellPhoneDB-like LR means and p-values

    Parameters
    ----------
    x
        DataFrame with LIANA results
    perm_stats
        Permutation statistics (2 (ligand-receptor), n_perms (number of permutations, n_rows in lr_res)

    Returns
    -------
    A tuple with lr_mean and p-value for x

    """
    zero_msk = ((x['ligand_means'] == 0) | (x['receptor_means'] == 0))
    lr_means = _mean((x['ligand_means'].values, x['receptor_means'].values))
    lr_means[zero_msk] = 0
    cpdb_pvals = _calculate_pvals(lr_means, perm_stats, _mean)

    return lr_means, cpdb_pvals


# Initialize CPDB Meta
_cellphonedb = MethodMeta(method_name="CellPhoneDB",
                          complex_cols=["ligand_means", "receptor_means"],
                          add_cols=[],
                          fun=_cpdb_score,
                          magnitude="lr_means",
                          magnitude_ascending=False,
                          specificity="cellphone_pvals",
                          specificity_ascending=True,
                          permute=True,
                          reference="Efremova, M., Vento-Tormo, M., Teichmann, S.A. and "
                                    "Vento-Tormo, R., 2020. CellPhoneDB: inferring cell–cell "
                                    "communication from combined expression of multi-subunit "
                                    "ligand–receptor complexes. Nature protocols, 15(4), "
                                    "pp.1484-1506. "
                          )

cellphonedb = Method(_method=_cellphonedb)
