# Supplementary material for: LIANA+ provides an all-in-one framework for cell–cell communication inference
Source: Nat Cell Biol. 2024 Sep 2;26(9):1613–22. doi: 10.1038/s41556-024-01469-w (PMC11392821; doi:10.1038/s41556-024-01469-w)
Supplement: Supplementary file 5 — Code for the LIANA+ version used throughout the manuscript. [file 41556_2024_1469_MOESM5_ESM.zip › liana-py-1.0.5/liana/method/sc/_connectome.py]

from liana.method.sc._Method import Method, MethodMeta
from numpy import mean


def _connectome_score(x) -> tuple:
    """
    Calculate Connectome-like Score

    Parameters
    ----------
    x
        DataFrame

    Returns
    -------
    tuple(expr_prod, scaled_weight)

    """
    # magnitude
    expr_prod = x['ligand_means'].values * x['receptor_means'].values

    # specificity
    scaled_weight = mean((x['ligand_zscores'].values, x['receptor_zscores'].values), axis=0)
    return expr_prod, scaled_weight


# Initialize CPDB Meta
_connectome = MethodMeta(method_name="Connectome",
                         complex_cols=['ligand_means', 'receptor_means'],
                         add_cols=['ligand_zscores', 'receptor_zscores'],
                         fun=_connectome_score,
                         magnitude='expr_prod',
                         magnitude_ascending=False,
                         specificity='scaled_weight',
                         specificity_ascending=False,
                         permute=False,
                         reference='Raredon, M.S.B., Yang, J., Garritano, J., Wang, M., Kushnir, '
                                   'D., Schupp, J.C., Adams, T.S., Greaney, A.M., Leiby, K.L., '
                                   'Kaminski, N. and Kluger, Y., 2022. Computation and '
                                   'visualization of cell–cell signaling topologies in '
                                   'single-cell systems data using Connectome. Scientific '
                                   'reports, 12(1), pp.1-12. '
                         )

connectome = Method(_method=_connectome)
