# Supplementary material for: LIANA+ provides an all-in-one framework for cell–cell communication inference
Source: Nat Cell Biol. 2024 Sep 2;26(9):1613–22. doi: 10.1038/s41556-024-01469-w (PMC11392821; doi:10.1038/s41556-024-01469-w)
Supplement: Supplementary file 5 — Code for the LIANA+ version used throughout the manuscript. [file 41556_2024_1469_MOESM5_ESM.zip › liana-py-1.0.5/liana/method/sc/_geometric_mean.py]

from scipy.stats import gmean

from liana.method.sc._Method import Method, MethodMeta
from liana.method._pipe_utils._get_mean_perms import _calculate_pvals

def _gmean_score(x, perm_stats) -> tuple:
    """
    Calculate CellPhoneDB-like LR means and p-values

    Parameters
    ----------
    x
        DataFrame with LIANA results
    perm_stats
        Permutation statistics with shape (2 (ligand-receptor), n_perms (number of permutations), n_rows (in lr_res)

    Returns
    -------
    A tuple with lr_mean and p-value for x

    """
    lr_gmeans = gmean((x['ligand_means'].values, x['receptor_means'].values), axis=0)
    gmean_pvals = _calculate_pvals(lr_gmeans, perm_stats, gmean)

    return lr_gmeans, gmean_pvals

_geometric_mean = MethodMeta(method_name="Geometric Mean",
                             complex_cols=["ligand_means", "receptor_means"],
                             add_cols=[],
                             fun=_gmean_score,
                             magnitude="lr_gmeans",
                             magnitude_ascending=False,
                             specificity="gmean_pvals",
                             specificity_ascending=True,
                             permute=True,
                             reference="CellPhoneDBv2's permutation approach applied to the "
                                       "geometric means of ligand-receptors' mean, as opposed to "
                                       "their arithmetic mean."
                             )

geometric_mean = Method(_method=_geometric_mean)
