# Supplementary material for: LIANA+ provides an all-in-one framework for cell–cell communication inference
Source: Nat Cell Biol. 2024 Sep 2;26(9):1613–22. doi: 10.1038/s41556-024-01469-w (PMC11392821; doi:10.1038/s41556-024-01469-w)
Supplement: Supplementary file 5 — Code for the LIANA+ version used throughout the manuscript. [file 41556_2024_1469_MOESM5_ESM.zip › liana-py-1.0.5/liana/method/sc/_natmi.py]

from liana.method.sc._Method import Method, MethodMeta


def _spec_weight(ligand_means, ligand_means_sums, receptor_means, receptor_means_sums):
    s_lig = (ligand_means / ligand_means_sums)
    s_rec = (receptor_means / receptor_means_sums)
    return s_lig * s_rec


def _natmi_score(x) -> tuple:
    # magnitude
    expr_prod = x['ligand_means'] * x['receptor_means']

    # specificity
    spec_weight = _spec_weight(x['ligand_means'], x['ligand_means_sums'],
                               x['receptor_means'], x['receptor_means_sums'])

    return expr_prod, spec_weight


# Initialize CPDB Meta
_natmi = MethodMeta(method_name="NATMI",
                    complex_cols=['ligand_means', 'receptor_means'],
                    add_cols=['ligand_means_sums', 'receptor_means_sums'],
                    fun=_natmi_score,
                    magnitude='expr_prod',
                    magnitude_ascending=False,
                    specificity='spec_weight',
                    specificity_ascending=False,
                    permute=False,
                    reference='Hou, R., Denisenko, E., Ong, H.T., Ramilowski, J.A. and Forrest, '
                              'A.R., 2020. Predicting cell-to-cell communication networks using '
                              'NATMI. Nature communications, 11(1), pp.1-11. '
                    )

natmi = Method(_method=_natmi)
