# Supplementary material for: LIANA+ provides an all-in-one framework for cell–cell communication inference
Source: Nat Cell Biol. 2024 Sep 2;26(9):1613–22. doi: 10.1038/s41556-024-01469-w (PMC11392821; doi:10.1038/s41556-024-01469-w)
Supplement: Supplementary file 5 — Code for the LIANA+ version used throughout the manuscript. [file 41556_2024_1469_MOESM5_ESM.zip › liana-py-1.0.5/liana/method/sc/_singlecellsignalr.py]

import numpy as np

from liana.method.sc._Method import Method, MethodMeta


def _sca_score(x):
    """
    Calculate SingleCellSignalR-like LRscore

    Parameters
    ----------
    x
        DataFrame row

    Returns
    -------
    (LRscore, None)

    """
    lr_sqrt = np.sqrt(x['ligand_means']) * np.sqrt(x['receptor_means'])
    denominator = (lr_sqrt + x.mat_mean)
    return lr_sqrt / denominator, None


# Initialize CPDB Meta
_singlecellsignalr = MethodMeta(method_name="SingleCellSignalR",
                                complex_cols=['ligand_means', 'receptor_means'],
                                add_cols=['mat_mean'],
                                fun=_sca_score,
                                magnitude='lrscore',
                                magnitude_ascending=False,
                                specificity=None,
                                specificity_ascending=None,
                                permute=False,
                                reference='Cabello-Aguilar, S., Alame, M., Kon-Sun-Tack, F., Fau, '
                                          'C., Lacroix, M. and Colinge, J., '
                                          '2020. SingleCellSignalR: inference of intercellular '
                                          'networks from single-cell transcriptomics. Nucleic '
                                          'Acids Research, 48(10), pp.e55-e55. '
                                )

singlecellsignalr = Method(_method=_singlecellsignalr)
