# Supplementary material for: LIANA+ provides an all-in-one framework for cell–cell communication inference
Source: Nat Cell Biol. 2024 Sep 2;26(9):1613–22. doi: 10.1038/s41556-024-01469-w (PMC11392821; doi:10.1038/s41556-024-01469-w)
Supplement: Supplementary file 5 — Code for the LIANA+ version used throughout the manuscript. [file 41556_2024_1469_MOESM5_ESM.zip › liana-py-1.0.5/liana/method/sp/_bivariate_funs.py]

import numba as nb
import numpy as np
from scipy.stats import rankdata


@nb.njit(nb.float32(nb.float32[:], nb.float32[:], nb.float32[:], nb.float32), cache=True)
def _wcorr(x, y, w, wsum):

    x = np.argsort(x).argsort().astype(nb.float32)
    y = np.argsort(y).argsort().astype(nb.float32)

    wx = w * x
    wy = w * y

    numerator = wsum * sum(wx * y) - sum(wx) * sum(wy)

    denominator_x = wsum * sum(w * (x**2)) - sum(wx)**2
    denominator_y = wsum * sum(w * (y**2)) - sum(wy)**2
    denominator = (denominator_x * denominator_y)

    if (denominator == 0) or (numerator == 0):
        return 0

    return numerator / (denominator**0.5)


@nb.njit(nb.float32[:,:](nb.float32[:,:], nb.float32[:,:], nb.float32[:,:]), parallel=True, cache=True)
def _masked_spearman(x_mat, y_mat, weight):
    spot_n = x_mat.shape[0]
    xy_n = x_mat.shape[1]

    local_corrs = np.zeros((spot_n, xy_n), dtype=nb.float32)

    for i in nb.prange(spot_n):
        w = weight[i, :]
        msk = w > 0
        wsum = sum(w[msk])

        for j in range(xy_n):
            x = x_mat[:, j][msk]
            y = y_mat[:, j][msk]

            local_corrs[i, j] = _wcorr(x, y, w[msk], wsum)

    # NOTE done due to numpy/numba sum imprecision, https://github.com/numba/numba/issues/8749
    local_corrs = np.clip(a=local_corrs, a_min=-1.0, a_max=1.0, out=local_corrs)

    return local_corrs.T


def _vectorized_correlations(x_mat, y_mat, weight, method="pearson"):
    """
    Vectorized implementation of weighted correlations.

    Note: due to the imprecision of np.sum and np.dot, the function is accurate to 5 decimal places.

    """
    if method not in ["pearson", "spearman"]:
        raise ValueError("method must be one of 'pearson', 'spearman'")

    # transpose
    x_mat, y_mat, weight = x_mat.T, y_mat.T, weight.T

    weight_sums = np.array(np.sum(weight, axis = 0)).flatten()

    if method=="spearman":
        x_mat = rankdata(x_mat, axis=1)
        y_mat = rankdata(y_mat, axis=1)

    # standard pearson
    n1 = ((x_mat * y_mat) @ weight) * weight_sums
    n2 = (x_mat @ weight) * (y_mat @ weight)
    numerator = n1 - n2

    denominator_x = (weight_sums * (x_mat ** 2 @ weight)) - (x_mat @ weight)**2
    denominator_y = (weight_sums * (y_mat ** 2 @ weight)) - (y_mat @ weight)**2
    denominator = (denominator_x * denominator_y)

    # numpy sum is unstable below 1e-6...
    denominator[denominator < 1e-6] = 0
    denominator = denominator ** 0.5

    zeros = np.zeros(numerator.shape)
    local_corrs = np.divide(numerator, denominator, out=zeros, where=denominator!=0)

    # NOTE done due to numpy/numba sum imprecision, https://github.com/numba/numba/issues/8749
    local_corrs = np.clip(local_corrs, -1, 1, out=local_corrs, dtype=np.float32)

    return local_corrs


def _vectorized_pearson(x_mat, y_mat, weight):
    return _vectorized_correlations(x_mat, y_mat, weight, method="pearson")


def _vectorized_spearman(x_mat, y_mat, weight):
    return _vectorized_correlations(x_mat, y_mat, weight, method="spearman")


def _vectorized_cosine(x_mat, y_mat, weight):

    x_mat, y_mat = x_mat.T, y_mat.T

    xy_dot = (x_mat * y_mat) @ weight.T
    x_dot = ((x_mat ** 2) @ weight.T)
    y_dot = ((y_mat ** 2) @ weight.T)
    denominator = (x_dot * y_dot) + np.finfo(np.float32).eps

    return xy_dot / denominator**0.5


def _vectorized_jaccard(x_mat, y_mat, weight):
    # binarize
    x_mat, y_mat = x_mat > 0, y_mat > 0 ## TODO, only positive?
    # transpose
    x_mat, y_mat, weight = x_mat.T, y_mat.T, weight.T

    # intersect and union
    numerator = np.minimum(x_mat, y_mat) @ weight
    denominator = np.maximum(x_mat, y_mat) @ weight + np.finfo(np.float32).eps

    return numerator / denominator


def _local_morans(x_mat, y_mat, weight):
    """

    Parameters
    ----------
    x_mat
        2D array with x variables
    y_mat
        2D array with y variables

    Returns
    -------
    Returns 2D array of local Moran's I with shape(n_spot, xy_n)

    """

    local_x = x_mat * (weight @ y_mat)
    local_y = y_mat * (weight @ x_mat)
    local_r = (local_x + local_y).T

    return local_r


def _product(x_mat, y_mat, weight):
    x_mat = (weight @ x_mat)
    y_mat = (weight @ y_mat)
    score = x_mat * y_mat

    return score.T


def _norm_product(x_mat, y_mat, weight):

    x_mat = (weight @ x_mat)
    y_mat = (weight @ y_mat)

    x_norm = np.max(np.abs(x_mat), axis=0)
    y_norm = np.max(np.abs(y_mat), axis=0)

    x_norm[x_norm == 0.] = 1.
    y_norm[y_norm == 0.] = 1.

    x_mat = x_mat / x_norm
    y_mat = y_mat / y_norm

    score = x_mat * y_mat

    return score.T


class SpatialFunction:
    """
    Class representing information about bivariate spatial functions.
    """
    def __init__(self, name, metadata, local_function, reference=None):
        self.name = name
        self.metadata = metadata
        self.local_function = local_function
        self.reference = reference

    def __repr__(self):
        return f"{self.name}: {self.metadata}"


_bivariate_functions = [
        SpatialFunction(
            name="pearson",
            metadata="weighted Pearson correlation coefficient",
            local_function = _vectorized_pearson,
        ),
        SpatialFunction(
            name="spearman",
            metadata="weighted Spearman correlation coefficient",
            local_function = _vectorized_spearman,
        ),
        SpatialFunction(
            name="cosine",
            metadata="weighted Cosine similarity",
            local_function = _vectorized_cosine,
        ),
        SpatialFunction(
            name="jaccard",
            metadata="weighted Jaccard similarity",
            local_function = _vectorized_jaccard,
        ),
        SpatialFunction(
            name="product",
            metadata="simple weighted product",
            local_function = _product,
        ),
        SpatialFunction(
            name="norm_product",
            metadata="normalized weighted product",
            local_function = _norm_product,
        ),
        SpatialFunction(
            name="morans",
            metadata="Moran's R",
            local_function=_local_morans,
            reference="Li, Z., Wang, T., Liu, P. and Huang, Y., 2022. SpatialDM:"
            "Rapid identification of spatially co-expressed ligand-receptor"
            "reveals cell-cell communication patterns. bioRxiv, pp.2022-08."
        ),
        SpatialFunction(
            name= "masked_spearman",
            metadata="masked & weighted Spearman correlation",
            local_function=_masked_spearman,
            reference="Ghazanfar, S., Lin, Y., Su, X., Lin, D.M., Patrick, E., Han, Z.G., Marioni, J.C. and Yang, J.Y.H., 2020."
            "Investigating higher-order interactions in single-cell data with scHOT. Nature methods, 17(8), pp.799-806."
        ),
    ]


def _get_method_names():
    return [function.name for function in _bivariate_functions]

def _handle_functions(method_name):
    method_name = method_name.lower()
    for function in _bivariate_functions:
        if function.name == method_name:
            return function.local_function
    raise ValueError("The function is not implemented."
                     "Implemented functions are: {}".format(_get_method_names()))
