# Supplementary material for: LIANA+ provides an all-in-one framework for cell–cell communication inference
Source: Nat Cell Biol. 2024 Sep 2;26(9):1613–22. doi: 10.1038/s41556-024-01469-w (PMC11392821; doi:10.1038/s41556-024-01469-w)
Supplement: Supplementary file 5 — Code for the LIANA+ version used throughout the manuscript. [file 41556_2024_1469_MOESM5_ESM.zip › liana-py-1.0.5/liana/multi/__init__.py]

from liana.multi.df_to_lr import df_to_lr
from liana.multi.to_tensor_c2c import to_tensor_c2c
from liana.multi.to_mudata import adata_to_views, lrs_to_views, filter_view_markers
from liana.multi._nmf import nmf, estimate_elbow
from liana.method import process_scores
