# Supplementary material for: LIANA+ provides an all-in-one framework for cell–cell communication inference
Source: Nat Cell Biol. 2024 Sep 2;26(9):1613–22. doi: 10.1038/s41556-024-01469-w (PMC11392821; doi:10.1038/s41556-024-01469-w)
Supplement: Supplementary file 5 — Code for the LIANA+ version used throughout the manuscript. [file 41556_2024_1469_MOESM5_ESM.zip › liana-py-1.0.5/liana/multi/to_tensor_c2c.py]

from __future__ import annotations

import numpy as np

from anndata import AnnData
from pandas import DataFrame

from liana.method import process_scores
from liana._logging import _check_if_installed
from liana._docs import d
from liana._constants import DefaultValues as V, Keys as K, PrimaryColumns as P

@d.dedent
def to_tensor_c2c(adata:AnnData=None,
                  sample_key:str = None,
                  score_key:str = None,
                  liana_res: (DataFrame or None) = None,
                  source_key:str = P.source,
                  target_key:str = P.target,
                  ligand_key:str = P.ligand_complex,
                  receptor_key:str = P.receptor_complex,
                  uns_key:str = K.uns_key,
                  non_expressed_fill:(float or None) = None,
                  inverse_fun: callable = V.inverse_fun,
                  non_negative:bool = True,
                  return_dict:bool = False,
                  **kwargs
                  ):
    """
    Function to convert a LIANA result to a tensor for cell2cell analysis.

    Parameters
    ----------

    %(adata)s
    %(sample_key)s
    %(score_key)s
    liana_res
        A dataframe with the LIANA results. If None, it will be taken from `adata.uns[uns_key]`.
    %(source_key)s
    %(target_key)s
    %(ligand_key)s
    %(receptor_key)s
    %(uns_key)s
    %(inverse_fun)s
    non_expressed_fill : `float`, optional (default: None)
        Value to fill for non-expressed ligand-receptor pairs.
    non_negative : `bool`, optional (default: True)
        Whether to make the tensor non-negative.
    return_dict : `bool`, optional (default: False)
        Whether to return a dictionary of tensors.
    **kwargs : keyword arguments to pass to Tensor-cell2cell's `cell2cell.tensor.external_scores.dataframes_to_tensor` function.

    Returns
    -------
    Returns a tensor of shape (n_samples, n_senders, n_receivers, n_interactions) or a dictionary of tensors if `return_dict` is True.


    """

    # check if cell2cell is installed
    c2c = _check_if_installed("cell2cell")

    if (liana_res is None) & (adata is None):
        raise AttributeError('Ambiguous! One of `liana_res` or `adata` should be provided.')
    if adata is not None:
        assert uns_key in adata.uns_keys()
        liana_res = adata.uns[uns_key].copy()
    if liana_res is not None:
        liana_res = liana_res.copy()
    if (liana_res is None) & (adata is None):
        raise ValueError('`liana_res` or `adata` must be provided!')

    keys = np.array([sample_key, source_key, target_key, ligand_key, receptor_key])
    missing_keys = keys[[ key not in liana_res.columns for key in keys]]

    if any(missing_keys):
        raise ValueError(f'`{missing_keys}` not found in `adata.uns[{uns_key}]`! Please check your input.')

    # remove unneeded columns
    keys = [sample_key, source_key, target_key, ligand_key, receptor_key, score_key]
    keys = keys + ['lrs_to_keep'] if 'lrs_to_keep' in liana_res.columns else keys
    liana_res = liana_res[keys]

    # check for duplicates
    if liana_res[[sample_key, source_key, target_key, ligand_key, receptor_key]].duplicated().any():
        raise ValueError("Duplicate rows found in the input data")

    liana_res = process_scores(liana_res, score_key, inverse_fun)

    # set negative to 0
    if non_negative:
        liana_res[score_key] = liana_res[score_key].clip(lower=0)

    # set non-expressed to 0 (if lrs_to_keep column is present)
    if ('lrs_to_keep' in liana_res.columns) & (non_expressed_fill is not None):
        liana_res.loc[~liana_res['lrs_to_keep'], score_key] = non_expressed_fill

    # split into dictionary by sample
    liana_res = {sample:df for sample, df in liana_res.groupby(sample_key)}

    if return_dict:
        return liana_res

    tensor = c2c.tensor.dataframes_to_tensor(liana_res,
                                             sender_col=source_key,
                                             receiver_col=target_key,
                                             ligand_col=ligand_key,
                                             receptor_col=receptor_key,
                                             score_col=score_key,
                                             **kwargs)

    return tensor
