# Supplementary material for: LIANA+ provides an all-in-one framework for cell–cell communication inference
Source: Nat Cell Biol. 2024 Sep 2;26(9):1613–22. doi: 10.1038/s41556-024-01469-w (PMC11392821; doi:10.1038/s41556-024-01469-w)
Supplement: Supplementary file 5 — Code for the LIANA+ version used throughout the manuscript. [file 41556_2024_1469_MOESM5_ESM.zip › liana-py-1.0.5/liana/plotting/_dotplot.py]

from __future__ import annotations

import anndata
import pandas

from plotnine import ggplot, geom_point, aes, \
    facet_grid, labs, theme_bw, theme, element_text, element_rect, scale_size_continuous, scale_color_cmap

from liana.plotting._common import _prep_liana_res, _check_var, _get_top_n, _filter_by, _inverse_scores

from liana._docs import d
from liana._constants import Keys as K, DefaultValues as V

@d.dedent
def dotplot(adata: anndata.AnnData = None,
            uns_key = K.uns_key,
            liana_res: pandas.DataFrame = None,
            colour: str = None,
            size: str = None,
            source_labels: list = None,
            target_labels: list = None,
            top_n: int = None,
            orderby: str | None = None,
            orderby_ascending: bool | None = None,
            orderby_absolute: bool = False,
            filter_fun: callable = None,
            ligand_complex: str | None = None,
            receptor_complex: str | None = None,
            inverse_colour: bool = False,
            inverse_size: bool = False,
            cmap: str = V.cmap,
            size_range: tuple = (2, 9),
            figure_size: tuple = (8, 6),
            return_fig=V.return_fig
            ) -> ggplot:
    """
    Dotplot interactions by source and target cells

    Parameters
    ----------
    %(adata)s
    %(uns_key)s
    %(liana_res)s
    %(colour)s
    %(size)s
    %(source_labels)s
    %(target_labels)s
    %(top_n)s
    %(orderby)s
    %(orderby_ascending)s
    %(orderby_absolute)s
    %(filter_fun)s
    %(ligand_complex)s
    %(receptor_complex)s
    %(inverse_colour)s
    %(inverse_size)s
    %(cmap)s
    %(size_range)s
    %(figure_size)s

    Returns
    -------
    A `plotnine.ggplot` instance

    """
    liana_res = _prep_liana_res(adata=adata,
                                liana_res=liana_res,
                                source_labels=source_labels,
                                target_labels=target_labels,
                                ligand_complex = ligand_complex,
                                receptor_complex = receptor_complex,
                                uns_key=uns_key
                                )
    _check_var(liana_res, var=colour, var_name='colour')
    _check_var(liana_res, var=size, var_name='size')

    liana_res = _filter_by(liana_res, filter_fun)
    liana_res = _get_top_n(liana_res, top_n, orderby, orderby_ascending, orderby_absolute)

    # inverse sc if needed
    if inverse_colour:
        liana_res[colour] = _inverse_scores(liana_res[colour])
    if inverse_size:
        liana_res[size] = _inverse_scores(liana_res[size])

    # generate plot
    p = (ggplot(liana_res, aes(x='target', y='interaction', colour=colour, size=size))
         + geom_point()
         + facet_grid('~source')
         + scale_size_continuous(range=size_range)
         + scale_color_cmap(cmap)
         + labs(color=str.capitalize(colour),
                size=str.capitalize(size),
                y="Interactions (Ligand -> Receptor)",
                x="Target",
                title="Source")
         + theme_bw()
         + theme(legend_text=element_text(size=14),
                 strip_background=element_rect(fill="white"),
                 strip_text=element_text(size=15, colour="black"),
                 axis_text_y=element_text(size=10, colour="black"),
                 axis_title_y=element_text(colour="#808080", face="bold", size=15),
                 axis_text_x=element_text(size=11, face="bold", angle=90),
                 figure_size=figure_size,
                 plot_title=element_text(vjust=0, hjust=0.5, face="bold",
                                         colour="#808080", size=15)
                 )
         )

    if return_fig:
        return p

    p.draw()


@d.dedent
def dotplot_by_sample(adata: anndata.AnnData  = None,
                      uns_key: str = K.uns_key,
                      liana_res: pandas.DataFrame = None,
                      sample_key: str = 'sample',
                      colour: str  = None,
                      size: str = None,
                      inverse_colour: bool = False,
                      inverse_size: bool = False,
                      source_labels: str | None = None,
                      target_labels: str | None = None,
                      ligand_complex: str | None = None,
                      receptor_complex: str | None = None,
                      size_range: tuple = (2, 9),
                      cmap: str = V.cmap,
                      figure_size: tuple = (8, 6),
                      return_fig: bool = V.return_fig
                      ):
    """
    A dotplot of interactions by sample

    Parameters
    ----------
        %(adata)s
        %(uns_key)s
        %(liana_res)s
        sample_key
            sample_key used to group different samples/contexts from `liana_res`. Defaults to 'sample'.
        %(colour)s
        %(size)s
        %(inverse_colour)s
        %(inverse_size)s
        %(source_labels)s
        %(target_labels)s
        %(ligand_complex)s
        %(receptor_complex)s
        %(size_range)s
        %(cmap)s
        %(figure_size)s

    Returns
    -------
    Returns a ggplot for the specified interactions by sample.

    """

    liana_res = _prep_liana_res(adata=adata,
                                liana_res=liana_res,
                                source_labels=source_labels,
                                target_labels=target_labels,
                                ligand_complex=ligand_complex,
                                receptor_complex=receptor_complex,
                                uns_key=uns_key)
    _check_var(liana_res, var=colour, var_name='colour')
    _check_var(liana_res, var=size, var_name='size')

    # inverse sc if needed
    if inverse_colour:
        liana_res[colour] = _inverse_scores(liana_res[colour])
    if inverse_size:
        liana_res[size] = _inverse_scores(liana_res[size])

    p = (ggplot(liana_res, aes(x='target', y='source', colour=colour, size=size))
            + geom_point()
            + facet_grid(f'interaction~{sample_key}', space='free', scales='free')
            + scale_size_continuous(range=size_range)
            + scale_color_cmap(name=cmap)
            + labs(color=str.capitalize(colour),
                   size=str.capitalize(size),
                   y="Source",
                   x="Target",
                   title=sample_key.capitalize())
            + theme_bw()
            + theme(legend_text=element_text(size=14),
                    strip_background=element_rect(fill="white"),
                    strip_text=element_text(size=13, colour="black", angle=90),
                    axis_text_y=element_text(size=10, colour="black"),
                    axis_title_y=element_text(colour="#808080", face="bold", size=12),
                    axis_text_x=element_text(size=11, face="bold", angle=90),
                    axis_title_x=element_text(colour="#808080", face="bold", size=12),
                    figure_size=figure_size,
                    plot_title=element_text(vjust=0, hjust=0.5, face="bold", size=12),
                    )
            )
    if return_fig:
        return p

    p.draw()
