# Supplementary material for: LIANA+ provides an all-in-one framework for cell–cell communication inference
Source: Nat Cell Biol. 2024 Sep 2;26(9):1613–22. doi: 10.1038/s41556-024-01469-w (PMC11392821; doi:10.1038/s41556-024-01469-w)
Supplement: Supplementary file 5 — Code for the LIANA+ version used throughout the manuscript. [file 41556_2024_1469_MOESM5_ESM.zip › liana-py-1.0.5/liana/plotting/_misty_plots.py]

import pandas as pd
import plotnine as p9

from liana._constants import Keys as K, DefaultValues as V
from liana._docs import d

@d.dedent
def target_metrics(misty = None,
                   stat = None,
                   target_metrics = None,
                   top_n = None,
                   ascending = False,
                   key = None,
                   filter_fun: callable = None,
                   figure_size: tuple = (5, 5),
                   aggregate_fun = None,
                   return_fig: bool = V.return_fig
                   ):
    """
    Plot target metrics.

    Parameters
    ----------
    %(misty)s
    stat : str
        Statistic to plot
    target_metrics
        A target_metrics DataFrame
    %(top_n)s
    ascending : bool
        Whether to sort in ascending order
    key : callable
        Function to use to sort the dataframe
    %(filter_fun)s
    %(aggregate_fun)s
    %(figure_size)s
    %(return_fig)s

    Returns
    -------

    Returns a plotnine plot.

    """
    if target_metrics is not None:
        target_metrics = target_metrics.copy()
    elif misty is not None:
        target_metrics = misty.uns[K.target_metrics].copy()
    else:
        raise ValueError("Provide either a misty object or a target_metrics DataFrame.")
    if stat is None:
        raise ValueError("Provide a statistic to plot")

    if filter_fun is not None:
        target_metrics = target_metrics[target_metrics.apply(filter_fun, axis=1).astype(bool)]
    if aggregate_fun is not None:
        targets = target_metrics.groupby(['target']).agg({stat: aggregate_fun})
        targets = targets.sort_values(by=stat, ascending=ascending).index
    else:
        targets = target_metrics.sort_values(by=stat, ascending=ascending, key=key)['target'].unique()
    if top_n is not None:
        target_metrics = target_metrics[target_metrics['target'].isin(targets[:top_n])]

    # keep order of targets
    target_metrics['target'] = pd.Categorical(target_metrics['target'],
                                              categories=targets,
                                              ordered=True)

    p = (p9.ggplot(target_metrics, p9.aes(x='target', y=stat)) +
         (p9.geom_boxplot() if aggregate_fun is not None else p9.geom_point(size=3)) +
         p9.theme_bw() +
         p9.theme(axis_text_x=p9.element_text(rotation=90),
                  figure_size=figure_size) +
         p9.labs(x='Target')
         )

    if return_fig:
        return p
    p.draw()

@d.dedent
def contributions(misty = None,
                  target_metrics = None,
                  view_names: list = None,
                  filter_fun: callable = None,
                  aggregate_fun: callable = None,
                  figure_size: tuple = (5, 5),
                  return_fig: bool = V.return_fig):
    """
    Plot view contributions per target.

    Parameters
    ----------

    %(misty)s
    target_metrics
        A target_metrics DataFrame
    view_names
        A list of view names to plot
    %(aggregate_fun)s
    %(figure_size)s
    %(return_fig)s

    Returns
    -------
    A plotnine plot.

    """
    if target_metrics is not None:
        target_metrics = target_metrics.copy()
    elif misty is not None:
        target_metrics = misty.uns[K.target_metrics].copy()
    else:
        raise ValueError("Provide either a misty object or a target_metrics DataFrame.")

    if view_names is None:
        if misty is None:
            raise ValueError("Provide a list of view names to plot.")
        view_names = misty.view_names.copy()
        if 'intra' not in target_metrics.columns:
            view_names.remove('intra')

    if filter_fun is not None:
        target_metrics = target_metrics[target_metrics.apply(filter_fun, axis=1).astype(bool)]
        target_metrics['target'] = target_metrics['target'].cat.remove_unused_categories()

    target_metrics = target_metrics[['target', *view_names]]
    target_metrics = target_metrics.melt(id_vars='target', var_name='view', value_name='contribution')

    if aggregate_fun is not None:
        target_metrics = target_metrics.groupby(['target', 'view']).agg({'contribution': aggregate_fun}).reset_index()

    p = (p9.ggplot(target_metrics, p9.aes(x='target', y='contribution', fill='view')) +
            p9.geom_bar(stat='identity') +
            p9.theme_bw(base_size=14) +
            p9.theme(axis_text_x=p9.element_text(rotation=90),
                     figure_size=figure_size) +
            p9.scale_fill_brewer(palette=2, type='qual') +
            p9.labs(x='Target', y='Contribution', fill='View')
    )

    if return_fig:
        return p
    p.draw()


@d.dedent
def interactions(misty= None,
                 interactions = None,
                 view = None,
                 top_n = None,
                 ascending = False,
                 key = None,
                 filter_fun: callable = None,
                 aggregate_fun: callable = None,
                 figure_size: tuple = (5,5),
                 return_fig: bool = V.return_fig):
    """
    Plot interaction importances.

    Parameters
    ----------

    %(misty)s
    view : str
        A view to plot
    %(top_n)s
    ascending : bool
        Whether to sort interactions in ascending order
    key : str
        Key to use when sorting interactions
    %(filter_fun)s
    %(aggregate_fun)s
    %(figure_size)s
    %(return_fig)s

    Returns
    -------
    A plotnine plot.

    """
    if interactions is not None:
        interactions = interactions.copy()
    elif misty is not None:
        interactions = misty.uns[K.interactions].copy()
    else:
        raise ValueError("Provide either a misty object or interactions.")
    if view is None:
        raise ValueError("Provide a ``view`` to plot!")

    interactions = interactions[interactions['view'] == view]
    grouped = interactions.groupby('predictor')['importances'].apply(lambda x: x.isna().all())
    interactions = interactions[~interactions['predictor'].isin(grouped[grouped].index)]

    if filter_fun is not None:
        interactions = interactions[interactions.apply(filter_fun, axis=1).astype(bool)]
    if aggregate_fun is not None:
        interactions = interactions.groupby(['target', 'predictor']).agg({'importances': aggregate_fun}).reset_index()
    if top_n is not None:
        interactions = interactions.sort_values(by='importances', key=key, ascending=ascending)
        top_interactions = interactions.drop_duplicates(['target', 'predictor']).head(top_n)
        interactions = interactions[interactions['target'].isin(top_interactions['target']) &
                            interactions['predictor'].isin(top_interactions['predictor'])]

    p = (p9.ggplot(interactions,
                   p9.aes(x='predictor',
                          y='target',
                          fill='importances')
                   ) +
    p9.geom_tile() +
    p9.theme_minimal(base_size=12) +
    p9.theme(axis_text_x=p9.element_text(rotation=90),
             figure_size=figure_size) +
    p9.labs(x='Predictor', y='Target', fill='Importance')
    )

    if return_fig:
        return p
    p.draw()
