# Supplementary material for: LIANA+ provides an all-in-one framework for cell–cell communication inference
Source: Nat Cell Biol. 2024 Sep 2;26(9):1613–22. doi: 10.1038/s41556-024-01469-w (PMC11392821; doi:10.1038/s41556-024-01469-w)
Supplement: Supplementary file 5 — Code for the LIANA+ version used throughout the manuscript. [file 41556_2024_1469_MOESM5_ESM.zip › liana-py-1.0.5/liana/plotting/_tileplot.py]

import plotnine as p9
from typing import Union, List, Tuple
import anndata as ad
import pandas as pd

from liana.plotting._common import _prep_liana_res, _get_top_n, _check_var, _filter_by
from liana._docs import d
from liana._constants import Keys as K, DefaultValues as V

@d.dedent
def tileplot(adata: ad.AnnData = None,
             liana_res: pd.DataFrame = None,
             fill: str = None,
             label: str = None,
             label_fun: callable = None,
             source_labels: Union[str, List[str]] = None,
             target_labels: Union[str, List[str]] = None,
             ligand_complex: Union[str, List[str]] = None,
             receptor_complex: Union[str, List[str]] = None,
             uns_key: str = K.uns_key,
             top_n: int = None,
             orderby: str = None,
             orderby_ascending: bool = False,
             orderby_absolute: bool = True,
             filter_fun: callable = None,
             source_title=None,
             target_title=None,
             cmap: str = V.cmap,
             figure_size: Tuple[float, float] = (5, 5),
             label_size: int = 12,
             return_fig: bool = V.return_fig
             ):
    """
    Tileplot interactions by source and target cells

    Parameters
    ----------
    %(adata)s
    %(liana_res)s
    fill
        `column` in `liana_res` to define the fill of the tiles
    label
        `column` in `liana_res` to define the label of the tiles
    label_fun
        `callable` to apply to the `label` column
    %(source_labels)s
    %(target_labels)s
    %(ligand_complex)s
    %(receptor_complex)s
    %(uns_key)s
    %(top_n)s
    %(orderby)s
    %(orderby_ascending)s
    %(orderby_absolute)s
    %(filter_fun)s
    source_title
        Title for the source facet. Default is 'Source'
    target_title
        Title for the target facet. Default is 'Target'
    %(cmap)s
    label_size
        Size of the label text
    %(figure_size)s
    %(return_fig)s

    Returns
    -------
    A `plotnine.ggplot` instance

    """
    liana_res = _prep_liana_res(adata=adata,
                                liana_res=liana_res,
                                source_labels=source_labels,
                                target_labels=target_labels,
                                ligand_complex=ligand_complex,
                                receptor_complex=receptor_complex,
                                uns_key=uns_key)

    liana_res = _filter_by(liana_res, filter_fun)
    liana_res = _get_top_n(liana_res, top_n, orderby, orderby_ascending, orderby_absolute)

    # get columns which ends with fill or label
    relevant_cols = [col for col in liana_res.columns if col.endswith(fill) | col.endswith(label)]

    ligand_stats = _entity_stats(liana_res,
                                 entity='ligand',
                                 entity_type='source',
                                 relevant_cols=relevant_cols,
                                 type_title=source_title)

    _check_var(ligand_stats, var=fill, var_name='fill')
    _check_var(ligand_stats, var=label, var_name='label')

    receptor_stats = _entity_stats(liana_res,
                                   entity='receptor',
                                   entity_type='target',
                                   relevant_cols=relevant_cols,
                                   type_title=target_title)

    liana_res = pd.concat([ligand_stats, receptor_stats])

    if label_fun is not None:
        liana_res[label] = liana_res[label].apply(label_fun)

    p = (
        p9.ggplot(liana_res, p9.aes(x='cell_type', y='interaction', fill=fill)) +
        p9.geom_tile() +
        p9.geom_text(p9.aes(label=label), size=label_size, color='white') +
        p9.facet_grid(facets='~ type', scales='free') +
        p9.theme_bw(base_size=14) +
        p9.theme(
            axis_text_x=p9.element_text(angle=90),
            figure_size=figure_size,
            strip_background=p9.element_rect(colour="black", fill="#fdfff4"),
        ) +
        p9.scale_fill_cmap(cmap) +
        p9.labs(x='Cell type', y='Interaction', fill=str.capitalize(fill))
    )

    if return_fig:
        return p

    p.draw()

def _entity_stats(liana_res, entity, entity_type, relevant_cols, type_title=None):
    entity_stats = liana_res[['interaction', f"{entity}_complex", entity_type, *relevant_cols]].copy()
    if type_title is None:
        type_title = entity_type.capitalize()
    entity_stats = entity_stats.rename(columns={entity_type: 'cell_type'}).assign(type=type_title)
    entity_stats.columns = entity_stats.columns.str.replace(entity + '_', '')
    return entity_stats
