# Supplementary material for: LIANA+ provides an all-in-one framework for cell–cell communication inference
Source: Nat Cell Biol. 2024 Sep 2;26(9):1613–22. doi: 10.1038/s41556-024-01469-w (PMC11392821; doi:10.1038/s41556-024-01469-w)
Supplement: Supplementary file 5 — Code for the LIANA+ version used throughout the manuscript. [file 41556_2024_1469_MOESM5_ESM.zip › liana-py-1.0.5/liana/resource/__init__.py]

from .select_resource import select_resource
from .select_resource import show_resources
from ._resource_utils import generate_lr_geneset
from ._reassemble_complexes import filter_reassemble_complexes, explode_complexes
from .get_metalinks import get_metalinks, get_metalinks_values, describe_metalinks
