# Supplementary material for: LIANA+ provides an all-in-one framework for cell–cell communication inference
Source: Nat Cell Biol. 2024 Sep 2;26(9):1613–22. doi: 10.1038/s41556-024-01469-w (PMC11392821; doi:10.1038/s41556-024-01469-w)
Supplement: Supplementary file 5 — Code for the LIANA+ version used throughout the manuscript. [file 41556_2024_1469_MOESM5_ESM.zip › liana-py-1.0.5/liana/resource/omni_resource.csv]

	source	target	source_genesymbol	target_genesymbol	resource
1	O00182	P08575	LGALS9	PTPRC	consensus
2	O00182	P08581	LGALS9	MET	consensus
3	O00182	P16070	LGALS9	CD44	consensus
4	O00182	Q07954	LGALS9	LRP1	consensus
5	O00182	Q08722	LGALS9	CD47	consensus
6	O00182	Q15262	LGALS9	PTPRK	consensus
7	O00182	Q5KU26	LGALS9	COLEC12	consensus
8	O00182	Q8TDQ0	LGALS9	HAVCR2	consensus
9	O00182	Q9UBG0	LGALS9	MRC2	consensus
10	O00548	P46531	DLL1	NOTCH1	consensus
11	O00548	Q04721	DLL1	NOTCH2	consensus
12	O00548	Q99466	DLL1	NOTCH4	consensus
13	O00548	Q9UM47	DLL1	NOTCH3	consensus
14	O00592	P14151	PODXL	SELL	consensus
15	O14511	COMPLEX:P04626_P21860	NRG2	ERBB2_ERBB3	consensus
16	O14511	COMPLEX:P04626_Q15303	NRG2	ERBB2_ERBB4	consensus
17	O14514	Q9BZR6	ADGRB1	RTN4R	consensus
18	O14672	O95858	ADAM10	TSPAN15	consensus
19	O14672	O95859	ADAM10	TSPAN12	consensus
20	O14672	P08581	ADAM10	MET	consensus
21	O14672	P08887	ADAM10	IL6R	consensus
22	O14672	P16070	ADAM10	CD44	consensus
23	O14672	P29320	ADAM10	EPHA3	consensus
24	O14672	P30530	ADAM10	AXL	consensus
25	O14672	P46531	ADAM10	NOTCH1	consensus
26	O14672	Q04721	ADAM10	NOTCH2	consensus
27	O14672	Q92823	ADAM10	NRCAM	consensus
28	O14672	Q96FV3	ADAM10	TSPAN17	consensus
29	O14672	Q9H1Z9	ADAM10	TSPAN10	consensus
30	O14672	Q9NZC2	ADAM10	TREM2	consensus
31	O14788	O00300	TNFSF11	TNFRSF11B	consensus
32	O14788	Q9BXB1	TNFSF11	LGR4	consensus
33	O14788	Q9Y6Q6	TNFSF11	TNFRSF11A	consensus
34	O14944	COMPLEX:P00533_P04626	EREG	EGFR_ERBB2	consensus
35	O14944	COMPLEX:P04626_Q15303	EREG	ERBB2_ERBB4	consensus
36	O14944	P21860	EREG	ERBB3	consensus
37	O43184	P05556	ADAM12	ITGB1	consensus
38	O43184	Q13797	ADAM12	ITGA9	consensus
39	O43508	P28908	TNFSF12	TNFRSF8	consensus
40	O43508	Q86VB7	TNFSF12	CD163	consensus
41	O43508	Q93038	TNFSF12	TNFRSF25	consensus
42	O43508	Q9NP84	TNFSF12	TNFRSF12A	consensus
43	O43557	O95407	TNFSF14	TNFRSF6B	consensus
44	O43557	P36941	TNFSF14	LTBR	consensus
45	O43557	Q92956	TNFSF14	TNFRSF14	consensus
46	O75077	P05106	ADAM23	ITGB3	consensus
47	O75077	P08648	ADAM23	ITGA5	consensus
48	O75077	P13612	ADAM23	ITGA4	consensus
49	O75078	P13612	ADAM11	ITGA4	consensus
50	O75144	P10747	ICOSLG	CD28	consensus
51	O75144	P16410	ICOSLG	CTLA4	consensus
52	O75144	Q9Y6W8	ICOSLG	ICOS	consensus
53	O75326	COMPLEX:P05556_P56199	SEMA7A	ITGA1_ITGB1	consensus
54	O75326	O60486	SEMA7A	PLXNC1	consensus
55	O75888	O00300	TNFSF13	TNFRSF11B	consensus
56	O75888	O14836	TNFSF13	TNFRSF13B	consensus
57	O75888	P19438	TNFSF13	TNFRSF1A	consensus
58	O75888	P25445	TNFSF13	FAS	consensus
59	O75888	P34741	TNFSF13	SDC2	consensus
60	O75888	Q02223	TNFSF13	TNFRSF17	consensus
61	O75888	Q92956	TNFSF13	TNFRSF14	consensus
62	O94856	COMPLEX:P78357_Q12860	NFASC	CNTN1_CNTNAP1	consensus
63	O94933	P23468	SLITRK3	PTPRD	consensus
64	O94933	Q13332	SLITRK3	PTPRS	consensus
65	O94991	P23468	SLITRK5	PTPRD	consensus
66	O95150	O95407	TNFSF15	TNFRSF6B	consensus
67	O95150	Q93038	TNFSF15	TNFRSF25	consensus
68	P01135	COMPLEX:P00533_P04626	TGFA	EGFR_ERBB2	consensus
69	P01135	P21860	TGFA	ERBB3	consensus
70	P01135	Q15303	TGFA	ERBB4	consensus
71	P01375	O15552	TNF	FFAR2	consensus
72	P01375	O75509	TNF	TNFRSF21	consensus
73	P01375	P19438	TNF	TNFRSF1A	consensus
74	P01375	P20333	TNF	TNFRSF1B	consensus
75	P01375	P25445	TNF	FAS	consensus
76	P01375	P35916	TNF	FLT4	consensus
77	P01375	P46531	TNF	NOTCH1	consensus
78	P01375	Q13332	TNF	PTPRS	consensus
79	P01375	Q9C0C4	TNF	SEMA4C	consensus
80	P01375	Q9H7M9	TNF	VSIR	consensus
81	P01375	Q9HCU4	TNF	CELSR2	consensus
82	P01375	Q9Y6W8	TNF	ICOS	consensus
83	P01889	A6NJW9	HLA-B	CD8B2	consensus
84	P01889	O75019	HLA-B	LILRA1	consensus
85	P01889	P01732	HLA-B	CD8A	consensus
86	P01889	P04234	HLA-B	CD3D	consensus
88	P01889	P10966	HLA-B	CD8B	consensus
89	P01889	P43628	HLA-B	KIR2DL3	consensus
90	P01889	P43629	HLA-B	KIR3DL1	consensus
91	P01889	P43630	HLA-B	KIR3DL2	consensus
92	P01889	Q13241	HLA-B	KLRD1	consensus
93	P01889	Q8N423	HLA-B	LILRB2	consensus
94	P01889	Q8NHL6	HLA-B	LILRB1	consensus
95	P01903	P01730	HLA-DRA	CD4	consensus
96	P01903	P18627	HLA-DRA	LAG3	consensus
97	P01906	P01730	HLA-DQA2	CD4	consensus
98	P01906	P18627	HLA-DQA2	LAG3	consensus
99	P01909	P01730	HLA-DQA1	CD4	consensus
100	P01909	P18627	HLA-DQA1	LAG3	consensus
101	P01911	P01730	HLA-DRB1	CD4	consensus
102	P01911	P18627	HLA-DRB1	LAG3	consensus
103	P01920	P01730	HLA-DQB1	CD4	consensus
104	P01920	P18627	HLA-DQB1	LAG3	consensus
105	P04083	COMPLEX:P25089_P25090	ANXA1	FPR2_FPR3	consensus
106	P04083	P00533	ANXA1	EGFR	consensus
107	P04083	P08913	ANXA1	ADRA2A	consensus
108	P04083	P21462	ANXA1	FPR1	consensus
109	P04083	P48039	ANXA1	MTNR1A	consensus
110	P04083	Q14831	ANXA1	GRM7	consensus
111	P04216	COMPLEX:P05106_P06756	THY1	ITGAV_ITGB3	consensus
112	P04216	COMPLEX:P05107_P11215	THY1	ITGAM_ITGB2	consensus
113	P04216	COMPLEX:P05107_P20702	THY1	ITGAX_ITGB2	consensus
114	P04439	A6NJW9	HLA-A	CD8B2	consensus
115	P04439	O75019	HLA-A	LILRA1	consensus
116	P04439	P01732	HLA-A	CD8A	consensus
118	P04439	P04626	HLA-A	ERBB2	consensus
120	P04439	P10966	HLA-A	CD8B	consensus
121	P04439	P43626	HLA-A	KIR2DL1	consensus
122	P04439	P43628	HLA-A	KIR2DL3	consensus
123	P04439	P43629	HLA-A	KIR3DL1	consensus
124	P04439	P43630	HLA-A	KIR3DL2	consensus
125	P04439	Q06481	HLA-A	APLP2	consensus
126	P04439	Q8N423	HLA-A	LILRB2	consensus
127	P04439	Q8NHL6	HLA-A	LILRB1	consensus
128	P04440	P01730	HLA-DPB1	CD4	consensus
129	P04440	P18627	HLA-DPB1	LAG3	consensus
130	P05067	O75509	APP	TNFRSF21	consensus
131	P05067	O75581	APP	LRP6	consensus
132	P05067	O95858	APP	TSPAN15	consensus
133	P05067	O95859	APP	TSPAN12	consensus
134	P05067	P04233	APP	CD74	consensus
135	P05067	P08138	APP	NGFR	consensus
137	P05067	P08913	APP	ADRA2A	consensus
138	P05067	P25090	APP	FPR2	consensus
139	P05067	P35052	APP	GPC1	consensus
140	P05067	P43116	APP	PTGER2	consensus
141	P05067	P43146	APP	DCC	consensus
142	P05067	P48039	APP	MTNR1A	consensus
145	P05067	Q04721	APP	NOTCH2	consensus
147	P05067	Q07954	APP	LRP1	consensus
149	P05067	Q15109	APP	AGER	consensus
150	P05067	Q7Z4F1	APP	LRP10	consensus
151	P05067	Q92542	APP	NCSTN	consensus
152	P05107	P04216	ITGB2	THY1	consensus
153	P05107	Q15762	ITGB2	CD226	consensus
154	P05362	COMPLEX:P05107_P11215	ICAM1	ITGAM_ITGB2	consensus
155	P05362	COMPLEX:P05107_P20701	ICAM1	ITGAL_ITGB2	consensus
156	P05362	COMPLEX:P05107_P20702	ICAM1	ITGAX_ITGB2	consensus
157	P05362	P00533	ICAM1	EGFR	consensus
158	P05362	P01589	ICAM1	IL2RA	consensus
159	P05362	P15941	ICAM1	MUC1	consensus
160	P05362	P16150	ICAM1	SPN	consensus
161	P05362	P31785	ICAM1	IL2RG	consensus
162	P06239	COMPLEX:P01732_P10966	LCK	CD8A_CD8B	consensus
163	P06734	COMPLEX:P05106_P06756	FCER2	ITGAV_ITGB3	consensus
164	P06734	COMPLEX:P05107_P11215	FCER2	ITGAM_ITGB2	consensus
165	P06734	COMPLEX:P05107_P20702	FCER2	ITGAX_ITGB2	consensus
166	P06734	P20023	FCER2	CR2	consensus
167	P06756	P04216	ITGAV	THY1	consensus
168	P07355	O60603	ANXA2	TLR2	consensus
169	P07355	Q8WZ75	ANXA2	ROBO4	consensus
170	P07359	COMPLEX:P05107_P11215	GP1BA	ITGAM_ITGB2	consensus
171	P07996	COMPLEX:P05106_P06756	THBS1	ITGAV_ITGB3	consensus
172	P07996	COMPLEX:P05106_P08514	THBS1	ITGA2B_ITGB3	consensus
173	P07996	COMPLEX:P05556_P26006	THBS1	ITGA3_ITGB1	consensus
174	P07996	O00300	THBS1	TNFRSF11B	consensus
175	P07996	O75197	THBS1	LRP5	consensus
176	P07996	P13612	THBS1	ITGA4	consensus
177	P07996	P16671	THBS1	CD36	consensus
178	P07996	P18827	THBS1	SDC1	consensus
179	P07996	P23229	THBS1	ITGA6	consensus
180	P07996	Q07954	THBS1	LRP1	consensus
181	P07996	Q08722	THBS1	CD47	consensus
182	P07996	Q12913	THBS1	PTPRJ	consensus
183	P07996	Q8WTV0	THBS1	SCARB1	consensus
184	P08174	P17927	CD55	CR1	consensus
185	P08174	P48960	CD55	ADGRE5	consensus
186	P08174	Q9UHX3	CD55	ADGRE2	consensus
187	P08571	O00206	CD14	TLR4	consensus
188	P08571	P05107	CD14	ITGB2	consensus
189	P08571	P05556	CD14	ITGB1	consensus
190	P08571	P13612	CD14	ITGA4	consensus
191	P08571	Q15399	CD14	TLR1	consensus
192	P08571	Q9NR96	CD14	TLR9	consensus
193	P08571	Q9Y2C9	CD14	TLR6	consensus
194	P08582	P02786	MELTF	TFRC	consensus
195	P09326	P06729	CD48	CD2	consensus
196	P09326	Q9BZW8	CD48	CD244	consensus
197	P09603	P78324	CSF1	SIRPA	consensus
198	P09603	Q9NYQ7	CSF1	CELSR3	consensus
199	P10321	A6NJW9	HLA-C	CD8B2	consensus
200	P10321	O75019	HLA-C	LILRA1	consensus
201	P10321	P01732	HLA-C	CD8A	consensus
204	P10321	P10966	HLA-C	CD8B	consensus
205	P10321	P43626	HLA-C	KIR2DL1	consensus
206	P10321	P43627	HLA-C	KIR2DL2	consensus
207	P10321	P43628	HLA-C	KIR2DL3	consensus
208	P10321	P43629	HLA-C	KIR3DL1	consensus
209	P10321	P43632	HLA-C	KIR2DS4	consensus
210	P10321	Q14954	HLA-C	KIR2DS1	consensus
211	P10321	Q8N423	HLA-C	LILRB2	consensus
212	P10321	Q8N6C8	HLA-C	LILRA3	consensus
213	P10321	Q8N743	HLA-C	KIR3DL3	consensus
214	P10321	Q8NHL6	HLA-C	LILRB1	consensus
216	P10600	COMPLEX:P36896_P37173	TGFB3	ACVR1B_TGFBR2	consensus
217	P10600	COMPLEX:P36897_P37173	TGFB3	TGFBR1_TGFBR2	consensus
218	P10600	COMPLEX:P36897_P37173_Q04771	TGFB3	ACVR1_TGFBR1_TGFBR2	consensus
219	P10600	COMPLEX:P37173_Q04771	TGFB3	ACVR1_TGFBR2	consensus
220	P10600	COMPLEX:P37173_Q8NER5	TGFB3	ACVR1C_TGFBR2	consensus
221	P10600	P05106	TGFB3	ITGB3	consensus
222	P10600	P05556	TGFB3	ITGB1	consensus
223	P10600	P18084	TGFB3	ITGB5	consensus
224	P10600	P18564	TGFB3	ITGB6	consensus
225	P10600	P37023	TGFB3	ACVRL1	consensus
226	P10600	Q03167	TGFB3	TGFBR3	consensus
227	P10747	P33681	CD28	CD80	consensus
228	P10747	P42081	CD28	CD86	consensus
229	P12821	P30411	ACE	BDKRB2	consensus
230	P12821	P50052	ACE	AGTR2	consensus
231	P12830	COMPLEX:P05556_P17301	CDH1	ITGA2_ITGB1	consensus
232	P12830	COMPLEX:P26010_P38570	CDH1	ITGAE_ITGB7	consensus
233	P12830	O75197	CDH1	LRP5	consensus
234	P12830	P00533	CDH1	EGFR	consensus
235	P12830	P08069	CDH1	IGF1R	consensus
236	P12830	P10586	CDH1	PTPRF	consensus
237	P12830	P19022	CDH1	CDH2	consensus
239	P12830	P28827	CDH1	PTPRM	consensus
240	P12830	Q96E93	CDH1	KLRG1	consensus
241	P13385	P27037	TDGF1	ACVR2A	consensus
242	P13385	P35052	TDGF1	GPC1	consensus
243	P13385	P36896	TDGF1	ACVR1B	consensus
244	P13385	Q13705	TDGF1	ACVR2B	consensus
245	P13385	Q8NER5	TDGF1	ACVR1C	consensus
246	P13591	O15394	NCAM1	NCAM2	consensus
247	P13591	P11362	NCAM1	FGFR1	consensus
248	P13591	P21802	NCAM1	FGFR2	consensus
249	P13591	P23471	NCAM1	PTPRZ1	consensus
250	P13591	P56159	NCAM1	GFRA1	consensus
251	P13591	Q96MS0	NCAM1	ROBO3	consensus
252	P13591	Q9Y6N7	NCAM1	ROBO1	consensus
253	P13598	COMPLEX:P05107_P11215	ICAM2	ITGAM_ITGB2	consensus
254	P13598	COMPLEX:P05107_P20701	ICAM2	ITGAL_ITGB2	consensus
255	P13688	P00533	CEACAM1	EGFR	consensus
256	P13688	Q8TDQ0	CEACAM1	HAVCR2	consensus
257	P13747	A6NJW9	HLA-E	CD8B2	consensus
258	P13747	COMPLEX:P26715_Q13241	HLA-E	KLRC1_KLRD1	consensus
259	P13747	COMPLEX:P26717_Q13241	HLA-E	KLRC2_KLRD1	consensus
260	P13747	COMPLEX:Q07444_Q13241	HLA-E	KLRC3_KLRD1	consensus
261	P13747	P01732	HLA-E	CD8A	consensus
262	P13747	P10966	HLA-E	CD8B	consensus
263	P13747	P26718	HLA-E	KLRK1	consensus
264	P13747	P43629	HLA-E	KIR3DL1	consensus
265	P13762	P01730	HLA-DRB4	CD4	consensus
266	P13762	P18627	HLA-DRB4	LAG3	consensus
267	P13765	P01730	HLA-DOB	CD4	consensus
268	P14151	O00592	SELL	PODXL	consensus
269	P14151	Q13477	SELL	MADCAM1	consensus
270	P14209	P60033	CD99	CD81	consensus
271	P14209	Q8TCZ2	CD99	CD99L2	consensus
272	P14209	Q9UKJ0	CD99	PILRB	consensus
273	P14209	Q9UKJ1	CD99	PILRA	consensus
274	P14555	P05106	PLA2G2A	ITGB3	consensus
275	P14555	P05556	PLA2G2A	ITGB1	consensus
276	P14555	P06756	PLA2G2A	ITGAV	consensus
277	P14555	P08648	PLA2G2A	ITGA5	consensus
278	P14555	P13612	PLA2G2A	ITGA4	consensus
279	P15813	Q8N423	CD1D	LILRB2	consensus
280	P15907	P00533	ST6GAL1	EGFR	consensus
281	P15907	P20273	ST6GAL1	CD22	consensus
282	P16150	Q9BZZ2	SPN	SIGLEC1	consensus
283	P16581	P13688	SELE	CEACAM1	consensus
284	P16581	P16070	SELE	CD44	consensus
285	P16581	Q92896	SELE	GLG1	consensus
286	P17693	A6NJW9	HLA-G	CD8B2	consensus
287	P17693	P01730	HLA-G	CD4	consensus
288	P17693	P01732	HLA-G	CD8A	consensus
289	P17693	P10966	HLA-G	CD8B	consensus
290	P17693	P26715	HLA-G	KLRC1	consensus
291	P17693	P43629	HLA-G	KIR3DL1	consensus
292	P17693	Q13241	HLA-G	KLRD1	consensus
293	P17693	Q8N423	HLA-G	LILRB2	consensus
294	P17693	Q8NHL6	HLA-G	LILRB1	consensus
295	P17693	Q99706	HLA-G	KIR2DL4	consensus
296	P19256	P06729	CD58	CD2	consensus
297	P19320	COMPLEX:P05107_Q13349	VCAM1	ITGAD_ITGB2	consensus
298	P19320	COMPLEX:P05556_P13612	VCAM1	ITGA4_ITGB1	consensus
299	P19320	COMPLEX:P05556_Q13797	VCAM1	ITGA9_ITGB1	consensus
300	P19320	COMPLEX:P13612_P26010	VCAM1	ITGA4_ITGB7	consensus
301	P20036	P01730	HLA-DPA1	CD4	consensus
302	P20036	P18627	HLA-DPA1	LAG3	consensus
303	P20273	P08575	CD22	PTPRC	consensus
304	P20827	O15197	EFNA1	EPHB6	consensus
305	P20827	P21709	EFNA1	EPHA1	consensus
306	P20827	P29317	EFNA1	EPHA2	consensus
307	P20827	P29320	EFNA1	EPHA3	consensus
308	P20827	P29322	EFNA1	EPHA8	consensus
309	P20827	P54756	EFNA1	EPHA5	consensus
310	P20827	P54762	EFNA1	EPHB1	consensus
311	P20827	P54764	EFNA1	EPHA4	consensus
312	P20827	Q15375	EFNA1	EPHA7	consensus
313	P20827	Q5JZY3	EFNA1	EPHA10	consensus
314	P20827	Q9UF33	EFNA1	EPHA6	consensus
315	P21583	P10721	KITLG	KIT	consensus
316	P21583	P19235	KITLG	EPOR	consensus
317	P22897	P08575	MRC1	PTPRC	consensus
318	P25189	O95297	MPZ	MPZL1	consensus
319	P28067	P01730	HLA-DMA	CD4	consensus
320	P28068	P01730	HLA-DMB	CD4	consensus
321	P28906	P14151	CD34	SELL	consensus
322	P28906	P16109	CD34	SELP	consensus
323	P29965	COMPLEX:P05106_P08514	CD40LG	ITGA2B_ITGB3	consensus
324	P29965	COMPLEX:P05107_P11215	CD40LG	ITGAM_ITGB2	consensus
325	P29965	COMPLEX:P05556_P08648	CD40LG	ITGA5_ITGB1	consensus
326	P29965	P25942	CD40LG	CD40	consensus
327	P30511	A6NJW9	HLA-F	CD8B2	consensus
328	P30511	P01732	HLA-F	CD8A	consensus
329	P30511	P10966	HLA-F	CD8B	consensus
330	P30511	P43629	HLA-F	KIR3DL1	consensus
331	P30511	P43630	HLA-F	KIR3DL2	consensus
332	P30511	Q14943	HLA-F	KIR3DS1	consensus
333	P30511	Q8N423	HLA-F	LILRB2	consensus
334	P30511	Q8NHL6	HLA-F	LILRB1	consensus
335	P31997	P13688	CEACAM8	CEACAM1	consensus
336	P32004	COMPLEX:P05106_P06756	L1CAM	ITGAV_ITGB3	consensus
337	P32004	COMPLEX:P05556_P08648	L1CAM	ITGA5_ITGB1	consensus
338	P32004	COMPLEX:P13612_P26010	L1CAM	ITGA4_ITGB7	consensus
339	P32004	P00533	L1CAM	EGFR	consensus
340	P32004	P04626	L1CAM	ERBB2	consensus
341	P32004	P21802	L1CAM	FGFR2	consensus
342	P32004	P21860	L1CAM	ERBB3	consensus
343	P32004	P23471	L1CAM	PTPRZ1	consensus
344	P32004	P29323	L1CAM	EPHB2	consensus
345	P32004	Q12860	L1CAM	CNTN1	consensus
346	P32942	COMPLEX:P05107_Q13349	ICAM3	ITGAD_ITGB2	consensus
347	P32942	P20701	ICAM3	ITGAL	consensus
348	P32942	Q9H2X3	ICAM3	CLEC4M	consensus
349	P33681	P10747	CD80	CD28	consensus
350	P33681	P16410	CD80	CTLA4	consensus
351	P34741	Q12913	SDC2	PTPRJ	consensus
352	P35070	COMPLEX:P00533_P04626	BTC	EGFR_ERBB2	consensus
353	P35070	COMPLEX:P04626_Q15303	BTC	ERBB2_ERBB4	consensus
354	P35070	P21860	BTC	ERBB3	consensus
355	P40199	P00533	CEACAM6	EGFR	consensus
356	P40199	P13688	CEACAM6	CEACAM1	consensus
357	P40200	P15151	CD96	PVR	consensus
358	P40200	Q15223	CD96	NECTIN1	consensus
359	P41217	Q6Q8B3	CD200	CD200R1L	consensus
360	P41217	Q8TD46	CD200	CD200R1	consensus
361	P41273	P15151	TNFSF9	PVR	consensus
362	P41273	P20036	TNFSF9	HLA-DPA1	consensus
363	P41273	Q07011	TNFSF9	TNFRSF9	consensus
364	P41273	Q14627	TNFSF9	IL13RA2	consensus
365	P41273	Q8IZF4	TNFSF9	ADGRG5	consensus
366	P42081	P10747	CD86	CD28	consensus
367	P42081	P16410	CD86	CTLA4	consensus
368	P43026	COMPLEX:O00238_P27037	GDF5	ACVR2A_BMPR1B	consensus
369	P43026	COMPLEX:O00238_Q13705	GDF5	ACVR2B_BMPR1B	consensus
370	P43026	COMPLEX:O00238_Q13873	GDF5	BMPR1B_BMPR2	consensus
371	P43026	COMPLEX:P27037_P36894	GDF5	ACVR2A_BMPR1A	consensus
372	P43026	COMPLEX:P36894_Q13705	GDF5	ACVR2B_BMPR1A	consensus
373	P43026	COMPLEX:P36894_Q13873	GDF5	BMPR1A_BMPR2	consensus
374	P43026	Q01974	GDF5	ROR2	consensus
375	P43026	Q04771	GDF5	ACVR1	consensus
376	P46379	O14931	BAG6	NCR3	consensus
377	P48023	O14763	FASLG	TNFRSF10B	consensus
378	P48023	O95407	FASLG	TNFRSF6B	consensus
379	P48023	P19438	FASLG	TNFRSF1A	consensus
380	P48023	P25445	FASLG	FAS	consensus
381	P49771	P36888	FLT3LG	FLT3	consensus
382	P50591	O00220	TNFSF10	TNFRSF10A	consensus
383	P50591	O00300	TNFSF10	TNFRSF11B	consensus
384	P50591	O14763	TNFSF10	TNFRSF10B	consensus
385	P50591	Q9UBN6	TNFSF10	TNFRSF10D	consensus
386	P52798	P21709	EFNA4	EPHA1	consensus
387	P52798	P29317	EFNA4	EPHA2	consensus
388	P52798	P29320	EFNA4	EPHA3	consensus
389	P52798	P29322	EFNA4	EPHA8	consensus
390	P52798	P54756	EFNA4	EPHA5	consensus
391	P52798	P54764	EFNA4	EPHA4	consensus
392	P52798	Q15375	EFNA4	EPHA7	consensus
393	P52798	Q5JZY3	EFNA4	EPHA10	consensus
394	P52798	Q9UF33	EFNA4	EPHA6	consensus
395	P52799	O15197	EFNB2	EPHB6	consensus
396	P52799	P16284	EFNB2	PECAM1	consensus
397	P52799	P29320	EFNB2	EPHA3	consensus
398	P52799	P29323	EFNB2	EPHB2	consensus
399	P52799	P41594	EFNB2	GRM5	consensus
400	P52799	P54753	EFNB2	EPHB3	consensus
401	P52799	P54760	EFNB2	EPHB4	consensus
402	P52799	P54762	EFNB2	EPHB1	consensus
403	P52799	P54764	EFNB2	EPHA4	consensus
404	P52799	Q13255	EFNB2	GRM1	consensus
405	P52799	Q9UF33	EFNB2	EPHA6	consensus
406	P52803	O15197	EFNA5	EPHB6	consensus
407	P52803	P21709	EFNA5	EPHA1	consensus
408	P52803	P29317	EFNA5	EPHA2	consensus
409	P52803	P29320	EFNA5	EPHA3	consensus
410	P52803	P29322	EFNA5	EPHA8	consensus
411	P52803	P29323	EFNA5	EPHB2	consensus
412	P52803	P54756	EFNA5	EPHA5	consensus
413	P52803	P54762	EFNA5	EPHB1	consensus
414	P52803	P54764	EFNA5	EPHA4	consensus
415	P52803	Q15375	EFNA5	EPHA7	consensus
416	P52803	Q5JZY3	EFNA5	EPHA10	consensus
417	P52803	Q9UF33	EFNA5	EPHA6	consensus
418	P56975	COMPLEX:P04626_Q15303	NRG3	ERBB2_ERBB4	consensus
419	P56975	P21860	NRG3	ERBB3	consensus
420	P57087	COMPLEX:P05556_P06756	JAM2	ITGAV_ITGB1	consensus
421	P57087	COMPLEX:P05556_P13612	JAM2	ITGA4_ITGB1	consensus
422	P57087	COMPLEX:P05556_P26006	JAM2	ITGA3_ITGB1	consensus
423	P58400	Q8N2Q7	NRXN1	NLGN1	consensus
424	P58400	Q8NFZ4	NRXN1	NLGN2	consensus
425	P58400	Q9NZ94	NRXN1	NLGN3	consensus
426	P58401	Q8N2Q7	NRXN2	NLGN1	consensus
427	P58401	Q8NFZ4	NRXN2	NLGN2	consensus
428	P58401	Q9NZ94	NRXN2	NLGN3	consensus
429	P61769	COMPLEX:P02786_Q30201	B2M	HFE_TFRC	consensus
431	P61769	P06126	B2M	CD1A	consensus
434	P61769	P26715	B2M	KLRC1	consensus
435	P61769	P26717	B2M	KLRC2	consensus
436	P61769	P43626	B2M	KIR2DL1	consensus
437	P61769	P43628	B2M	KIR2DL3	consensus
438	P61769	P43629	B2M	KIR3DL1	consensus
439	P61769	Q13241	B2M	KLRD1	consensus
442	P78310	Q86YT9	CXADR	JAML	consensus
443	P78324	Q08722	SIRPA	CD47	consensus
444	P78504	P15529	JAG1	CD46	consensus
445	P78504	P46531	JAG1	NOTCH1	consensus
446	P78504	Q04721	JAG1	NOTCH2	consensus
447	P78504	Q99466	JAG1	NOTCH4	consensus
448	P78504	Q9UM47	JAG1	NOTCH3	consensus
449	P78536	P05556	ADAM17	ITGB1	consensus
450	P78536	P08581	ADAM17	MET	consensus
451	P78536	P08648	ADAM17	ITGA5	consensus
452	P78536	P08887	ADAM17	IL6R	consensus
453	P78536	P15941	ADAM17	MUC1	consensus
454	P78536	P46531	ADAM17	NOTCH1	consensus
455	P78536	Q15303	ADAM17	ERBB4	consensus
456	P78536	Q6PJF5	ADAM17	RHBDF2	consensus
457	P79483	P01730	HLA-DRB3	CD4	consensus
458	P79483	P18627	HLA-DRB3	LAG3	consensus
459	P80370	P46531	DLK1	NOTCH1	consensus
460	P80370	Q04721	DLK1	NOTCH2	consensus
461	P80370	Q99466	DLK1	NOTCH4	consensus
462	P80370	Q9UM47	DLK1	NOTCH3	consensus
463	P98172	O15197	EFNB1	EPHB6	consensus
464	P98172	P04626	EFNB1	ERBB2	consensus
465	P98172	P29323	EFNB1	EPHB2	consensus
466	P98172	P54753	EFNB1	EPHB3	consensus
467	P98172	P54760	EFNB1	EPHB4	consensus
468	P98172	P54762	EFNB1	EPHB1	consensus
469	P98172	P54764	EFNB1	EPHA4	consensus
470	P98172	Q9UF33	EFNB1	EPHA6	consensus
471	Q02246	O14786	CNTN2	NRP1	consensus
472	Q02246	Q12860	CNTN2	CNTN1	consensus
473	Q02246	Q92823	CNTN2	NRCAM	consensus
474	Q02297	COMPLEX:P04626_P21860	NRG1	ERBB2_ERBB3	consensus
475	Q02297	COMPLEX:P04626_Q15303	NRG1	ERBB2_ERBB4	consensus
476	Q02297	COMPLEX:P05106_P06756	NRG1	ITGAV_ITGB3	consensus
477	Q02297	O94910	NRG1	ADGRL1	consensus
478	Q02297	P00533	NRG1	EGFR	consensus
479	Q02297	P04440	NRG1	HLA-DPB1	consensus
480	Q02297	P35052	NRG1	GPC1	consensus
481	Q02297	Q86X29	NRG1	LSR	consensus
482	Q02297	Q8NC67	NRG1	NETO2	consensus
483	Q02297	Q9BXB1	NRG1	LGR4	consensus
484	Q02413	Q14574	DSG1	DSC3	consensus
485	Q02487	P32926	DSC2	DSG3	consensus
486	Q02487	Q86SJ6	DSC2	DSG4	consensus
487	Q08554	P32926	DSC1	DSG3	consensus
488	Q08554	Q86SJ6	DSC1	DSG4	consensus
489	Q08722	P78324	CD47	SIRPA	consensus
490	Q08722	Q9P1W8	CD47	SIRPG	consensus
491	Q10589	P59901	BST2	LILRA4	consensus
492	Q12860	P23471	CNTN1	PTPRZ1	consensus
493	Q12860	P46531	CNTN1	NOTCH1	consensus
494	Q12860	Q04721	CNTN1	NOTCH2	consensus
495	Q12860	Q92823	CNTN1	NRCAM	consensus
496	Q13443	P05556	ADAM9	ITGB1	consensus
497	Q13443	P06756	ADAM9	ITGAV	consensus
498	Q13443	P18084	ADAM9	ITGB5	consensus
499	Q13443	P23229	ADAM9	ITGA6	consensus
500	Q13443	P26006	ADAM9	ITGA3	consensus
501	Q13444	P05106	ADAM15	ITGB3	consensus
502	Q13444	P05556	ADAM15	ITGB1	consensus
503	Q13444	P06756	ADAM15	ITGAV	consensus
504	Q13444	P08648	ADAM15	ITGA5	consensus
505	Q13444	Q13797	ADAM15	ITGA9	consensus
506	Q13477	COMPLEX:P13612_P26010	MADCAM1	ITGA4_ITGB7	consensus
507	Q13477	P16070	MADCAM1	CD44	consensus
508	Q13591	P08581	SEMA5A	MET	consensus
509	Q13591	P51805	SEMA5A	PLXNA3	consensus
510	Q13591	Q9UIW2	SEMA5A	PLXNA1	consensus
511	Q13591	Q9ULL4	SEMA5A	PLXNB3	consensus
512	Q13740	O00533	ALCAM	CHL1	consensus
513	Q13740	O14786	ALCAM	NRP1	consensus
514	Q13740	P30203	ALCAM	CD6	consensus
515	Q14126	Q08554	DSG2	DSC1	consensus
516	Q14126	Q14574	DSG2	DSC3	consensus
517	Q14242	O15389	SELPLG	SIGLEC5	consensus
518	Q14242	P05107	SELPLG	ITGB2	consensus
519	Q14242	P11215	SELPLG	ITGAM	consensus
520	Q14242	P14151	SELPLG	SELL	consensus
521	Q14242	P16109	SELPLG	SELP	consensus
522	Q14574	P32926	DSC3	DSG3	consensus
523	Q14574	Q86SJ6	DSC3	DSG4	consensus
524	Q14773	P05106	ICAM4	ITGB3	consensus
525	Q14773	P05107	ICAM4	ITGB2	consensus
526	Q14773	P05556	ICAM4	ITGB1	consensus
527	Q14773	P06756	ICAM4	ITGAV	consensus
528	Q14773	P08514	ICAM4	ITGA2B	consensus
529	Q14773	P11215	ICAM4	ITGAM	consensus
530	Q14773	P13612	ICAM4	ITGA4	consensus
531	Q14773	P20701	ICAM4	ITGAL	consensus
532	Q15223	P40200	NECTIN1	CD96	consensus
533	Q15223	Q96NY8	NECTIN1	NECTIN4	consensus
534	Q15768	O15197	EFNB3	EPHB6	consensus
535	Q15768	P29323	EFNB3	EPHB2	consensus
536	Q15768	P54753	EFNB3	EPHB3	consensus
537	Q15768	P54760	EFNB3	EPHB4	consensus
538	Q15768	P54762	EFNB3	EPHB1	consensus
539	Q15768	P54764	EFNB3	EPHA4	consensus
540	Q16288	P10586	NTRK3	PTPRF	consensus
541	Q16288	P23468	NTRK3	PTPRD	consensus
542	Q16288	Q13332	NTRK3	PTPRS	consensus
543	Q29980	COMPLEX:P26718_Q9UBK5	MICB	HCST_KLRK1	consensus
544	Q29983	COMPLEX:P26718_Q9UBK5	MICA	HCST_KLRK1	consensus
545	Q30154	P01730	HLA-DRB5	CD4	consensus
546	Q30154	P18627	HLA-DRB5	LAG3	consensus
547	Q495A1	P15151	TIGIT	PVR	consensus
548	Q495A1	Q92692	TIGIT	NECTIN2	consensus
549	Q5DX21	Q9H7M9	IGSF11	VSIR	consensus
550	Q5TAT6	COMPLEX:O75578_P05556	COL13A1	ITGA10_ITGB1	consensus
551	Q5TAT6	COMPLEX:P05556_P17301	COL13A1	ITGA2_ITGB1	consensus
552	Q5TAT6	COMPLEX:P05556_P56199	COL13A1	ITGA1_ITGB1	consensus
553	Q5TAT6	COMPLEX:P05556_Q9UKX5	COL13A1	ITGA11_ITGB1	consensus
554	Q5VY80	COMPLEX:P26718_Q9UBK5	RAET1L	HCST_KLRK1	consensus
555	Q68D85	O14931	NCR3LG1	NCR3	consensus
556	Q6H3X3	COMPLEX:P26718_Q9UBK5	RAET1G	HCST_KLRK1	consensus
557	Q6UVK1	COMPLEX:P05556_P26006	CSPG4	ITGA3_ITGB1	consensus
558	Q6UW88	P00533	EPGN	EGFR	consensus
559	Q6UY11	P46531	DLK2	NOTCH1	consensus
560	Q7Z6A9	P11912	BTLA	CD79A	consensus
561	Q7Z6A9	P20963	BTLA	CD247	consensus
562	Q7Z6A9	Q92956	BTLA	TNFRSF14	consensus
563	Q86YL7	Q9P126	PDPN	CLEC1B	consensus
564	Q86YT9	P78310	JAML	CXADR	consensus
565	Q8IWV2	P23470	CNTN4	PTPRG	consensus
566	Q8N0W4	P58400	NLGN4X	NRXN1	consensus
567	Q8N126	Q15223	CADM3	NECTIN1	consensus
568	Q8N2Q7	P58400	NLGN1	NRXN1	consensus
569	Q8N2Q7	Q9HDB5	NLGN1	NRXN3	consensus
570	Q8N2Q7	Q9P2S2	NLGN1	NRXN2	consensus
571	Q8N6Q3	P16284	CD177	PECAM1	consensus
572	Q8NFY4	COMPLEX:O43914_Q9NZC2_Q9UIW2	SEMA6D	PLXNA1_TREM2_TYROBP	consensus
573	Q8NFY4	COMPLEX:P35968_Q9UIW2	SEMA6D	KDR_PLXNA1	consensus
574	Q8NFZ4	P58400	NLGN2	NRXN1	consensus
575	Q8NFZ4	Q9HDB5	NLGN2	NRXN3	consensus
576	Q8NFZ4	Q9P2S2	NLGN2	NRXN2	consensus
577	Q8NHJ6	Q6GTX8	LILRB4	LAIR1	consensus
578	Q8TD07	COMPLEX:P26718_Q9UBK5	RAET1E	HCST_KLRK1	consensus
579	Q8TD46	P41217	CD200R1	CD200	consensus
580	Q8WVN6	P09564	SECTM1	CD7	consensus
581	Q8WWG1	COMPLEX:P04626_Q15303	NRG4	ERBB2_ERBB4	consensus
582	Q8WWG1	P00533	NRG4	EGFR	consensus
583	Q92692	P40200	NECTIN2	CD96	consensus
584	Q92692	Q15762	NECTIN2	CD226	consensus
585	Q92692	Q495A1	NECTIN2	TIGIT	consensus
586	Q92838	Q9HAV5	EDA	EDA2R	consensus
587	Q92838	Q9UNE0	EDA	EDAR	consensus
588	Q92854	O15031	SEMA4D	PLXNB2	consensus
589	Q92854	O43157	SEMA4D	PLXNB1	consensus
590	Q92854	P04626	SEMA4D	ERBB2	consensus
591	Q92854	P08581	SEMA4D	MET	consensus
592	Q92854	Q9ULL4	SEMA4D	PLXNB3	consensus
593	Q96D42	A8K4G0	HAVCR1	CD300LB	consensus
594	Q96H15	Q96D42	TIMD4	HAVCR1	consensus
595	Q96NY8	Q495A1	NECTIN4	TIGIT	consensus
596	Q96PX8	P23468	SLITRK1	PTPRD	consensus
597	Q96PX8	Q13332	SLITRK1	PTPRS	consensus
598	Q99965	P05556	ADAM2	ITGB1	consensus
599	Q99965	P23229	ADAM2	ITGA6	consensus
600	Q99965	P26010	ADAM2	ITGB7	consensus
601	Q99965	Q13797	ADAM2	ITGA9	consensus
602	Q9BQ51	Q15116	PDCD1LG2	PDCD1	consensus
603	Q9BX67	COMPLEX:P05107_P11215	JAM3	ITGAM_ITGB2	consensus
604	Q9BX67	P05556	JAM3	ITGB1	consensus
605	Q9BZM4	COMPLEX:P26718_Q9UBK5	ULBP3	HCST_KLRK1	consensus
606	Q9BZM5	COMPLEX:P26718_Q9UBK5	ULBP2	HCST_KLRK1	consensus
607	Q9BZM6	COMPLEX:P26718_Q9UBK5	ULBP1	HCST_KLRK1	consensus
608	Q9C0C4	O15031	SEMA4C	PLXNB2	consensus
609	Q9H156	P23468	SLITRK2	PTPRD	consensus
610	Q9H156	Q13332	SLITRK2	PTPRS	consensus
611	Q9H2E6	O75051	SEMA6A	PLXNA2	consensus
612	Q9H2E6	Q9HCM2	SEMA6A	PLXNA4	consensus
613	Q9H2U9	P13612	ADAM7	ITGA4	consensus
614	Q9H2U9	P26010	ADAM7	ITGB7	consensus
615	Q9H3S1	COMPLEX:O14786_O75051	SEMA4A	NRP1_PLXNA2	consensus
616	Q9H3S1	COMPLEX:O14786_P51805	SEMA4A	NRP1_PLXNA3	consensus
617	Q9H3S1	COMPLEX:O14786_Q9HCM2	SEMA4A	NRP1_PLXNA4	consensus
618	Q9H3S1	COMPLEX:O14786_Q9UIW2	SEMA4A	NRP1_PLXNA1	consensus
619	Q9H3S1	O15031	SEMA4A	PLXNB2	consensus
620	Q9H3S1	O43157	SEMA4A	PLXNB1	consensus
621	Q9H3S1	Q8N423	SEMA4A	LILRB2	consensus
622	Q9H3S1	Q9ULL4	SEMA4A	PLXNB3	consensus
623	Q9H3S1	Q9Y4D7	SEMA4A	PLXND1	consensus
624	Q9H3T3	O75051	SEMA6B	PLXNA2	consensus
625	Q9H3T3	Q9HCM2	SEMA6B	PLXNA4	consensus
626	Q9H5Y7	Q13332	SLITRK6	PTPRS	consensus
627	Q9HDB5	Q8N2Q7	NRXN3	NLGN1	consensus
628	Q9HDB5	Q8NFZ4	NRXN3	NLGN2	consensus
629	Q9HDB5	Q9NZ94	NRXN3	NLGN3	consensus
630	Q9NNX6	P13688	CD209	CEACAM1	consensus
631	Q9NPR2	Q96PD2	SEMA4B	DCBLD2	consensus
632	Q9NQS3	P15151	NECTIN3	PVR	consensus
633	Q9NQS3	Q15223	NECTIN3	NECTIN1	consensus
634	Q9NQS3	Q495A1	NECTIN3	TIGIT	consensus
635	Q9NQS3	Q92692	NECTIN3	NECTIN2	consensus
636	Q9NR61	P46531	DLL4	NOTCH1	consensus
637	Q9NR61	Q04721	DLL4	NOTCH2	consensus
638	Q9NR61	Q99466	DLL4	NOTCH4	consensus
639	Q9NR61	Q9UM47	DLL4	NOTCH3	consensus
640	Q9NRA1	P09619	PDGFC	PDGFRB	consensus
641	Q9NRA1	P16234	PDGFC	PDGFRA	consensus
642	Q9NRA1	P17948	PDGFC	FLT1	consensus
643	Q9NRA1	P35916	PDGFC	FLT4	consensus
644	Q9NRA1	P35968	PDGFC	KDR	consensus
645	Q9NT99	P10586	LRRC4B	PTPRF	consensus
646	Q9NT99	P23468	LRRC4B	PTPRD	consensus
647	Q9NT99	Q13332	LRRC4B	PTPRS	consensus
648	Q9NTN9	O15031	SEMA4G	PLXNB2	consensus
649	Q9NYJ7	P46531	DLL3	NOTCH1	consensus
650	Q9NYJ7	Q04721	DLL3	NOTCH2	consensus
651	Q9NYJ7	Q99466	DLL3	NOTCH4	consensus
652	Q9NYJ7	Q9UM47	DLL3	NOTCH3	consensus
653	Q9NZ53	P14151	PODXL2	SELL	consensus
654	Q9NZ94	P58400	NLGN3	NRXN1	consensus
655	Q9NZ94	Q9HDB5	NLGN3	NRXN3	consensus
656	Q9NZ94	Q9P2S2	NLGN3	NRXN2	consensus
657	Q9NZN1	P10586	IL1RAPL1	PTPRF	consensus
658	Q9NZN1	P23468	IL1RAPL1	PTPRD	consensus
659	Q9NZN1	Q13332	IL1RAPL1	PTPRS	consensus
660	Q9NZQ7	P33681	CD274	CD80	consensus
661	Q9NZQ7	Q15116	CD274	PDCD1	consensus
662	Q9P126	Q12918	CLEC1B	KLRB1	consensus
663	Q9P126	Q86YL7	CLEC1B	PDPN	consensus
664	Q9P1W8	Q08722	SIRPG	CD47	consensus
665	Q9P283	P51805	SEMA5B	PLXNA3	consensus
666	Q9P283	Q9UIW2	SEMA5B	PLXNA1	consensus
667	Q9UBR5	O75581	CKLF	LRP6	consensus
668	Q9UBR5	P51679	CKLF	CCR4	consensus
669	Q9UEF7	P11362	KL	FGFR1	consensus
670	Q9UHP7	Q12918	CLEC2D	KLRB1	consensus
671	Q9UKF5	P13612	ADAM29	ITGA4	consensus
672	Q9UKQ2	P13612	ADAM28	ITGA4	consensus
673	Q9UM44	Q96BF3	HHLA2	TMIGD2	consensus
674	Q9UMF0	P05107	ICAM5	ITGB2	consensus
675	Q9UMF0	P20701	ICAM5	ITGAL	consensus
676	Q9UNG2	Q9Y5U5	TNFSF18	TNFRSF18	consensus
677	Q9Y219	P46531	JAG2	NOTCH1	consensus
678	Q9Y219	Q04721	JAG2	NOTCH2	consensus
679	Q9Y219	Q99466	JAG2	NOTCH4	consensus
680	Q9Y219	Q9UM47	JAG2	NOTCH3	consensus
681	Q9Y275	O14836	TNFSF13B	TNFRSF13B	consensus
682	Q9Y275	P02786	TNFSF13B	TFRC	consensus
683	Q9Y275	P04440	TNFSF13B	HLA-DPB1	consensus
684	Q9Y275	P25942	TNFSF13B	CD40	consensus
685	Q9Y275	Q02223	TNFSF13B	TNFRSF17	consensus
686	Q9Y275	Q96RJ3	TNFSF13B	TNFRSF13C	consensus
687	Q9Y624	COMPLEX:P05107_P20701	F11R	ITGAL_ITGB2	consensus
688	A6NMZ7	COMPLEX:O75578_P05556	COL6A6	ITGA10_ITGB1	consensus
689	A6NMZ7	COMPLEX:P05556_P17301	COL6A6	ITGA2_ITGB1	consensus
690	A6NMZ7	COMPLEX:P05556_P26006	COL6A6	ITGA3_ITGB1	consensus
691	A6NMZ7	COMPLEX:P05556_P56199	COL6A6	ITGA1_ITGB1	consensus
692	A6NMZ7	COMPLEX:P05556_Q13797	COL6A6	ITGA9_ITGB1	consensus
693	A6NMZ7	COMPLEX:P05556_Q9UKX5	COL6A6	ITGA11_ITGB1	consensus
694	A6NMZ7	COMPLEX:P06756_P26012	COL6A6	ITGAV_ITGB8	consensus
695	A6NMZ7	P16070	COL6A6	CD44	consensus
696	A6NMZ7	P18827	COL6A6	SDC1	consensus
697	A6NMZ7	Q9HCN6	COL6A6	GP6	consensus
698	A8TX70	COMPLEX:O75578_P05556	COL6A5	ITGA10_ITGB1	consensus
699	A8TX70	COMPLEX:P05556_P17301	COL6A5	ITGA2_ITGB1	consensus
700	A8TX70	COMPLEX:P05556_P26006	COL6A5	ITGA3_ITGB1	consensus
701	A8TX70	COMPLEX:P05556_P56199	COL6A5	ITGA1_ITGB1	consensus
702	A8TX70	COMPLEX:P05556_Q13797	COL6A5	ITGA9_ITGB1	consensus
703	A8TX70	COMPLEX:P05556_Q9UKX5	COL6A5	ITGA11_ITGB1	consensus
704	A8TX70	COMPLEX:P06756_P26012	COL6A5	ITGAV_ITGB8	consensus
705	A8TX70	P16070	COL6A5	CD44	consensus
706	A8TX70	P18827	COL6A5	SDC1	consensus
707	A8TX70	Q9HCN6	COL6A5	GP6	consensus
708	COMPLEX:Q5H8C1_Q6UXI9_Q86XX4	COMPLEX:P05556_P53708	FRAS1_FREM1_NPNT	ITGA8_ITGB1	consensus
709	COMPLEX:Q5SZK8_Q6UXI9_Q86XX4	COMPLEX:P05556_P53708	FRAS1_FREM2_NPNT	ITGA8_ITGB1	consensus
710	O00468	O15146	AGRN	MUSK	consensus
711	O00468	O75096	AGRN	LRP4	consensus
712	O00468	P05556	AGRN	ITGB1	consensus
713	O00468	P98164	AGRN	LRP2	consensus
714	O00468	Q07954	AGRN	LRP1	consensus
715	O00468	Q14118	AGRN	DAG1	consensus
716	O15230	COMPLEX:P05556_P17301	LAMA5	ITGA2_ITGB1	consensus
717	O15230	COMPLEX:P05556_P23229	LAMA5	ITGA6_ITGB1	consensus
718	O15230	COMPLEX:P05556_P26006	LAMA5	ITGA3_ITGB1	consensus
719	O15230	COMPLEX:P05556_Q13683	LAMA5	ITGA7_ITGB1	consensus
720	O15230	COMPLEX:P05556_Q13797	LAMA5	ITGA9_ITGB1	consensus
721	O15230	COMPLEX:P06756_P26012	LAMA5	ITGAV_ITGB8	consensus
722	O15230	COMPLEX:P16144_P23229	LAMA5	ITGA6_ITGB4	consensus
723	O15230	P16070	LAMA5	CD44	consensus
724	O15230	P18827	LAMA5	SDC1	consensus
725	O15230	P50895	LAMA5	BCAM	consensus
726	O15230	Q14118	LAMA5	DAG1	consensus
727	O15335	COMPLEX:P05556_P17301	CHAD	ITGA2_ITGB1	consensus
728	P02452	COMPLEX:O75578_P05556	COL1A1	ITGA10_ITGB1	consensus
729	P02452	COMPLEX:P05556_P17301	COL1A1	ITGA2_ITGB1	consensus
730	P02452	COMPLEX:P05556_P26006	COL1A1	ITGA3_ITGB1	consensus
731	P02452	COMPLEX:P05556_P56199	COL1A1	ITGA1_ITGB1	consensus
732	P02452	COMPLEX:P05556_Q13797	COL1A1	ITGA9_ITGB1	consensus
733	P02452	COMPLEX:P05556_Q9UKX5	COL1A1	ITGA11_ITGB1	consensus
734	P02452	COMPLEX:P06756_P26012	COL1A1	ITGAV_ITGB8	consensus
735	P02452	P08648	COL1A1	ITGA5	consensus
736	P02452	P16070	COL1A1	CD44	consensus
737	P02452	P16671	COL1A1	CD36	consensus
738	P02452	P18827	COL1A1	SDC1	consensus
739	P02452	P35916	COL1A1	FLT4	consensus
740	P02452	Q08345	COL1A1	DDR1	consensus
741	P02452	Q16832	COL1A1	DDR2	consensus
742	P02452	Q9HCN6	COL1A1	GP6	consensus
743	P02452	Q9NPY3	COL1A1	CD93	consensus
744	P02458	COMPLEX:O75578_P05556	COL2A1	ITGA10_ITGB1	consensus
745	P02458	COMPLEX:P05556_P17301	COL2A1	ITGA2_ITGB1	consensus
746	P02458	COMPLEX:P05556_P26006	COL2A1	ITGA3_ITGB1	consensus
747	P02458	COMPLEX:P05556_P56199	COL2A1	ITGA1_ITGB1	consensus
748	P02458	COMPLEX:P05556_Q13797	COL2A1	ITGA9_ITGB1	consensus
749	P02458	COMPLEX:P05556_Q9UKX5	COL2A1	ITGA11_ITGB1	consensus
750	P02458	COMPLEX:P06756_P26012	COL2A1	ITGAV_ITGB8	consensus
751	P02458	O00220	COL2A1	TNFRSF10A	consensus
752	P02458	P08514	COL2A1	ITGA2B	consensus
753	P02458	P16070	COL2A1	CD44	consensus
754	P02458	P18827	COL2A1	SDC1	consensus
755	P02458	Q08345	COL2A1	DDR1	consensus
756	P02458	Q9HCN6	COL2A1	GP6	consensus
757	P02462	COMPLEX:O75578_P05556	COL4A1	ITGA10_ITGB1	consensus
758	P02462	COMPLEX:P05556_P17301	COL4A1	ITGA2_ITGB1	consensus
759	P02462	COMPLEX:P05556_P26006	COL4A1	ITGA3_ITGB1	consensus
760	P02462	COMPLEX:P05556_P56199	COL4A1	ITGA1_ITGB1	consensus
761	P02462	COMPLEX:P05556_Q13797	COL4A1	ITGA9_ITGB1	consensus
762	P02462	COMPLEX:P05556_Q9UKX5	COL4A1	ITGA11_ITGB1	consensus
763	P02462	COMPLEX:P06756_P26012	COL4A1	ITGAV_ITGB8	consensus
764	P02462	P16070	COL4A1	CD44	consensus
765	P02462	P18827	COL4A1	SDC1	consensus
766	P02462	Q08722	COL4A1	CD47	consensus
767	P02462	Q9HCN6	COL4A1	GP6	consensus
768	P02462	Q9NPY3	COL4A1	CD93	consensus
769	P02751	COMPLEX:P05106_P06756	FN1	ITGAV_ITGB3	consensus
770	P02751	COMPLEX:P05106_P08514	FN1	ITGA2B_ITGB3	consensus
771	P02751	COMPLEX:P05556_P06756	FN1	ITGAV_ITGB1	consensus
772	P02751	COMPLEX:P05556_P08648	FN1	ITGA5_ITGB1	consensus
773	P02751	COMPLEX:P05556_P13612	FN1	ITGA4_ITGB1	consensus
774	P02751	COMPLEX:P05556_P26006	FN1	ITGA3_ITGB1	consensus
775	P02751	COMPLEX:P05556_P53708	FN1	ITGA8_ITGB1	consensus
776	P02751	COMPLEX:P06756_P18564	FN1	ITGAV_ITGB6	consensus
777	P02751	COMPLEX:P06756_P26012	FN1	ITGAV_ITGB8	consensus
778	P02751	COMPLEX:P13612_P26010	FN1	ITGA4_ITGB7	consensus
779	P02751	O00300	FN1	TNFRSF11B	consensus
780	P02751	P11912	FN1	CD79A	consensus
781	P02751	P16070	FN1	CD44	consensus
782	P02751	P16473	FN1	TSHR	consensus
783	P02751	P17301	FN1	ITGA2	consensus
784	P02751	P18827	FN1	SDC1	consensus
785	P02751	P21730	FN1	C5AR1	consensus
786	P02751	P23229	FN1	ITGA6	consensus
787	P02751	P34741	FN1	SDC2	consensus
788	P02751	P35916	FN1	FLT4	consensus
789	P02751	Q03405	FN1	PLAUR	consensus
790	P02751	Q13797	FN1	ITGA9	consensus
791	P02751	Q8NAC3	FN1	IL17RC	consensus
792	P02751	Q8WZ75	FN1	ROBO4	consensus
793	P04004	COMPLEX:P05106_P06756	VTN	ITGAV_ITGB3	consensus
794	P04004	COMPLEX:P05106_P08514	VTN	ITGA2B_ITGB3	consensus
795	P04004	COMPLEX:P05556_P06756	VTN	ITGAV_ITGB1	consensus
796	P04004	COMPLEX:P05556_P53708	VTN	ITGA8_ITGB1	consensus
797	P04004	COMPLEX:P06756_P18084	VTN	ITGAV_ITGB5	consensus
798	P04004	COMPLEX:P06756_P26012	VTN	ITGAV_ITGB8	consensus
799	P04004	O00300	VTN	TNFRSF11B	consensus
800	P04004	P08648	VTN	ITGA5	consensus
801	P04004	P15151	VTN	PVR	consensus
802	P04004	P18564	VTN	ITGB6	consensus
803	P04004	P26006	VTN	ITGA3	consensus
804	P04004	P35968	VTN	KDR	consensus
805	P04004	Q03405	VTN	PLAUR	consensus
806	P04004	Q08722	VTN	CD47	consensus
807	P04275	COMPLEX:P05106_P06756	VWF	ITGAV_ITGB3	consensus
808	P04275	COMPLEX:P05106_P08514	VWF	ITGA2B_ITGB3	consensus
809	P04275	COMPLEX:P07359_P13224	VWF	GP1BA_GP1BB	consensus
810	P04275	O00300	VWF	TNFRSF11B	consensus
811	P04275	P16109	VWF	SELP	consensus
812	P04275	P78324	VWF	SIRPA	consensus
813	P04275	Q07954	VWF	LRP1	consensus
814	P04275	Q6ZMJ2	VWF	SCARA5	consensus
815	P04275	Q8WWQ8	VWF	STAB2	consensus
816	P07942	COMPLEX:P05556_P17301	LAMB1	ITGA2_ITGB1	consensus
817	P07942	COMPLEX:P05556_P23229	LAMB1	ITGA6_ITGB1	consensus
818	P07942	COMPLEX:P05556_P26006	LAMB1	ITGA3_ITGB1	consensus
819	P07942	COMPLEX:P05556_Q13683	LAMB1	ITGA7_ITGB1	consensus
820	P07942	COMPLEX:P05556_Q13797	LAMB1	ITGA9_ITGB1	consensus
821	P07942	COMPLEX:P06756_P26012	LAMB1	ITGAV_ITGB8	consensus
822	P07942	COMPLEX:P16144_P23229	LAMB1	ITGA6_ITGB4	consensus
823	P07942	P16070	LAMB1	CD44	consensus
824	P07942	P56199	LAMB1	ITGA1	consensus
825	P07942	Q14118	LAMB1	DAG1	consensus
826	P08123	COMPLEX:O75578_P05556	COL1A2	ITGA10_ITGB1	consensus
827	P08123	COMPLEX:P05556_P17301	COL1A2	ITGA2_ITGB1	consensus
828	P08123	COMPLEX:P05556_P26006	COL1A2	ITGA3_ITGB1	consensus
829	P08123	COMPLEX:P05556_P56199	COL1A2	ITGA1_ITGB1	consensus
830	P08123	COMPLEX:P05556_Q13797	COL1A2	ITGA9_ITGB1	consensus
831	P08123	COMPLEX:P05556_Q9UKX5	COL1A2	ITGA11_ITGB1	consensus
832	P08123	COMPLEX:P06756_P26012	COL1A2	ITGAV_ITGB8	consensus
833	P08123	P05106	COL1A2	ITGB3	consensus
834	P08123	P08514	COL1A2	ITGA2B	consensus
835	P08123	P16070	COL1A2	CD44	consensus
836	P08123	P16671	COL1A2	CD36	consensus
837	P08123	P18827	COL1A2	SDC1	consensus
838	P08123	P35916	COL1A2	FLT4	consensus
839	P08123	Q9HCN6	COL1A2	GP6	consensus
840	P08123	Q9NPY3	COL1A2	CD93	consensus
841	P08572	COMPLEX:O75578_P05556	COL4A2	ITGA10_ITGB1	consensus
842	P08572	COMPLEX:P05556_P17301	COL4A2	ITGA2_ITGB1	consensus
843	P08572	COMPLEX:P05556_P26006	COL4A2	ITGA3_ITGB1	consensus
844	P08572	COMPLEX:P05556_P56199	COL4A2	ITGA1_ITGB1	consensus
845	P08572	COMPLEX:P05556_Q13797	COL4A2	ITGA9_ITGB1	consensus
846	P08572	COMPLEX:P05556_Q9UKX5	COL4A2	ITGA11_ITGB1	consensus
847	P08572	COMPLEX:P06756_P26012	COL4A2	ITGAV_ITGB8	consensus
848	P08572	P05106	COL4A2	ITGB3	consensus
849	P08572	P16070	COL4A2	CD44	consensus
850	P08572	P18084	COL4A2	ITGB5	consensus
851	P08572	P18827	COL4A2	SDC1	consensus
852	P08572	Q9HCN6	COL4A2	GP6	consensus
853	P08572	Q9NPY3	COL4A2	CD93	consensus
854	P11047	COMPLEX:P05556_P17301	LAMC1	ITGA2_ITGB1	consensus
855	P11047	COMPLEX:P05556_P23229	LAMC1	ITGA6_ITGB1	consensus
856	P11047	COMPLEX:P05556_P26006	LAMC1	ITGA3_ITGB1	consensus
857	P11047	COMPLEX:P05556_Q13683	LAMC1	ITGA7_ITGB1	consensus
858	P11047	COMPLEX:P05556_Q13797	LAMC1	ITGA9_ITGB1	consensus
859	P11047	COMPLEX:P06756_P26012	LAMC1	ITGAV_ITGB8	consensus
860	P11047	COMPLEX:P16144_P23229	LAMC1	ITGA6_ITGB4	consensus
861	P11047	P16070	LAMC1	CD44	consensus
862	P11047	P56199	LAMC1	ITGA1	consensus
863	P11047	Q14118	LAMC1	DAG1	consensus
864	P12109	COMPLEX:O75578_P05556	COL6A1	ITGA10_ITGB1	consensus
865	P12109	COMPLEX:P05556_P17301	COL6A1	ITGA2_ITGB1	consensus
866	P12109	COMPLEX:P05556_P26006	COL6A1	ITGA3_ITGB1	consensus
867	P12109	COMPLEX:P05556_P56199	COL6A1	ITGA1_ITGB1	consensus
868	P12109	COMPLEX:P05556_Q13797	COL6A1	ITGA9_ITGB1	consensus
869	P12109	COMPLEX:P05556_Q9UKX5	COL6A1	ITGA11_ITGB1	consensus
870	P12109	COMPLEX:P06756_P26012	COL6A1	ITGAV_ITGB8	consensus
871	P12109	P16070	COL6A1	CD44	consensus
872	P12109	P18827	COL6A1	SDC1	consensus
873	P12109	P23229	COL6A1	ITGA6	consensus
874	P12109	Q9HCN6	COL6A1	GP6	consensus
875	P12110	COMPLEX:O75578_P05556	COL6A2	ITGA10_ITGB1	consensus
876	P12110	COMPLEX:P05556_P17301	COL6A2	ITGA2_ITGB1	consensus
877	P12110	COMPLEX:P05556_P26006	COL6A2	ITGA3_ITGB1	consensus
878	P12110	COMPLEX:P05556_P56199	COL6A2	ITGA1_ITGB1	consensus
879	P12110	COMPLEX:P05556_Q13797	COL6A2	ITGA9_ITGB1	consensus
880	P12110	COMPLEX:P05556_Q9UKX5	COL6A2	ITGA11_ITGB1	consensus
881	P12110	COMPLEX:P06756_P26012	COL6A2	ITGAV_ITGB8	consensus
882	P12110	P16070	COL6A2	CD44	consensus
883	P12110	P18827	COL6A2	SDC1	consensus
884	P12110	Q9HCN6	COL6A2	GP6	consensus
885	P12111	COMPLEX:O75578_P05556	COL6A3	ITGA10_ITGB1	consensus
886	P12111	COMPLEX:P05556_P17301	COL6A3	ITGA2_ITGB1	consensus
887	P12111	COMPLEX:P05556_P26006	COL6A3	ITGA3_ITGB1	consensus
888	P12111	COMPLEX:P05556_P56199	COL6A3	ITGA1_ITGB1	consensus
889	P12111	COMPLEX:P05556_Q13797	COL6A3	ITGA9_ITGB1	consensus
890	P12111	COMPLEX:P05556_Q9UKX5	COL6A3	ITGA11_ITGB1	consensus
891	P12111	COMPLEX:P06756_P26012	COL6A3	ITGAV_ITGB8	consensus
892	P12111	P16070	COL6A3	CD44	consensus
893	P12111	P18827	COL6A3	SDC1	consensus
894	P12111	Q9HCN6	COL6A3	GP6	consensus
895	P20849	COMPLEX:O75578_P05556	COL9A1	ITGA10_ITGB1	consensus
896	P20849	COMPLEX:P05556_P17301	COL9A1	ITGA2_ITGB1	consensus
897	P20849	COMPLEX:P05556_P26006	COL9A1	ITGA3_ITGB1	consensus
898	P20849	COMPLEX:P05556_P56199	COL9A1	ITGA1_ITGB1	consensus
899	P20849	COMPLEX:P05556_Q13797	COL9A1	ITGA9_ITGB1	consensus
900	P20849	COMPLEX:P05556_Q9UKX5	COL9A1	ITGA11_ITGB1	consensus
901	P20849	COMPLEX:P06756_P26012	COL9A1	ITGAV_ITGB8	consensus
902	P20849	P16070	COL9A1	CD44	consensus
903	P20849	P18827	COL9A1	SDC1	consensus
904	P20849	Q9HCN6	COL9A1	GP6	consensus
905	P21815	COMPLEX:P05106_P06756	IBSP	ITGAV_ITGB3	consensus
906	P21815	COMPLEX:P06756_P18084	IBSP	ITGAV_ITGB5	consensus
907	P22105	COMPLEX:P05106_P06756	TNXB	ITGAV_ITGB3	consensus
908	P22105	COMPLEX:P05106_P08514	TNXB	ITGA2B_ITGB3	consensus
909	P22105	COMPLEX:P05556_P53708	TNXB	ITGA8_ITGB1	consensus
910	P22105	COMPLEX:P05556_Q13797	TNXB	ITGA9_ITGB1	consensus
911	P22105	COMPLEX:P06756_P18564	TNXB	ITGAV_ITGB6	consensus
912	P22105	P18827	TNXB	SDC1	consensus
913	P24043	COMPLEX:P05556_P17301	LAMA2	ITGA2_ITGB1	consensus
914	P24043	COMPLEX:P05556_P23229	LAMA2	ITGA6_ITGB1	consensus
915	P24043	COMPLEX:P05556_P26006	LAMA2	ITGA3_ITGB1	consensus
916	P24043	COMPLEX:P05556_Q13683	LAMA2	ITGA7_ITGB1	consensus
917	P24043	COMPLEX:P05556_Q13797	LAMA2	ITGA9_ITGB1	consensus
918	P24043	COMPLEX:P06756_P26012	LAMA2	ITGAV_ITGB8	consensus
919	P24043	COMPLEX:P16144_P23229	LAMA2	ITGA6_ITGB4	consensus
920	P24043	P08865	LAMA2	RPSA	consensus
921	P24043	P16070	LAMA2	CD44	consensus
922	P24043	P56199	LAMA2	ITGA1	consensus
923	P24043	Q14118	LAMA2	DAG1	consensus
924	P24821	COMPLEX:P05106_P06756	TNC	ITGAV_ITGB3	consensus
925	P24821	COMPLEX:P05106_P08514	TNC	ITGA2B_ITGB3	consensus
926	P24821	COMPLEX:P05556_P53708	TNC	ITGA8_ITGB1	consensus
927	P24821	COMPLEX:P05556_Q13797	TNC	ITGA9_ITGB1	consensus
928	P24821	COMPLEX:P06756_P18564	TNC	ITGAV_ITGB6	consensus
929	P24821	P00533	TNC	EGFR	consensus
930	P24821	P08648	TNC	ITGA5	consensus
931	P24821	P17301	TNC	ITGA2	consensus
932	P24821	P18827	TNC	SDC1	consensus
933	P24821	P23467	TNC	PTPRB	consensus
934	P24821	P23471	TNC	PTPRZ1	consensus
935	P24821	Q12860	TNC	CNTN1	consensus
936	P24821	Q13683	TNC	ITGA7	consensus
937	P25391	COMPLEX:P05556_P17301	LAMA1	ITGA2_ITGB1	consensus
938	P25391	COMPLEX:P05556_P23229	LAMA1	ITGA6_ITGB1	consensus
939	P25391	COMPLEX:P05556_P26006	LAMA1	ITGA3_ITGB1	consensus
940	P25391	COMPLEX:P05556_Q13683	LAMA1	ITGA7_ITGB1	consensus
941	P25391	COMPLEX:P05556_Q13797	LAMA1	ITGA9_ITGB1	consensus
942	P25391	COMPLEX:P06756_P26012	LAMA1	ITGAV_ITGB8	consensus
943	P25391	COMPLEX:P16144_P23229	LAMA1	ITGA6_ITGB4	consensus
944	P25391	P08865	LAMA1	RPSA	consensus
945	P25391	P16070	LAMA1	CD44	consensus
946	P25391	P34741	LAMA1	SDC2	consensus
947	P25391	P35052	LAMA1	GPC1	consensus
948	P25391	P56199	LAMA1	ITGA1	consensus
949	P25391	Q14118	LAMA1	DAG1	consensus
950	P29400	COMPLEX:O75578_P05556	COL4A5	ITGA10_ITGB1	consensus
951	P29400	COMPLEX:P05556_P17301	COL4A5	ITGA2_ITGB1	consensus
952	P29400	COMPLEX:P05556_P26006	COL4A5	ITGA3_ITGB1	consensus
953	P29400	COMPLEX:P05556_P56199	COL4A5	ITGA1_ITGB1	consensus
954	P29400	COMPLEX:P05556_Q13797	COL4A5	ITGA9_ITGB1	consensus
955	P29400	COMPLEX:P05556_Q9UKX5	COL4A5	ITGA11_ITGB1	consensus
956	P29400	COMPLEX:P06756_P26012	COL4A5	ITGAV_ITGB8	consensus
957	P29400	P16070	COL4A5	CD44	consensus
958	P29400	P18827	COL4A5	SDC1	consensus
959	P29400	Q08722	COL4A5	CD47	consensus
960	P29400	Q9HCN6	COL4A5	GP6	consensus
961	P29400	Q9NPY3	COL4A5	CD93	consensus
962	P35442	COMPLEX:P05106_P06756	THBS2	ITGAV_ITGB3	consensus
963	P35442	COMPLEX:P05556_P26006	THBS2	ITGA3_ITGB1	consensus
964	P35442	P13612	THBS2	ITGA4	consensus
965	P35442	P16671	THBS2	CD36	consensus
966	P35442	P18827	THBS2	SDC1	consensus
967	P35442	P23229	THBS2	ITGA6	consensus
968	P35442	Q08722	THBS2	CD47	consensus
969	P35442	Q99466	THBS2	NOTCH4	consensus
970	P35442	Q9UM47	THBS2	NOTCH3	consensus
971	P35443	COMPLEX:P05106_P06756	THBS4	ITGAV_ITGB3	consensus
972	P35443	COMPLEX:P05556_P26006	THBS4	ITGA3_ITGB1	consensus
973	P35443	P16671	THBS4	CD36	consensus
974	P35443	P18827	THBS4	SDC1	consensus
975	P35443	Q08722	THBS4	CD47	consensus
976	P49746	COMPLEX:P05106_P06756	THBS3	ITGAV_ITGB3	consensus
977	P49746	COMPLEX:P05556_P26006	THBS3	ITGA3_ITGB1	consensus
978	P49747	COMPLEX:P05106_P06756	COMP	ITGAV_ITGB3	consensus
979	P49747	COMPLEX:P05556_P26006	COMP	ITGA3_ITGB1	consensus
980	P49747	P08648	COMP	ITGA5	consensus
981	P49747	P16671	COMP	CD36	consensus
982	P49747	P18827	COMP	SDC1	consensus
983	P49747	Q08722	COMP	CD47	consensus
984	P53420	COMPLEX:O75578_P05556	COL4A4	ITGA10_ITGB1	consensus
985	P53420	COMPLEX:P05556_P17301	COL4A4	ITGA2_ITGB1	consensus
986	P53420	COMPLEX:P05556_P26006	COL4A4	ITGA3_ITGB1	consensus
987	P53420	COMPLEX:P05556_P56199	COL4A4	ITGA1_ITGB1	consensus
988	P53420	COMPLEX:P05556_Q13797	COL4A4	ITGA9_ITGB1	consensus
989	P53420	COMPLEX:P05556_Q9UKX5	COL4A4	ITGA11_ITGB1	consensus
990	P53420	COMPLEX:P06756_P26012	COL4A4	ITGAV_ITGB8	consensus
991	P53420	P05106	COL4A4	ITGB3	consensus
992	P53420	P16070	COL4A4	CD44	consensus
993	P53420	P18827	COL4A4	SDC1	consensus
994	P53420	Q08722	COL4A4	CD47	consensus
995	P53420	Q9HCN6	COL4A4	GP6	consensus
996	P53420	Q9NPY3	COL4A4	CD93	consensus
997	P55268	COMPLEX:P05556_P17301	LAMB2	ITGA2_ITGB1	consensus
998	P55268	COMPLEX:P05556_P23229	LAMB2	ITGA6_ITGB1	consensus
999	P55268	COMPLEX:P05556_P26006	LAMB2	ITGA3_ITGB1	consensus
1000	P55268	COMPLEX:P05556_Q13683	LAMB2	ITGA7_ITGB1	consensus
1001	P55268	COMPLEX:P05556_Q13797	LAMB2	ITGA9_ITGB1	consensus
1002	P55268	COMPLEX:P06756_P26012	LAMB2	ITGAV_ITGB8	consensus
1003	P55268	COMPLEX:P16144_P23229	LAMB2	ITGA6_ITGB4	consensus
1004	P55268	P08865	LAMB2	RPSA	consensus
1005	P55268	P16070	LAMB2	CD44	consensus
1006	P55268	Q14118	LAMB2	DAG1	consensus
1007	P78509	COMPLEX:P05556_P26006	RELN	ITGA3_ITGB1	consensus
1008	P78509	P98155	RELN	VLDLR	consensus
1009	P78509	Q14114	RELN	LRP8	consensus
1010	P98160	P05556	HSPG2	ITGB1	consensus
1011	P98160	P11362	HSPG2	FGFR1	consensus
1012	P98160	P17301	HSPG2	ITGA2	consensus
1013	P98160	P18827	HSPG2	SDC1	consensus
1014	P98160	P98164	HSPG2	LRP2	consensus
1015	P98160	Q07954	HSPG2	LRP1	consensus
1016	P98160	Q13332	HSPG2	PTPRS	consensus
1017	P98160	Q14118	HSPG2	DAG1	consensus
1018	Q01955	COMPLEX:O75578_P05556	COL4A3	ITGA10_ITGB1	consensus
1019	Q01955	COMPLEX:P05556_P17301	COL4A3	ITGA2_ITGB1	consensus
1020	Q01955	COMPLEX:P05556_P26006	COL4A3	ITGA3_ITGB1	consensus
1021	Q01955	COMPLEX:P05556_P56199	COL4A3	ITGA1_ITGB1	consensus
1022	Q01955	COMPLEX:P05556_Q13797	COL4A3	ITGA9_ITGB1	consensus
1023	Q01955	COMPLEX:P05556_Q9UKX5	COL4A3	ITGA11_ITGB1	consensus
1024	Q01955	COMPLEX:P06756_P26012	COL4A3	ITGAV_ITGB8	consensus
1025	Q01955	P05106	COL4A3	ITGB3	consensus
1026	Q01955	P16070	COL4A3	CD44	consensus
1027	Q01955	P18827	COL4A3	SDC1	consensus
1028	Q01955	Q08722	COL4A3	CD47	consensus
1029	Q01955	Q9HCN6	COL4A3	GP6	consensus
1030	Q01955	Q9NPY3	COL4A3	CD93	consensus
1031	Q13316	COMPLEX:P05106_P06756	DMP1	ITGAV_ITGB3	consensus
1032	Q13751	COMPLEX:P05556_P17301	LAMB3	ITGA2_ITGB1	consensus
1033	Q13751	COMPLEX:P05556_P23229	LAMB3	ITGA6_ITGB1	consensus
1034	Q13751	COMPLEX:P05556_P26006	LAMB3	ITGA3_ITGB1	consensus
1035	Q13751	COMPLEX:P05556_Q13683	LAMB3	ITGA7_ITGB1	consensus
1036	Q13751	COMPLEX:P05556_Q13797	LAMB3	ITGA9_ITGB1	consensus
1037	Q13751	COMPLEX:P06756_P26012	LAMB3	ITGAV_ITGB8	consensus
1038	Q13751	COMPLEX:P16144_P23229	LAMB3	ITGA6_ITGB4	consensus
1039	Q13751	P16070	LAMB3	CD44	consensus
1040	Q13751	Q14118	LAMB3	DAG1	consensus
1041	Q13753	COMPLEX:P05556_P17301	LAMC2	ITGA2_ITGB1	consensus
1042	Q13753	COMPLEX:P05556_P23229	LAMC2	ITGA6_ITGB1	consensus
1043	Q13753	COMPLEX:P05556_P26006	LAMC2	ITGA3_ITGB1	consensus
1044	Q13753	COMPLEX:P05556_Q13683	LAMC2	ITGA7_ITGB1	consensus
1045	Q13753	COMPLEX:P05556_Q13797	LAMC2	ITGA9_ITGB1	consensus
1046	Q13753	COMPLEX:P06756_P26012	LAMC2	ITGAV_ITGB8	consensus
1047	Q13753	COMPLEX:P16144_P23229	LAMC2	ITGA6_ITGB4	consensus
1048	Q13753	P16070	LAMC2	CD44	consensus
1049	Q13753	Q14118	LAMC2	DAG1	consensus
1050	Q14031	COMPLEX:O75578_P05556	COL4A6	ITGA10_ITGB1	consensus
1051	Q14031	COMPLEX:P05556_P17301	COL4A6	ITGA2_ITGB1	consensus
1052	Q14031	COMPLEX:P05556_P26006	COL4A6	ITGA3_ITGB1	consensus
1053	Q14031	COMPLEX:P05556_P56199	COL4A6	ITGA1_ITGB1	consensus
1054	Q14031	COMPLEX:P05556_Q13797	COL4A6	ITGA9_ITGB1	consensus
1055	Q14031	COMPLEX:P05556_Q9UKX5	COL4A6	ITGA11_ITGB1	consensus
1056	Q14031	COMPLEX:P06756_P26012	COL4A6	ITGAV_ITGB8	consensus
1057	Q14031	P16070	COL4A6	CD44	consensus
1058	Q14031	P18827	COL4A6	SDC1	consensus
1059	Q14031	Q08722	COL4A6	CD47	consensus
1060	Q14031	Q9HCN6	COL4A6	GP6	consensus
1061	Q14031	Q9NPY3	COL4A6	CD93	consensus
1062	Q14050	COMPLEX:O75578_P05556	COL9A3	ITGA10_ITGB1	consensus
1063	Q14050	COMPLEX:P05556_P17301	COL9A3	ITGA2_ITGB1	consensus
1064	Q14050	COMPLEX:P05556_P26006	COL9A3	ITGA3_ITGB1	consensus
1065	Q14050	COMPLEX:P05556_P56199	COL9A3	ITGA1_ITGB1	consensus
1066	Q14050	COMPLEX:P05556_Q13797	COL9A3	ITGA9_ITGB1	consensus
1067	Q14050	COMPLEX:P05556_Q9UKX5	COL9A3	ITGA11_ITGB1	consensus
1068	Q14050	COMPLEX:P06756_P26012	COL9A3	ITGAV_ITGB8	consensus
1069	Q14050	P16070	COL9A3	CD44	consensus
1070	Q14050	P18827	COL9A3	SDC1	consensus
1071	Q14050	Q9HCN6	COL9A3	GP6	consensus
1072	Q14055	COMPLEX:O75578_P05556	COL9A2	ITGA10_ITGB1	consensus
1073	Q14055	COMPLEX:P05556_P17301	COL9A2	ITGA2_ITGB1	consensus
1074	Q14055	COMPLEX:P05556_P26006	COL9A2	ITGA3_ITGB1	consensus
1075	Q14055	COMPLEX:P05556_P56199	COL9A2	ITGA1_ITGB1	consensus
1076	Q14055	COMPLEX:P05556_Q13797	COL9A2	ITGA9_ITGB1	consensus
1077	Q14055	COMPLEX:P05556_Q9UKX5	COL9A2	ITGA11_ITGB1	consensus
1078	Q14055	COMPLEX:P06756_P26012	COL9A2	ITGAV_ITGB8	consensus
1079	Q14055	P16070	COL9A2	CD44	consensus
1080	Q14055	P18827	COL9A2	SDC1	consensus
1081	Q14055	Q9HCN6	COL9A2	GP6	consensus
1082	Q16363	COMPLEX:P05556_P17301	LAMA4	ITGA2_ITGB1	consensus
1083	Q16363	COMPLEX:P05556_P23229	LAMA4	ITGA6_ITGB1	consensus
1084	Q16363	COMPLEX:P05556_P26006	LAMA4	ITGA3_ITGB1	consensus
1085	Q16363	COMPLEX:P05556_Q13683	LAMA4	ITGA7_ITGB1	consensus
1086	Q16363	COMPLEX:P05556_Q13797	LAMA4	ITGA9_ITGB1	consensus
1087	Q16363	COMPLEX:P06756_P26012	LAMA4	ITGAV_ITGB8	consensus
1088	Q16363	COMPLEX:P16144_P23229	LAMA4	ITGA6_ITGB4	consensus
1089	Q16363	P16070	LAMA4	CD44	consensus
1090	Q16363	Q14118	LAMA4	DAG1	consensus
1091	Q16787	COMPLEX:P05556_P17301	LAMA3	ITGA2_ITGB1	consensus
1092	Q16787	COMPLEX:P05556_P23229	LAMA3	ITGA6_ITGB1	consensus
1093	Q16787	COMPLEX:P05556_P26006	LAMA3	ITGA3_ITGB1	consensus
1094	Q16787	COMPLEX:P05556_Q13683	LAMA3	ITGA7_ITGB1	consensus
1095	Q16787	COMPLEX:P05556_Q13797	LAMA3	ITGA9_ITGB1	consensus
1096	Q16787	COMPLEX:P06756_P26012	LAMA3	ITGAV_ITGB8	consensus
1097	Q16787	COMPLEX:P16144_P23229	LAMA3	ITGA6_ITGB4	consensus
1098	Q16787	P16070	LAMA3	CD44	consensus
1099	Q16787	P34741	LAMA3	SDC2	consensus
1100	Q16787	Q14118	LAMA3	DAG1	consensus
1101	Q92752	COMPLEX:P05106_P06756	TNR	ITGAV_ITGB3	consensus
1102	Q92752	COMPLEX:P05106_P08514	TNR	ITGA2B_ITGB3	consensus
1103	Q92752	COMPLEX:P05556_P53708	TNR	ITGA8_ITGB1	consensus
1104	Q92752	COMPLEX:P05556_Q13797	TNR	ITGA9_ITGB1	consensus
1105	Q92752	COMPLEX:P06756_P18564	TNR	ITGAV_ITGB6	consensus
1106	Q92752	P18827	TNR	SDC1	consensus
1107	Q9NZW4	COMPLEX:P05556_P06756	DSPP	ITGAV_ITGB1	consensus
1108	Q9NZW4	COMPLEX:P06756_P18564	DSPP	ITGAV_ITGB6	consensus
1109	Q9UQP3	COMPLEX:P05106_P06756	TNN	ITGAV_ITGB3	consensus
1110	Q9UQP3	COMPLEX:P05106_P08514	TNN	ITGA2B_ITGB3	consensus
1111	Q9UQP3	COMPLEX:P05556_P53708	TNN	ITGA8_ITGB1	consensus
1112	Q9UQP3	COMPLEX:P05556_Q13797	TNN	ITGA9_ITGB1	consensus
1113	Q9UQP3	COMPLEX:P06756_P18564	TNN	ITGAV_ITGB6	consensus
1114	Q9UQP3	P18827	TNN	SDC1	consensus
1115	Q9Y6N6	COMPLEX:P05556_P17301	LAMC3	ITGA2_ITGB1	consensus
1116	Q9Y6N6	COMPLEX:P05556_P23229	LAMC3	ITGA6_ITGB1	consensus
1117	Q9Y6N6	COMPLEX:P05556_P26006	LAMC3	ITGA3_ITGB1	consensus
1118	Q9Y6N6	COMPLEX:P05556_Q13683	LAMC3	ITGA7_ITGB1	consensus
1119	Q9Y6N6	COMPLEX:P05556_Q13797	LAMC3	ITGA9_ITGB1	consensus
1120	Q9Y6N6	COMPLEX:P06756_P26012	LAMC3	ITGAV_ITGB8	consensus
1121	Q9Y6N6	COMPLEX:P16144_P23229	LAMC3	ITGA6_ITGB4	consensus
1122	Q9Y6N6	P16070	LAMC3	CD44	consensus
1123	Q9Y6N6	Q14118	LAMC3	DAG1	consensus
1124	COMPLEX:O75462_Q9UBD9	COMPLEX:P26992_P40189	CLCF1_CRLF1	CNTFR_IL6ST	consensus
1125	COMPLEX:P01374_Q06643	P36941	LTA_LTB	LTBR	consensus
1126	COMPLEX:P01857_P0CG04	O75015	IGHG1_IGLC1	FCGR3B	consensus
1127	COMPLEX:P01857_P0CG04	P31994	IGHG1_IGLC1	FCGR2B	consensus
1128	COMPLEX:P05111_P08476	P27037	INHA_INHBA	ACVR2A	consensus
1129	COMPLEX:P05111_P09529	Q13705	INHA_INHBB	ACVR2B	consensus
1130	COMPLEX:P08476_P09529	COMPLEX:P27037_P36896	INHBA_INHBB	ACVR1B_ACVR2A	consensus
1131	COMPLEX:P08476_P09529	COMPLEX:P27037_Q04771	INHBA_INHBB	ACVR1_ACVR2A	consensus
1132	COMPLEX:P08476_P09529	COMPLEX:P27037_Q8NER5	INHBA_INHBB	ACVR1C_ACVR2A	consensus
1133	COMPLEX:P08476_P09529	COMPLEX:P36896_Q13705	INHBA_INHBB	ACVR1B_ACVR2B	consensus
1134	COMPLEX:P08476_P09529	COMPLEX:Q04771_Q13705	INHBA_INHBB	ACVR1_ACVR2B	consensus
1135	COMPLEX:P08476_P09529	COMPLEX:Q13705_Q8NER5	INHBA_INHBB	ACVR1C_ACVR2B	consensus
1136	COMPLEX:P09603_Q6ZMJ4	P07333	CSF1_IL34	CSF1R	consensus
1137	COMPLEX:P29459_P29460	COMPLEX:P42701_Q99665	IL12A_IL12B	IL12RB1_IL12RB2	consensus
1138	COMPLEX:P29459_Q14213	COMPLEX:P40189_Q99665	EBI3_IL12A	IL12RB2_IL6ST	consensus
1139	COMPLEX:P29459_Q8NEV9	COMPLEX:Q6UWB1_Q99665	IL12A_IL27	IL12RB2_IL27RA	consensus
1140	COMPLEX:P29460_Q9NPF7	COMPLEX:P42701_Q5VWK5	IL12B_IL23A	IL12RB1_IL23R	consensus
1141	COMPLEX:Q14213_Q8NEV9	COMPLEX:P40189_Q6UWB1	EBI3_IL27	IL27RA_IL6ST	consensus
1142	COMPLEX:Q16552_Q96PD4	COMPLEX:Q8NAC3_Q96F46	IL17A_IL17F	IL17RA_IL17RC	consensus
1143	K9M1U5	Q08334	IFNL4	IL10RB	consensus
1144	K9M1U5	Q8IU57	IFNL4	IFNLR1	consensus
1145	O00175	P41597	CCL24	CCR2	consensus
1146	O00175	P51677	CCL24	CCR3	consensus
1147	O00230	P08913	CORT	ADRA2A	consensus
1148	O00230	P30872	CORT	SSTR1	consensus
1149	O00230	P30874	CORT	SSTR2	consensus
1150	O00230	P31391	CORT	SSTR4	consensus
1151	O00230	P32745	CORT	SSTR3	consensus
1152	O00230	P35346	CORT	SSTR5	consensus
1153	O00230	P48039	CORT	MTNR1A	consensus
1154	O00230	Q14831	CORT	GRM7	consensus
1155	O00230	Q92847	CORT	GHSR	consensus
1156	O00230	Q96LB1	CORT	MRGPRX2	consensus
1157	O00253	O75056	AGRP	SDC3	consensus
1158	O00253	P32245	AGRP	MC4R	consensus
1159	O00253	P33032	AGRP	MC5R	consensus
1160	O00253	P41968	AGRP	MC3R	consensus
1161	O00292	P27037	LEFTY2	ACVR2A	consensus
1162	O00292	P36896	LEFTY2	ACVR1B	consensus
1163	O00292	Q13705	LEFTY2	ACVR2B	consensus
1164	O00585	P08913	CCL21	ADRA2A	consensus
1165	O00585	P32248	CCL21	CCR7	consensus
1166	O00585	P46092	CCL21	CCR10	consensus
1167	O00585	P48039	CCL21	MTNR1A	consensus
1168	O00585	P49682	CCL21	CXCR3	consensus
1169	O00585	Q14831	CCL21	GRM7	consensus
1170	O00585	Q9NPB9	CCL21	ACKR4	consensus
1171	O00622	O00206	CCN1	TLR4	consensus
1172	O00622	O60603	CCN1	TLR2	consensus
1173	O00622	P05106	CCN1	ITGB3	consensus
1174	O00622	P05107	CCN1	ITGB2	consensus
1175	O00622	P06756	CCN1	ITGAV	consensus
1176	O00622	P08648	CCN1	ITGA5	consensus
1177	O00622	P11215	CCN1	ITGAM	consensus
1178	O00622	P18084	CCN1	ITGB5	consensus
1179	O00626	P51679	CCL22	CCR4	consensus
1180	O00634	Q4KMG0	NTN3	CDON	consensus
1181	O00634	Q92859	NTN3	NEO1	consensus
1182	O00744	COMPLEX:O00144_O75197	WNT10B	FZD9_LRP5	consensus
1183	O00744	COMPLEX:O00144_O75581	WNT10B	FZD9_LRP6	consensus
1184	O00744	COMPLEX:O60353_O75197	WNT10B	FZD6_LRP5	consensus
1185	O00744	COMPLEX:O60353_O75581	WNT10B	FZD6_LRP6	consensus
1186	O00744	COMPLEX:O75084_O75197	WNT10B	FZD7_LRP5	consensus
1187	O00744	COMPLEX:O75084_O75581	WNT10B	FZD7_LRP6	consensus
1188	O00744	COMPLEX:O75197_Q13467	WNT10B	FZD5_LRP5	consensus
1189	O00744	COMPLEX:O75197_Q14332	WNT10B	FZD2_LRP5	consensus
1190	O00744	COMPLEX:O75197_Q9H461	WNT10B	FZD8_LRP5	consensus
1191	O00744	COMPLEX:O75197_Q9NPG1	WNT10B	FZD3_LRP5	consensus
1192	O00744	COMPLEX:O75197_Q9ULV1	WNT10B	FZD4_LRP5	consensus
1193	O00744	COMPLEX:O75197_Q9ULW2	WNT10B	FZD10_LRP5	consensus
1194	O00744	COMPLEX:O75197_Q9UP38	WNT10B	FZD1_LRP5	consensus
1195	O00744	COMPLEX:O75581_Q13467	WNT10B	FZD5_LRP6	consensus
1196	O00744	COMPLEX:O75581_Q14332	WNT10B	FZD2_LRP6	consensus
1197	O00744	COMPLEX:O75581_Q9H461	WNT10B	FZD8_LRP6	consensus
1198	O00744	COMPLEX:O75581_Q9NPG1	WNT10B	FZD3_LRP6	consensus
1199	O00744	COMPLEX:O75581_Q9ULV1	WNT10B	FZD4_LRP6	consensus
1200	O00744	COMPLEX:O75581_Q9ULW2	WNT10B	FZD10_LRP6	consensus
1201	O00744	COMPLEX:O75581_Q9UP38	WNT10B	FZD1_LRP6	consensus
1202	O00755	COMPLEX:O00144_O75197	WNT7A	FZD9_LRP5	consensus
1203	O00755	COMPLEX:O00144_O75581	WNT7A	FZD9_LRP6	consensus
1204	O00755	COMPLEX:O60353_O75197	WNT7A	FZD6_LRP5	consensus
1205	O00755	COMPLEX:O60353_O75581	WNT7A	FZD6_LRP6	consensus
1206	O00755	COMPLEX:O75084_O75197	WNT7A	FZD7_LRP5	consensus
1207	O00755	COMPLEX:O75084_O75581	WNT7A	FZD7_LRP6	consensus
1208	O00755	COMPLEX:O75197_Q13467	WNT7A	FZD5_LRP5	consensus
1209	O00755	COMPLEX:O75197_Q14332	WNT7A	FZD2_LRP5	consensus
1210	O00755	COMPLEX:O75197_Q9H461	WNT7A	FZD8_LRP5	consensus
1211	O00755	COMPLEX:O75197_Q9NPG1	WNT7A	FZD3_LRP5	consensus
1212	O00755	COMPLEX:O75197_Q9ULV1	WNT7A	FZD4_LRP5	consensus
1213	O00755	COMPLEX:O75197_Q9ULW2	WNT7A	FZD10_LRP5	consensus
1214	O00755	COMPLEX:O75197_Q9UP38	WNT7A	FZD1_LRP5	consensus
1215	O00755	COMPLEX:O75581_Q13467	WNT7A	FZD5_LRP6	consensus
1216	O00755	COMPLEX:O75581_Q14332	WNT7A	FZD2_LRP6	consensus
1217	O00755	COMPLEX:O75581_Q9H461	WNT7A	FZD8_LRP6	consensus
1218	O00755	COMPLEX:O75581_Q9NPG1	WNT7A	FZD3_LRP6	consensus
1219	O00755	COMPLEX:O75581_Q9ULV1	WNT7A	FZD4_LRP6	consensus
1220	O00755	COMPLEX:O75581_Q9ULW2	WNT7A	FZD10_LRP6	consensus
1221	O00755	COMPLEX:O75581_Q9UP38	WNT7A	FZD1_LRP6	consensus
1222	O00755	O95980	WNT7A	RECK	consensus
1223	O00755	P01130	WNT7A	LDLR	consensus
1224	O14625	P08913	CXCL11	ADRA2A	consensus
1225	O14625	P25106	CXCL11	ACKR3	consensus
1226	O14625	P48039	CXCL11	MTNR1A	consensus
1227	O14625	P49682	CXCL11	CXCR3	consensus
1228	O14625	P51677	CXCL11	CCR3	consensus
1229	O14625	P51681	CXCL11	CCR5	consensus
1230	O14625	Q14831	CXCL11	GRM7	consensus
1231	O14625	Q16570	CXCL11	ACKR1	consensus
1232	O14793	COMPLEX:P27037_P36896	MSTN	ACVR1B_ACVR2A	consensus
1233	O14793	COMPLEX:P27037_P36897	MSTN	ACVR2A_TGFBR1	consensus
1234	O14793	COMPLEX:P36896_Q13705	MSTN	ACVR1B_ACVR2B	consensus
1235	O14793	COMPLEX:P36897_Q13705	MSTN	ACVR2B_TGFBR1	consensus
1236	O14904	COMPLEX:O00144_O75197	WNT9A	FZD9_LRP5	consensus
1237	O14904	COMPLEX:O00144_O75581	WNT9A	FZD9_LRP6	consensus
1238	O14904	COMPLEX:O60353_O75197	WNT9A	FZD6_LRP5	consensus
1239	O14904	COMPLEX:O60353_O75581	WNT9A	FZD6_LRP6	consensus
1240	O14904	COMPLEX:O75084_O75197	WNT9A	FZD7_LRP5	consensus
1241	O14904	COMPLEX:O75084_O75581	WNT9A	FZD7_LRP6	consensus
1242	O14904	COMPLEX:O75197_Q13467	WNT9A	FZD5_LRP5	consensus
1243	O14904	COMPLEX:O75197_Q14332	WNT9A	FZD2_LRP5	consensus
1244	O14904	COMPLEX:O75197_Q9H461	WNT9A	FZD8_LRP5	consensus
1245	O14904	COMPLEX:O75197_Q9NPG1	WNT9A	FZD3_LRP5	consensus
1246	O14904	COMPLEX:O75197_Q9ULV1	WNT9A	FZD4_LRP5	consensus
1247	O14904	COMPLEX:O75197_Q9ULW2	WNT9A	FZD10_LRP5	consensus
1248	O14904	COMPLEX:O75197_Q9UP38	WNT9A	FZD1_LRP5	consensus
1249	O14904	COMPLEX:O75581_Q13467	WNT9A	FZD5_LRP6	consensus
1250	O14904	COMPLEX:O75581_Q14332	WNT9A	FZD2_LRP6	consensus
1251	O14904	COMPLEX:O75581_Q9H461	WNT9A	FZD8_LRP6	consensus
1252	O14904	COMPLEX:O75581_Q9NPG1	WNT9A	FZD3_LRP6	consensus
1253	O14904	COMPLEX:O75581_Q9ULV1	WNT9A	FZD4_LRP6	consensus
1254	O14904	COMPLEX:O75581_Q9ULW2	WNT9A	FZD10_LRP6	consensus
1255	O14904	COMPLEX:O75581_Q9UP38	WNT9A	FZD1_LRP6	consensus
1256	O14905	COMPLEX:O00144_O75197	WNT9B	FZD9_LRP5	consensus
1257	O14905	COMPLEX:O00144_O75581	WNT9B	FZD9_LRP6	consensus
1258	O14905	COMPLEX:O60353_O75197	WNT9B	FZD6_LRP5	consensus
1259	O14905	COMPLEX:O60353_O75581	WNT9B	FZD6_LRP6	consensus
1260	O14905	COMPLEX:O75084_O75197	WNT9B	FZD7_LRP5	consensus
1261	O14905	COMPLEX:O75084_O75581	WNT9B	FZD7_LRP6	consensus
1262	O14905	COMPLEX:O75197_Q13467	WNT9B	FZD5_LRP5	consensus
1263	O14905	COMPLEX:O75197_Q14332	WNT9B	FZD2_LRP5	consensus
1264	O14905	COMPLEX:O75197_Q9H461	WNT9B	FZD8_LRP5	consensus
1265	O14905	COMPLEX:O75197_Q9NPG1	WNT9B	FZD3_LRP5	consensus
1266	O14905	COMPLEX:O75197_Q9ULV1	WNT9B	FZD4_LRP5	consensus
1267	O14905	COMPLEX:O75197_Q9ULW2	WNT9B	FZD10_LRP5	consensus
1268	O14905	COMPLEX:O75197_Q9UP38	WNT9B	FZD1_LRP5	consensus
1269	O14905	COMPLEX:O75581_Q13467	WNT9B	FZD5_LRP6	consensus
1270	O14905	COMPLEX:O75581_Q14332	WNT9B	FZD2_LRP6	consensus
1271	O14905	COMPLEX:O75581_Q9H461	WNT9B	FZD8_LRP6	consensus
1272	O14905	COMPLEX:O75581_Q9NPG1	WNT9B	FZD3_LRP6	consensus
1273	O14905	COMPLEX:O75581_Q9ULV1	WNT9B	FZD4_LRP6	consensus
1274	O14905	COMPLEX:O75581_Q9ULW2	WNT9B	FZD10_LRP6	consensus
1275	O14905	COMPLEX:O75581_Q9UP38	WNT9B	FZD1_LRP6	consensus
1276	O15041	O14786	SEMA3E	NRP1	consensus
1277	O15041	Q9Y4D7	SEMA3E	PLXND1	consensus
1278	O15123	COMPLEX:P05556_P08648	ANGPT2	ITGA5_ITGB1	consensus
1279	O15123	P35590	ANGPT2	TIE1	consensus
1280	O15123	Q02763	ANGPT2	TEK	consensus
1281	O15130	Q9GZQ6	NPFF	NPFFR1	consensus
1282	O15130	Q9Y5X5	NPFF	NPFFR2	consensus
1283	O15240	P04629	VGF	NTRK1	consensus
1284	O15263	O00206	DEFB4B	TLR4	consensus
1285	O15263	P51684	DEFB4B	CCR6	consensus
1286	O15444	P08913	CCL25	ADRA2A	consensus
1287	O15444	P46092	CCL25	CCR10	consensus
1288	O15444	P48039	CCL25	MTNR1A	consensus
1289	O15444	P51686	CCL25	CCR9	consensus
1290	O15444	Q14831	CCL25	GRM7	consensus
1291	O15444	Q9NPB9	CCL25	ACKR4	consensus
1292	O15467	P08913	CCL16	ADRA2A	consensus
1293	O15467	P32246	CCL16	CCR1	consensus
1294	O15467	P41597	CCL16	CCR2	consensus
1295	O15467	P48039	CCL16	MTNR1A	consensus
1296	O15467	P51681	CCL16	CCR5	consensus
1297	O15467	P51685	CCL16	CCR8	consensus
1298	O15467	Q14831	CCL16	GRM7	consensus
1299	O15467	Q16570	CCL16	ACKR1	consensus
1300	O15467	Q9H3N8	CCL16	HRH4	consensus
1301	O15520	P11362	FGF10	FGFR1	consensus
1302	O15520	P21802	FGF10	FGFR2	consensus
1303	O15520	Q8N441	FGF10	FGFRL1	consensus
1304	O43320	P11362	FGF16	FGFR1	consensus
1305	O43320	P21802	FGF16	FGFR2	consensus
1306	O43320	P22455	FGF16	FGFR4	consensus
1307	O43320	P22607	FGF16	FGFR3	consensus
1308	O43323	COMPLEX:Q13635_Q99835	DHH	PTCH1_SMO	consensus
1309	O43323	COMPLEX:Q99835_Q9Y6C5	DHH	PTCH2_SMO	consensus
1310	O43323	Q4KMG0	DHH	CDON	consensus
1311	O43323	Q9BWV1	DHH	BOC	consensus
1312	O43612	O43613	HCRT	HCRTR1	consensus
1313	O43612	O43614	HCRT	HCRTR2	consensus
1314	O43612	Q9Y5X5	HCRT	NPFFR2	consensus
1315	O43827	O75022	ANGPTL7	LILRB3	consensus
1316	O43854	P05106	EDIL3	ITGB3	consensus
1317	O43854	P06756	EDIL3	ITGAV	consensus
1318	O43854	P18084	EDIL3	ITGB5	consensus
1319	O43866	P06127	CD5L	CD5	consensus
1320	O43915	COMPLEX:P35916_P35968	VEGFD	FLT4_KDR	consensus
1321	O43915	O60462	VEGFD	NRP2	consensus
1322	O43915	P05556	VEGFD	ITGB1	consensus
1323	O43915	P08648	VEGFD	ITGA5	consensus
1324	O43915	P13612	VEGFD	ITGA4	consensus
1325	O43915	P17301	VEGFD	ITGA2	consensus
1326	O43915	P17948	VEGFD	FLT1	consensus
1327	O43915	P56199	VEGFD	ITGA1	consensus
1328	O43915	Q13797	VEGFD	ITGA9	consensus
1329	O43927	P08913	CXCL13	ADRA2A	consensus
1330	O43927	P32302	CXCL13	CXCR5	consensus
1331	O43927	P46092	CXCL13	CCR10	consensus
1332	O43927	P48039	CXCL13	MTNR1A	consensus
1333	O43927	P49682	CXCL13	CXCR3	consensus
1334	O43927	Q14831	CXCL13	GRM7	consensus
1335	O43927	Q16570	CXCL13	ACKR1	consensus
1336	O43927	Q9NPB9	CXCL13	ACKR4	consensus
1337	O60258	P11362	FGF17	FGFR1	consensus
1338	O60258	P21802	FGF17	FGFR2	consensus
1339	O60258	P22455	FGF17	FGFR4	consensus
1340	O60258	P22607	FGF17	FGFR3	consensus
1341	O60383	COMPLEX:P36896_Q13873	GDF9	ACVR1B_BMPR2	consensus
1342	O60383	COMPLEX:P36897_Q13873	GDF9	BMPR2_TGFBR1	consensus
1343	O60383	O00238	GDF9	BMPR1B	consensus
1344	O60383	P27037	GDF9	ACVR2A	consensus
1345	O60383	P36894	GDF9	BMPR1A	consensus
1346	O60542	COMPLEX:P07949_Q9GZZ7	PSPN	GFRA4_RET	consensus
1347	O60542	O00451	PSPN	GFRA2	consensus
1348	O60542	O75056	PSPN	SDC3	consensus
1349	O60542	P56159	PSPN	GFRA1	consensus
1350	O60565	P35968	GREM1	KDR	consensus
1351	O75093	P18827	SLIT1	SDC1	consensus
1352	O75093	P35052	SLIT1	GPC1	consensus
1353	O75093	Q9HCK4	SLIT1	ROBO2	consensus
1354	O75093	Q9NZU0	SLIT1	FLRT3	consensus
1355	O75093	Q9Y6N7	SLIT1	ROBO1	consensus
1356	O75094	Q8WZ75	SLIT3	ROBO4	consensus
1357	O75094	Q9HCK4	SLIT3	ROBO2	consensus
1358	O75094	Q9Y6N7	SLIT3	ROBO1	consensus
1359	O75594	Q9NP99	PGLYRP1	TREM1	consensus
1360	O75610	P27037	LEFTY1	ACVR2A	consensus
1361	O75610	P36896	LEFTY1	ACVR1B	consensus
1362	O75610	Q13705	LEFTY1	ACVR2B	consensus
1363	O76093	P11362	FGF18	FGFR1	consensus
1364	O76093	P21802	FGF18	FGFR2	consensus
1365	O76093	P22455	FGF18	FGFR4	consensus
1366	O76093	P22607	FGF18	FGFR3	consensus
1367	O94813	P05067	SLIT2	APP	consensus
1368	O94813	P18827	SLIT2	SDC1	consensus
1369	O94813	P35052	SLIT2	GPC1	consensus
1370	O94813	P43146	SLIT2	DCC	consensus
1371	O94813	Q8WZ75	SLIT2	ROBO4	consensus
1372	O94813	Q9HCK4	SLIT2	ROBO2	consensus
1373	O94813	Q9Y6N7	SLIT2	ROBO1	consensus
1374	O94898	P00533	LRIG2	EGFR	consensus
1375	O94907	O75096	DKK1	LRP4	consensus
1376	O94907	O75197	DKK1	LRP5	consensus
1377	O94907	O75581	DKK1	LRP6	consensus
1378	O94907	Q8NCW0	DKK1	KREMEN2	consensus
1379	O94907	Q96MU8	DKK1	KREMEN1	consensus
1380	O95025	COMPLEX:O14786_O75051	SEMA3D	NRP1_PLXNA2	consensus
1381	O95025	COMPLEX:O14786_P51805	SEMA3D	NRP1_PLXNA3	consensus
1382	O95025	COMPLEX:O14786_Q9HCM2	SEMA3D	NRP1_PLXNA4	consensus
1383	O95025	COMPLEX:O14786_Q9UIW2	SEMA3D	NRP1_PLXNA1	consensus
1384	O95025	COMPLEX:O60462_O75051	SEMA3D	NRP2_PLXNA2	consensus
1385	O95025	COMPLEX:O60462_P51805	SEMA3D	NRP2_PLXNA3	consensus
1386	O95025	COMPLEX:O60462_Q9HCM2	SEMA3D	NRP2_PLXNA4	consensus
1387	O95025	COMPLEX:O60462_Q9UIW2	SEMA3D	NRP2_PLXNA1	consensus
1388	O95025	Q9Y4D7	SEMA3D	PLXND1	consensus
1389	O95156	P58400	NXPH2	NRXN1	consensus
1390	O95157	P58400	NXPH3	NRXN1	consensus
1391	O95157	Q9HDB5	NXPH3	NRXN3	consensus
1392	O95157	Q9P2S2	NXPH3	NRXN2	consensus
1393	O95388	P05556	CCN4	ITGB1	consensus
1394	O95388	P08648	CCN4	ITGA5	consensus
1395	O95390	COMPLEX:P27037_P36896	GDF11	ACVR1B_ACVR2A	consensus
1396	O95390	COMPLEX:P27037_P36897	GDF11	ACVR2A_TGFBR1	consensus
1397	O95390	COMPLEX:P36896_Q13705	GDF11	ACVR1B_ACVR2B	consensus
1398	O95390	COMPLEX:P36897_Q13705	GDF11	ACVR2B_TGFBR1	consensus
1399	O95390	O00238	GDF11	BMPR1B	consensus
1400	O95390	P36894	GDF11	BMPR1A	consensus
1401	O95390	Q13873	GDF11	BMPR2	consensus
1402	O95390	Q9H6X2	GDF11	ANTXR1	consensus
1403	O95393	COMPLEX:P27037_P37023	BMP10	ACVR2A_ACVRL1	consensus
1404	O95393	COMPLEX:P37023_Q13705	BMP10	ACVR2B_ACVRL1	consensus
1405	O95393	COMPLEX:P37023_Q13873	BMP10	ACVRL1_BMPR2	consensus
1406	O95393	O00238	BMP10	BMPR1B	consensus
1407	O95393	O15552	BMP10	FFAR2	consensus
1408	O95393	P36894	BMP10	BMPR1A	consensus
1409	O95393	P43628	BMP10	KIR2DL3	consensus
1410	O95393	P43629	BMP10	KIR3DL1	consensus
1411	O95393	Q14943	BMP10	KIR3DS1	consensus
1412	O95393	Q8TDT2	BMP10	GPR152	consensus
1413	O95393	Q9H7M9	BMP10	VSIR	consensus
1414	O95399	Q9UKP6	UTS2	UTS2R	consensus
1415	O95631	O95185	NTN1	UNC5C	consensus
1416	O95631	P29275	NTN1	ADORA2B	consensus
1417	O95631	P43121	NTN1	MCAM	consensus
1418	O95631	P43146	NTN1	DCC	consensus
1419	O95631	Q6UXZ4	NTN1	UNC5D	consensus
1420	O95631	Q6ZN44	NTN1	UNC5A	consensus
1421	O95631	Q8IZJ1	NTN1	UNC5B	consensus
1422	O95631	Q92859	NTN1	NEO1	consensus
1423	O95715	P61073	CXCL14	CXCR4	consensus
1424	O95750	P11362	FGF19	FGFR1	consensus
1425	O95750	P21802	FGF19	FGFR2	consensus
1426	O95750	P22455	FGF19	FGFR4	consensus
1427	O95750	P22607	FGF19	FGFR3	consensus
1428	O95750	Q86Z14	FGF19	KLB	consensus
1429	O95760	COMPLEX:Q01638_Q9NPH3	IL33	IL1RAP_IL1RL1	consensus
1430	O95813	Q9UBG0	CER1	MRC2	consensus
1431	O95841	O75022	ANGPTL1	LILRB3	consensus
1432	O95841	Q02763	ANGPTL1	TEK	consensus
1433	O95897	Q9HCK4	OLFM2	ROBO2	consensus
1434	O95970	O75077	LGI1	ADAM23	consensus
1435	O95970	Q9BZR6	LGI1	RTN4R	consensus
1436	O95972	COMPLEX:O00238_Q13873	BMP15	BMPR1B_BMPR2	consensus
1437	O95972	P27037	BMP15	ACVR2A	consensus
1438	O95972	P36894	BMP15	BMPR1A	consensus
1439	O96014	O00144	WNT11	FZD9	consensus
1440	O96014	O15146	WNT11	MUSK	consensus
1441	O96014	O60353	WNT11	FZD6	consensus
1442	O96014	O75084	WNT11	FZD7	consensus
1443	O96014	Q13467	WNT11	FZD5	consensus
1444	O96014	Q14332	WNT11	FZD2	consensus
1445	O96014	Q9H461	WNT11	FZD8	consensus
1446	O96014	Q9NPG1	WNT11	FZD3	consensus
1447	O96014	Q9ULV1	WNT11	FZD4	consensus
1448	O96014	Q9ULW2	WNT11	FZD10	consensus
1449	P00738	O00206	HP	TLR4	consensus
1450	P00738	P05107	HP	ITGB2	consensus
1451	P00738	P07306	HP	ASGR1	consensus
1452	P00738	P07307	HP	ASGR2	consensus
1453	P00738	P11215	HP	ITGAM	consensus
1454	P00738	P20273	HP	CD22	consensus
1455	P00738	Q86VB7	HP	CD163	consensus
1456	P00747	O00254	PLG	F2RL2	consensus
1457	P00747	P05107	PLG	ITGB2	consensus
1458	P00747	P05556	PLG	ITGB1	consensus
1459	P00747	P11215	PLG	ITGAM	consensus
1460	P00747	P11717	PLG	IGF2R	consensus
1461	P00747	P13726	PLG	F3	consensus
1462	P00747	P17948	PLG	FLT1	consensus
1463	P00747	P25116	PLG	F2R	consensus
1464	P00747	P55085	PLG	F2RL1	consensus
1465	P00747	Q03405	PLG	PLAUR	consensus
1466	P00747	Q13797	PLG	ITGA9	consensus
1467	P00747	Q8TEW0	PLG	PARD3	consensus
1468	P00747	Q96RI0	PLG	F2RL3	consensus
1469	P01019	P04201	AGT	MAS1	consensus
1470	P01019	P08913	AGT	ADRA2A	consensus
1471	P01019	P30556	AGT	AGTR1	consensus
1472	P01019	P48039	AGT	MTNR1A	consensus
1473	P01019	P50052	AGT	AGTR2	consensus
1474	P01019	P98164	AGT	LRP2	consensus
1475	P01019	Q14831	AGT	GRM7	consensus
1476	P01042	P05107	KNG1	ITGB2	consensus
1477	P01042	P07359	KNG1	GP1BA	consensus
1478	P01042	P08913	KNG1	ADRA2A	consensus
1479	P01042	P11215	KNG1	ITGAM	consensus
1480	P01042	P30411	KNG1	BDKRB2	consensus
1481	P01042	P34741	KNG1	SDC2	consensus
1482	P01042	P46663	KNG1	BDKRB1	consensus
1483	P01042	P48039	KNG1	MTNR1A	consensus
1484	P01042	Q03405	KNG1	PLAUR	consensus
1485	P01042	Q14831	KNG1	GRM7	consensus
1486	P01042	Q8IZ08	KNG1	GPR135	consensus
1487	P01042	Q8TDU9	KNG1	RXFP4	consensus
1488	P01042	Q9NPY3	KNG1	CD93	consensus
1489	P01127	COMPLEX:P09619_P16234	PDGFB	PDGFRA_PDGFRB	consensus
1490	P01127	P06756	PDGFB	ITGAV	consensus
1491	P01127	P21453	PDGFB	S1PR1	consensus
1492	P01127	Q07954	PDGFB	LRP1	consensus
1493	P01127	Q8WXG9	PDGFB	ADGRV1	consensus
1494	P01133	COMPLEX:P00533_P04626	EGF	EGFR_ERBB2	consensus
1495	P01133	O14786	EGF	NRP1	consensus
1496	P01133	P01130	EGF	LDLR	consensus
1497	P01133	P07550	EGF	ADRB2	consensus
1498	P01133	P21860	EGF	ERBB3	consensus
1499	P01133	P23945	EGF	FSHR	consensus
1500	P01133	P30530	EGF	AXL	consensus
1501	P01133	P98164	EGF	LRP2	consensus
1502	P01133	Q15303	EGF	ERBB4	consensus
1503	P01137	COMPLEX:P06756_P18564	TGFB1	ITGAV_ITGB6	consensus
1504	P01137	COMPLEX:P36896_P37173	TGFB1	ACVR1B_TGFBR2	consensus
1505	P01137	COMPLEX:P36897_P37173	TGFB1	TGFBR1_TGFBR2	consensus
1506	P01137	COMPLEX:P36897_P37173_Q04771	TGFB1	ACVR1_TGFBR1_TGFBR2	consensus
1507	P01137	COMPLEX:P37173_Q04771	TGFB1	ACVR1_TGFBR2	consensus
1508	P01137	COMPLEX:P37173_Q8NER5	TGFB1	ACVR1C_TGFBR2	consensus
1509	P01137	P00533	TGFB1	EGFR	consensus
1510	P01137	P05106	TGFB1	ITGB3	consensus
1511	P01137	P05556	TGFB1	ITGB1	consensus
1512	P01137	P18084	TGFB1	ITGB5	consensus
1513	P01137	P26012	TGFB1	ITGB8	consensus
1514	P01137	P34741	TGFB1	SDC2	consensus
1515	P01137	P37023	TGFB1	ACVRL1	consensus
1516	P01137	P61073	TGFB1	CXCR4	consensus
1517	P01137	Q03167	TGFB1	TGFBR3	consensus
1518	P01137	Q6EMK4	TGFB1	VASN	consensus
1519	P01138	P04629	NGF	NTRK1	consensus
1520	P01138	P08138	NGF	NGFR	consensus
1521	P01138	Q96PQ0	NGF	SORCS2	consensus
1522	P01160	P16066	NPPA	NPR1	consensus
1523	P01160	P17342	NPPA	NPR3	consensus
1524	P01160	P20594	NPPA	NPR2	consensus
1525	P01178	P30518	OXT	AVPR2	consensus
1526	P01178	P30559	OXT	OXTR	consensus
1527	P01178	P37288	OXT	AVPR1A	consensus
1528	P01178	P47901	OXT	AVPR1B	consensus
1529	P01185	O60895	AVP	RAMP2	consensus
1530	P01185	O60896	AVP	RAMP3	consensus
1531	P01185	P01130	AVP	LDLR	consensus
1532	P01185	P07550	AVP	ADRB2	consensus
1533	P01185	P13945	AVP	ADRB3	consensus
1534	P01185	P16473	AVP	TSHR	consensus
1535	P01185	P30518	AVP	AVPR2	consensus
1536	P01185	P30559	AVP	OXTR	consensus
1537	P01185	P32241	AVP	VIPR1	consensus
1538	P01185	P37288	AVP	AVPR1A	consensus
1539	P01185	P41586	AVP	ADCYAP1R1	consensus
1540	P01185	P47901	AVP	AVPR1B	consensus
1541	P01185	P98164	AVP	LRP2	consensus
1542	P01185	Q03431	AVP	PTH1R	consensus
1543	P01185	Q99678	AVP	GPR20	consensus
1544	P01185	Q9NQS5	AVP	GPR84	consensus
1545	P01189	O60895	POMC	RAMP2	consensus
1546	P01189	O60896	POMC	RAMP3	consensus
1547	P01189	P07550	POMC	ADRB2	consensus
1548	P01189	P08913	POMC	ADRA2A	consensus
1549	P01189	P13945	POMC	ADRB3	consensus
1550	P01189	P16473	POMC	TSHR	consensus
1551	P01189	P32241	POMC	VIPR1	consensus
1552	P01189	P32245	POMC	MC4R	consensus
1553	P01189	P33032	POMC	MC5R	consensus
1554	P01189	P35372	POMC	OPRM1	consensus
1555	P01189	P41145	POMC	OPRK1	consensus
1556	P01189	P41146	POMC	OPRL1	consensus
1557	P01189	P41586	POMC	ADCYAP1R1	consensus
1558	P01189	P41968	POMC	MC3R	consensus
1559	P01189	P48039	POMC	MTNR1A	consensus
1560	P01189	Q01718	POMC	MC2R	consensus
1561	P01189	Q01726	POMC	MC1R	consensus
1562	P01189	Q03431	POMC	PTH1R	consensus
1563	P01189	Q14831	POMC	GRM7	consensus
1564	P01189	Q99678	POMC	GPR20	consensus
1565	P01189	Q9NQS5	POMC	GPR84	consensus
1566	P01210	P08913	PENK	ADRA2A	consensus
1567	P01210	P35372	PENK	OPRM1	consensus
1568	P01210	P41145	PENK	OPRK1	consensus
1569	P01210	P41146	PENK	OPRL1	consensus
1570	P01210	P48039	PENK	MTNR1A	consensus
1571	P01210	Q14831	PENK	GRM7	consensus
1572	P01210	Q96LB2	PENK	MRGPRX1	consensus
1573	P01210	Q9NZT2	PENK	OGFR	consensus
1574	P01213	P08913	PDYN	ADRA2A	consensus
1575	P01213	P35372	PDYN	OPRM1	consensus
1576	P01213	P41145	PDYN	OPRK1	consensus
1577	P01213	P41146	PDYN	OPRL1	consensus
1578	P01213	P48039	PDYN	MTNR1A	consensus
1579	P01213	Q14831	PDYN	GRM7	consensus
1580	P01215	O60895	CGA	RAMP2	consensus
1581	P01215	O60896	CGA	RAMP3	consensus
1582	P01215	P07550	CGA	ADRB2	consensus
1583	P01215	P13945	CGA	ADRB3	consensus
1584	P01215	P16473	CGA	TSHR	consensus
1585	P01215	P22888	CGA	LHCGR	consensus
1586	P01215	P23945	CGA	FSHR	consensus
1587	P01215	P32241	CGA	VIPR1	consensus
1588	P01215	P41586	CGA	ADCYAP1R1	consensus
1589	P01215	Q03431	CGA	PTH1R	consensus
1590	P01215	Q99678	CGA	GPR20	consensus
1591	P01215	Q9NQS5	CGA	GPR84	consensus
1592	P01222	O60895	TSHB	RAMP2	consensus
1593	P01222	O60896	TSHB	RAMP3	consensus
1594	P01222	P07550	TSHB	ADRB2	consensus
1595	P01222	P13945	TSHB	ADRB3	consensus
1596	P01222	P16473	TSHB	TSHR	consensus
1597	P01222	P32241	TSHB	VIPR1	consensus
1598	P01222	P41586	TSHB	ADCYAP1R1	consensus
1599	P01222	Q03431	TSHB	PTH1R	consensus
1600	P01222	Q99678	TSHB	GPR20	consensus
1601	P01222	Q9NQS5	TSHB	GPR84	consensus
1602	P01225	O60895	FSHB	RAMP2	consensus
1603	P01225	O60896	FSHB	RAMP3	consensus
1604	P01225	P07550	FSHB	ADRB2	consensus
1605	P01225	P13945	FSHB	ADRB3	consensus
1606	P01225	P16473	FSHB	TSHR	consensus
1607	P01225	P23945	FSHB	FSHR	consensus
1608	P01225	P32241	FSHB	VIPR1	consensus
1609	P01225	P41586	FSHB	ADCYAP1R1	consensus
1610	P01225	Q03431	FSHB	PTH1R	consensus
1611	P01225	Q99678	FSHB	GPR20	consensus
1612	P01225	Q9NQS5	FSHB	GPR84	consensus
1613	P01229	O60895	LHB	RAMP2	consensus
1614	P01229	O60896	LHB	RAMP3	consensus
1615	P01229	P07550	LHB	ADRB2	consensus
1616	P01229	P13945	LHB	ADRB3	consensus
1617	P01229	P16473	LHB	TSHR	consensus
1618	P01229	P22888	LHB	LHCGR	consensus
1619	P01229	P32241	LHB	VIPR1	consensus
1620	P01229	P41586	LHB	ADCYAP1R1	consensus
1621	P01229	Q03431	LHB	PTH1R	consensus
1622	P01229	Q99678	LHB	GPR20	consensus
1623	P01229	Q9NQS5	LHB	GPR84	consensus
1624	P01236	P16471	PRL	PRLR	consensus
1625	P01241	P10912	GH1	GHR	consensus
1626	P01241	P16471	GH1	PRLR	consensus
1627	P01242	P10912	GH2	GHR	consensus
1628	P01258	P07550	CALCA	ADRB2	consensus
1629	P01258	P13945	CALCA	ADRB3	consensus
1630	P01258	P16473	CALCA	TSHR	consensus
1631	P01258	P32241	CALCA	VIPR1	consensus
1632	P01258	P41586	CALCA	ADCYAP1R1	consensus
1633	P01258	Q03431	CALCA	PTH1R	consensus
1634	P01258	Q99678	CALCA	GPR20	consensus
1635	P01258	Q9NQS5	CALCA	GPR84	consensus
1636	P01266	P07202	TG	TPO	consensus
1637	P01266	P07306	TG	ASGR1	consensus
1638	P01266	P98164	TG	LRP2	consensus
1639	P01270	O60895	PTH	RAMP2	consensus
1640	P01270	O60896	PTH	RAMP3	consensus
1641	P01270	O75581	PTH	LRP6	consensus
1642	P01270	P07550	PTH	ADRB2	consensus
1643	P01270	P13945	PTH	ADRB3	consensus
1644	P01270	P16473	PTH	TSHR	consensus
1645	P01270	P32241	PTH	VIPR1	consensus
1646	P01270	P41586	PTH	ADCYAP1R1	consensus
1647	P01270	P49190	PTH	PTH2R	consensus
1648	P01270	Q03431	PTH	PTH1R	consensus
1649	P01270	Q99678	PTH	GPR20	consensus
1650	P01270	Q9NQS5	PTH	GPR84	consensus
1651	P01275	O60895	GCG	RAMP2	consensus
1652	P01275	O60896	GCG	RAMP3	consensus
1653	P01275	O95838	GCG	GLP2R	consensus
1654	P01275	P07550	GCG	ADRB2	consensus
1655	P01275	P13945	GCG	ADRB3	consensus
1656	P01275	P16473	GCG	TSHR	consensus
1657	P01275	P32241	GCG	VIPR1	consensus
1658	P01275	P41586	GCG	ADCYAP1R1	consensus
1659	P01275	P43220	GCG	GLP1R	consensus
1660	P01275	P47871	GCG	GCGR	consensus
1661	P01275	P48546	GCG	GIPR	consensus
1662	P01275	Q03431	GCG	PTH1R	consensus
1663	P01275	Q99678	GCG	GPR20	consensus
1664	P01275	Q9NQS5	GCG	GPR84	consensus
1665	P01282	O60894	VIP	RAMP1	consensus
1666	P01282	O60895	VIP	RAMP2	consensus
1667	P01282	O60896	VIP	RAMP3	consensus
1668	P01282	P07550	VIP	ADRB2	consensus
1669	P01282	P13945	VIP	ADRB3	consensus
1670	P01282	P16473	VIP	TSHR	consensus
1671	P01282	P17342	VIP	NPR3	consensus
1672	P01282	P32241	VIP	VIPR1	consensus
1673	P01282	P37288	VIP	AVPR1A	consensus
1674	P01282	P41586	VIP	ADCYAP1R1	consensus
1675	P01282	P41587	VIP	VIPR2	consensus
1676	P01282	P47872	VIP	SCTR	consensus
1677	P01282	Q03431	VIP	PTH1R	consensus
1678	P01282	Q99678	VIP	GPR20	consensus
1679	P01282	Q9NQS5	VIP	GPR84	consensus
1680	P01286	O60895	GHRH	RAMP2	consensus
1681	P01286	O60896	GHRH	RAMP3	consensus
1682	P01286	P07550	GHRH	ADRB2	consensus
1683	P01286	P13945	GHRH	ADRB3	consensus
1684	P01286	P16473	GHRH	TSHR	consensus
1685	P01286	P32241	GHRH	VIPR1	consensus
1686	P01286	P41586	GHRH	ADCYAP1R1	consensus
1687	P01286	P41587	GHRH	VIPR2	consensus
1688	P01286	Q02643	GHRH	GHRHR	consensus
1689	P01286	Q03431	GHRH	PTH1R	consensus
1690	P01286	Q92847	GHRH	GHSR	consensus
1691	P01286	Q99678	GHRH	GPR20	consensus
1692	P01286	Q9NQS5	GHRH	GPR84	consensus
1693	P01298	P08913	PPY	ADRA2A	consensus
1694	P01298	P25929	PPY	NPY1R	consensus
1695	P01298	P48039	PPY	MTNR1A	consensus
1696	P01298	P49146	PPY	NPY2R	consensus
1697	P01298	P50391	PPY	NPY4R	consensus
1698	P01298	Q14831	PPY	GRM7	consensus
1699	P01298	Q15761	PPY	NPY5R	consensus
1700	P01298	Q99463	PPY	NPY6R	consensus
1701	P01298	Q9NYM4	PPY	GPR83	consensus
1702	P01303	P08913	NPY	ADRA2A	consensus
1703	P01303	P25929	NPY	NPY1R	consensus
1704	P01303	P32245	NPY	MC4R	consensus
1705	P01303	P48039	NPY	MTNR1A	consensus
1706	P01303	P49146	NPY	NPY2R	consensus
1707	P01303	P49683	NPY	PRLHR	consensus
1708	P01303	P50391	NPY	NPY4R	consensus
1709	P01303	Q14831	NPY	GRM7	consensus
1710	P01303	Q15761	NPY	NPY5R	consensus
1711	P01303	Q99463	NPY	NPY6R	consensus
1712	P01303	Q9NYM4	NPY	GPR83	consensus
1713	P01303	Q9Y5X5	NPY	NPFFR2	consensus
1714	P01308	P06213	INS	INSR	consensus
1715	P01308	P08069	INS	IGF1R	consensus
1716	P01308	P98164	INS	LRP2	consensus
1717	P01308	Q8N423	INS	LILRB2	consensus
1718	P01308	Q8NHL6	INS	LILRB1	consensus
1719	P01344	COMPLEX:P05106_P06756	IGF2	ITGAV_ITGB3	consensus
1720	P01344	COMPLEX:P16144_P23229	IGF2	ITGA6_ITGB4	consensus
1721	P01344	P06213	IGF2	INSR	consensus
1722	P01344	P08069	IGF2	IGF1R	consensus
1723	P01344	P11717	IGF2	IGF2R	consensus
1724	P01344	Q8TDT2	IGF2	GPR152	consensus
1725	P01350	P32239	GAST	CCKBR	consensus
1726	P01350	P43628	GAST	KIR2DL3	consensus
1727	P01350	Q8TDT2	GAST	GPR152	consensus
1728	P01374	P19438	LTA	TNFRSF1A	consensus
1729	P01374	P20333	LTA	TNFRSF1B	consensus
1730	P01374	Q92956	LTA	TNFRSF14	consensus
1731	P01562	COMPLEX:P17181_P48551	IFNA1	IFNAR1_IFNAR2	consensus
1732	P01562	P20023	IFNA1	CR2	consensus
1733	P01563	COMPLEX:P17181_P48551	IFNA2	IFNAR1_IFNAR2	consensus
1734	P01566	COMPLEX:P17181_P48551	IFNA10	IFNAR1_IFNAR2	consensus
1735	P01567	COMPLEX:P17181_P48551	IFNA7	IFNAR1_IFNAR2	consensus
1736	P01568	COMPLEX:P17181_P48551	IFNA21	IFNAR1_IFNAR2	consensus
1737	P01569	COMPLEX:P17181_P48551	IFNA5	IFNAR1_IFNAR2	consensus
1738	P01570	COMPLEX:P17181_P48551	IFNA14	IFNAR1_IFNAR2	consensus
1739	P01571	COMPLEX:P17181_P48551	IFNA17	IFNAR1_IFNAR2	consensus
1740	P01574	COMPLEX:P17181_P48551	IFNB1	IFNAR1_IFNAR2	consensus
1741	P01579	COMPLEX:P15260_P38484	IFNG	IFNGR1_IFNGR2	consensus
1742	P01583	COMPLEX:P14778_Q9NPH3	IL1A	IL1R1_IL1RAP	consensus
1743	P01583	COMPLEX:P27930_Q9NPH3	IL1A	IL1R2_IL1RAP	consensus
1744	P01584	COMPLEX:P14778_Q9NPH3	IL1B	IL1R1_IL1RAP	consensus
1745	P01584	COMPLEX:P27930_Q9NPH3	IL1B	IL1R2_IL1RAP	consensus
1746	P01584	P07550	IL1B	ADRB2	consensus
1747	P01584	Q6IA17	IL1B	SIGIRR	consensus
1748	P01588	P19235	EPO	EPOR	consensus
1749	P01588	P54760	EPO	EPHB4	consensus
1750	P02647	P01130	APOA1	LDLR	consensus
1751	P02647	P98164	APOA1	LRP2	consensus
1752	P02647	Q07954	APOA1	LRP1	consensus
1753	P02649	O75096	APOE	LRP4	consensus
1754	P02649	O75197	APOE	LRP5	consensus
1755	P02649	O75581	APOE	LRP6	consensus
1756	P02649	P01130	APOE	LDLR	consensus
1757	P02649	P34741	APOE	SDC2	consensus
1758	P02649	P98155	APOE	VLDLR	consensus
1759	P02649	P98164	APOE	LRP2	consensus
1760	P02649	Q07954	APOE	LRP1	consensus
1761	P02649	Q14114	APOE	LRP8	consensus
1762	P02649	Q86X29	APOE	LSR	consensus
1763	P02649	Q8WTV0	APOE	SCARB1	consensus
1764	P02649	Q9NZC2	APOE	TREM2	consensus
1765	P02652	P01130	APOA2	LDLR	consensus
1766	P02652	P98164	APOA2	LRP2	consensus
1767	P02652	Q07954	APOA2	LRP1	consensus
1768	P02655	P01130	APOC2	LDLR	consensus
1769	P02655	P98164	APOC2	LRP2	consensus
1770	P02655	Q07954	APOC2	LRP1	consensus
1771	P02656	O60603	APOC3	TLR2	consensus
1772	P02656	P01130	APOC3	LDLR	consensus
1773	P02656	P34741	APOC3	SDC2	consensus
1774	P02656	P98164	APOC3	LRP2	consensus
1775	P02656	Q07954	APOC3	LRP1	consensus
1776	P02763	P51681	ORM1	CCR5	consensus
1777	P02766	P08138	TTR	NGFR	consensus
1778	P02774	P98164	GC	LRP2	consensus
1779	P02775	P08913	PPBP	ADRA2A	consensus
1780	P02775	P25024	PPBP	CXCR1	consensus
1781	P02775	P25025	PPBP	CXCR2	consensus
1782	P02775	P48039	PPBP	MTNR1A	consensus
1783	P02775	Q14831	PPBP	GRM7	consensus
1784	P02775	Q16570	PPBP	ACKR1	consensus
1785	P02776	P01130	PF4	LDLR	consensus
1786	P02776	P07204	PF4	THBD	consensus
1787	P02776	P08913	PF4	ADRA2A	consensus
1788	P02776	P21802	PF4	FGFR2	consensus
1789	P02776	P34741	PF4	SDC2	consensus
1790	P02776	P48039	PF4	MTNR1A	consensus
1791	P02776	P49682	PF4	CXCR3	consensus
1792	P02776	Q07954	PF4	LRP1	consensus
1793	P02776	Q14831	PF4	GRM7	consensus
1794	P02776	Q16570	PF4	ACKR1	consensus
1795	P02776	Q9UNN8	PF4	PROCR	consensus
1796	P02778	P08913	CXCL10	ADRA2A	consensus
1797	P02778	P48039	CXCL10	MTNR1A	consensus
1798	P02778	P49682	CXCL10	CXCR3	consensus
1799	P02778	P51677	CXCL10	CCR3	consensus
1800	P02778	Q14831	CXCL10	GRM7	consensus
1801	P02778	Q16570	CXCL10	ACKR1	consensus
1802	P02787	P01130	TF	LDLR	consensus
1803	P02787	P02786	TF	TFRC	consensus
1804	P02787	P07550	TF	ADRB2	consensus
1805	P02787	P98164	TF	LRP2	consensus
1806	P02787	Q9UP52	TF	TFR2	consensus
1807	P02790	Q07954	HPX	LRP1	consensus
1808	P03950	O15031	ANG	PLXNB2	consensus
1809	P03950	P00533	ANG	EGFR	consensus
1810	P03971	COMPLEX:O00238_Q16671	AMH	AMHR2_BMPR1B	consensus
1811	P03971	COMPLEX:P36894_Q16671	AMH	AMHR2_BMPR1A	consensus
1812	P03971	COMPLEX:Q04771_Q16671	AMH	ACVR1_AMHR2	consensus
1813	P03971	P00533	AMH	EGFR	consensus
1814	P04085	P09619	PDGFA	PDGFRB	consensus
1815	P04085	P16234	PDGFA	PDGFRA	consensus
1816	P04090	O60895	RLN2	RAMP2	consensus
1817	P04090	O60896	RLN2	RAMP3	consensus
1818	P04090	P07550	RLN2	ADRB2	consensus
1819	P04090	P13945	RLN2	ADRB3	consensus
1820	P04090	P16473	RLN2	TSHR	consensus
1821	P04090	P32241	RLN2	VIPR1	consensus
1822	P04090	P41586	RLN2	ADCYAP1R1	consensus
1823	P04090	Q03431	RLN2	PTH1R	consensus
1824	P04090	Q8WXD0	RLN2	RXFP2	consensus
1825	P04090	Q99678	RLN2	GPR20	consensus
1826	P04090	Q9HBX9	RLN2	RXFP1	consensus
1827	P04090	Q9NQS5	RLN2	GPR84	consensus
1828	P04090	Q9NSD7	RLN2	RXFP3	consensus
1829	P04114	O00206	APOB	TLR4	consensus
1830	P04114	O75581	APOB	LRP6	consensus
1831	P04114	P01130	APOB	LDLR	consensus
1832	P04114	P05107	APOB	ITGB2	consensus
1833	P04114	P07550	APOB	ADRB2	consensus
1834	P04114	P11215	APOB	ITGAM	consensus
1835	P04114	P78380	APOB	OLR1	consensus
1836	P04114	P98155	APOB	VLDLR	consensus
1837	P04114	P98164	APOB	LRP2	consensus
1838	P04114	Q07954	APOB	LRP1	consensus
1839	P04114	Q14114	APOB	LRP8	consensus
1840	P04114	Q86X29	APOB	LSR	consensus
1841	P04114	Q9Y2C9	APOB	TLR6	consensus
1842	P04141	COMPLEX:P15509_P32927	CSF2	CSF2RA_CSF2RB	consensus
1843	P04141	P05556	CSF2	ITGB1	consensus
1844	P04141	P07333	CSF2	CSF1R	consensus
1845	P04141	P26951	CSF2	IL3RA	consensus
1846	P04141	P34741	CSF2	SDC2	consensus
1847	P04141	Q13797	CSF2	ITGA9	consensus
1848	P04141	Q99062	CSF2	CSF3R	consensus
1849	P04155	Q96PJ5	TFF1	FCRL4	consensus
1850	P04628	COMPLEX:O00144_O75197	WNT1	FZD9_LRP5	consensus
1851	P04628	COMPLEX:O00144_O75581	WNT1	FZD9_LRP6	consensus
1852	P04628	COMPLEX:O60353_O75197	WNT1	FZD6_LRP5	consensus
1853	P04628	COMPLEX:O60353_O75581	WNT1	FZD6_LRP6	consensus
1854	P04628	COMPLEX:O75084_O75197	WNT1	FZD7_LRP5	consensus
1855	P04628	COMPLEX:O75084_O75581	WNT1	FZD7_LRP6	consensus
1856	P04628	COMPLEX:O75197_Q13467	WNT1	FZD5_LRP5	consensus
1857	P04628	COMPLEX:O75197_Q14332	WNT1	FZD2_LRP5	consensus
1858	P04628	COMPLEX:O75197_Q9H461	WNT1	FZD8_LRP5	consensus
1859	P04628	COMPLEX:O75197_Q9NPG1	WNT1	FZD3_LRP5	consensus
1860	P04628	COMPLEX:O75197_Q9ULV1	WNT1	FZD4_LRP5	consensus
1861	P04628	COMPLEX:O75197_Q9ULW2	WNT1	FZD10_LRP5	consensus
1862	P04628	COMPLEX:O75197_Q9UP38	WNT1	FZD1_LRP5	consensus
1863	P04628	COMPLEX:O75581_Q13467	WNT1	FZD5_LRP6	consensus
1864	P04628	COMPLEX:O75581_Q14332	WNT1	FZD2_LRP6	consensus
1865	P04628	COMPLEX:O75581_Q9H461	WNT1	FZD8_LRP6	consensus
1866	P04628	COMPLEX:O75581_Q9NPG1	WNT1	FZD3_LRP6	consensus
1867	P04628	COMPLEX:O75581_Q9ULV1	WNT1	FZD4_LRP6	consensus
1868	P04628	COMPLEX:O75581_Q9ULW2	WNT1	FZD10_LRP6	consensus
1869	P04628	COMPLEX:O75581_Q9UP38	WNT1	FZD1_LRP6	consensus
1870	P04628	P16671	WNT1	CD36	consensus
1871	P04628	P34925	WNT1	RYK	consensus
1872	P04628	Q01974	WNT1	ROR2	consensus
1873	P04808	Q8TDU9	RLN1	RXFP4	consensus
1874	P04808	Q8WXD0	RLN1	RXFP2	consensus
1875	P04808	Q9HBX9	RLN1	RXFP1	consensus
1876	P04808	Q9NSD7	RLN1	RXFP3	consensus
1877	P05000	COMPLEX:P17181_P48551	IFNW1	IFNAR1_IFNAR2	consensus
1878	P05013	COMPLEX:P17181_P48551	IFNA6	IFNAR1_IFNAR2	consensus
1879	P05014	COMPLEX:P17181_P48551	IFNA4	IFNAR1_IFNAR2	consensus
1880	P05015	COMPLEX:P17181_P48551	IFNA16	IFNAR1_IFNAR2	consensus
1881	P05019	COMPLEX:P05106_P06756	IGF1	ITGAV_ITGB3	consensus
1882	P05019	COMPLEX:P16144_P23229	IGF1	ITGA6_ITGB4	consensus
1883	P05019	P06213	IGF1	INSR	consensus
1884	P05019	P08069	IGF1	IGF1R	consensus
1885	P05019	P11717	IGF1	IGF2R	consensus
1886	P05090	P48357	APOD	LEPR	consensus
1887	P05109	O00206	S100A8	TLR4	consensus
1888	P05109	P05107	S100A8	ITGB2	consensus
1889	P05109	P16671	S100A8	CD36	consensus
1890	P05109	P34810	S100A8	CD68	consensus
1891	P05109	Q15109	S100A8	AGER	consensus
1892	P05111	Q03167	INHA	TGFBR3	consensus
1893	P05111	Q04771	INHA	ACVR1	consensus
1894	P05112	COMPLEX:P24394_P31785	IL4	IL2RG_IL4R	consensus
1895	P05112	COMPLEX:P24394_P35225_P78552	IL4	IL13_IL13RA1_IL4R	consensus
1896	P05112	COMPLEX:P24394_P78552	IL4	IL13RA1_IL4R	consensus
1897	P05112	COMPLEX:P24394_Q14627	IL4	IL13RA2_IL4R	consensus
1898	P05112	P19397	IL4	CD53	consensus
1899	P05113	COMPLEX:P32927_Q01344	IL5	CSF2RB_IL5RA	consensus
1900	P05230	O14786	FGF1	NRP1	consensus
1901	P05230	P00533	FGF1	EGFR	consensus
1902	P05230	P11362	FGF1	FGFR1	consensus
1903	P05230	P16070	FGF1	CD44	consensus
1904	P05230	P21802	FGF1	FGFR2	consensus
1905	P05230	P22455	FGF1	FGFR4	consensus
1906	P05230	P22607	FGF1	FGFR3	consensus
1907	P05230	Q03167	FGF1	TGFBR3	consensus
1908	P05230	Q6UVK1	FGF1	CSPG4	consensus
1909	P05230	Q8N441	FGF1	FGFRL1	consensus
1910	P05231	COMPLEX:P08887_P40189	IL6	IL6R_IL6ST	consensus
1911	P05231	P13726	IL6	F3	consensus
1912	P05231	P35367	IL6	HRH1	consensus
1913	P05305	P24530	EDN1	EDNRB	consensus
1914	P05305	P25101	EDN1	EDNRA	consensus
1915	P05305	Q9HBW9	EDN1	ADGRL4	consensus
1916	P05538	P18627	HLA-DQB2	LAG3	consensus
1917	P06307	P32238	CCK	CCKAR	consensus
1918	P06307	P32239	CCK	CCKBR	consensus
1919	P06702	O00206	S100A9	TLR4	consensus
1920	P06702	P05107	S100A9	ITGB2	consensus
1921	P06702	P16671	S100A9	CD36	consensus
1922	P06702	P34810	S100A9	CD68	consensus
1923	P06702	Q15109	S100A9	AGER	consensus
1924	P06727	P01130	APOA4	LDLR	consensus
1925	P06727	P98164	APOA4	LRP2	consensus
1926	P06727	Q07954	APOA4	LRP1	consensus
1927	P06744	P04629	GPI	NTRK1	consensus
1928	P06850	O60895	CRH	RAMP2	consensus
1929	P06850	O60896	CRH	RAMP3	consensus
1930	P06850	P07550	CRH	ADRB2	consensus
1931	P06850	P13945	CRH	ADRB3	consensus
1932	P06850	P16473	CRH	TSHR	consensus
1933	P06850	P32241	CRH	VIPR1	consensus
1934	P06850	P34998	CRH	CRHR1	consensus
1935	P06850	P41586	CRH	ADCYAP1R1	consensus
1936	P06850	Q01718	CRH	MC2R	consensus
1937	P06850	Q03431	CRH	PTH1R	consensus
1938	P06850	Q13324	CRH	CRHR2	consensus
1939	P06850	Q99678	CRH	GPR20	consensus
1940	P06850	Q9NQS5	CRH	GPR84	consensus
1941	P06881	COMPLEX:O60894_Q16602	CALCA	CALCRL_RAMP1	consensus
1942	P06881	COMPLEX:O60895_Q16602	CALCA	CALCRL_RAMP2	consensus
1943	P06881	COMPLEX:O60896_Q16602	CALCA	CALCRL_RAMP3	consensus
1944	P07477	O00254	PRSS1	F2RL2	consensus
1945	P07477	P25116	PRSS1	F2R	consensus
1946	P07477	P55085	PRSS1	F2RL1	consensus
1947	P07477	Q8TEW0	PRSS1	PARD3	consensus
1948	P07477	Q96RI0	PRSS1	F2RL3	consensus
1949	P07478	O00254	PRSS2	F2RL2	consensus
1950	P07478	P25116	PRSS2	F2R	consensus
1951	P07478	P55085	PRSS2	F2RL1	consensus
1952	P07478	Q8TEW0	PRSS2	PARD3	consensus
1953	P07478	Q96RI0	PRSS2	F2RL3	consensus
1954	P07492	P28336	GRP	NMBR	consensus
1955	P07492	P30550	GRP	GRPR	consensus
1956	P07492	P32247	GRP	BRS3	consensus
1957	P07585	O00206	DCN	TLR4	consensus
1958	P07585	O60603	DCN	TLR2	consensus
1959	P07585	P00533	DCN	EGFR	consensus
1960	P07585	P08581	DCN	MET	consensus
1961	P07585	Q15303	DCN	ERBB4	consensus
1962	P08476	Q03167	INHBA	TGFBR3	consensus
1963	P08476	Q13145	INHBA	BAMBI	consensus
1964	P08519	P05107	LPA	ITGB2	consensus
1965	P08519	P11215	LPA	ITGAM	consensus
1966	P08519	P98164	LPA	LRP2	consensus
1967	P08519	Q99677	LPA	LPAR4	consensus
1968	P08519	Q9HBW0	LPA	LPAR2	consensus
1969	P08519	Q9UBY5	LPA	LPAR3	consensus
1970	P08620	O14786	FGF4	NRP1	consensus
1971	P08620	P11362	FGF4	FGFR1	consensus
1972	P08620	P21802	FGF4	FGFR2	consensus
1973	P08620	P22455	FGF4	FGFR4	consensus
1974	P08620	P22607	FGF4	FGFR3	consensus
1975	P08620	Q8N441	FGF4	FGFRL1	consensus
1976	P08700	COMPLEX:P26951_P32927	IL3	CSF2RB_IL3RA	consensus
1977	P08949	P28336	NMB	NMBR	consensus
1978	P08949	P30550	NMB	GRPR	consensus
1979	P08949	P32247	NMB	BRS3	consensus
1980	P09038	O14786	FGF2	NRP1	consensus
1981	P09038	O75056	FGF2	SDC3	consensus
1982	P09038	O75487	FGF2	GPC4	consensus
1983	P09038	P11362	FGF2	FGFR1	consensus
1984	P09038	P16070	FGF2	CD44	consensus
1985	P09038	P18827	FGF2	SDC1	consensus
1986	P09038	P21802	FGF2	FGFR2	consensus
1987	P09038	P22455	FGF2	FGFR4	consensus
1988	P09038	P22607	FGF2	FGFR3	consensus
1989	P09038	P34741	FGF2	SDC2	consensus
1990	P09038	Q8N441	FGF2	FGFRL1	consensus
1991	P09341	P08913	CXCL1	ADRA2A	consensus
1992	P09341	P25024	CXCL1	CXCR1	consensus
1993	P09341	P25025	CXCL1	CXCR2	consensus
1994	P09341	P48039	CXCL1	MTNR1A	consensus
1995	P09341	Q14831	CXCL1	GRM7	consensus
1996	P09341	Q16570	CXCL1	ACKR1	consensus
1997	P09382	P05556	LGALS1	ITGB1	consensus
1998	P09382	P08575	LGALS1	PTPRC	consensus
1999	P09544	COMPLEX:O00144_O75197	WNT2	FZD9_LRP5	consensus
2000	P09544	COMPLEX:O00144_O75581	WNT2	FZD9_LRP6	consensus
2001	P09544	COMPLEX:O60353_O75197	WNT2	FZD6_LRP5	consensus
2002	P09544	COMPLEX:O60353_O75581	WNT2	FZD6_LRP6	consensus
2003	P09544	COMPLEX:O75084_O75197	WNT2	FZD7_LRP5	consensus
2004	P09544	COMPLEX:O75084_O75581	WNT2	FZD7_LRP6	consensus
2005	P09544	COMPLEX:O75197_Q13467	WNT2	FZD5_LRP5	consensus
2006	P09544	COMPLEX:O75197_Q14332	WNT2	FZD2_LRP5	consensus
2007	P09544	COMPLEX:O75197_Q9H461	WNT2	FZD8_LRP5	consensus
2008	P09544	COMPLEX:O75197_Q9NPG1	WNT2	FZD3_LRP5	consensus
2009	P09544	COMPLEX:O75197_Q9ULV1	WNT2	FZD4_LRP5	consensus
2010	P09544	COMPLEX:O75197_Q9ULW2	WNT2	FZD10_LRP5	consensus
2011	P09544	COMPLEX:O75197_Q9UP38	WNT2	FZD1_LRP5	consensus
2012	P09544	COMPLEX:O75581_Q13467	WNT2	FZD5_LRP6	consensus
2013	P09544	COMPLEX:O75581_Q14332	WNT2	FZD2_LRP6	consensus
2014	P09544	COMPLEX:O75581_Q9H461	WNT2	FZD8_LRP6	consensus
2015	P09544	COMPLEX:O75581_Q9NPG1	WNT2	FZD3_LRP6	consensus
2016	P09544	COMPLEX:O75581_Q9ULV1	WNT2	FZD4_LRP6	consensus
[truncated: 33,361 more rows]
