# Supplementary material for: LIANA+ provides an all-in-one framework for cell–cell communication inference
Source: Nat Cell Biol. 2024 Sep 2;26(9):1613–22. doi: 10.1038/s41556-024-01469-w (PMC11392821; doi:10.1038/s41556-024-01469-w)
Supplement: Supplementary file 5 — Code for the LIANA+ version used throughout the manuscript. [file 41556_2024_1469_MOESM5_ESM.zip › liana-py-1.0.5/liana/testing/__init__.py]

from ._sample_lrs import sample_lrs
from ._sample_anndata import generate_toy_spatial
from ._sample_anndata import generate_toy_adata
from .datasets import kang_2018
from ._sample_misty import _sample_interactions
from ._sample_misty import _sample_target_metrics
from ._sample_dea import _sample_dea
