# Supplementary material for: LIANA+ provides an all-in-one framework for cell–cell communication inference
Source: Nat Cell Biol. 2024 Sep 2;26(9):1613–22. doi: 10.1038/s41556-024-01469-w (PMC11392821; doi:10.1038/s41556-024-01469-w)
Supplement: Supplementary file 5 — Code for the LIANA+ version used throughout the manuscript. [file 41556_2024_1469_MOESM5_ESM.zip › liana-py-1.0.5/liana/testing/_sample_dea.py]

import numpy as np
import pandas as pd

def _sample_dea(adata, groupby):
    nrow = adata.n_vars * 5

    rng = np.random.default_rng(1337)

    dea_df = pd.DataFrame({'gene': rng.choice(adata.var_names, nrow),
                            'stat': rng.random(nrow),
                            'pval': rng.random(nrow),
                            'padjusted': rng.random(nrow),
                            groupby: rng.choice(adata.obs[groupby].unique(), nrow)
                            })
    dea_df = dea_df.drop_duplicates(['gene', groupby]).set_index("gene")

    return dea_df
