# Supplementary material for: LIANA+ provides an all-in-one framework for cell–cell communication inference
Source: Nat Cell Biol. 2024 Sep 2;26(9):1613–22. doi: 10.1038/s41556-024-01469-w (PMC11392821; doi:10.1038/s41556-024-01469-w)
Supplement: Supplementary file 5 — Code for the LIANA+ version used throughout the manuscript. [file 41556_2024_1469_MOESM5_ESM.zip › liana-py-1.0.5/liana/testing/datasets.py]

import scanpy as sc

def kang_2018():
    """
    Utility function to load the data from Kang et al., 2018; GSE96583.
    The data contains ~25k PBMCs cells from 8 pooled patient lupus samples, each before and after IFN-beta stimulation.
    Kang, H., Subramaniam, M., Targ, S. et al. Multiplexed droplet single-cell RNA-sequencing using natural genetic variation. Nat Biotechnol 36, 89–94 (2018). https://doi.org/10.1038/nbt.4042

    The dataset was preprocessed for and is available via pertpy (https://github.com/theislab/pertpy; Heumos et al., In prep.).

    Returns
    -------

    Returns a largely pre-processed AnnData object with the following attributes:
    Raw counts for ~25k cells; ~15k genes; 16 samples; 2 conditions.
    """
    adata = sc.read("kang_counts_25k.h5ad", backup_url="https://figshare.com/ndownloader/files/34464122")

    # Store the counts for later use
    adata.layers["counts"] = adata.X.copy()
    # Rename label to condition, replicate to patient
    adata.obs = adata.obs.rename({"label": "condition", "replicate": "patient"}, axis=1)

    # assign sample
    adata.obs["sample"] = (adata.obs["condition"].astype("str") + "&" + adata.obs["patient"].str.slice(8, 13))

    # set cell_types abbreviations (recommended given MOFA appends names)
    abbreviations = {'CD4 T cells':'CD4T',
                     'B cells':'B',
                     'NK cells':'NK',
                     'CD8 T cells':'CD8T',
                     'FCGR3A+ Monocytes':'FGR3',
                     'CD14+ Monocytes':'CD14',
                     'Dendritic cells':'DCs',
                     'Megakaryocytes':'Mega'}
    adata.obs["cell_abbr"] = adata.obs["cell_type"].replace(abbreviations)

    return adata
