# Supplementary material for: LIANA+ provides an all-in-one framework for cell–cell communication inference
Source: Nat Cell Biol. 2024 Sep 2;26(9):1613–22. doi: 10.1038/s41556-024-01469-w (PMC11392821; doi:10.1038/s41556-024-01469-w)
Supplement: Supplementary file 5 — Code for the LIANA+ version used throughout the manuscript. [file 41556_2024_1469_MOESM5_ESM.zip › liana-py-1.0.5/liana/tests/data/aggregate_rank_rest.csv]

	source	target	ligand_complex	receptor_complex	lr_means	cellphone_pvals	expr_prod	scaled_weight	lr_logfc	spec_weight	lrscore	specificity_rank	magnitude_rank
444	Dendritic	CD4+/CD45RO+ Memory	HLA-DRA	CD4	2.575263	0.0	2.780884	0.7238147	1.4313021	0.06507712	0.7367715	0.014533248346456081	0.0006527041837705155
294	Dendritic	CD4+/CD45RA+/CD25- Naive T	HLA-DRA	CD4	2.5669045	0.0	2.7050269	0.70942795	1.3326561	0.06330194	0.73408085	0.018097927946688876	0.0009106790391660664
447	Dendritic	CD4+/CD45RO+ Memory	HLA-DRB1	CD4	2.4150102	0.0	2.5844646	0.7127311	1.3313413	0.060203042	0.7296072	0.023569264180220477	0.0012111788886849458
449	Dendritic	CD4+/CD45RO+ Memory	HLA-DPB1	CD4	2.3674734	0.0	2.5261993	0.73129714	1.4470143	0.068952836	0.7273521	0.010898670071082984	0.0013773335656046164
297	Dendritic	CD4+/CD45RA+/CD25- Naive T	HLA-DRB1	CD4	2.4066517	0.0	2.5139654	0.69834435	1.2326953	0.05856082	0.7268705	0.023569264180220477	0.0017413681824923846
450	Dendritic	CD4+/CD45RO+ Memory	HLA-DPA1	CD4	2.3451486	0.0	2.4988363	0.7233058	1.3621712	0.06771484	0.7262708	0.012631319648186132	0.0019392144259516673
299	Dendritic	CD4+/CD45RA+/CD25- Naive T	HLA-DPB1	CD4	2.359115	0.0	2.4572897	0.7169103	1.3483682	0.06707194	0.7246011	0.012936364812860571	0.0021475908284153402
300	Dendritic	CD4+/CD45RA+/CD25- Naive T	HLA-DPA1	CD4	2.33679	0.0	2.430673	0.70891905	1.2635252	0.06586771	0.7235131	0.014204211119255355	0.0023664805416289962
903	Dendritic	CD14+ Monocyte	HLA-DRA	CD4	2.5108304	0.0	2.1961334	0.6129126	1.4265898	0.051393025	0.71324986	0.023569264180220477	0.003618039080042776
1092	CD14+ Monocyte	CD56+ NK	TIMP1	CD63	2.1347437	0.0	4.521421	0.9669452	1.4352726	0.060474996	0.78113353	0.020077714114561884	0.005463327295717685
1088	CD14+ Monocyte	CD56+ NK	S100A9	ITGB2	2.057126	0.0	4.1982074	0.8349762	1.0696808	0.095159	0.7747274	0.006846858572807774	0.0058070625740873905
453	Dendritic	CD4+/CD45RO+ Memory	HLA-DRB5	CD4	2.0554712	0.0	2.1437833	0.70842075	1.2455015	0.06624692	0.71077627	0.013560690984076135	0.006161092135899788
906	Dendritic	CD14+ Monocyte	HLA-DRB1	CD4	2.3505776	0.0	2.041016	0.60182905	1.326629	0.047543846	0.705701	0.023569264180220477	0.006161092135899788
303	Dendritic	CD4+/CD45RA+/CD25- Naive T	HLA-DRB5	CD4	2.0471127	0.0	2.085305	0.694034	1.1468556	0.06443983	0.7079253	0.015898647441168104	0.006525399132900468
402	CD19+ B	CD4+/CD45RO+ Memory	HLA-DRA	CD4	1.9930526	0.0	2.067278	0.42080224	0.30409724	0.0483776	0.7070268	0.023569264180220477	0.0068999667168350275
278	CD34+	CD4+/CD45RA+/CD25- Naive T	GNAI2	S1PR5	0.15458173	1.0	0.02305702	-0.16955873	-0.44443557	0.0038587789	0.20310152	1.0	0.00698215390585369
1214	CD14+ Monocyte	Dendritic	TNFSF13B	HLA-DPB1	2.3069553	0.0	2.0272765	0.6600143	1.4783126	0.11491411	0.704999	0.009081829634445064	0.007284778039449056
245	CD19+ B	CD4+/CD45RA+/CD25- Naive T	HLA-DRA	CD4	1.984694	0.0	2.0108864	0.40641546	0.20545119	0.047057953	0.7041542	0.034319488566721824	0.008085064507697902
383	CD14+ Monocyte	CD4+/CD45RO+ Memory	HLA-DRA	CD4	1.9831924	0.0	2.0551925	0.41567045	-0.07571143	0.04809478	0.70641917	0.16906274948857922	0.008085064507697902
847	CD14+ Monocyte	CD14+ Monocyte	S100A9	ITGB2	1.9827404	0.0	3.9194198	0.7571213	1.0697469	0.088839844	0.7686747	0.006645570609739103	0.0085005059568239
224	CD14+ Monocyte	CD4+/CD45RA+/CD25- Naive T	HLA-DRA	CD4	1.974834	0.0	1.9991307	0.40128365	-0.17435747	0.046782847	0.7035432	0.23631508228691964	0.008926123751611741
405	CD19+ B	CD4+/CD45RO+ Memory	HLA-DRB1	CD4	1.9647789	0.0	2.032623	0.44189495	0.2212978	0.047348335	0.70527285	0.030306160974158586	0.009361901043807018
908	Dendritic	CD14+ Monocyte	HLA-DPB1	CD4	2.3030407	0.0	1.9950027	0.62039495	1.442302	0.05445378	0.70332754	0.023569264180220477	0.009361901043807018
386	CD14+ Monocyte	CD4+/CD45RO+ Memory	HLA-DRB1	CD4	1.9549944	0.0	2.0206306	0.43600932	0.10675269	0.047068976	0.70465744	0.06284285539601524	0.010263866727402253
248	CD19+ B	CD4+/CD45RA+/CD25- Naive T	HLA-DRB1	CD4	1.9564204	0.0	1.9771771	0.42750818	0.122651756	0.046056762	0.7023903	0.05699497705501744	0.010263866727402253
909	Dendritic	CD14+ Monocyte	HLA-DPA1	CD4	2.280716	0.0	1.9733933	0.61240375	1.357459	0.053476095	0.7021901	0.023569264180220477	0.010730021422293392
1106	CD56+ NK	CD56+ NK	SPON2	ITGB2	1.9483224	0.0	3.7106965	1.8676417	1.8600552	0.121434644	0.7637737	0.00012961851633274332	0.01120626822157434
227	CD14+ Monocyte	CD4+/CD45RA+/CD25- Naive T	HLA-DRB1	CD4	1.946636	0.0	1.9655117	0.4216225	0.008106649	0.045785025	0.70177144	0.1208630868699157	0.011692590276990695
446	Dendritic	CD4+/CD45RO+ Memory	HLA-DQA1	CD4	1.9427464	0.0	2.0056183	0.7546752	1.5994992	0.090799704	0.7038809	0.002164282130402708	0.01218897074028804
296	Dendritic	CD4+/CD45RA+/CD25- Naive T	HLA-DQA1	CD4	1.9343879	0.0	1.9509089	0.7402884	1.5008531	0.08832286	0.7009905	0.0025692751211865614	0.013211839497508072
305	Dendritic	CD4+/CD45RA+/CD25- Naive T	LCK	CD8A_CD8B	0.16527501	1.0	0.02729755	-0.2035144	-0.71433383	0.0014762697	0.21710661	1.0	0.013953465959996462
389	CD14+ Monocyte	CD4+/CD45RO+ Memory	HLA-DPA1	CD4	1.9237584	0.0	1.982345	0.47666973	0.18918711	0.053718675	0.70266306	0.037581493033669915	0.014274739707199202
230	CD14+ Monocyte	CD4+/CD45RA+/CD25- Naive T	HLA-DPA1	CD4	1.9153998	0.0	1.9282705	0.46228293	0.090541065	0.052253332	0.6997658	0.07275135762667753	0.015377536583326164
595	Dendritic	CD8+ Cytotoxic T	HLA-DRA	LAG3	2.468592	0.0	1.8128049	0.967507	1.5917399	0.11928588	0.6932396	0.00034204174974168455	0.015943854150667066
898	CD56+ NK	CD14+ Monocyte	SPON2	ITGB2	1.8739367	0.0	3.4642828	1.7897868	1.8601213	0.11337062	0.75751877	0.0001297993051371711	0.0195495659245687
1283	Dendritic	Dendritic	TNFSF13B	HLA-DPB1	2.2722168	0.0	1.7408851	0.59897673	1.4130961	0.09868031	0.68891853	0.021750119515412322	0.0195495659245687
1245	CD34+	Dendritic	TNFSF13B	CD40	0.17715836	0.5	0.03017114	-0.01092946	-0.01537545	0.03442512	0.22573306	0.552124154980173	0.02091394458655552
1266	Dendritic	Dendritic	HLA-DRA	CD4	2.4556775	0.0	1.6956002	0.51798284	1.2476177	0.03967975	0.6860872	0.023569264180220477	0.023508888861964963
912	Dendritic	CD14+ Monocyte	HLA-DRB5	CD4	1.9910386	0.0	1.6929991	0.5975186	1.2407893	0.052316844	0.6859219	0.023569264180220477	0.024202899349456696
598	Dendritic	CD8+ Cytotoxic T	HLA-DRB1	LAG3	2.308339	0.0	1.684763	0.9564234	1.4917791	0.110351734	0.6853963	0.0004341000493411212	0.026343090986144953
256	CD19+ B	CD4+/CD45RA+/CD25- Naive T	LCK	CD8A_CD8B	0.1769	1.0	0.031040799	-0.19030918	-0.572389	0.0016787071	0.22822602	1.0	0.02786359820965805
1212	CD14+ Monocyte	Dendritic	S100A9	ITGB2	1.8228378	0.0	3.320127	0.5897625	0.7880299	0.07525592	0.75359386	0.023514341767818844	0.02933175790672854
600	Dendritic	CD8+ Cytotoxic T	HLA-DPB1	LAG3	2.2608023	0.0	1.646781	0.97498935	1.607452	0.12639005	0.68293273	0.0002639293311088048	0.02933175790672854
1216	CD14+ Monocyte	Dendritic	TIMP1	CD63	1.8048942	0.0	2.98847	0.6327677	0.9889661	0.039971445	0.74369293	0.023569264180220477	0.03167397696201143
855	CD19+ B	CD14+ Monocyte	HLA-DRA	CD4	1.9286199	0.0	1.6325809	0.3099001	0.29938492	0.038204998	0.6819944	0.023569264180220477	0.03167397696201143
601	Dendritic	CD8+ Cytotoxic T	HLA-DPA1	LAG3	2.2384775	0.0	1.6289434	0.9669981	1.522609	0.1241208	0.68175244	0.0003711234603385611	0.03247381133543368
1118	Dendritic	CD56+ NK	TIMP1	CD63	1.7914933	0.0	3.1856456	0.6656114	0.86590636	0.042608712	0.7497349	0.023569264180220477	0.03410202102524368
1043	CD34+	CD34+	GNAI2	S1PR5	0.17769231	0.5	0.03154038	-0.098860025	-0.3852961	0.0052785375	0.22963521	1.0	0.034802435253431296
832	CD14+ Monocyte	CD14+ Monocyte	HLA-DRA	CD4	1.9187598	0.0	1.6230366	0.30476832	-0.08042374	0.037981648	0.6813582	0.17374241086902917	0.03576817298397831
1114	Dendritic	CD56+ NK	S100A9	ITGB2	1.7804506	0.0	2.9585226	0.60080844	1.0000341	0.067059584	0.74273187	0.02090096905138395	0.03661543519355634
858	CD19+ B	CD14+ Monocyte	HLA-DRB1	CD4	1.9003463	0.0	1.6052132	0.33099282	0.21658549	0.03739216	0.6801583	0.031602499760079	0.03661543519355634
835	CD14+ Monocyte	CD14+ Monocyte	HLA-DRB1	CD4	1.8905618	0.0	1.5957423	0.3251072	0.10204038	0.037171546	0.67951435	0.06395263619335027	0.037472132425602295
407	CD19+ B	CD4+/CD45RO+ Memory	HLA-DPB1	CD4	1.7763004	0.0	1.8016081	0.39645928	0.28425175	0.049175058	0.69258046	0.023569264180220477	0.038338247831861794
250	CD19+ B	CD4+/CD45RA+/CD25- Naive T	HLA-DPB1	CD4	1.767942	0.0	1.7524637	0.38207245	0.1856057	0.047833655	0.68962836	0.039491231181277946	0.03921376456408039
905	Dendritic	CD14+ Monocyte	HLA-DQA1	CD4	1.8783138	0.0	1.5838867	0.6437731	1.5947869	0.07170679	0.67870176	0.012330976986543875	0.03921376456408039
1269	Dendritic	Dendritic	HLA-DRB1	CD4	2.2954247	0.0	1.5758367	0.5068993	1.1476569	0.03670786	0.67814595	0.023569264180220477	0.040098665774003714
838	CD14+ Monocyte	CD14+ Monocyte	HLA-DPA1	CD4	1.8593256	0.0	1.5655073	0.3657676	0.1844748	0.042422976	0.6774278	0.04027515232027523	0.04099293461337736
128	Dendritic	CD4+/CD25 T Reg	HLA-DRA	CD4	2.4166875	0.0	1.3417531	0.45087317	1.1146276	0.031399164	0.6603512	0.023569264180220477	0.04173046414200242
581	CD34+	CD8+ Cytotoxic T	GNAI2	S1PR5	0.17954701	1.0	0.032221198	-0.09318623	-0.30301362	0.005392478	0.23152962	1.0	0.04173046414200242
408	CD19+ B	CD4+/CD45RO+ Memory	HLA-DPA1	CD4	1.7396581	0.0	1.7566961	0.3689173	0.12866884	0.04760392	0.68988645	0.05447625513280662	0.04280950778745787
1271	Dendritic	Dendritic	HLA-DPB1	CD4	2.2478878	0.0	1.5403104	0.52546525	1.2633299	0.04204291	0.67565244	0.023569264180220477	0.04280950778745787
1272	Dendritic	Dendritic	HLA-DPA1	CD4	2.225563	0.0	1.5236261	0.517474	1.1784868	0.04128806	0.67445797	0.023569264180220477	0.04373177842565597
951	CD8+/CD45RA+ Naive Cytotoxic	CD19+ B	LTB	CD40	1.8560483	0.0	1.5224432	0.8474146	0.8342351	0.09186787	0.6743727	0.016975285078280646	0.04466334930028675
251	CD19+ B	CD4+/CD45RA+/CD25- Naive T	HLA-DPA1	CD4	1.7312996	0.0	1.708777	0.35453045	0.0300228	0.046305377	0.6869202	0.10957757552754181	0.04466334930028675
388	CD14+ Monocyte	CD4+/CD45RO+ Memory	HLA-DPB1	CD4	1.7219014	0.0	1.7349321	0.36564827	-0.12392157	0.047355127	0.6885513	0.194723352392437	0.04560420356309581
1031	CD14+ Monocyte	CD34+	TIMP1	CD63	1.7184334	0.0	2.5866501	0.54517275	0.79584146	0.034597013	0.7296905	0.023569264180220477	0.04751369486023108
672	CD8+/CD45RA+ Naive Cytotoxic	CD8+/CD45RA+ Naive Cytotoxic	HLA-DQB1	LAG3	0.18369767	1.0	0.033392616	-0.2832529	-1.3532462	0.004329962	0.2347217	1.0	0.04864769329949863
962	CD14+ Monocyte	CD19+ B	TNFSF13B	HLA-DPB1	1.7157825	0.0	1.4457915	0.32517642	0.31555012	0.081953235	0.6686753	0.023569264180220477	0.049460117531026554
1261	CD56+ NK	Dendritic	SPON2	ITGB2	1.7140341	0.0	2.934582	1.6224279	1.5784043	0.09603586	0.7419548	0.000963807284242187	0.049460117531026554
229	CD14+ Monocyte	CD4+/CD45RA+/CD25- Naive T	HLA-DPB1	CD4	1.7135429	0.0	1.6876065	0.3512615	-0.22256762	0.04606337	0.6855781	0.269570705642559	0.050447136010910845
918	Dendritic	CD14+ Monocyte	S100A9	ITGB2	1.7060648	0.0	2.7620578	0.5229535	1.0001001	0.0626064	0.73611236	0.023569264180220477	0.05244870301838049
860	CD19+ B	CD14+ Monocyte	HLA-DPB1	CD4	1.7118678	0.0	1.4227748	0.28555715	0.27953944	0.03883477	0.6668952	0.027239769951451626	0.05346321784945707
648	CD4+/CD45RO+ Memory	CD8+/CD45RA+ Naive Cytotoxic	LGALS3	LAG3	0.18396941	1.0	0.03350265	-0.13227682	-0.55465335	0.008099948	0.23501728	1.0	0.05555413115004716
602	Dendritic	CD8+ Cytotoxic T	HLA-DRB5	LAG3	1.9488002	0.0	1.3974912	0.95211303	1.4059393	0.121430114	0.66490066	0.0004680768318903815	0.056561485473000744
448	Dendritic	CD4+/CD45RO+ Memory	HLA-DQB1	CD4	1.6907481	0.0	1.6967479	0.72785294	1.4353216	0.078245334	0.6861601	0.005172754207470829	0.056561485473000744
298	Dendritic	CD4+/CD45RA+/CD25- Naive T	HLA-DQB1	CD4	1.6823895	0.0	1.6504639	0.71346617	1.3366756	0.07611095	0.68317455	0.005518533944189921	0.057612426230105276
861	CD19+ B	CD14+ Monocyte	HLA-DPA1	CD4	1.6752255	0.0	1.3873068	0.25801516	0.12395653	0.037594	0.66408527	0.05648438697133007	0.0597414839786729
411	CD19+ B	CD4+/CD45RO+ Memory	HLA-DRB5	CD4	1.6724476	0.0	1.6743172	0.44648638	0.2692271	0.05173954	0.6847254	0.023569264180220477	0.06081956727362714
926	CD4+/CD25 T Reg	CD19+ B	LTB	CD40	1.7002578	0.0	1.3761508	0.7435707	0.94003093	0.083040245	0.66318417	0.012631319648186132	0.06081956727362714
259	CD19+ B	CD4+/CD45RA+/CD25- Naive T	GNAI2	S1PR5	0.1967704	1.0	0.03365692	-0.11625205	-0.34716326	0.0056327577	0.23543051	1.0	0.062449786117775206
737	Dendritic	CD8+/CD45RA+ Naive Cytotoxic	HLA-DRA	LAG3	2.3700745	0.0	0.9187227	0.65382755	1.3100526	0.060453635	0.61668134	0.023569264180220477	0.062449786117775206
944	CD8+ Cytotoxic T	CD19+ B	LTB	CD40	1.6986653	0.0	1.3746555	0.742509	0.8238586	0.08295	0.6630627	0.017718550716626022	0.06300275846360455
445	Dendritic	CD4+/CD45RO+ Memory	HLA-DQA2	CD4	1.6687111	0.0	1.6697375	0.74593306	1.42151	0.092309155	0.6844297	0.0022612728494998398	0.06300275846360455
254	CD19+ B	CD4+/CD45RA+/CD25- Naive T	HLA-DRB5	CD4	1.664089	0.0	1.6286452	0.43209958	0.17058104	0.050328188	0.6817326	0.04187794897054954	0.06410783266211885
849	CD14+ Monocyte	CD14+ Monocyte	TNFSF13B	HLA-DPB1	1.6613835	0.0	1.392284	0.29436544	-0.092623204	0.07892021	0.6644846	0.17611834098494836	0.0652218701319777
295	Dendritic	CD4+/CD45RA+/CD25- Naive T	HLA-DQA2	CD4	1.6603525	0.0	1.6241903	0.7315463	1.3228638	0.08979114	0.68143535	0.002789178026096831	0.06634485402492667
550	CD14+ Monocyte	CD8+ Cytotoxic T	TIMP1	CD63	1.659051	0.0	2.3106747	0.48501116	0.7709391	0.03090578	0.7184206	0.023569264180220477	0.06747676749271138
553	CD19+ B	CD8+ Cytotoxic T	HLA-DRA	LAG3	1.8863816	0.0	1.3476188	0.6644945	0.46453497	0.08867578	0.6608402	0.023569264180220477	0.06861759368707739
837	CD14+ Monocyte	CD14+ Monocyte	HLA-DPB1	CD4	1.6574688	0.0	1.3701191	0.25474614	-0.12863389	0.037397522	0.6626934	0.20124072778399338	0.06861759368707739
674	CD8+/CD45RA+ Naive Cytotoxic	CD8+/CD45RA+ Naive Cytotoxic	HLA-DPA1	LAG3	0.18438372	1.0	0.033670418	-0.49126458	-2.194317	0.0025655893	0.2354666	1.0	0.06933466662680993
392	CD14+ Monocyte	CD4+/CD45RO+ Memory	HLA-DRB5	CD4	1.6411146	0.0	1.6359129	0.42505935	0.1575759	0.05055277	0.6822154	0.04522657509085517	0.07092591686253574
233	CD14+ Monocyte	CD4+/CD45RA+/CD25- Naive T	HLA-DRB5	CD4	1.632756	0.0	1.5912884	0.41067255	0.05892986	0.04917379	0.6792099	0.089395140291229	0.07445482586872294
535	CD14+ Monocyte	CD8+ Cytotoxic T	HLA-DRA	LAG3	1.8765215	0.0	1.3397405	0.6593627	0.084726304	0.08815738	0.66018283	0.07651359236997402	0.07445482586872294
209	CD8+ Cytotoxic T	CD4+/CD45RA+/CD25- Naive T	GNAI2	S1PR5	0.1986551	1.0	0.03413045	-0.11387077	-0.31946713	0.005712007	0.23669027	1.0	0.07620878110127859
907	Dendritic	CD14+ Monocyte	HLA-DQB1	CD4	1.6263154	0.0	1.3399642	0.6169508	1.4306093	0.06179229	0.66020155	0.0221828907124643	0.07685151813854614
556	CD19+ B	CD8+ Cytotoxic T	HLA-DRB1	LAG3	1.8581079	0.0	1.3250281	0.6855872	0.38173553	0.08678915	0.6589431	0.023569264180220477	0.07685151813854614
538	CD14+ Monocyte	CD8+ Cytotoxic T	HLA-DRB1	LAG3	1.8483235	0.0	1.3172103	0.67970157	0.26719043	0.08627709	0.65827787	0.023569264180220477	0.08051234897674037
967	CD19+ B	CD19+ B	LTB	CD40	1.6341681	0.0	1.3140906	0.69951797	1.1286141	0.07929538	0.65801114	0.005005311692831642	0.08175010317871001
396	CD14+ Monocyte	CD4+/CD45RO+ Memory	S100A9	ITGB2	1.6085176	0.0	2.5168855	0.36544806	0.44622827	0.05704918	0.72698563	0.023569264180220477	0.08175010317871001
864	CD19+ B	CD14+ Monocyte	HLA-DRB5	CD4	1.6080148	0.0	1.3222501	0.33558425	0.26451477	0.040860005	0.65870726	0.023569264180220477	0.08299656792820805
597	Dendritic	CD8+ Cytotoxic T	HLA-DQA1	LAG3	1.8360754	0.0	1.3074241	0.9983674	1.7599369	0.1664352	0.65743864	0.0001795436222094716	0.08299656792820805
1146	CD4+/CD45RA+/CD25- Naive T	Dendritic	CD40LG	CD40	0.19128335	0.5	0.034191586	0.22466604	0.29054952	0.029755052	0.23685196	0.44352480542726314	0.08307213796530835
1275	Dendritic	Dendritic	HLA-DRB5	CD4	1.9358855	0.0	1.3071381	0.50258887	1.0618172	0.040393017	0.657414	0.023569264180220477	0.08425172637698013
904	Dendritic	CD14+ Monocyte	HLA-DQA2	CD4	1.6042783	0.0	1.3186333	0.635031	1.4167976	0.07289884	0.65839934	0.015206035050663274	0.08425172637698013
541	CD14+ Monocyte	CD8+ Cytotoxic T	HLA-DPA1	LAG3	1.8170874	0.0	1.2922527	0.72036195	0.34962484	0.09846594	0.6561231	0.023569264180220477	0.08678805697932872
965	CD14+ Monocyte	CD19+ B	TIMP1	CD63	1.5985881	0.0	2.0296779	0.42375496	0.6628321	0.027147388	0.7051221	0.035025264734433195	0.08678805697932872
615	CD4+/CD25 T Reg	CD8+/CD45RA+ Naive Cytotoxic	HLA-DQA2	LAG3	0.1997105	1.0	0.039876696	-0.25512838	-1.2025311	0.0061988095	0.25103304	1.0	0.08992474564302642
851	CD14+ Monocyte	CD14+ Monocyte	TIMP1	CD63	1.5771008	0.0	1.9298171	0.40198562	0.7541543	0.025811728	0.69985	0.039103590126606046	0.09065733442104665
1220	CD19+ B	Dendritic	HLA-DRA	CD4	1.873467	0.0	1.2604901	0.21497038	0.12041283	0.02949748	0.6533102	0.058026534186114295	0.09196430125212035
841	CD14+ Monocyte	CD14+ Monocyte	HLA-DRB5	CD4	1.5766819	0.0	1.2919213	0.31415722	0.15286359	0.039922785	0.6560942	0.04565884513954482	0.09196430125212035
1197	CD14+ Monocyte	Dendritic	HLA-DRA	CD4	1.8636068	0.0	1.2531211	0.20983857	-0.25939584	0.029325034	0.6526459	0.32376022072883587	0.09460394535049282
546	CD14+ Monocyte	CD8+ Cytotoxic T	S100A9	ITGB2	1.5753818	0.0	2.3926966	0.33076692	0.42439818	0.05423425	0.7219353	0.023569264180220477	0.09460394535049282
676	CD8+/CD45RA+ Naive Cytotoxic	CD8+/CD45RA+ Naive Cytotoxic	LGALS3	LAG3	0.20589535	1.0	0.04238113	-0.10978867	-0.46717793	0.010246501	0.25680244	1.0	0.09676661255856003
131	Dendritic	CD4+/CD25 T Reg	HLA-DRB1	CD4	2.2564347	0.0	1.2469825	0.4397896	1.0146668	0.029047463	0.65208906	0.02694647765639346	0.09727775770880272
994	Dendritic	CD19+ B	TNFSF13B	HLA-DPB1	1.681044	0.0	1.2415459	0.26413888	0.25033352	0.07037578	0.65159327	0.03226604669087829	0.0986274348647982
1223	CD19+ B	Dendritic	HLA-DRB1	CD4	1.8451933	0.0	1.23936	0.2360631	0.037613392	0.028869903	0.6513932	0.10066210308917385	0.09998560354101484
1200	CD14+ Monocyte	Dendritic	HLA-DRB1	CD4	1.8354088	0.0	1.2320477	0.23017743	-0.076931715	0.028699568	0.650721	0.17022369114555633	0.10272734806109388
1177	CD8+ Cytotoxic T	Dendritic	CD40LG	CD40	0.22181576	0.0	0.042882126	0.30830538	0.30101365	0.037317954	0.2579255	0.023569264180220477	0.10359774713603637
1268	Dendritic	Dendritic	HLA-DQA1	CD4	1.8231608	0.0	1.2228942	0.5488433	1.4158148	0.055363692	0.6498731	0.023569264180220477	0.10550285648300464
932	CD4+/CD45RA+/CD25- Naive T	CD19+ B	LTB	CD40	1.5473204	0.0	1.2325377	0.64162844	0.8569249	0.07437429	0.6507662	0.015549847385960503	0.10550285648300464
1281	Dendritic	Dendritic	S100A9	ITGB2	1.5461621	0.0	2.3397298	0.35559475	0.71838313	0.05303367	0.7196828	0.023569264180220477	0.10690323003651085
1086	CD14+ Monocyte	CD56+ NK	ICAM4	ITGB2	1.5435681	0.0	1.8971363	0.8888496	1.236186	0.123625234	0.6980531	0.0024637316368938066	0.10831199402071173
133	Dendritic	CD4+/CD25 T Reg	HLA-DPB1	CD4	2.2088978	0.0	1.21887	0.45835555	1.1303397	0.033269167	0.649498	0.023569264180220477	0.10831199402071173
1203	CD14+ Monocyte	Dendritic	HLA-DPA1	CD4	1.8041728	0.0	1.2087036	0.27083784	0.005502701	0.032754116	0.648544	0.12267373830697613	0.10972913158735295
644	CD4+/CD45RO+ Memory	CD8+/CD45RA+ Naive Cytotoxic	HLA-DQB1	LAG3	0.2086273	1.0	0.043487377	-0.265231	-1.2875359	0.0056389323	0.25926906	1.0	0.11041815779958263
242	CD14+ Monocyte	CD4+/CD45RA+/CD25- Naive T	TIMP1	CD63	1.535294	0.0	1.7355233	0.35963044	0.509674	0.023213005	0.68858784	0.06339592449867205	0.11115462588818006
134	Dendritic	CD4+/CD25 T Reg	HLA-DPA1	CD4	2.186573	0.0	1.2056675	0.4503643	1.0454967	0.03267184	0.6482573	0.023569264180220477	0.11258846007493861
920	Dendritic	CD14+ Monocyte	TNFSF13B	HLA-DPB1	1.626645	0.0	1.1955974	0.23332788	-0.1578398	0.067771226	0.6473005	0.22177705319885868	0.11693983346825912
190	CD4+/CD45RO+ Memory	CD4+/CD45RA+/CD25- Naive T	GNAI2	S1PR5	0.23815462	1.0	0.044054706	-0.06396216	-0.2566443	0.007372911	0.2605156	1.0	0.11722785297332604
558	CD19+ B	CD8+ Cytotoxic T	HLA-DPB1	LAG3	1.6696295	0.0	1.1744337	0.6401515	0.44468948	0.09013752	0.6452591	0.023569264180220477	0.11988213960879941
750	Dendritic	CD8+/CD45RA+ Naive Cytotoxic	ICAM4	ITGA4	0.21376318	1.0	0.04489212	-0.12590186	-0.3375077	0.008997921	0.2623335	1.0	0.12402684108139375
416	CD34+	CD4+/CD45RO+ Memory	HLA-DRA	CD4	1.5065364	1.0	1.4709625	0.1675938	-0.4826128	0.034422867	0.67058444	1.0	0.12586548266070507
559	CD19+ B	CD8+ Cytotoxic T	HLA-DPA1	LAG3	1.6329871	0.0	1.1451565	0.6126095	0.28910658	0.08725764	0.64236456	0.023569264180220477	0.12586548266070507
80	CD14+ Monocyte	CD4+/CD25 T Reg	S100A9	ITGB2	1.5006931	0.0	2.1127737	0.2525953	0.41152143	0.047889348	0.70927626	0.038336876322617966	0.12738178905278602
439	CD56+ NK	CD4+/CD45RO+ Memory	SPON2	ITGB2	1.4997139	0.0	2.2246156	1.3981135	1.2366027	0.072801806	0.7145657	0.007261274330669533	0.12890625
261	CD34+	CD4+/CD45RA+/CD25- Naive T	HLA-DRA	CD4	1.4981778	1.0	1.4308375	0.153207	-0.58125883	0.033483878	0.66752255	1.0	0.13043884865409253
1036	CD19+ B	CD34+	GNAI2	S1PR5	0.21988097	1.0	0.046040297	-0.04555334	-0.28802377	0.0077052163	0.2647844	1.0	0.13081513054791305
540	CD14+ Monocyte	CD8+ Cytotoxic T	HLA-DPB1	LAG3	1.6152304	0.0	1.1309689	0.60934055	0.03651616	0.086801596	0.6409313	0.10224108635388071	0.13352839168989578
845	CD14+ Monocyte	CD14+ Monocyte	ICAM4	ITGB2	1.4691824	0.0	1.7711545	0.81099474	1.2362521	0.115415744	0.69076264	0.0023610767648896288	0.13665028337416052
1019	CD8+ Cytotoxic T	CD34+	GNAI2	S1PR5	0.22176567	1.0	0.046688054	-0.04317206	-0.26032764	0.007813624	0.26614654	1.0	0.137592729797011
589	CD56+ NK	CD8+ Cytotoxic T	SPON2	ITGB2	1.466578	0.0	2.1148481	1.3634324	1.2147726	0.069209605	0.7093776	0.01062586227092878	0.13980438892085145
1285	Dendritic	Dendritic	TIMP1	CD63	1.4616439	0.0	2.1055784	0.33143392	0.4195999	0.028162578	0.7089245	0.031274590732224536	0.14299057354393344
292	CD56+ NK	CD4+/CD45RA+/CD25- Naive T	GNAI2	S1PR5	0.24932861	1.0	0.046862174	-0.049843475	-0.16021112	0.007842764	0.26651022	1.0	0.14435964725281497
599	Dendritic	CD8+ Cytotoxic T	HLA-DQB1	LAG3	1.5840771	0.0	1.1060774	0.9715452	1.5957594	0.14342313	0.63836646	0.0002884859511412235	0.14459565338848496
404	CD19+ B	CD4+/CD45RO+ Memory	HLA-DQA1	CD4	1.4558524	0.0	1.40884	0.44744617	0.19646674	0.063781954	0.66580105	0.03574187099263445	0.14459565338848496
247	CD19+ B	CD4+/CD45RA+/CD25- Naive T	HLA-DQA1	CD4	1.4474938	0.0	1.3704095	0.43305933	0.0978207	0.06204211	0.66271704	0.06679139332421109	0.14620870245737105
871	CD34+	CD14+ Monocyte	HLA-DRA	CD4	1.4421036	1.0	1.1616558	0.056691684	-0.4873251	0.027184596	0.644006	1.0	0.14782970390233727
1225	CD19+ B	Dendritic	HLA-DPB1	CD4	1.6567148	0.0	1.0985022	0.1906274	0.10056734	0.029983718	0.6375728	0.07032146505180621	0.14782970390233727
560	CD19+ B	CD8+ Cytotoxic T	HLA-DRB5	LAG3	1.5657766	0.0	1.0914553	0.69017863	0.42966482	0.0948382	0.63682896	0.023569264180220477	0.14945864087512917
696	CD14+ Monocyte	CD8+/CD45RA+ Naive Cytotoxic	TIMP1	CD63	1.438252	0.0	1.2845271	0.26131496	0.32908636	0.017180832	0.6554463	0.16222130579387092	0.14945864087512917
596	Dendritic	CD8+ Cytotoxic T	HLA-DQA2	LAG3	1.5620401	0.0	1.0884699	0.98962533	1.5819477	0.169202	0.63651216	0.00019864719831138832	0.15109549652749238
565	CD19+ B	CD8+ Cytotoxic T	GNAI2	S1PR5	0.22173567	1.0	0.047034103	-0.039879546	-0.2057413	0.0078715375	0.26686832	1.0	0.15111589133945214
938	CD4+/CD45RO+ Memory	CD19+ B	LTB	CD40	1.4334947	0.0	1.1256518	0.56575674	0.6120721	0.06792454	0.64038885	0.023569264180220477	0.15274025401117253
174	CD4+/CD45RA+/CD25- Naive T	CD4+/CD45RA+/CD25- Naive T	MIF	CD74_CXCR4	1.4035001	0.0	1.9646283	0.9002861	0.98392326	0.034801204	0.7017244	0.023569264180220477	0.15439289647791507
1226	CD19+ B	Dendritic	HLA-DPA1	CD4	1.6200725	0.0	1.0711179	0.1630854	-0.055015564	0.02902574	0.63465106	0.16110157706303113	0.15772176896757015
451	Dendritic	CD4+/CD45RO+ Memory	HLA-DMA	CD4	1.3983332	0.0	1.3383396	0.69104016	1.2185202	0.07474341	0.6600655	0.00606497061929399	0.15772176896757015
521	CD8+ Cytotoxic T	CD8+ Cytotoxic T	GNAI2	S1PR5	0.22362037	1.0	0.047695845	-0.037498266	-0.17804517	0.007982285	0.26823726	1.0	0.15786147048104954
542	CD14+ Monocyte	CD8+ Cytotoxic T	HLA-DRB5	LAG3	1.5344436	0.0	1.0664203	0.6687516	0.31801364	0.09266286	0.6341414	0.023569264180220477	0.1593979652939737
123	CD56+ NK	CD4+/CD25 T Reg	SPON2	ITGB2	1.3918893	0.0	1.8674307	1.2852608	1.2018958	0.061112728	0.6963873	0.023569264180220477	0.1593979652939737
1202	CD14+ Monocyte	Dendritic	HLA-DPB1	CD4	1.6023158	0.0	1.0578475	0.15981641	-0.30760598	0.028874043	0.6332046	0.3714282585757305	0.16108197921042222
857	CD19+ B	CD14+ Monocyte	HLA-DQA1	CD4	1.3914196	0.0	1.112596	0.33654404	0.19175443	0.0503702	0.63904446	0.03720801525360742	0.16108197921042222
301	Dendritic	CD4+/CD45RA+/CD25- Naive T	HLA-DMA	CD4	1.3899746	0.0	1.3018323	0.6766534	1.1198741	0.07270455	0.6569558	0.007474471053310883	0.16277379386866114
271	CD34+	CD4+/CD45RA+/CD25- Naive T	LCK	CD8A_CD8B	0.23130769	0.5	0.048560075	-0.12850775	-0.4430737	0.002626161	0.27000335	1.0	0.16459639310173457
1087	CD14+ Monocyte	CD56+ NK	S100A8	ITGB2	1.3830099	0.0	1.1777321	0.6214377	0.845636	0.09617047	0.64558	0.016975285078280646	0.1678958738115766
58	CD8+/CD45RA+ Naive Cytotoxic	CD4+/CD25 T Reg	HLA-DQB1	CD4	0.23031071	1.0	0.048768416	-0.48620725	-1.5486714	0.0022489496	0.27042547	1.0	0.17132066762563436
1270	Dendritic	Dendritic	HLA-DQB1	CD4	1.5711625	0.0	1.0345653	0.52202106	1.2516372	0.04770886	0.63061637	0.023569264180220477	0.17134928859780835
257	CD19+ B	CD4+/CD45RA+/CD25- Naive T	MIF	CD74_CXCR4	1.3799607	0.0	1.901943	0.87363553	1.0422012	0.033690803	0.6983197	0.023569264180220477	0.17134928859780835
137	Dendritic	CD4+/CD25 T Reg	HLA-DRB5	CD4	1.8968958	0.0	1.0343574	0.4354792	0.92882705	0.031963583	0.63059294	0.023569264180220477	0.17308755389344738
692	CD14+ Monocyte	CD8+/CD45RA+ Naive Cytotoxic	S100A9	ITGB2	1.3763139	0.0	1.646618	0.1224162	0.13417262	0.037323195	0.682922	0.12917162111699143	0.17308755389344738
1057	Dendritic	CD34+	TIMP1	CD63	1.3751831	0.0	1.8224692	0.243839	0.22647524	0.024375927	0.6938047	0.05156505167219957	0.17483350199309614
84	CD14+ Monocyte	CD4+/CD25 T Reg	TIMP1	CD63	1.3817022	0.0	1.0217161	0.2040233	0.25986218	0.013665678	0.62915957	0.31259713036252246	0.17658711604849997
740	Dendritic	CD8+/CD45RA+ Naive Cytotoxic	HLA-DRB1	LAG3	2.2098217	0.0	0.8538315	0.64274395	1.2100918	0.055925846	0.60798746	0.023569264180220477	0.17803430247687613
1051	Dendritic	CD34+	ICAM4	ITGB2	0.22421668	1.0	0.048768975	-0.67963606	-1.2169452	0.0031779879	0.2704266	1.0	0.17803430247687613
1229	CD19+ B	Dendritic	HLA-DRB5	CD4	1.5528619	0.0	1.0208886	0.2406545	0.08554268	0.03154737	0.62906504	0.07524368478604422	0.17834837921140462
1267	Dendritic	Dendritic	HLA-DQA2	CD4	1.5491254	0.0	1.0180961	0.54010123	1.2378255	0.056284055	0.62874544	0.023569264180220477	0.1801172746335557
910	Dendritic	CD14+ Monocyte	HLA-DMA	CD4	1.3339005	0.0	1.0569202	0.5801381	1.2138078	0.059026737	0.6331027	0.023569264180220477	0.1818937854666987
1072	CD4+/CD45RO+ Memory	CD56+ NK	TIMP1	CD63	1.3327029	0.0	1.4002405	0.26284683	0.11853635	0.018728524	0.6651195	0.12635599663071084	0.18367789486257935
142	Dendritic	CD4+/CD25 T Reg	ICAM4	ITGA4	0.22523136	1.0	0.049145285	-0.10865887	-0.19113368	0.009850401	0.27118552	1.0	0.18473730607958705
457	Dendritic	CD4+/CD45RO+ Memory	S100A9	ITGB2	1.3318422	0.0	1.7736766	0.1312803	0.3765815	0.040203176	0.6909146	0.11642414799832762	0.1854695859729431
611	Dendritic	CD8+ Cytotoxic T	TIMP1	CD63	1.3158007	0.0	1.6280259	0.18367739	0.2015729	0.021775205	0.6816913	0.0810852044865303	0.18907564594410248
276	CD34+	CD4+/CD45RA+/CD25- Naive T	MIF	CD74_CXCR4	1.3134423	0.0	1.7248048	0.7983268	0.79378575	0.030552994	0.68792325	0.023874189998995696	0.19088998110838934
60	CD8+/CD45RA+ Naive Cytotoxic	CD4+/CD25 T Reg	HLA-DPA1	CD4	0.23099676	1.0	0.049174134	-0.69421893	-2.3897421	0.0013325476	0.2712435	1.0	0.19142968685789435
1210	CD14+ Monocyte	Dendritic	ICAM4	ITGB2	1.3092797	0.0	1.5003389	0.6436359	0.9545352	0.09776828	0.67276484	0.012631319648186132	0.19271183059414165
1206	CD14+ Monocyte	Dendritic	HLA-DRB5	CD4	1.521529	0.0	0.99747217	0.21922746	-0.026108503	0.030823758	0.62635374	0.14090724865526924	0.1945411775531051
846	CD14+ Monocyte	CD14+ Monocyte	S100A8	ITGB2	1.3086241	0.0	1.0995232	0.5435828	0.84570205	0.089784145	0.6376802	0.023569264180220477	0.1945411775531051
86	CD19+ B	CD4+/CD25 T Reg	HLA-DRA	CD4	1.8344772	0.0	0.9974442	0.14786069	-0.012577325	0.023341786	0.6263504	0.13107467005558066	0.1963780051370253
721	CD34+	CD8+/CD45RA+ Naive Cytotoxic	SPON2	ITGA4	0.2236619	0.5	0.049684934	-0.024462812	-0.22465235	0.0050012134	0.2722661	1.0	0.19811145323592522
1249	CD34+	Dendritic	TNFSF13B	HLA-DPB1	2.1670523	0.0	0.8738862	0.41419506	1.0918949	0.049535353	0.6107507	0.023569264180220477	0.19811145323592522
1218	CD14+ Monocyte	Dendritic	C1QA	CD33	1.3070589	0.0	1.54335	1.0276803	2.1992166	0.5659626	0.67586845	5.7748397759237484e-05	0.19822229649764772
607	Dendritic	CD8+ Cytotoxic T	S100A9	ITGB2	1.2987063	0.0	1.6861595	0.09659915	0.3547514	0.038219467	0.68548566	0.16906274948857922	0.20193320315598207
67	CD14+ Monocyte	CD4+/CD25 T Reg	HLA-DRA	CD4	1.824617	0.0	0.9916131	0.1427289	-0.392386	0.023205327	0.6256641	0.4501443973353471	0.20193320315598207
89	CD19+ B	CD4+/CD25 T Reg	HLA-DRB1	CD4	1.8062035	0.0	0.9807236	0.1689534	-0.09537676	0.022845173	0.62437004	0.17972782252525138	0.20379978475718505
742	Dendritic	CD8+/CD45RA+ Naive Cytotoxic	HLA-DPB1	LAG3	2.1622849	0.0	0.8345824	0.6613099	1.3257649	0.064054005	0.6052668	0.016975285078280646	0.20478261363780675
727	CD56+ NK	CD8+/CD45RA+ Naive Cytotoxic	HLA-DQB1	LAG3	0.22449063	1.0	0.049910918	-0.25376356	-1.1312704	0.0064718616	0.27271593	1.0	0.20478261363780675
1079	CD8+ Cytotoxic T	CD56+ NK	TIMP1	CD63	1.2937852	0.0	1.2487905	0.2286816	0.025387704	0.016702848	0.6522533	0.17492735055634948	0.20567376274207277
70	CD14+ Monocyte	CD4+/CD25 T Reg	HLA-DRB1	CD4	1.796419	0.0	0.97493726	0.16306776	-0.20992187	0.022710385	0.62367594	0.27245834464928315	0.20944384046988446
1062	CD4+/CD25 T Reg	CD56+ NK	TIMP1	CD63	1.2829165	0.0	1.2064945	0.21914005	0.0314579	0.016137129	0.6483355	0.1973110026730619	0.20944384046988446
743	Dendritic	CD8+/CD45RA+ Naive Cytotoxic	HLA-DPA1	LAG3	2.13996	0.0	0.8255424	0.65331864	1.2409217	0.062903956	0.60396504	0.01966777764361642	0.21144317648766642
616	CD4+/CD25 T Reg	CD8+/CD45RA+ Naive Cytotoxic	HLA-DQA1	LAG3	0.2281811	1.0	0.0514053	-0.26772606	-1.5350215	0.006543899	0.2756514	1.0	0.21144317648766642
1083	CD8+/CD45RA+ Naive Cytotoxic	CD56+ NK	TIMP1	CD63	1.2719917	0.5	1.1639802	0.20954949	0.03753686	0.015568492	0.6442352	0.552124154980173	0.21324330155338206
130	Dendritic	CD4+/CD25 T Reg	HLA-DQA1	CD4	1.784171	0.0	0.967694	0.48173365	1.2828246	0.043810096	0.6228004	0.023569264180220477	0.21515400873287704
567	CD34+	CD8+ Cytotoxic T	HLA-DRA	LAG3	1.3998654	1.0	0.9588922	0.41128606	-0.32217506	0.063096866	0.6217266	0.6919214512701108	0.21707201120653027
732	CD56+ NK	CD8+/CD45RA+ Naive Cytotoxic	SPON2	ITGB2	1.2675102	0.0	1.4554069	1.1550816	0.924547	0.04762901	0.66940916	0.023569264180220477	0.21707201120653027
1131	CD4+/CD25 T Reg	Dendritic	CD40LG	CD40	0.2562907	0.0	0.05269485	0.402745	0.4372676	0.04585743	0.27813175	0.023569264180220477	0.21809315020963121
73	CD14+ Monocyte	CD4+/CD25 T Reg	HLA-DPA1	CD4	1.765183	0.0	0.9564648	0.20372817	-0.12748745	0.02591881	0.62142843	0.1986144565602457	0.21899729212608735
959	CD14+ Monocyte	CD19+ B	S100A9	ITGB2	1.2645388	0.0	1.2277005	0.0054287314	-0.025024533	0.02782777	0.6503192	0.3053171599765382	0.21899729212608735
997	Dendritic	CD19+ B	TIMP1	CD63	1.2553378	0.0	1.4300448	0.122421205	0.093465865	0.019127164	0.66746104	0.12822790546042903	0.2209298346432939
675	CD8+/CD45RA+ Naive Cytotoxic	CD8+/CD45RA+ Naive Cytotoxic	HLA-DRB5	LAG3	0.23144187	1.0	0.052725688	-0.46862596	-1.711915	0.0045814146	0.2781905	1.0	0.22473254322782837
406	CD19+ B	CD4+/CD45RO+ Memory	HLA-DQB1	CD4	1.2389213	0.0	1.1429508	0.4012264	0.19327277	0.052707046	0.6421431	0.0364694175700707	0.2267708632982658
403	CD19+ B	CD4+/CD45RO+ Memory	HLA-DQA2	CD4	1.2362474	0.0	1.1396735	0.42732915	0.23816305	0.06300529	0.6418131	0.02753544995752052	0.22873228372352586
419	CD34+	CD4+/CD45RO+ Memory	HLA-DRB1	CD4	1.2350366	1.0	1.1381894	0.0029195845	-0.73171884	0.026513215	0.64166325	1.0	0.23070088150516344
47	CD8+ Cytotoxic T	CD4+/CD25 T Reg	HLA-DMB	CD4	0.2373456	1.0	0.052928723	-0.3209202	-0.87573993	0.004947165	0.27857655	1.0	0.23136136396638524
922	Dendritic	CD14+ Monocyte	TIMP1	CD63	1.2338505	0.0	1.3596861	0.10065187	0.18478811	0.018186102	0.66183853	0.16110157706303113	0.23465954174455303
1067	CD4+/CD45RA+/CD25- Naive T	CD56+ NK	TIMP1	CD63	1.231137	1.0	1.0049924	0.17368388	-0.1387425	0.013441994	0.62723225	1.0	0.23664957050579627
1282	Dendritic	Dendritic	ICAM4	ITGA4	0.23695002	1.0	0.053491347	-0.09103945	-0.31585383	0.010721501	0.2796403	1.0	0.23797962084942878
249	CD19+ B	CD4+/CD45RA+/CD25- Naive T	HLA-DQB1	CD4	1.2305627	0.0	1.1117734	0.3868396	0.094626725	0.0512693	0.6389591	0.06853938543891053	0.2386467092303993
623	CD4+/CD25 T Reg	CD8+/CD45RA+ Naive Cytotoxic	LCK	CD8A_CD8B	1.2293038	0.0	1.3469921	1.3146396	1.4259226	0.072846234	0.66078806	0.007052081641035281	0.24065094107010765
1109	CD56+ NK	CD56+ NK	TIMP1	CD63	1.2284516	0.5	0.99454165	0.1713264	-0.021466136	0.013302213	0.62600935	0.552124154980173	0.242662249176667
555	CD19+ B	CD8+ Cytotoxic T	HLA-DQA1	LAG3	1.3491814	0.0	0.91839576	0.6911384	0.35690448	0.11691186	0.61663926	0.023569264180220477	0.242662249176667
1038	CD34+	CD34+	SPON2	ITGB2	0.23411539	1.0	0.053975694	-0.578197	-1.1040899	0.0017663853	0.2805491	1.0	0.24458732230108637
246	CD19+ B	CD4+/CD45RA+/CD25- Naive T	HLA-DQA2	CD4	1.2278888	0.0	1.1085855	0.41294235	0.13951701	0.06128663	0.6386279	0.05015400511143257	0.2446806167018229
264	CD34+	CD4+/CD45RA+/CD25- Naive T	HLA-DRB1	CD4	1.226678	1.0	1.1071419	-0.011467218	-0.8303649	0.025789985	0.6384775	1.0	0.2467060267973209
639	CD4+/CD45RA+/CD25- Naive T	CD8+/CD45RA+ Naive Cytotoxic	MIF	CD74_CXCR4	1.2240523	0.0	1.4350781	0.66496336	0.75800776	0.025420813	0.66785085	0.04187794897054954	0.24873846261490656
141	Dendritic	CD4+/CD25 T Reg	S100A9	ITGB2	1.2240174	0.0	1.4888946	0.018427566	0.34187466	0.033748146	0.67192143	0.269570705642559	0.2507779073063256
1115	Dendritic	CD56+ NK	ICAM4	ITGA4	0.23924893	1.0	0.054343935	-0.08758282	-0.24458632	0.010892389	0.28123578	1.0	0.25118447674548516
111	CD34+	CD4+/CD25 T Reg	SPON2	ITGA4	0.23513007	0.5	0.05439218	-0.007219821	-0.07827833	0.005475038	0.2813255	1.0	0.25777109260675235
708	CD19+ B	CD8+/CD45RA+ Naive Cytotoxic	MIF	CD74_CXCR4	1.2005129	0.0	1.3892891	0.6383128	0.81628567	0.024609713	0.66424453	0.048772117934447766	0.259005437845247
1235	CD34+	Dendritic	HLA-DRA	CD4	1.3869507	1.0	0.89689624	-0.038238063	-0.6662972	0.020988801	0.6138355	1.0	0.26107967418201655
237	CD14+ Monocyte	CD4+/CD45RA+/CD25- Naive T	S100A9	ITGB2	1.197715	0.5	0.97725457	-0.06451103	-0.1572296	0.022151018	0.6239545	0.552124154980173	0.26107967418201655
313	Dendritic	CD4+/CD45RA+/CD25- Naive T	TIMP1	CD63	1.1920438	0.0	1.2227931	0.058296673	-0.059692204	0.016355127	0.64986366	0.205228862156452	0.2631608183030929
673	CD8+/CD45RA+ Naive Cytotoxic	CD8+/CD45RA+ Naive Cytotoxic	HLA-DPB1	LAG3	0.24236047	1.0	0.05714696	-0.42612648	-2.0010095	0.004386016	0.28634682	1.0	0.2643471783090152
452	Dendritic	CD4+/CD45RO+ Memory	HLA-DMB	CD4	1.1850399	0.0	1.0769092	0.6979436	1.1496173	0.10065702	0.635276	0.005172754207470829	0.26524885336022186
290	CD56+ NK	CD4+/CD45RA+/CD25- Naive T	MIF	CD74_CXCR4	1.1821532	0.0	1.3751819	0.6496872	0.7440917	0.024359817	0.6631055	0.05204195071200009	0.26734376250514885
207	CD8+ Cytotoxic T	CD4+/CD45RA+/CD25- Naive T	MIF	CD74_CXCR4	1.1777036	0.0	1.3633326	0.6446497	0.64976645	0.02414992	0.66213816	0.05447625513280662	0.2694455288896195
636	CD4+/CD45RA+/CD25- Naive T	CD8+/CD45RA+ Naive Cytotoxic	LGALS3	LAG3	0.24454506	1.0	0.058031563	-0.07014768	-0.48667747	0.014030312	0.28791893	1.0	0.2709127422764007
302	Dendritic	CD4+/CD45RA+/CD25- Naive T	HLA-DMB	CD4	1.1766813	0.0	1.0475333	0.6835568	1.0509713	0.0979113	0.632066	0.007691706115912145	0.2736695659841741
859	CD19+ B	CD14+ Monocyte	HLA-DQB1	CD4	1.1744885	0.0	0.90261674	0.29032427	0.18856046	0.04162407	0.6145888	0.038336876322617966	0.2757918029977492
91	CD19+ B	CD4+/CD25 T Reg	HLA-DPB1	CD4	1.617725	0.0	0.8692608	0.123517714	-0.03242281	0.023726553	0.61011964	0.14706622851539805	0.2757918029977492
1	CD4+/CD25 T Reg	CD4+/CD25 T Reg	HLA-DQA2	CD4	0.24632354	1.0	0.058238123	-0.45808274	-1.3979561	0.003219615	0.2882833	1.0	0.27746779293303636
856	CD19+ B	CD14+ Monocyte	HLA-DQA2	CD4	1.1718147	0.0	0.9000286	0.31642702	0.23345074	0.04975685	0.61424863	0.028134024833459205	0.27792082985785044
874	CD34+	CD14+ Monocyte	HLA-DRB1	CD4	1.1706039	1.0	0.8988566	-0.107982546	-0.7364311	0.020938147	0.61409426	1.0	0.2800566297162233
220	CD8+/CD45RA+ Naive Cytotoxic	CD4+/CD45RA+/CD25- Naive T	MIF	CD74_CXCR4	1.1694477	0.0	1.3413469	0.63530254	0.65913177	0.023760466	0.66031724	0.05907203104432082	0.28219918572461333
645	CD4+/CD45RO+ Memory	CD8+/CD45RA+ Naive Cytotoxic	HLA-DPB1	LAG3	0.24512729	1.0	0.05826733	-0.4245596	-1.9582391	0.004472004	0.2883347	1.0	0.2840123387030492
1222	CD19+ B	Dendritic	HLA-DQA1	CD4	1.3362668	0.0	0.85901797	0.24161428	0.012782335	0.038890045	0.6087089	0.11818478442128409	0.2843484810347662
982	CD56+ NK	CD19+ B	SPON2	ITGB2	1.155735	0.0	1.0851355	1.0380942	0.76534986	0.035511672	0.63615716	0.023569264180220477	0.2843484810347662
1211	CD14+ Monocyte	Dendritic	S100A8	ITGB2	1.1487215	0.0	0.9314023	0.376224	0.5639851	0.07605584	0.6183001	0.023569264180220477	0.28650449879842743
1160	CD4+/CD45RO+ Memory	Dendritic	CD40LG	CD40	0.27805308	0.0	0.058889143	0.46236002	0.42969275	0.051247977	0.28942505	0.023569264180220477	0.29054638801056654
409	CD19+ B	CD4+/CD45RO+ Memory	HLA-DMA	CD4	1.1441946	0.0	1.0268458	0.47891742	0.45037526	0.057347152	0.6297436	0.023569264180220477	0.2908366342932575
677	CD8+/CD45RA+ Naive Cytotoxic	CD8+/CD45RA+ Naive Cytotoxic	LCK	CD8A_CD8B	1.1408372	0.0	1.2011825	1.2141509	1.2667085	0.06496075	0.64783233	0.014867179163102338	0.2930127183279175
188	CD4+/CD45RO+ Memory	CD4+/CD45RA+/CD25- Naive T	MIF	CD74_CXCR4	1.1406711	0.0	1.2647148	0.60272294	0.6765023	0.022403017	0.653689	0.07213807246743487	0.2951954574230683
92	CD19+ B	CD4+/CD25 T Reg	HLA-DPA1	CD4	1.5810827	0.0	0.84759116	0.09597572	-0.18800572	0.022968492	0.60711294	0.24384644876604164	0.2951954574230683
647	CD4+/CD45RO+ Memory	CD8+/CD45RA+ Naive Cytotoxic	HLA-DRB5	LAG3	0.24683782	1.0	0.058959976	-0.45809722	-1.4889097	0.005123121	0.28954867	1.0	0.2970699492797154
649	CD4+/CD45RO+ Memory	CD8+/CD45RA+ Naive Cytotoxic	LCK	CD8A_CD8B	1.1387043	0.0	1.1976674	1.2117283	1.2545915	0.06477065	0.6474979	0.015549847385960503	0.2973848347304555
1113	Dendritic	CD56+ NK	S100A8	ITGB2	1.3084297	0.0	0.84356517	0.5049657	0.72020614	0.068883285	0.606545	0.023569264180220477	0.30178343658892126
1248	CD34+	Dendritic	SPON2	ITGA4	0.24684873	0.0	0.059202243	0.010399606	-0.20299849	0.005959212	0.28997064	1.0	0.30358303093462313
72	CD14+ Monocyte	CD4+/CD25 T Reg	HLA-DPB1	CD4	1.563326	0.0	0.83709013	0.09270673	-0.44059613	0.02284845	0.6056252	0.48489857558653743	0.30399262744349115
252	CD19+ B	CD4+/CD45RA+/CD25- Naive T	HLA-DMA	CD4	1.135836	0.0	0.99883544	0.46453065	0.3517292	0.055782836	0.62651354	0.023569264180220477	0.30399262744349115
981	CD56+ NK	CD19+ B	LTB	CD40	1.1345805	0.0	0.84496194	0.36651215	0.22884154	0.05098703	0.6067424	0.028742306094572085	0.30620838911727966
723	CD34+	CD8+/CD45RA+ Naive Cytotoxic	MIF	CD74_CXCR4	1.1339946	0.0	1.2598971	0.5630041	0.56787026	0.022317674	0.65325683	0.07524368478604422	0.30843070476203255
722	CD34+	CD8+/CD45RA+ Naive Cytotoxic	TNFSF13B	HLA-DPB1	0.24712792	1.0	0.05983824	-0.6732413	-2.2348793	0.00339187	0.29107186	1.0	0.31008564139941686
1046	CD56+ NK	CD34+	SPON2	ITGA4	1.1324306	0.0	1.0079361	1.6620954	1.6850449	0.10145738	0.6275741	0.0005037670348214416	0.31065955752949537
1277	Dendritic	Dendritic	TNFSF13B	CD40	0.28232294	0.0	0.06010449	0.17385219	0.3058257	0.06857893	0.29153013	0.08378781388359821	0.31657778909822387
132	Dendritic	CD4+/CD25 T Reg	HLA-DQB1	CD4	1.5321727	0.0	0.81866664	0.45491138	1.1186471	0.037752718	0.60296434	0.023569264180220477	0.31738517008559924
911	Dendritic	CD14+ Monocyte	HLA-DMB	CD4	1.1206071	0.0	0.8504621	0.5870415	1.144905	0.07949136	0.60751617	0.023569264180220477	0.31964000286135785
1100	CD34+	CD56+ NK	SPON2	ITGA4	0.24914764	0.0	0.060145855	0.013856232	-0.13173097	0.0060541946	0.29160115	1.0	0.32305948245517135
1273	Dendritic	Dendritic	HLA-DMA	CD4	1.2787476	0.0	0.81603146	0.4852083	1.0348358	0.04557362	0.60257834	0.023569264180220477	0.32416901020893396
1012	CD4+/CD45RO+ Memory	CD34+	GNAI2	S1PR5	0.2612652	1.0	0.060263734	0.0067365468	-0.19750483	0.010085624	0.29180345	1.0	0.3295307298943865
811	CD8+ Cytotoxic T	CD14+ Monocyte	ANXA1	FPR1	1.1082973	0.0	0.84731483	0.67606413	0.798239	0.10823875	0.6070741	0.020073476652129402	0.3310106229966302
289	CD56+ NK	CD4+/CD45RA+/CD25- Naive T	SPON2	ITGA4	1.1007863	0.0	0.90310997	1.6145169	1.774081	0.09090573	0.6146535	0.0003598065581997668	0.3333039203371999
749	Dendritic	CD8+/CD45RA+ Naive Cytotoxic	S100A9	ITGB2	1.0996383	0.5	1.1603897	-0.11175156	0.06452584	0.026302062	0.643881	0.6164398102952119	0.33560356946968106
32	CD4+/CD45RO+ Memory	CD4+/CD25 T Reg	HLA-DMA	CD4	0.2503456	1.0	0.060616698	-0.4077374	-0.99525356	0.0033853133	0.29240724	1.0	0.33599153983999636
95	CD19+ B	CD4+/CD25 T Reg	HLA-DRB5	CD4	1.5138721	0.0	0.80784404	0.17354482	-0.047447473	0.024963893	0.60137033	0.15777715068556786	0.3379095535458192
472	CD4+/CD25 T Reg	CD8+ Cytotoxic T	LCK	CD8A_CD8B	1.0977943	0.0	0.91708374	1.0424821	1.323015	0.0495965	0.6164702	0.023569264180220477	0.3379095535458192
129	Dendritic	CD4+/CD25 T Reg	HLA-DQA2	CD4	1.5101357	0.0	0.8056343	0.47299153	1.1048354	0.044538394	0.601042	0.023569264180220477	0.3402218557173601
753	Dendritic	CD8+/CD45RA+ Naive Cytotoxic	TIMP1	CD63	1.0950016	0.0	0.9050359	-0.040018797	-0.24027985	0.012105054	0.6149057	0.4334852183429092	0.3402218557173601
428	CD34+	CD4+/CD45RO+ Memory	TNFSF13B	HLA-DPB1	0.24989474	1.0	0.06101137	-0.67167443	-2.1921089	0.0034583677	0.29307908	1.0	0.3424419207161284
394	CD14+ Monocyte	CD4+/CD45RO+ Memory	ICAM4	ITGB2	1.0949596	0.0	1.1373605	0.41932148	0.61273354	0.0741151	0.6415795	0.023569264180220477	0.3425404591360491
489	CD4+/CD45RA+/CD25- Naive T	CD8+ Cytotoxic T	MIF	CD74_CXCR4	1.0905463	0.0	1.0411018	0.48988742	0.7032331	0.01844196	0.6313496	0.13691013482743292	0.3471965023218542
504	CD4+/CD45RO+ Memory	CD8+ Cytotoxic T	GNAI2	S1PR5	0.26311988	1.0	0.061564565	0.012410343	-0.11522235	0.010303327	0.294015	1.0	0.3488818809469097
288	CD56+ NK	CD4+/CD45RA+/CD25- Naive T	SPON2	ITGB2	1.0889113	0.5	0.8637723	0.96815443	0.6331448	0.028267436	0.60936606	0.3245619267860607	0.3495339083924615
1103	CD34+	CD56+ NK	TIMP1	CD63	1.1772332	1.0	0.795223	0.12636265	-0.22025275	0.010636282	0.59948146	1.0	0.3495339083924615
76	CD14+ Monocyte	CD4+/CD25 T Reg	HLA-DRB5	CD4	1.4825392	0.0	0.78931427	0.15211779	-0.15909865	0.024391288	0.5985857	0.22319983646991717	0.35187754831719936
881	CD34+	CD14+ Monocyte	ANXA1	FPR1	1.0873656	0.0	0.82675827	0.65616816	0.80991995	0.10561278	0.60414106	0.018872323926801285	0.35187754831719936
159	CD4+/CD25 T Reg	CD4+/CD45RA+/CD25- Naive T	MIF	CD74_CXCR4	1.0864046	0.0	1.1202029	0.54128474	0.53192526	0.019843148	0.63982993	0.10464430024549656	0.35422740524781343
917	Dendritic	CD14+ Monocyte	S100A8	ITGB2	1.2340441	0.0	0.7875471	0.42711082	0.7202722	0.064309	0.59831643	0.023569264180220477	0.35422740524781343
1187	CD8+/CD45RA+ Naive Cytotoxic	Dendritic	HLA-DQB1	CD4	0.26930052	1.0	0.061629616	-0.41909757	-1.4156812	0.0028420426	0.2941246	1.0	0.3553114289564674
421	CD34+	CD4+/CD45RO+ Memory	HLA-DPB1	CD4	1.084998	1.0	0.95428956	0.00490883	-0.8179557	0.02604742	0.6211605	1.0	0.35658346233604926
1189	CD8+/CD45RA+ Naive Cytotoxic	Dendritic	HLA-DPA1	CD4	0.26998657	1.0	0.06214233	-0.6271092	-2.256752	0.0016839671	0.29498538	1.0	0.36173057316892876
862	CD19+ B	CD14+ Monocyte	HLA-DMA	CD4	1.0797619	0.0	0.8109257	0.3680153	0.44566295	0.045288477	0.6018266	0.023569264180220477	0.3660693553001224
29	CD4+/CD45RO+ Memory	CD4+/CD25 T Reg	HLA-DQB1	CD4	0.25524032	1.0	0.06351136	-0.4681854	-1.482961	0.0029288188	0.29725638	1.0	0.3681393220084209
266	CD34+	CD4+/CD45RA+/CD25- Naive T	HLA-DPB1	CD4	1.0766394	1.0	0.9282584	-0.009477973	-0.9166017	0.025336897	0.617901	1.0	0.3708490646732751
501	CD4+/CD45RO+ Memory	CD8+ Cytotoxic T	CD40LG	CD53	1.1363485	0.0	0.76919633	0.6520846	0.5694865	0.034509625	0.59547997	0.023569264180220477	0.3708490646732751
222	CD8+/CD45RA+ Naive Cytotoxic	CD4+/CD45RA+/CD25- Naive T	GNAI2	S1PR5	0.31719622	0.5	0.063913904	0.03590904	-0.016172975	0.01069651	0.2979167	0.5776683172856008	0.37453768389907127
899	CD56+ NK	CD14+ Monocyte	SPON2	ITGA4	1.0691769	0.0	0.7983989	1.5669904	1.5678685	0.08036567	0.59995985	0.003204758729126792	0.378064203261175
204	CD8+ Cytotoxic T	CD4+/CD45RA+/CD25- Naive T	CD40LG	CD53	0.7306574	1.0	0.34952518	0.11524096	0.15175	0.015681282	0.49807036	1.0	0.3785046503278834
655	CD8+ Cytotoxic T	CD8+/CD45RA+ Naive Cytotoxic	HLA-DQA2	LAG3	0.25938997	1.0	0.06404272	-0.21116139	-0.98832434	0.009955403	0.29812732	1.0	0.38092566726500693
14	CD4+/CD45RA+/CD25- Naive T	CD4+/CD25 T Reg	HLA-DRA	CD4	0.7355331	1.0	0.34754804	-0.42408723	-1.3696468	0.008133179	0.49736124	1.0	0.38203106860046077
563	CD19+ B	CD8+ Cytotoxic T	MIF	CD74_CXCR4	1.067007	0.0	1.0078834	0.46323687	0.761511	0.017853532	0.62756795	0.14499125250072656	0.38290448210892103
1053	Dendritic	CD34+	S100A9	ITGB2	0.79178953	1.0	0.3473123	-0.43395594	-0.48947138	0.007872382	0.49727646	1.0	0.38380246177632793
956	CD14+ Monocyte	CD19+ B	LTB	CD40	1.066134	0.5	0.7806885	0.32088834	-0.18350649	0.047108617	0.5972649	0.552124154980173	0.3853336269247746
17	CD4+/CD45RA+/CD25- Naive T	CD4+/CD25 T Reg	HLA-DRB1	CD4	0.73347056	1.0	0.34632832	-0.4763473	-1.2294275	0.008067441	0.49692184	1.0	0.38557932221074986
1049	CD56+ NK	CD34+	GNAI2	S1PR5	0.27243918	0.5	0.064104155	0.020855233	-0.10107164	0.010728349	0.29822767	0.5632543469076466	0.387303280530355
385	CD14+ Monocyte	CD4+/CD45RO+ Memory	HLA-DQA1	CD4	1.0651226	0.0	0.9299286	0.20089614	-0.33321065	0.042100355	0.6181132	0.3971455753767952	0.3902098430991706
210	CD8+ Cytotoxic T	CD4+/CD45RA+/CD25- Naive T	GNAI2	S1PR4	0.76846766	0.5	0.3437497	0.055865675	-0.23239467	0.007855919	0.49598768	1.0	0.39094279130661824
23	CD4+/CD45RA+/CD25- Naive T	CD4+/CD25 T Reg	CD40LG	CD53	0.8655955	0.5	0.35819858	0.21285687	0.24272737	0.016070409	0.50113434	0.552124154980173	0.39094279130661824
557	CD19+ B	CD8+ Cytotoxic T	HLA-DQB1	LAG3	1.1322502	0.0	0.7450677	0.6449187	0.3537105	0.09661163	0.59163564	0.023569264180220477	0.3926568807612044
55	CD8+ Cytotoxic T	CD4+/CD25 T Reg	GNAI2	S1PR4	0.7676147	0.5	0.34328628	0.05492437	0.07965413	0.007845327	0.4958191	1.0	0.39274160501653255
1252	CD34+	Dendritic	GNAI2	S1PR4	0.26883173	1.0	0.064995565	-0.502602	-1.0512538	0.0014853827	0.2996748	1.0	0.39367053211924263
544	CD14+ Monocyte	CD8+ Cytotoxic T	ICAM4	ITGB2	1.0618237	0.0	1.0812405	0.38464034	0.59090346	0.0704581	0.63574094	0.023569264180220477	0.39510984900878954
1247	CD34+	Dendritic	SPON2	ITGB2	0.9884881	0.0	0.36361668	0.21135366	0.10376465	0.011899562	0.50301087	0.4501443973353471	0.39635576899806146
443	CD56+ NK	CD4+/CD45RO+ Memory	GNAI2	S1PR4	0.67572665	0.0	0.3649826	-0.038385905	-0.09374213	0.008341166	0.5034796	0.9493695676740159	0.399992037889373
161	CD4+/CD25 T Reg	CD4+/CD45RA+/CD25- Naive T	GNAI2	S1PR5	0.3225478	1.0	0.06525849	0.042670902	-0.029992193	0.010921536	0.3000986	1.0	0.40002743045579725
226	CD14+ Monocyte	CD4+/CD45RA+/CD25- Naive T	HLA-DQA1	CD4	1.0567641	0.5	0.90456194	0.18650934	-0.4318567	0.040951937	0.6148437	0.552124154980173	0.40003350986759584
1076	CD8+ Cytotoxic T	CD56+ NK	SPON2	ITGB2	1.2860591	0.0	0.74333054	0.5796423	0.6364367	0.024325915	0.59135365	0.052522150076591716	0.40003350986759584
339	CD4+/CD45RA+/CD25- Naive T	CD4+/CD45RO+ Memory	CD40LG	CD53	0.8306776	0.5	0.34142056	0.174608	0.24773082	0.015317669	0.49513793	0.552124154980173	0.4018184827365149
554	CD19+ B	CD8+ Cytotoxic T	HLA-DQA2	LAG3	1.1295763	0.0	0.7429313	0.6710214	0.3986008	0.11548824	0.5912887	0.023569264180220477	0.40250416878230816
400	CD14+ Monocyte	CD4+/CD45RO+ Memory	TIMP1	CD63	1.321646	0.5	0.7426098	0.14317915	0.12824696	0.009932568	0.59123635	0.7031706606530987	0.4049806908895543
1149	CD4+/CD45RA+/CD25- Naive T	Dendritic	MIF	CD74_CXCR4	1.050148	0.0	0.9218864	0.43691003	0.5449556	0.016330192	0.61708754	0.1846264264484829	0.4049806908895543
1161	CD4+/CD45RO+ Memory	Dendritic	LTB	CD40	1.2698951	0.0	0.3412005	0.17561457	0.23343779	0.020588856	0.49505734	0.09230206299293614	0.40548803535440714
505	CD4+/CD45RO+ Memory	CD8+ Cytotoxic T	GNAI2	S1PR4	0.70223105	1.0	0.36954325	-0.010921061	-0.19390574	0.008445394	0.5050317	1.0	0.40548803535440714
593	CD56+ NK	CD8+ Cytotoxic T	GNAI2	S1PR5	0.2742939	1.0	0.065487884	0.026529029	-0.018789157	0.010959926	0.30046725	1.0	0.4063739839641459
354	CD4+/CD45RO+ Memory	CD4+/CD45RO+ Memory	GNAI2	S1PR4	0.6645527	1.0	0.34311685	-0.05250459	-0.19017532	0.007841455	0.49575737	1.0	0.4073311599734118
570	CD34+	CD8+ Cytotoxic T	HLA-DRB1	LAG3	1.1283655	1.0	0.74196386	0.24661183	-0.5712811	0.04859853	0.59113127	1.0	0.4074630593410795
244	CD14+ Monocyte	CD4+/CD45RA+/CD25- Naive T	GNAI2	S1PR4	1.0490359	0.0	1.0537279	0.4103713	0.37026328	0.024081476	0.6327513	0.0554735062412896	0.4099512572886297
1147	CD4+/CD45RA+/CD25- Naive T	Dendritic	LTB	CD40	1.3837208	0.0	0.37359908	0.25148627	0.47829056	0.022543864	0.50639594	0.07092314260966341	0.4110341479521748
85	CD14+ Monocyte	CD4+/CD25 T Reg	GNAI2	S1PR4	1.0481831	0.0	1.0523072	0.40942997	0.6823121	0.024049008	0.6325946	0.05699497705501744	0.4124452678839503
525	CD8+/CD45RA+ Naive Cytotoxic	CD8+ Cytotoxic T	HLA-DQB1	LAG3	0.28221512	1.0	0.065889634	0.030426562	-1.0715591	0.008543793	0.30111036	1.0	0.412710201068416
51	CD8+ Cytotoxic T	CD4+/CD25 T Reg	SPON2	ITGB2	0.72962606	0.5	0.37408566	-0.0027385503	-0.021722704	0.012242165	0.50655866	0.552124154980173	0.4128940281601873
260	CD19+ B	CD4+/CD45RA+/CD25- Naive T	GNAI2	S1PR4	0.76658297	0.5	0.33898047	0.053484395	-0.2600908	0.0077469246	0.49424145	1.0	0.4128940281601873
352	CD4+/CD45RO+ Memory	CD4+/CD45RO+ Memory	MIF	CD74_CXCR4	0.67223686	0.0	0.37483773	-0.011568438	-0.026255012	0.0066398326	0.50680965	1.0	0.41475951041279024
99	CD19+ B	CD4+/CD25 T Reg	GNAI2	S1PR4	0.76573	0.0	0.33852348	0.05254309	0.051957995	0.00773648	0.49407285	1.0	0.41475951041279024
1179	CD8+ Cytotoxic T	Dendritic	CD40LG	CD53	0.77321804	0.5	0.3751735	0.16186126	-0.00039085746	0.01683198	0.5069215	0.552124154980173	0.41663060313411093
939	CD4+/CD45RO+ Memory	CD19+ B	CD40LG	CD53	1.0798001	0.0	0.7223981	0.59014183	0.57851267	0.032410044	0.5878978	0.023569264180220477	0.41745065962488515
506	CD8+ Cytotoxic T	CD8+ Cytotoxic T	HLA-DRA	LAG3	0.669713	1.0	0.3755005	0.031276345	-0.99387455	0.024708621	0.50703037	1.0	0.4185073147482761
499	CD4+/CD45RO+ Memory	CD8+ Cytotoxic T	LGALS3	LAG3	0.28248686	0.5	0.066106744	0.18140262	-0.27296618	0.015982652	0.30145663	0.552124154980173	0.41903609019273436
1166	CD8+ Cytotoxic T	Dendritic	HLA-DRA	CD4	0.6567984	1.0	0.35122296	-0.4182478	-1.3379967	0.008219178	0.49867603	1.0	0.42038965367941317
714	CD34+	CD8+/CD45RA+ Naive Cytotoxic	HLA-DRB1	LAG3	1.0298481	1.0	0.37602448	-0.06706761	-0.8529683	0.024629552	0.5072047	1.0	0.42038965367941317
942	CD4+/CD45RO+ Memory	CD19+ B	GNAI2	S1PR4	0.71197903	1.0	0.37638018	-0.00016264617	-0.012156934	0.008601642	0.50732285	1.0	0.4222776283516495
71	CD14+ Monocyte	CD4+/CD25 T Reg	HLA-DQB1	CD4	0.7843572	1.0	0.37642172	-0.085685775	-0.47449556	0.017358644	0.5073366	1.0	0.42417124718911214
730	CD56+ NK	CD8+/CD45RA+ Naive Cytotoxic	HLA-DRB5	LAG3	0.26516804	1.0	0.06638243	-0.445562	-1.5622296	0.00576807	0.30189502	1.0	0.4253516597612287
699	CD19+ B	CD8+/CD45RA+ Naive Cytotoxic	HLA-DQA2	LAG3	1.0310589	0.0	0.3765148	0.35734195	0.11691362	0.058529004	0.5073675	0.060131592648568294	0.4260705186159282
145	Dendritic	CD4+/CD25 T Reg	TIMP1	CD63	1.0384518	1.0	0.7198679	-0.09731045	-0.30950403	0.009628392	0.58747274	1.0	0.42753045355680586
68	CD14+ Monocyte	CD4+/CD25 T Reg	HLA-DQA2	CD4	0.7861364	1.0	0.37747395	-0.060392246	-0.46061626	0.020868132	0.5076855	1.0	0.4279754510562252
94	CD19+ B	CD4+/CD25 T Reg	HLA-DMB	CD4	0.7097088	0.0	0.332276	0.1255859	0.13827774	0.031057317	0.49174485	0.12358665521495242	0.42988605293413024
702	CD19+ B	CD8+/CD45RA+ Naive Cytotoxic	HLA-DQB1	LAG3	1.0337328	0.0	0.3775975	0.33123922	0.07202333	0.04896241	0.5077264	0.08378781388359821	0.42988605293413024
527	CD8+/CD45RA+ Naive Cytotoxic	CD8+ Cytotoxic T	HLA-DPA1	LAG3	0.28290117	1.0	0.06643779	-0.17758512	-1.9126298	0.005062368	0.30198285	1.0	0.43165691819802576
934	CD4+/CD45RA+/CD25- Naive T	CD19+ B	MIF	CD74_CXCR4	0.85022897	0.0	0.3319254	0.17474192	0.040332854	0.005879689	0.49161294	0.6983216610372477	0.433724298699273
571	CD34+	CD8+ Cytotoxic T	HLA-DQB1	LAG3	0.6517116	1.0	0.3611173	0.29753646	-0.33344862	0.04682545	0.5021487	1.0	0.4356519594347649
1175	CD8+ Cytotoxic T	Dendritic	HLA-DRB5	CD4	0.6934373	1.0	0.3786047	-0.347071	-0.9686562	0.0116995955	0.50805926	1.0	0.4356519594347649
44	CD8+ Cytotoxic T	CD4+/CD25 T Reg	HLA-DPB1	CD4	0.78879	1.0	0.37904325	-0.34598708	-1.1430738	0.010346019	0.5082039	1.0	0.4375853233043738
663	CD8+ Cytotoxic T	CD8+/CD45RA+ Naive Cytotoxic	LCK	CD8A_CD8B	1.0297318	0.0	1.0180601	1.0879469	1.1424866	0.05505737	0.62874126	0.023569264180220477	0.43770136284855976
1174	CD8+ Cytotoxic T	Dendritic	HLA-DMB	CD4	0.27633542	1.0	0.06688708	-0.25381052	-0.7427498	0.006251831	0.30269367	1.0	0.43795187392725293
358	CD8+ Cytotoxic T	CD4+/CD45RO+ Memory	HLA-DRB1	CD4	1.0294026	1.0	0.8861471	-0.120779306	-0.8475649	0.02064209	0.6124055	1.0	0.440258200584564
1040	CD34+	CD34+	TNFSF13B	HLA-DPB1	0.884577	1.0	0.33011666	-0.3121932	-1.1730751	0.018712329	0.49093014	1.0	0.44146919414245045
1009	CD4+/CD45RO+ Memory	CD34+	CD40LG	CD53	0.648087	1.0	0.36512145	0.11724666	-0.026152074	0.016381	0.50352716	1.0	0.44146919414245045
1070	CD4+/CD45RO+ Memory	CD56+ NK	CD40LG	CD53	1.064685	0.0	0.7098892	0.57358503	0.56930447	0.031848837	0.5857802	0.023569264180220477	0.44282064878928606
1232	CD19+ B	Dendritic	MIF	CD74_CXCR4	1.0266086	0.0	0.8924718	0.41025952	0.6032335	0.015809145	0.61324924	0.2065713195781755	0.44282064878928606
1279	Dendritic	Dendritic	ICAM4	ITGB2	0.97858936	0.0	0.32854068	0.10991461	-0.009090692	0.021409066	0.49033216	0.14602597633769004	0.4434197179591728
1208	CD14+ Monocyte	Dendritic	TNFSF13B	CD40	0.31706142	0.0	0.06999222	0.23488975	0.3710423	0.079860784	0.30750397	0.04522657509085517	0.4442365353730375
744	Dendritic	CD8+/CD45RA+ Naive Cytotoxic	HLA-DRB5	LAG3	1.8502827	0.0	0.7082433	0.6384336	1.1242521	0.061540328	0.5854986	0.02262116524531177	0.4442365353730375
669	CD8+ Cytotoxic T	CD8+/CD45RA+ Naive Cytotoxic	GNAI2	S1PR4	0.73922634	0.5	0.32786083	0.02359362	-0.1252639	0.0074928007	0.49007332	1.0	0.4453759786065208
993	Dendritic	CD19+ B	TNFSF13B	TNFRSF13B	0.66984355	0.0	0.38742703	1.0126586	1.1642635	0.32580563	0.5109376	0.0035220971851306153	0.4453759786065208
100	CD34+	CD4+/CD25 T Reg	HLA-DRA	CD4	1.347961	1.0	0.70972705	-0.10534774	-0.7992873	0.016608745	0.5857525	1.0	0.44538869061447095
902	CD56+ NK	CD14+ Monocyte	GNAI2	S1PR4	0.64518285	1.0	0.34219494	-0.07209556	-0.099821806	0.007820386	0.49542108	1.0	0.4473379845086215
983	CD56+ NK	CD19+ B	SPON2	ITGA4	1.0421877	0.0	0.7089934	1.5264109	1.5546051	0.07136624	0.5856271	0.0036425039547022713	0.44796230921186475
916	Dendritic	CD14+ Monocyte	ICAM4	ITGB2	1.138492	0.0	0.38784325	0.27727342	0.27262625	0.025273466	0.51107174	0.04311108231637202	0.4493057440896023
61	CD8+/CD45RA+ Naive Cytotoxic	CD4+/CD25 T Reg	HLA-DMA	CD4	0.26745024	1.0	0.07073208	-0.39346063	-1.0690719	0.0039502354	0.30862468	1.0	0.45051091095950646
1029	CD14+ Monocyte	CD34+	TNFSF13B	HLA-DPB1	1.0244801	1.0	0.76581794	-0.06637402	-0.78665733	0.043409616	0.5949498	1.0	0.45054148773321273
776	CD4+/CD45RA+/CD25- Naive T	CD14+ Monocyte	HLA-DPB1	CD4	0.6424259	1.0	0.38760486	-0.32016984	-1.2189786	0.01057971	0.5109949	1.0	0.45325855798471276
664	CD8+ Cytotoxic T	CD8+/CD45RA+ Naive Cytotoxic	CD40LG	CD53	0.7987853	0.0	0.3905811	0.18986776	0.13976493	0.017523235	0.51195055	0.15235110370638186	0.45325855798471276
979	CD34+	CD19+ B	TIMP1	CD63	0.64107776	1.0	0.3569777	-0.41682756	-0.99269325	0.004774655	0.50070757	1.0	0.45524362914709676
45	CD8+ Cytotoxic T	CD4+/CD25 T Reg	HLA-DPA1	CD4	0.6972437	1.0	0.32490438	-0.42132813	-1.3148155	0.008804438	0.48894155	1.0	0.45524362914709676
594	CD56+ NK	CD8+ Cytotoxic T	GNAI2	S1PR4	0.713405	0.0	0.3930931	0.0031976253	-0.09747255	0.0089835925	0.5127514	0.8212453605814718	0.45524362914709676
195	CD8+ Cytotoxic T	CD4+/CD45RA+/CD25- Naive T	HLA-DRB1	CD4	1.021044	1.0	0.8619747	-0.13516611	-0.9462109	0.020079013	0.60911804	1.0	0.45571645715475423
458	Dendritic	CD4+/CD45RO+ Memory	ICAM4	ITGA4	0.28369036	1.0	0.070825785	-0.02076309	-0.15437251	0.014195917	0.30876598	1.0	0.4567750091107871
777	CD4+/CD45RA+/CD25- Naive T	CD14+ Monocyte	HLA-DPA1	CD4	0.64836335	1.0	0.3933521	-0.3429989	-1.1186235	0.010659272	0.5128337	1.0	0.45723448768486963
1239	CD34+	Dendritic	HLA-DQB1	CD4	0.638797	1.0	0.33776972	-0.15198767	-0.67757076	0.015576212	0.4937942	1.0	0.45723448768486963
876	CD34+	CD14+ Monocyte	HLA-DPB1	CD4	1.0205653	1.0	0.7536263	-0.1059933	-0.82266796	0.020570297	0.5930146	1.0	0.45831221435843883
239	CD14+ Monocyte	CD4+/CD45RA+/CD25- Naive T	TNFSF13B	HLA-DPB1	0.6463406	1.0	0.39387527	-0.28055054	-1.182968	0.022326421	0.5129997	1.0	0.45923114202215826
697	CD14+ Monocyte	CD8+/CD45RA+ Naive Cytotoxic	GNAI2	S1PR4	1.0197946	0.0	1.0050222	0.37809923	0.47739404	0.022968378	0.62723565	0.06679139332421109	0.46091346409306017
1244	CD34+	Dendritic	HLA-DRB5	CD4	0.71479696	1.0	0.39456767	-0.33246392	-1.0556258	0.012192881	0.5132192	1.0	0.4612336005830904
960	CD14+ Monocyte	CD19+ B	ICAM4	ITGA4	0.6374334	0.0	0.36248103	0.5476189	0.930736	0.07265364	0.5026199	0.023569264180220477	0.4612336005830904
7	CD4+/CD25 T Reg	CD4+/CD25 T Reg	HLA-DMA	CD4	0.26994854	1.0	0.07220953	-0.39137533	-1.0916156	0.0040327483	0.3108346	1.0	0.4630288382510068
710	CD19+ B	CD8+/CD45RA+ Naive Cytotoxic	GNAI2	S1PR4	0.73734164	0.0	0.32331204	0.02121234	-0.15296003	0.0073888446	0.48832774	1.0	0.46324187179179277
590	CD56+ NK	CD8+ Cytotoxic T	SPON2	ITGA4	1.0391428	0.0	0.6989068	1.521833	1.553635	0.07035094	0.5838874	0.004107758935076133	0.4635201895103636
422	CD34+	CD4+/CD45RO+ Memory	HLA-DPA1	CD4	1.0197288	1.0	0.8742901	-0.05245152	-0.7818375	0.023691993	0.6108056	1.0	0.4635201895103636
972	CD34+	CD19+ B	LTB	CD40	0.6555272	1.0	0.39511567	0.047193944	-0.6308311	0.023842227	0.5133925	1.0	0.4652559640723928
380	CD8+/CD45RA+ Naive Cytotoxic	CD4+/CD45RO+ Memory	MIF	CD74_CXCR4	0.70101345	1.0	0.39755	0.021011163	-0.043625534	0.0070421556	0.5141597	1.0	0.4672758858490177
1224	CD19+ B	Dendritic	HLA-DQB1	CD4	1.1193357	0.0	0.69689626	0.19539452	0.009588361	0.032137293	0.5835374	0.11907255355089787	0.46875
315	Dendritic	CD4+/CD45RA+/CD25- Naive T	GNAI2	S1PR4	1.0178272	0.0	0.9747541	0.37093812	0.27619588	0.022276642	0.6236538	0.07587664605245634	0.46875
662	CD8+ Cytotoxic T	CD8+/CD45RA+ Naive Cytotoxic	LGALS3	LAG3	0.27976033	1.0	0.07229129	-0.03402938	-0.19953263	0.017477892	0.31095582	1.0	0.4692724068042926
652	CD4+/CD45RO+ Memory	CD8+/CD45RA+ Naive Cytotoxic	TIMP1	CD63	0.63621116	1.0	0.39780566	-0.44278336	-0.98764986	0.0053207385	0.51423997	1.0	0.4693016455457949
547	CD14+ Monocyte	CD8+ Cytotoxic T	ICAM4	ITGA4	0.6343885	0.0	0.35732415	0.5430409	0.92976594	0.07162002	0.50082886	0.023569264180220477	0.4693016455457949
968	CD19+ B	CD19+ B	MIF	CD74_CXCR4	0.8266896	0.0	0.32133466	0.1480914	0.09861076	0.005692086	0.48756135	0.730461797241958	0.4693016455457949
1231	CD19+ B	Dendritic	LTB	CD40	1.4705685	0.0	0.39831886	0.30937576	0.74997973	0.024035513	0.514401	0.05750902094655879	0.471333251586851
799	CD4+/CD45RO+ Memory	CD14+ Monocyte	GNAI2	S1PR4	0.6340088	1.0	0.32169437	-0.086214244	-0.196255	0.007351874	0.48770106	1.0	0.471333251586851
312	Dendritic	CD4+/CD45RA+/CD25- Naive T	MIF	CD74_CXCR4	1.0177021	0.0	0.9372484	0.46350285	0.33708704	0.016602313	0.61903816	0.17731540271806806	0.471373051375824
1221	CD19+ B	Dendritic	HLA-DQA2	CD4	1.1166618	0.0	0.69489795	0.22149727	0.054478645	0.038416486	0.5831884	0.09156878310364792	0.471373051375824
839	CD14+ Monocyte	CD14+ Monocyte	HLA-DMA	CD4	0.6330466	1.0	0.37852618	-0.0048462152	-0.22381648	0.02113988	0.50803334	1.0	0.47337071239631373
36	CD4+/CD45RO+ Memory	CD4+/CD25 T Reg	MIF	CD74_CXCR4	0.68500197	0.0	0.39908737	0.005171325	0.092730284	0.007069389	0.51464176	1.0	0.47337071239631373
782	CD4+/CD45RA+/CD25- Naive T	CD14+ Monocyte	CD40LG	CD53	0.95252407	0.5	0.39996776	0.30807784	0.40319726	0.017944362	0.5149169	0.552124154980173	0.4754140363983099
117	CD56+ NK	CD4+/CD25 T Reg	HLA-DQB1	CD4	0.27110368	1.0	0.07289265	-0.4567179	-1.3266954	0.003361436	0.311844	1.0	0.4755057231947717
146	Dendritic	CD4+/CD25 T Reg	GNAI2	S1PR4	1.0169743	0.0	0.97343993	0.36999682	0.5882447	0.022246607	0.6234955	0.07651359236997402	0.47663536214821156
1238	CD34+	Dendritic	HLA-DRB1	CD4	1.115451	1.0	0.6939931	-0.2029123	-0.91540325	0.016166016	0.58303005	1.0	0.47663536214821156
350	CD4+/CD45RO+ Memory	CD4+/CD45RO+ Memory	IL16	CD4	0.6328422	0.0	0.4000892	0.46159267	0.5374694	0.039782714	0.51495486	0.023569264180220477	0.47746323201696694
1061	CD4+/CD25 T Reg	CD56+ NK	MIF	CD74_CXCR4	0.6327674	1.0	0.35690498	-0.05360216	-0.17377663	0.006322175	0.5006821	1.0	0.47746323201696694
814	CD8+ Cytotoxic T	CD14+ Monocyte	SPON2	ITGB2	1.2116735	0.0	0.6939687	0.5017874	0.63650274	0.02271052	0.58302575	0.06853938543891053	0.47927458784826626
267	CD34+	CD4+/CD45RA+/CD25- Naive T	HLA-DPA1	CD4	1.0113702	1.0	0.85044116	-0.066838324	-0.88048357	0.023045722	0.60751325	1.0	0.47927458784826626
1242	CD34+	Dendritic	HLA-DMA	CD4	0.63272005	1.0	0.33322817	-0.05401381	-0.48737615	0.018610084	0.49210247	1.0	0.4795183076764121
986	CD56+ NK	CD19+ B	GNAI2	S1PR4	0.723153	0.0	0.4003657	0.01395604	0.08427626	0.009149798	0.5150412	0.795042498481552	0.4795183076764121
175	CD4+/CD45RA+/CD25- Naive T	CD4+/CD45RA+/CD25- Naive T	TIMP1	CD63	0.6316875	1.0	0.38576096	-0.43363085	-1.0643411	0.005159638	0.51039916	1.0	0.48157927180077253
733	CD56+ NK	CD8+/CD45RA+ Naive Cytotoxic	SPON2	ITGA4	0.94920784	0.0	0.40098417	1.3866115	1.2499874	0.04036248	0.51523393	0.023569264180220477	0.48157927180077253
1122	CD4+/CD25 T Reg	Dendritic	HLA-DQA2	CD4	0.28531337	1.0	0.07359667	-0.39097306	-1.264966	0.0040686917	0.31287628	1.0	0.4817287958465713
530	CD8+/CD45RA+ Naive Cytotoxic	CD8+ Cytotoxic T	LCK	CD8A_CD8B	1.0093277	0.0	0.817811	0.9419935	1.1638007	0.04422776	0.6028392	0.023569264180220477	0.4819191712932223
963	CD14+ Monocyte	CD19+ B	TNFSF13B	TNFRSF17	0.65382415	0.0	0.40123618	0.87161136	1.481087	0.2526945	0.5153124	0.0009087621694264859	0.4836461328141753
11	CD4+/CD25 T Reg	CD4+/CD25 T Reg	MIF	CD74_CXCR4	0.6307354	0.5	0.35348588	-0.056266908	-0.051846743	0.0062616086	0.49947882	1.0	0.4836461328141753
716	CD34+	CD8+/CD45RA+ Naive Cytotoxic	HLA-DPB1	LAG3	0.8798095	1.0	0.31526935	-0.06507836	-0.9392051	0.02419685	0.48518115	1.0	0.48571889914074784
915	Dendritic	CD14+ Monocyte	GNAI2	FPR1	0.63072157	0.0	0.3782984	0.5064854	0.67313	0.12172007	0.5079582	0.023569264180220477	0.48571889914074784
167	CD4+/CD45RA+/CD25- Naive T	CD4+/CD45RA+/CD25- Naive T	HLA-DQB1	CD4	0.6349375	1.0	0.40163925	-0.0437389	-0.86031324	0.018521547	0.5154377	1.0	0.48571889914074784
500	CD4+/CD45RO+ Memory	CD8+ Cytotoxic T	LCK	CD8A_CD8B	1.0071949	0.0	0.8154177	0.9395709	1.1516838	0.044098333	0.6024883	0.023569264180220477	0.4872243440248214
1069	CD4+/CD45RA+/CD25- Naive T	CD56+ NK	GNAI2	S1PR4	0.6365161	0.0	0.402895	-0.06439591	-0.15149873	0.009207602	0.51582754	0.7840067953381151	0.4877975792046175
176	CD4+/CD45RA+/CD25- Naive T	CD4+/CD45RA+/CD25- Naive T	GNAI2	S1PR5	0.3573125	0.0	0.073993124	0.086597055	0.022215873	0.012383347	0.31345403	0.40600761824620774	0.48794163318381867
1071	CD4+/CD45RO+ Memory	CD56+ NK	MIF	CD74_CXCR4	0.687034	0.0	0.40294757	0.007836074	-0.0291996	0.007137768	0.51584387	1.0	0.4898821814299109
218	CD8+/CD45RA+ Naive Cytotoxic	CD4+/CD45RA+/CD25- Naive T	IL16	CD4	0.6291555	0.0	0.39474565	0.45393634	0.41150028	0.039251383	0.5132755	0.023569264180220477	0.4898821814299109
1164	CD4+/CD45RO+ Memory	Dendritic	TIMP1	CD63	1.0028534	1.0	0.9255004	-0.07133065	-0.3277701	0.012378773	0.6175497	1.0	0.4898848996149554
796	CD4+/CD45RO+ Memory	CD14+ Monocyte	CD40LG	CD53	1.0392938	0.0	0.6888759	0.54577184	0.5423405	0.030906089	0.5821302	0.023569264180220477	0.4898848996149554
369	CD8+ Cytotoxic T	CD4+/CD45RO+ Memory	MIF	CD74_CXCR4	0.70926946	0.5	0.40406618	0.030358259	-0.052990854	0.0071575823	0.51619005	1.0	0.4919727142407557
291	CD56+ NK	CD4+/CD45RA+/CD25- Naive T	TIMP1	CD63	0.62900203	1.0	0.3817495	-0.43598834	-0.9470647	0.0051059835	0.5090929	1.0	0.4919727142407557
109	CD34+	CD4+/CD25 T Reg	HLA-DRB5	CD4	0.6758071	1.0	0.31222716	-0.3995736	-1.1886159	0.009648404	0.48397025	1.0	0.4919727142407557
734	CD56+ NK	CD8+/CD45RA+ Naive Cytotoxic	MIF	CD74_CXCR4	1.0027056	0.0	1.0045124	0.41436452	0.5181762	0.01779382	0.62717634	0.14706622851539805	0.49255074555697304
513	CD8+ Cytotoxic T	CD8+ Cytotoxic T	HLA-DRB5	LAG3	0.7063519	1.0	0.40477493	0.10245314	-0.624534	0.035171505	0.5164089	1.0	0.49406918606127903
120	CD56+ NK	CD4+/CD25 T Reg	HLA-DMA	CD4	0.27371657	1.0	0.074437864	-0.3882303	-1.05653	0.0041571963	0.31409922	1.0	0.4941442436306409
834	CD14+ Monocyte	CD14+ Monocyte	HLA-DQA1	CD4	1.00069	0.0	0.7343878	0.089994006	-0.33792296	0.0332477	0.58989036	0.40600761824620774	0.4952218650026201
638	CD4+/CD45RA+/CD25- Naive T	CD8+/CD45RA+ Naive Cytotoxic	CD40LG	CD53	0.7682529	0.5	0.31142548	0.10622841	0.1293008	0.013971954	0.4836492	0.552124154980173	0.4961716053156077
379	CD8+/CD45RA+ Naive Cytotoxic	CD4+/CD45RO+ Memory	IL16	CD4	0.6375141	0.0	0.4058155	0.46832314	0.5101463	0.04035211	0.5167294	0.023569264180220477	0.4961716053156077
579	CD34+	CD8+ Cytotoxic T	MIF	CD74_CXCR4	1.0004886	0.0	0.9140138	0.38792813	0.5130956	0.016190736	0.6160738	0.19343911372138864	0.49789824110364234
473	CD4+/CD25 T Reg	CD8+ Cytotoxic T	CD40LG	CD53	1.1145861	0.0	0.6882879	0.5924696	0.5770613	0.030879712	0.5820263	0.023569264180220477	0.49789824110364234
748	Dendritic	CD8+/CD45RA+ Naive Cytotoxic	S100A8	ITGB2	0.62761754	1.0	0.33086255	-0.20759428	-0.21530208	0.027017355	0.49121216	1.0	0.4982799804278697
580	CD34+	CD8+ Cytotoxic T	TIMP1	CD63	0.70154065	1.0	0.40639913	-0.35557136	-0.8845862	0.0054356777	0.51690894	1.0	0.4982799804278697
2	CD4+/CD25 T Reg	CD4+/CD25 T Reg	HLA-DQA1	CD4	0.27479413	1.0	0.07507513	-0.47068045	-1.7304466	0.003398852	0.31501824	1.0	0.5003366356111654
441	CD56+ NK	CD4+/CD45RO+ Memory	MIF	CD74_CXCR4	0.71371907	0.5	0.40757808	0.035395797	0.04133439	0.0072197914	0.5172705	1.0	0.5003943198221915
689	CD14+ Monocyte	CD8+/CD45RA+ Naive Cytotoxic	LGALS3	LAG3	0.8640815	0.0	0.3089006	0.5652771	0.71028584	0.07468301	0.48263282	0.023569264180220477	0.5003943198221915
466	CD4+/CD25 T Reg	CD8+ Cytotoxic T	HLA-DRB1	LAG3	0.6265515	1.0	0.34101444	-0.055253685	-1.0562477	0.022336397	0.4949892	1.0	0.5003943198221915
667	CD8+ Cytotoxic T	CD8+/CD45RA+ Naive Cytotoxic	MIF	CD74_CXCR4	0.99825597	0.0	0.995857	0.40932697	0.42385095	0.0176405	0.6261641	0.15128291428284896	0.5005798570117852
999	CD4+/CD25 T Reg	CD34+	CD40LG	CD53	0.6263247	1.0	0.32671592	0.05763164	-0.018577248	0.014657955	0.4896363	1.0	0.5025146319227006
848	CD14+ Monocyte	CD14+ Monocyte	ICAM4	ITGA4	0.6644226	0.0	0.40819067	0.58819836	0.94399935	0.081815414	0.5174581	0.023569264180220477	0.5025146319227006
698	CD19+ B	CD8+/CD45RA+ Naive Cytotoxic	HLA-DRA	LAG3	1.7878641	0.0	0.68296814	0.35081506	0.1828478	0.044940554	0.5810822	0.04067146079896725	0.5032666958787941
683	CD14+ Monocyte	CD8+/CD45RA+ Naive Cytotoxic	HLA-DQA1	LAG3	0.8599341	0.5	0.3072212	0.13090894	-0.45446008	0.039109286	0.48195222	0.552124154980173	0.5046409251535242
844	CD14+ Monocyte	CD14+ Monocyte	GNAI2	FPR1	0.6619303	0.0	0.4089478	0.5459186	0.7671974	0.13158174	0.5176894	0.023569264180220477	0.5046409251535242
88	CD19+ B	CD4+/CD25 T Reg	HLA-DQA1	CD4	1.297277	0.0	0.6797534	0.1745046	-0.12020782	0.030774258	0.5805079	0.19088970388542068	0.5059587408564148
678	CD8+/CD45RA+ Naive Cytotoxic	CD8+/CD45RA+ Naive Cytotoxic	MIF	CD74_CXCR4	0.98999995	0.0	0.9797973	0.3999799	0.43321627	0.01735602	0.62425923	0.15887951960120786	0.5059587408564148
414	CD19+ B	CD4+/CD45RO+ Memory	TIMP1	CD63	0.27826315	1.0	0.07572339	-0.77278936	-1.6619954	0.0010128169	0.31594658	1.0	0.5065188175495191
1172	CD8+ Cytotoxic T	Dendritic	HLA-DPA1	CD4	0.73623353	1.0	0.41058812	-0.35421845	-1.1818254	0.011126343	0.5181892	1.0	0.5067732079387898
185	CD4+/CD45RO+ Memory	CD4+/CD45RA+/CD25- Naive T	IL16	CD4	0.6244836	0.0	0.38917553	0.4472059	0.43882334	0.03869752	0.5115002	0.023569264180220477	0.5067732079387898
681	CD14+ Monocyte	CD8+/CD45RA+ Naive Cytotoxic	HLA-DRA	LAG3	1.7780039	0.0	0.67897546	0.34568328	-0.19696087	0.044677828	0.5803684	0.2562692882537252	0.5086559750963929
1065	CD4+/CD45RA+/CD25- Naive T	CD56+ NK	CD40LG	CD53	0.9779153	0.0	0.41216823	0.33589107	0.4301612	0.01849173	0.51866865	0.13592428727942835	0.508911488702624
1233	CD19+ B	Dendritic	TIMP1	CD63	0.7615113	1.0	0.30473214	-0.2832008	-0.8012762	0.0040758597	0.48093677	1.0	0.5110557758691543
334	CD4+/CD45RA+/CD25- Naive T	CD4+/CD45RO+ Memory	HLA-DQB1	CD4	0.6432961	0.5	0.4129024	-0.029352099	-0.7616672	0.019040948	0.51889086	0.8637232353100102	0.5110557758691543
754	Dendritic	CD8+/CD45RA+ Naive Cytotoxic	GNAI2	S1PR4	0.9885858	0.0	0.9296988	0.33866605	0.38332665	0.021246966	0.6180841	0.08585868178601401	0.5113583817504741
670	CD8+/CD45RA+ Naive Cytotoxic	CD8+/CD45RA+ Naive Cytotoxic	HLA-DRA	LAG3	0.2884884	1.0	0.07582555	-0.42953873	-1.9562874	0.00498946	0.31609228	1.0	0.5126907978698295
155	CD4+/CD25 T Reg	CD4+/CD45RA+/CD25- Naive T	HLA-DRB5	CD4	0.64452577	1.0	0.4130708	-0.2651382	-1.039274	0.012764662	0.5189417	1.0	0.5132060778625079
887	CD34+	CD14+ Monocyte	TIMP1	CD63	0.61959046	1.0	0.3394143	-0.4385969	-0.901371	0.0045397407	0.49440134	1.0	0.5132060778625079
758	CD4+/CD25 T Reg	CD14+ Monocyte	HLA-DRB1	CD4	0.66878986	1.0	0.413124	-0.40984806	-1.2213978	0.009623393	0.5189578	1.0	0.515362403106812
995	Dendritic	CD19+ B	TNFSF13B	TNFRSF17	0.61908567	0.0	0.34455392	0.8105738	1.4158704	0.21699658	0.49627978	0.0015609227499078985	0.515362403106812
701	CD19+ B	CD8+/CD45RA+ Naive Cytotoxic	HLA-DRB1	LAG3	1.7595904	0.0	0.6715192	0.37190777	0.10004836	0.043984417	0.57902324	0.06507705122865473	0.5167786449079275
991	Dendritic	CD19+ B	S100A9	ITGB2	0.9878632	1.0	0.8651739	-0.22873902	-0.09467131	0.019610532	0.609559	1.0	0.5167786449079275
316	CD4+/CD25 T Reg	CD4+/CD45RO+ Memory	HLA-DRA	CD4	0.61906075	1.0	0.38319755	-0.29429504	-1.7372651	0.008967434	0.50956607	1.0	0.517524760026194
1112	Dendritic	CD56+ NK	ICAM4	ITGB2	1.2128778	0.0	0.41543046	0.35512832	0.2725602	0.027071163	0.51965266	0.03538220722600695	0.517524760026194
1157	CD4+/CD45RO+ Memory	Dendritic	HLA-DMA	CD4	0.28933543	1.0	0.076602526	-0.34062773	-0.86226344	0.004278088	0.31719527	1.0	0.5188525849962237
78	CD14+ Monocyte	CD4+/CD25 T Reg	ICAM4	ITGB2	0.98713493	0.0	0.9547455	0.30646873	0.5780267	0.062215157	0.6212168	0.023569264180220477	0.5194964677147907
263	CD34+	CD4+/CD45RA+/CD25- Naive T	HLA-DQA1	CD4	0.6473702	1.0	0.41646212	-0.07181758	-1.065175	0.018854355	0.5199622	1.0	0.5196931570447808
1178	CD8+ Cytotoxic T	Dendritic	LTB	CD40	1.5350657	0.0	0.41667688	0.3523668	0.4452243	0.02514328	0.5200265	0.04394816629081867	0.5218676025866995
327	CD4+/CD25 T Reg	CD4+/CD45RO+ Memory	MIF	CD74_CXCR4	0.6179703	1.0	0.33200708	-0.073006675	-0.17083204	0.005881136	0.49164373	1.0	0.5218676025866995
48	CD8+ Cytotoxic T	CD4+/CD25 T Reg	HLA-DRB5	CD4	0.65444744	1.0	0.29959542	-0.41418067	-1.1016463	0.00925806	0.47881523	1.0	0.5240481050760779
1132	CD4+/CD25 T Reg	Dendritic	LTB	CD40	1.5366582	0.0	0.41713017	0.35342854	0.5613966	0.025170634	0.52016217	0.04352811514504322	0.5240481050760779
62	CD8+/CD45RA+ Naive Cytotoxic	CD4+/CD25 T Reg	HLA-DRB5	CD4	0.2780549	1.0	0.077003494	-0.6715803	-1.90734	0.0023795522	0.31776088	1.0	0.5250041873528286
933	CD4+/CD45RA+/CD25- Naive T	CD19+ B	CD40LG	CD53	0.9930304	0.0	0.41943106	0.35244787	0.4393694	0.018817574	0.5208487	0.12542776550537954	0.526234672937043
1063	CD4+/CD25 T Reg	CD56+ NK	GNAI2	S1PR5	0.61742884	0.0	0.37162256	0.9447559	0.69136554	0.06219404	0.50573295	0.023569264180220477	0.526234672937043
896	CD56+ NK	CD14+ Monocyte	ANXA1	FPR1	0.9791807	0.0	0.72051233	0.553336	0.74520063	0.09204058	0.5875811	0.023569264180220477	0.5276804988688756
684	CD14+ Monocyte	CD8+/CD45RA+ Naive Cytotoxic	HLA-DRB1	LAG3	1.7498059	0.0	0.66755724	0.3660221	-0.014496744	0.043724906	0.57830185	0.1320340414990781	0.5276804988688756
1228	CD19+ B	Dendritic	HLA-DMB	CD4	0.7486986	0.0	0.41990378	0.19269559	0.2712679	0.03924775	0.52098924	0.06795295556291918	0.5284273145937214
1280	Dendritic	Dendritic	S100A8	ITGB2	1.0741414	0.0	0.66712844	0.25975204	0.4385552	0.054475937	0.57822347	0.033970627472927936	0.530418640670554
1148	CD4+/CD45RA+/CD25- Naive T	Dendritic	CD40LG	CD53	0.7426856	1.0	0.2991404	0.0782219	-0.010854989	0.0134207895	0.47862557	1.0	0.5306260384702408
1068	CD4+/CD45RA+/CD25- Naive T	CD56+ NK	GNAI2	S1PR5	0.65219355	0.0	0.421363	0.9886821	0.7435736	0.07051851	0.5214221	0.023569264180220477	0.5306260384702408
658	CD8+ Cytotoxic T	CD8+/CD45RA+ Naive Cytotoxic	HLA-DQB1	LAG3	0.29232514	1.0	0.07737916	-0.20472585	-1.0777967	0.0100336205	0.31828865	1.0	0.5311456133637718
106	CD34+	CD4+/CD25 T Reg	HLA-DPA1	CD4	0.86115336	1.0	0.42183763	-0.32539308	-1.098512	0.011431187	0.5215625	1.0	0.5328308529907284
574	CD34+	CD8+ Cytotoxic T	HLA-DRB5	LAG3	0.72771156	1.0	0.42184132	0.117060214	-0.7115036	0.036654428	0.52156365	1.0	0.5350417665793112
653	CD4+/CD45RO+ Memory	CD8+/CD45RA+ Naive Cytotoxic	GNAI2	S1PR4	0.77872586	1.0	0.42319432	0.07350223	-0.06244108	0.009671514	0.5219631	1.0	0.5372587876601168
397	CD14+ Monocyte	CD4+/CD45RO+ Memory	ICAM4	ITGA4	0.6143807	0.0	0.3234384	0.5129582	0.80925333	0.06482816	0.48837656	0.023569264180220477	0.5372587876601168
608	Dendritic	CD8+ Cytotoxic T	ICAM4	ITGA4	0.30369812	0.5	0.078246	0.009319581	-0.03385997	0.015683183	0.31949848	0.552124154980173	0.5372768714531804
739	Dendritic	CD8+/CD45RA+ Naive Cytotoxic	HLA-DQA1	LAG3	1.7375579	0.0	0.6625976	0.68468803	1.4782498	0.08434873	0.5773923	0.0062546614108489685	0.5386632244509776
549	CD14+ Monocyte	CD8+ Cytotoxic T	MIF	CD74_CXCR4	0.61370325	1.0	0.36818808	-0.049972966	-0.037671685	0.0065220413	0.50457245	1.0	0.539481924657272
64	CD8+/CD45RA+ Naive Cytotoxic	CD4+/CD25 T Reg	MIF	CD74_CXCR4	0.7137785	0.5	0.423269	0.037750926	0.07535976	0.007497739	0.5219852	1.0	0.539481924657272
1055	Dendritic	CD34+	TNFSF13B	HLA-DPB1	0.98974156	1.0	0.6576316	-0.12741157	-0.8518739	0.03727718	0.5764742	1.0	0.5414214156754003
1124	CD4+/CD25 T Reg	Dendritic	HLA-DRB1	CD4	0.6136369	1.0	0.31896657	-0.5047778	-1.4003699	0.007430072	0.48663738	1.0	0.5417111859949041
843	CD14+ Monocyte	CD14+ Monocyte	ANXA1	FPR1	0.67681396	0.0	0.42356476	0.26592988	0.24526745	0.05410754	0.5220723	0.031602499760079	0.5417111859949041
427	CD34+	CD4+/CD45RO+ Memory	SPON2	ITGA4	0.29358906	0.5	0.07838735	0.08067596	-0.04151717	0.007890358	0.3196947	1.0	0.5433979700451814
1084	CD8+/CD45RA+ Naive Cytotoxic	CD56+ NK	GNAI2	S1PR5	0.61207724	0.0	0.36396566	0.93799406	0.70518476	0.060912598	0.5031308	0.023569264180220477	0.5439465800971408
517	CD8+ Cytotoxic T	CD8+ Cytotoxic T	SPON2	ITGB2	0.80431485	0.5	0.4236486	0.07543303	-0.008845955	0.013864141	0.52209705	0.552124154980173	0.5439465800971408
914	Dendritic	CD14+ Monocyte	ANXA1	FPR1	0.97265893	0.0	0.71410745	0.5471369	0.7742467	0.091222405	0.5864988	0.023569264180220477	0.544184577134873
901	CD56+ NK	CD14+ Monocyte	TIMP1	CD63	0.6708088	1.0	0.42448682	-0.39363316	-0.7025844	0.0056776046	0.52234364	1.0	0.5461881153881084
310	Dendritic	CD4+/CD45RA+/CD25- Naive T	TNFSF13B	HLA-DPB1	0.61160207	1.0	0.3382329	-0.3415881	-1.2481846	0.019172389	0.4939655	1.0	0.5461881153881084
140	Dendritic	CD4+/CD25 T Reg	S100A8	ITGB2	0.75199664	1.0	0.42452934	-0.07741515	0.062046736	0.034665935	0.52235615	1.0	0.5484358002919347
147	CD4+/CD25 T Reg	CD4+/CD45RA+/CD25- Naive T	HLA-DRA	CD4	0.61070216	1.0	0.37274468	-0.30868185	-1.835911	0.00872282	0.50610983	1.0	0.5484358002919347
657	CD8+ Cytotoxic T	CD8+/CD45RA+ Naive Cytotoxic	HLA-DRB1	LAG3	0.8242141	1.0	0.29275706	-0.1907665	-0.9688143	0.019175548	0.4759349	1.0	0.5484358002919347
464	CD4+/CD25 T Reg	CD8+ Cytotoxic T	HLA-DQA2	LAG3	0.29822797	1.0	0.07868388	0.058551073	-0.92084384	0.012231365	0.32010546	1.0	0.5495089175639024
1274	Dendritic	Dendritic	HLA-DMB	CD4	1.0654542	0.0	0.65662843	0.49211174	0.9659329	0.06137404	0.5762878	0.023569264180220477	0.5497257433659513
324	CD4+/CD25 T Reg	CD4+/CD45RO+ Memory	HLA-DRB5	CD4	0.6528843	1.0	0.42465454	-0.2507514	-0.940628	0.013122621	0.5223929	1.0	0.5506896432327466
1082	CD8+/CD45RA+ Naive Cytotoxic	CD56+ NK	MIF	CD74_CXCR4	0.71581054	0.5	0.4273631	0.040415674	-0.046570122	0.0075702616	0.52318597	1.0	0.5529496526346718
779	CD4+/CD45RA+/CD25- Naive T	CD14+ Monocyte	HLA-DRB5	CD4	0.60811335	1.0	0.35439193	-0.3482075	-0.73684585	0.010951376	0.49979883	1.0	0.5552158369218366
950	CD8+ Cytotoxic T	CD19+ B	GNAI2	S1PR4	0.6724795	1.0	0.29159257	-0.050071254	-0.07497975	0.006663941	0.47543788	1.0	0.5552158369218366
42	CD8+ Cytotoxic T	CD4+/CD25 T Reg	HLA-DRB1	CD4	0.8708271	1.0	0.42755854	-0.39372087	-1.1642394	0.009959635	0.523243	1.0	0.5552158369218366
803	CD8+ Cytotoxic T	CD14+ Monocyte	HLA-DRB1	CD4	0.9649699	1.0	0.6998125	-0.23168144	-0.85227716	0.016301574	0.5840447	1.0	0.5552865883581766
630	CD4+/CD45RA+/CD25- Naive T	CD8+/CD45RA+ Naive Cytotoxic	HLA-DQA1	LAG3	0.29610756	1.0	0.07891078	-0.22486477	-1.3648491	0.010045349	0.32041886	1.0	0.5556097224334703
418	CD34+	CD4+/CD45RO+ Memory	HLA-DQA1	CD4	0.6557288	1.0	0.42814097	-0.057430774	-0.9665291	0.019383088	0.5234128	1.0	0.5574882045183692
687	CD14+ Monocyte	CD8+/CD45RA+ Naive Cytotoxic	HLA-DPA1	LAG3	1.7185699	0.0	0.6549088	0.40668255	0.06793767	0.049902167	0.57596755	0.08516417629674967	0.5580743482690835
1183	CD8+ Cytotoxic T	Dendritic	TIMP1	CD63	0.9639358	1.0	0.8253983	-0.1054959	-0.42091876	0.011039884	0.6039442	1.0	0.5580743482690835
978	CD34+	CD19+ B	MIF	CD74_CXCR4	0.7601713	0.5	0.29140702	0.07278265	-0.14980465	0.005161951	0.4753585	1.0	0.5597667638483963
484	CD4+/CD45RA+/CD25- Naive T	CD8+ Cytotoxic T	HLA-DPA1	LAG3	0.60612506	1.0	0.32469368	0.011595488	-0.95347345	0.024740724	0.4888605	1.0	0.5597667638483963
366	CD8+ Cytotoxic T	CD4+/CD45RO+ Memory	CD40LG	CD53	0.86121005	0.0	0.4282001	0.25824738	0.25819495	0.019210992	0.52343	0.1146832567993358	0.5597667638483963
992	Dendritic	CD19+ B	ICAM4	ITGA4	0.30674303	1.0	0.079375245	0.013897628	-0.032889873	0.015909523	0.32105815	1.0	0.5617003930780122
783	CD4+/CD45RA+/CD25- Naive T	CD14+ Monocyte	MIF	CD74_CXCR4	0.8360097	0.5	0.28996435	0.15609513	0.06155753	0.005136396	0.47473967	1.0	0.5620515233360455
665	CD8+ Cytotoxic T	CD8+/CD45RA+ Naive Cytotoxic	SPON2	ITGB2	0.60524696	1.0	0.2915486	-0.13291767	-0.29907152	0.009541093	0.47541904	1.0	0.5620515233360455
784	CD4+/CD45RA+/CD25- Naive T	CD14+ Monocyte	TIMP1	CD63	0.6734943	1.0	0.42894733	-0.39127567	-0.81986076	0.005737265	0.5236475	1.0	0.5620515233360455
927	CD4+/CD25 T Reg	CD19+ B	CD40LG	CD53	1.0580378	0.0	0.6464122	0.5305268	0.58608747	0.029000975	0.5743722	0.02753544995752052	0.5636644586792143
651	CD4+/CD45RO+ Memory	CD8+/CD45RA+ Naive Cytotoxic	MIF	CD74_CXCR4	0.96122336	0.0	0.92382085	0.3674003	0.4505868	0.016364459	0.6173352	0.182164775181487	0.5636644586792143
883	CD34+	CD14+ Monocyte	SPON2	ITGB2	1.1483907	0.0	0.42925054	0.37871248	0.3854816	0.014047467	0.52373564	0.269570705642559	0.5643424914054436
1005	CD4+/CD45RA+/CD25- Naive T	CD34+	MIF	CD74_CXCR4	0.83594227	0.5	0.28976548	0.15600689	0.035166323	0.005132873	0.47465414	1.0	0.5643424914054436
135	Dendritic	CD4+/CD25 T Reg	HLA-DMA	CD4	1.2397578	0.0	0.6457376	0.41809863	0.9018456	0.036063068	0.57424456	0.023569264180220477	0.566466775481929
158	CD4+/CD25 T Reg	CD4+/CD45RA+/CD25- Naive T	CD40LG	CD53	0.76513237	1.0	0.42950708	0.20968056	0.28800395	0.01926963	0.52381015	0.763349020287136	0.5666396764807174
821	CD8+/CD45RA+ Naive Cytotoxic	CD14+ Monocyte	HLA-DQB1	CD4	0.32445347	1.0	0.07982239	-0.32416782	-1.2367091	0.003681	0.3216707	1.0	0.5677809379216556
53	CD8+ Cytotoxic T	CD4+/CD25 T Reg	MIF	CD74_CXCR4	0.7220346	0.0	0.43020672	0.047098022	0.06599444	0.0076206336	0.52401316	1.0	0.568943086985995
1064	CD4+/CD25 T Reg	CD56+ NK	GNAI2	S1PR4	0.60175145	1.0	0.35533464	-0.10832207	-0.2037068	0.008120676	0.5001309	1.0	0.568943086985995
717	CD34+	CD8+/CD45RA+ Naive Cytotoxic	HLA-DPA1	LAG3	0.81454027	1.0	0.28883988	-0.122438714	-0.90308696	0.022008767	0.47425523	1.0	0.568943086985995
1250	CD34+	Dendritic	MIF	CD74_CXCR4	0.9600903	0.0	0.809351	0.33495075	0.3548181	0.014336753	0.6015937	0.269570705642559	0.569273910885404
878	CD34+	CD14+ Monocyte	HLA-DMA	CD4	0.687873	1.0	0.43159556	0.040915936	-0.30840406	0.024103694	0.5244151	1.0	0.571252731345403
970	CD19+ B	CD19+ B	GNAI2	S1PR4	0.6705948	0.5	0.287547	-0.052452534	-0.102675885	0.0065714843	0.47369596	1.0	0.571252731345403
483	CD4+/CD45RA+/CD25- Naive T	CD8+ Cytotoxic T	HLA-DPB1	LAG3	0.60018754	1.0	0.3199496	0.034424543	-1.0538286	0.024556056	0.4870217	1.0	0.571252731345403
522	CD8+ Cytotoxic T	CD8+ Cytotoxic T	GNAI2	S1PR4	0.6627315	1.0	0.28629583	-0.06082967	-0.25672856	0.0065428903	0.47315246	1.0	0.5735686179830689
125	CD56+ NK	CD4+/CD25 T Reg	MIF	CD74_CXCR4	0.7264842	0.0	0.43394583	0.05213556	0.16031969	0.0076868674	0.52509224	1.0	0.5735686179830689
1154	CD4+/CD45RO+ Memory	Dendritic	HLA-DQB1	CD4	0.29423016	1.0	0.08026057	-0.40107572	-1.3499709	0.003701207	0.32226825	1.0	0.5738513653885277
1078	CD8+ Cytotoxic T	CD56+ NK	MIF	CD74_CXCR4	0.72406656	0.0	0.43436792	0.04976277	-0.055935442	0.007694345	0.5252135	1.0	0.5758907553231197
877	CD34+	CD14+ Monocyte	HLA-DPA1	CD4	0.9552961	1.0	0.6904487	-0.16335365	-0.7865498	0.018710159	0.58240753	1.0	0.5777240602178478
668	CD8+ Cytotoxic T	CD8+/CD45RA+ Naive Cytotoxic	TIMP1	CD63	0.5972935	1.0	0.35477903	-0.47694862	-1.0807985	0.0047452473	0.49993527	1.0	0.5782191517896829
1045	CD56+ NK	CD34+	SPON2	ITGB2	0.95966136	0.5	0.4356129	0.8328773	0.3705498	0.014255679	0.5255703	0.552124154980173	0.5782191517896829
666	CD8+ Cytotoxic T	CD8+/CD45RA+ Naive Cytotoxic	SPON2	ITGA4	0.28694466	0.5	0.080325566	0.09861215	0.026368767	0.008085455	0.32235667	1.0	0.5799116839027554
1135	CD4+/CD25 T Reg	Dendritic	TIMP1	CD63	0.95306706	1.0	0.7974424	-0.11503744	-0.41484857	0.010665968	0.59981596	1.0	0.5805503015418204
171	CD4+/CD45RA+/CD25- Naive T	CD4+/CD45RA+/CD25- Naive T	HLA-DRB5	CD4	0.6641875	1.0	0.43651253	-0.25169218	-0.8307796	0.0134890545	0.52582747	1.0	0.5805538158068856
1085	CD8+/CD45RA+ Naive Cytotoxic	CD56+ NK	GNAI2	S1PR4	0.59639984	1.0	0.34801334	-0.115083925	-0.18988758	0.007953358	0.49752852	1.0	0.5805538158068856
875	CD34+	CD14+ Monocyte	HLA-DQB1	CD4	0.69394994	1.0	0.43747774	-0.057057917	-0.49859866	0.020174235	0.52610284	1.0	0.5828947557988544
1060	CD4+/CD25 T Reg	CD56+ NK	CD40LG	CD53	1.0429226	0.0	0.635219	0.51397	0.57687926	0.028498799	0.57223564	0.030306160974158586	0.5833812772252814
966	CD14+ Monocyte	CD19+ B	GNAI2	S1PR4	0.95304775	0.0	0.8938458	0.30443436	0.5276782	0.020427596	0.6134317	0.09378182610839729	0.5833812772252814
1140	CD4+/CD45RA+/CD25- Naive T	Dendritic	HLA-DRB1	CD4	0.7724604	1.0	0.43766198	-0.40923762	-1.0964373	0.010194987	0.52615535	1.0	0.5852419801897178
566	CD19+ B	CD8+ Cytotoxic T	GNAI2	S1PR4	0.6608468	0.5	0.28232372	-0.06321095	-0.2844247	0.0064521134	0.4714114	1.0	0.5852419801897178
823	CD8+/CD45RA+ Naive Cytotoxic	CD14+ Monocyte	HLA-DPA1	CD4	0.32513952	1.0	0.080486454	-0.5321795	-2.07778	0.0021810662	0.32257524	1.0	0.5859619018884661
440	CD56+ NK	CD4+/CD45RO+ Memory	SPON2	ITGA4	1.019135	0.0	0.6326281	1.4917502	1.4331225	0.06367943	0.5717354	0.011804604761280642	0.5862169704199767
1108	CD56+ NK	CD56+ NK	MIF	CD74_CXCR4	0.72851616	0.5	0.4381432	0.05480031	0.038389802	0.0077612195	0.5262923	1.0	0.5875954974036018
1217	CD14+ Monocyte	Dendritic	GNAI2	S1PR4	0.59347343	1.0	0.29492304	-0.09240839	-0.32362747	0.0067400536	0.47685423	1.0	0.5875954974036018
868	CD19+ B	CD14+ Monocyte	MIF	CD74_CXCR4	0.8124703	0.0	0.28071246	0.12944461	0.11983544	0.004972509	0.47069833	0.7932034993971655	0.5899553158646339
512	CD8+ Cytotoxic T	CD8+ Cytotoxic T	HLA-DPA1	LAG3	0.74914813	1.0	0.43896914	0.09530568	-0.8377032	0.033448186	0.5265271	1.0	0.5899553158646339
1143	CD4+/CD45RA+/CD25- Naive T	Dendritic	HLA-DPA1	CD4	0.59321046	1.0	0.30370098	-0.43792865	-1.2975956	0.008229856	0.48051372	1.0	0.5899553158646339
853	CD14+ Monocyte	CD14+ Monocyte	C1QA	CD33	1.0408103	0.0	0.6310087	0.64945036	1.4574127	0.23139751	0.57142156	0.00812742714115842	0.5919024419500508
618	CD4+/CD25 T Reg	CD8+/CD45RA+ Naive Cytotoxic	HLA-DQB1	LAG3	0.3021223	1.0	0.081346326	-0.19764356	-1.1236572	0.010548036	0.32373744	1.0	0.5920020277697872
1034	CD19+ B	CD34+	MIF	CD74_CXCR4	0.81240296	0.0	0.28051996	0.12935637	0.09344423	0.0049690986	0.47061288	0.7969761463805802	0.5923214439969418
325	CD4+/CD25 T Reg	CD4+/CD45RO+ Memory	IL16	CD4	0.5927814	0.0	0.35098734	0.40388164	0.48538607	0.034900293	0.49859214	0.023569264180220477	0.5923214439969418
124	CD56+ NK	CD4+/CD25 T Reg	SPON2	ITGA4	0.9606761	0.0	0.43897417	1.4038545	1.3963614	0.044186503	0.52652854	0.022199939052973353	0.5923214439969418
1137	CD4+/CD45RA+/CD25- Naive T	Dendritic	HLA-DRA	CD4	0.7745229	1.0	0.43920335	-0.35697755	-1.2366567	0.01027806	0.52659357	1.0	0.5946938902246517
173	CD4+/CD45RA+/CD25- Naive T	CD4+/CD45RA+/CD25- Naive T	CD40LG	CD53	0.700125	1.0	0.27869	0.031601608	0.14128587	0.012503293	0.4697977	1.0	0.5970726629718919
1284	Dendritic	Dendritic	MIF	CD74_CXCR4	0.66435003	0.5	0.43979645	0.00012684613	-0.10188061	0.0077905045	0.5267618	1.0	0.5970726629718919
706	CD19+ B	CD8+/CD45RA+ Naive Cytotoxic	LGALS3	LAG3	0.3053694	1.0	0.08266118	-0.0077634156	-0.31412494	0.019985024	0.32549512	1.0	0.5980320699708455
235	CD14+ Monocyte	CD4+/CD45RA+/CD25- Naive T	ICAM4	ITGB2	0.684157	1.0	0.44161355	-0.010637611	0.009275675	0.02877736	0.5272757	1.0	0.599457770662789
873	CD34+	CD14+ Monocyte	HLA-DQA1	CD4	0.5912961	1.0	0.3381136	-0.1683329	-0.97124135	0.015307308	0.49392143	1.0	0.599457770662789
360	CD8+ Cytotoxic T	CD4+/CD45RO+ Memory	HLA-DPB1	CD4	0.9473655	1.0	0.7855955	-0.07304552	-0.82639927	0.0214429	0.59801817	1.0	0.6004656093730569
958	CD14+ Monocyte	CD19+ B	S100A8	ITGB2	0.5904225	1.0	0.34440944	-0.20810975	-0.24906936	0.02812356	0.49622738	1.0	0.6018492217214704
39	CD8+ Cytotoxic T	CD4+/CD25 T Reg	HLA-DRA	CD4	0.6178086	1.0	0.27792785	-0.48535746	-1.4709868	0.006503955	0.46945667	1.0	0.6018492217214704
38	CD4+/CD45RO+ Memory	CD4+/CD25 T Reg	GNAI2	S1PR4	0.80711424	0.5	0.44310507	0.10483298	0.14247695	0.010126545	0.52769583	0.6700471835287926	0.6018492217214704
59	CD8+/CD45RA+ Naive Cytotoxic	CD4+/CD25 T Reg	HLA-DPB1	CD4	0.2889735	1.0	0.08346056	-0.62908083	-2.1964345	0.0022780637	0.3265525	1.0	0.6040520369157685
763	CD4+/CD25 T Reg	CD14+ Monocyte	HLA-DRB5	CD4	0.5884516	1.0	0.3353603	-0.36165354	-0.9453403	0.010363261	0.4928996	1.0	0.6042470245720633
191	CD4+/CD45RO+ Memory	CD4+/CD45RA+/CD25- Naive T	GNAI2	S1PR4	0.8079672	0.5	0.44370323	0.10577428	-0.16957185	0.010140217	0.527864	0.6668004436064993	0.6042470245720633
384	CD14+ Monocyte	CD4+/CD45RO+ Memory	HLA-DQA2	CD4	0.9447119	0.0	0.78234303	0.2125493	-0.1439417	0.043250766	0.5975195	0.2065713195781755	0.6061974978440223
367	CD8+ Cytotoxic T	CD4+/CD45RO+ Memory	SPON2	ITGB2	0.83745074	0.5	0.44563732	0.11011418	0.012984127	0.014583734	0.5284059	0.552124154980173	0.6066511876386951
1142	CD4+/CD45RA+/CD25- Naive T	Dendritic	HLA-DPB1	CD4	0.58727294	1.0	0.29926366	-0.4150996	-1.3979508	0.008168428	0.47867692	1.0	0.6090617193454922
1059	Dendritic	CD34+	GNAI2	S1PR4	0.6745098	1.0	0.44576776	-0.007962771	-0.029770494	0.010187398	0.52844244	1.0	0.6090617193454922
1227	CD19+ B	Dendritic	HLA-DMA	CD4	1.024609	0.0	0.62610304	0.27308556	0.26669085	0.034966525	0.5704656	0.029988405804371746	0.6090703245914304
552	CD14+ Monocyte	CD8+ Cytotoxic T	GNAI2	S1PR4	0.9432998	0.0	0.87760913	0.29367596	0.34592938	0.020056529	0.6112559	0.10066210308917385	0.6090703245914304
529	CD8+/CD45RA+ Naive Cytotoxic	CD8+ Cytotoxic T	LGALS3	LAG3	0.3044128	1.0	0.08362558	0.20389077	-0.18549076	0.020218188	0.32676974	1.0	0.6100619370286832
626	CD4+/CD25 T Reg	CD8+/CD45RA+ Naive Cytotoxic	TIMP1	CD63	0.5864248	1.0	0.3427628	-0.48649016	-1.0747283	0.004584528	0.49562833	1.0	0.6114786281165827
985	CD56+ NK	CD19+ B	TIMP1	CD63	0.69229615	1.0	0.4464524	-0.3718638	-0.7939066	0.005971399	0.5286336	1.0	0.6114786281165827
1066	CD4+/CD45RA+/CD25- Naive T	CD56+ NK	MIF	CD74_CXCR4	0.9498629	0.5	0.6259452	0.30539915	0.27822137	0.011087923	0.57043475	0.552124154980173	0.6119477172157831
387	CD14+ Monocyte	CD4+/CD45RO+ Memory	HLA-DQB1	CD4	0.9429326	0.0	0.7801622	0.18725577	-0.157821	0.035977088	0.59718376	0.22036108292178136	0.6119477172157831
488	CD4+/CD45RA+/CD25- Naive T	CD8+ Cytotoxic T	CD40LG	CD53	1.0495788	0.0	0.44660255	0.41439062	0.43034324	0.02003661	0.52867556	0.10144929076488683	0.6139019223760933
337	CD4+/CD45RA+/CD25- Naive T	CD4+/CD45RO+ Memory	HLA-DMA	CD4	0.5853586	0.5	0.34188932	0.012471765	-0.4521036	0.019093791	0.49530944	0.552124154980173	0.6139019223760933
1195	CD8+/CD45RA+ Naive Cytotoxic	Dendritic	TIMP1	CD63	0.94214237	1.0	0.76934224	-0.12462801	-0.4087696	0.010290123	0.59550285	1.0	0.6148296588688253
976	CD34+	CD19+ B	TNFSF13B	HLA-DPB1	1.5758793	0.0	0.6232289	0.079357214	-0.07086763	0.0353271	0.56990176	0.19088970388542068	0.6148296588688253
712	CD34+	CD8+/CD45RA+ Naive Cytotoxic	HLA-DQA2	LAG3	0.30884793	1.0	0.084069744	-0.17472456	-0.9774124	0.013068593	0.32735267	1.0	0.616061778733717
221	CD8+/CD45RA+ Naive Cytotoxic	CD4+/CD45RA+/CD25- Naive T	TIMP1	CD63	0.6725422	0.5	0.44678763	-0.39776525	-0.8880617	0.005975883	0.5287271	1.0	0.6163316105481514
426	CD34+	CD4+/CD45RO+ Memory	SPON2	ITGB2	0.774168	1.0	0.2756465	-0.012960784	-0.23803699	0.009020688	0.46843034	1.0	0.6163316105481514
156	CD4+/CD25 T Reg	CD4+/CD45RA+/CD25- Naive T	IL16	CD4	0.5844228	0.0	0.3414131	0.38949484	0.38674003	0.03394828	0.4951352	0.023569264180220477	0.6163316105481514
572	CD34+	CD8+ Cytotoxic T	HLA-DPB1	LAG3	0.978327	1.0	0.62208307	0.24860108	-0.6575179	0.04774473	0.5696762	1.0	0.617716132702303
197	CD8+ Cytotoxic T	CD4+/CD45RA+/CD25- Naive T	HLA-DPB1	CD4	0.9390069	1.0	0.764166	-0.087432325	-0.9250453	0.020857979	0.59468955	1.0	0.617716132702303
1008	CD4+/CD45RA+/CD25- Naive T	CD34+	GNAI2	S1PR4	0.5838077	1.0	0.34080446	-0.122567385	-0.19667804	0.007788609	0.49491215	1.0	0.6187677010568844
69	CD14+ Monocyte	CD4+/CD25 T Reg	HLA-DQA1	CD4	0.9065472	1.0	0.44868273	-0.072045416	-0.6498852	0.020313067	0.52925444	1.0	0.6187677010568844
225	CD14+ Monocyte	CD4+/CD45RA+/CD25- Naive T	HLA-DQA2	CD4	0.9363533	0.5	0.76100224	0.1981625	-0.24258775	0.04207097	0.5941894	0.552124154980173	0.6206071218679619
432	CD56+ NK	CD4+/CD45RO+ Memory	HLA-DRB1	CD4	0.58138883	1.0	0.33702362	-0.39028123	-1.704565	0.007850696	0.49351785	1.0	0.6212102023264188
338	CD4+/CD45RA+/CD25- Naive T	CD4+/CD45RO+ Memory	HLA-DRB5	CD4	0.672546	1.0	0.44875365	-0.23730537	-0.73213357	0.013867328	0.5292741	1.0	0.6212102023264188
77	CD14+ Monocyte	CD4+/CD25 T Reg	IL16	CD4	0.2915704	1.0	0.08499631	-0.07453887	-0.1678127	0.008451575	0.3285606	1.0	0.6220515704549969
50	CD8+ Cytotoxic T	CD4+/CD25 T Reg	CD40LG	CD53	0.89612794	0.0	0.44924265	0.2964962	0.2531915	0.020155057	0.52940977	0.09832800859442196	0.6236591227808826
736	CD56+ NK	CD8+/CD45RA+ Naive Cytotoxic	GNAI2	S1PR4	0.7898998	0.0	0.45016316	0.087620914	0.03399211	0.010287849	0.52966475	0.6444024371244037	0.6261144708444026
37	CD4+/CD45RO+ Memory	CD4+/CD25 T Reg	TIMP1	CD63	0.57966137	1.0	0.31641564	-0.50007504	-1.056874	0.004232129	0.48563442	1.0	0.6261144708444026
228	CD14+ Monocyte	CD4+/CD45RA+/CD25- Naive T	HLA-DQB1	CD4	0.93457407	0.5	0.7588809	0.17286897	-0.25646704	0.034995705	0.5938528	0.552124154980173	0.6264025788028054
643	CD4+/CD45RO+ Memory	CD8+/CD45RA+ Naive Cytotoxic	HLA-DRB1	LAG3	0.31120625	1.0	0.0850247	-0.4993654	-1.7420113	0.0055691055	0.3285974	1.0	0.6280313206166502
775	CD4+/CD45RA+/CD25- Naive T	CD14+ Monocyte	HLA-DQB1	CD4	0.5788634	0.5	0.32607934	-0.14025423	-0.7663795	0.015037112	0.48939258	0.8676649208008217	0.6285762549411066
935	CD4+/CD45RA+/CD25- Naive T	CD19+ B	TIMP1	CD63	0.6949816	1.0	0.45114374	-0.36950633	-0.911183	0.006034147	0.52993584	1.0	0.6285762549411066
578	CD34+	CD8+ Cytotoxic T	TNFSF13B	HLA-DPB1	0.7469444	1.0	0.27176046	-0.39014757	-1.1815187	0.015404466	0.466663	1.0	0.6285762549411066
395	CD14+ Monocyte	CD4+/CD45RO+ Memory	S100A8	ITGB2	0.9344014	0.0	0.70606726	0.15190956	0.22218344	0.057655573	0.58512515	0.10224108635388071	0.629307012875481
24	CD4+/CD45RA+/CD25- Naive T	CD4+/CD25 T Reg	MIF	CD74_CXCR4	0.9478309	0.0	0.6199487	0.3027344	0.40015125	0.010981701	0.56925493	0.269570705642559	0.629307012875481
1204	CD14+ Monocyte	Dendritic	HLA-DMA	CD4	0.5778937	1.0	0.29225412	-0.09977596	-0.40278858	0.01632177	0.47572044	1.0	0.6310444834951205
961	CD14+ Monocyte	CD19+ B	TNFSF13B	TNFRSF13B	0.70458204	0.0	0.4511623	1.0736961	1.22948	0.37940362	0.5299409	0.0026777447687945355	0.6310444834951205
277	CD34+	CD4+/CD45RA+/CD25- Naive T	TIMP1	CD63	0.5777837	1.0	0.3052421	-0.48095208	-1.1458514	0.00408268	0.4811455	1.0	0.6335191649305728
800	CD8+ Cytotoxic T	CD14+ Monocyte	HLA-DRA	CD4	0.7119514	1.0	0.45490232	-0.32331803	-1.1590246	0.010645441	0.530969	1.0	0.6335191649305728
30	CD4+/CD45RO+ Memory	CD4+/CD25 T Reg	HLA-DPB1	CD4	0.29174033	1.0	0.08509681	-0.62751395	-2.153664	0.002322725	0.32869092	1.0	0.6340010376428042
35	CD4+/CD45RO+ Memory	CD4+/CD25 T Reg	CD40LG	CD53	0.9523653	0.0	0.6169357	0.45055082	0.38187063	0.027678523	0.5686575	0.03293998837838899	0.6351292079900682
731	CD56+ NK	CD8+/CD45RA+ Naive Cytotoxic	LCK	CD8A_CD8B	0.930482	0.0	0.85447806	0.97520995	1.0356498	0.046210747	0.60807765	0.023569264180220477	0.6351292079900682
391	CD14+ Monocyte	CD4+/CD45RO+ Memory	HLA-DMB	CD4	0.57721174	0.0	0.33190387	0.123388246	-0.12168896	0.031022536	0.49160483	0.19216123790291567	0.6360003076715899
1042	CD34+	CD34+	TIMP1	CD63	0.7609231	1.0	0.45493743	-0.29540977	-0.8596839	0.006084888	0.5309787	1.0	0.6360003076715899
177	CD4+/CD45RA+/CD25- Naive T	CD4+/CD45RA+/CD25- Naive T	GNAI2	S1PR4	0.92712504	0.0	0.7452323	0.2563335	0.109288335	0.017031241	0.5916623	0.164478263978667	0.6380469353354711
170	CD4+/CD45RA+/CD25- Naive T	CD4+/CD45RA+/CD25- Naive T	HLA-DMA	CD4	0.577	0.5	0.33256325	-0.0019150376	-0.55074966	0.018572949	0.49185285	0.5835106811211312	0.6384879201422993
104	CD34+	CD4+/CD25 T Reg	HLA-DQB1	CD4	0.59980714	1.0	0.2672821	-0.21909735	-0.81056094	0.012325683	0.46459585	1.0	0.6384879201422993
988	Dendritic	CD19+ B	LTB	CD40	0.7205454	1.0	0.45616984	0.09053263	-0.6700467	0.027526382	0.5313155	1.0	0.6384879201422993
495	CD4+/CD45RO+ Memory	CD8+ Cytotoxic T	HLA-DQB1	LAG3	0.30714476	1.0	0.085808404	0.048448414	-1.0058488	0.011126626	0.32961035	1.0	0.6399607299575862
241	CD14+ Monocyte	CD4+/CD45RA+/CD25- Naive T	MIF	CD74_CXCR4	0.926657	0.0	0.69479537	0.36042568	0.24301845	0.012307526	0.5831705	0.2932111620158267	0.6409690600752742
767	CD4+/CD25 T Reg	CD14+ Monocyte	CD40LG	CD53	1.0175314	0.0	0.61641604	0.4861568	0.5499153	0.027655212	0.5685541	0.03362443281887532	0.6409690600752742
1099	CD34+	CD56+ NK	SPON2	ITGB2	1.2227764	0.0	0.45978305	0.45656735	0.38541555	0.015046661	0.5322977	0.24232597671137016	0.6409820107668281
679	CD8+/CD45RA+ Naive Cytotoxic	CD8+/CD45RA+ Naive Cytotoxic	TIMP1	CD63	0.5755	1.0	0.33068457	-0.49608073	-1.0686493	0.0044229794	0.49114493	1.0	0.643482587969304
105	CD34+	CD4+/CD25 T Reg	HLA-DPB1	CD4	0.9264226	1.0	0.4604367	-0.26803273	-1.1346302	0.012567662	0.5324745	1.0	0.643482587969304
33	CD4+/CD45RO+ Memory	CD4+/CD25 T Reg	HLA-DRB5	CD4	0.29345086	1.0	0.08610839	-0.6610516	-1.6843348	0.0026609104	0.32999602	1.0	0.6459104059851228
1133	CD4+/CD25 T Reg	Dendritic	CD40LG	CD53	0.807693	0.5	0.4610245	0.25630087	0.1358631	0.020683644	0.53263336	0.552124154980173	0.6459896601738536
1215	CD14+ Monocyte	Dendritic	MIF	CD74_CXCR4	0.57330495	1.0	0.32602724	-0.102950335	-0.1959492	0.0057752095	0.4893726	1.0	0.648503235804604
1096	CD19+ B	CD56+ NK	TIMP1	CD63	1.0913608	1.0	0.46104604	0.050976694	-0.35496974	0.0061665922	0.53263915	1.0	0.648503235804604
1014	CD8+ Cytotoxic T	CD34+	CD40LG	CD53	0.59184974	1.0	0.26587558	-0.036807954	-0.1548312	0.011928381	0.4639397	1.0	0.648503235804604
543	CD14+ Monocyte	CD8+ Cytotoxic T	LGALS3	LAG3	0.9625989	0.0	0.6095163	0.87895656	0.99197304	0.14736299	0.56717306	0.010357529278194671	0.6497616501785407
26	CD4+/CD45RA+/CD25- Naive T	CD4+/CD25 T Reg	GNAI2	S1PR4	0.92627215	0.0	0.7442276	0.2553922	0.42133713	0.017008279	0.5914993	0.16561553382657473	0.6497616501785407
371	CD8+ Cytotoxic T	CD4+/CD45RO+ Memory	GNAI2	S1PR4	0.62505317	1.0	0.2658225	-0.1024132	-0.25299814	0.006075002	0.46391484	1.0	0.6510233232856835
1193	CD8+/CD45RA+ Naive Cytotoxic	Dendritic	LTB	CD40	1.6924487	0.0	0.46147335	0.4572724	0.45560074	0.027846407	0.5327545	0.03193298060885467	0.6510233232856835
728	CD56+ NK	CD8+/CD45RA+ Naive Cytotoxic	HLA-DPB1	LAG3	0.31507125	1.0	0.08658975	-0.3849436	-1.7507834	0.0066457433	0.3306126	1.0	0.651850074149542
537	CD14+ Monocyte	CD8+ Cytotoxic T	HLA-DQA1	LAG3	0.95845157	0.0	0.6062026	0.4445884	-0.17277291	0.07716964	0.56650376	0.233351920391062	0.6527011960134006
238	CD14+ Monocyte	CD4+/CD45RA+/CD25- Naive T	ICAM4	ITGA4	0.69603205	0.0	0.46172538	0.6357248	1.1502118	0.092545606	0.53282243	0.014533248346456081	0.6535499310412181
1035	CD19+ B	CD34+	TIMP1	CD63	0.6750506	1.0	0.26375887	-0.37079573	-0.99440086	0.0035278327	0.46294585	1.0	0.6535499310412181
1095	CD19+ B	CD56+ NK	MIF	CD74_CXCR4	0.92632353	0.0	0.6059732	0.27874863	0.33649927	0.010734142	0.5664573	0.30865404438091143	0.6556450550013885
691	CD14+ Monocyte	CD8+/CD45RA+ Naive Cytotoxic	S100A8	ITGB2	0.7021977	1.0	0.4619293	-0.091122285	-0.08987221	0.037719917	0.5328773	1.0	0.6560830674953354
107	CD34+	CD4+/CD25 T Reg	HLA-DMA	CD4	0.5937302	1.0	0.26368833	-0.121123485	-0.62036633	0.014726431	0.46291262	1.0	0.6560830674953354
826	CD8+/CD45RA+ Naive Cytotoxic	CD14+ Monocyte	IL16	CD4	0.5730814	0.0	0.3204826	0.357421	0.50543404	0.03186707	0.4872297	0.023569264180220477	0.6560830674953354
577	CD34+	CD8+ Cytotoxic T	SPON2	ITGA4	0.31359684	0.0	0.086599775	0.11075863	0.07899538	0.008717008	0.3306254	0.8676649208008217	0.6577797428749705
998	Dendritic	CD19+ B	GNAI2	S1PR4	0.921839	0.0	0.8268547	0.26500118	0.4336108	0.018896608	0.60415494	0.12358665521495242	0.6585932102942503
160	CD4+/CD25 T Reg	CD4+/CD45RA+/CD25- Naive T	TIMP1	CD63	0.6834669	1.0	0.46310648	-0.38817468	-0.89414066	0.006194151	0.53319407	1.0	0.6586227410721623
280	CD56+ NK	CD4+/CD45RA+/CD25- Naive T	HLA-DRB1	CD4	0.57303023	1.0	0.32783028	-0.40466803	-1.803211	0.0076365448	0.49006173	1.0	0.6586227410721623
157	CD4+/CD25 T Reg	CD4+/CD45RA+/CD25- Naive T	LCK	CD8A_CD8B	0.89775735	0.0	0.26315686	0.62850773	0.71888685	0.014231699	0.46266183	0.269570705642559	0.6586227410721623
700	CD19+ B	CD8+/CD45RA+ Naive Cytotoxic	HLA-DQA1	LAG3	1.2506639	0.0	0.4654395	0.37745896	0.07521731	0.059250493	0.53381944	0.0824282021003237	0.6611689601958266
97	CD19+ B	CD4+/CD25 T Reg	MIF	CD74_CXCR4	0.9242915	0.0	0.60016805	0.2760839	0.45842916	0.010631309	0.5652749	0.3154146573411331	0.6615456450437317
308	Dendritic	CD4+/CD45RA+/CD25- Naive T	S100A9	ITGB2	0.9210395	1.0	0.68868196	-0.2986788	-0.22687638	0.0156100625	0.5820959	1.0	0.6615456450437317
808	CD8+ Cytotoxic T	CD14+ Monocyte	HLA-DMB	CD4	0.33148837	1.0	0.086631835	-0.15888077	-0.5637777	0.008097342	0.3306664	1.0	0.6636994205855355
231	CD14+ Monocyte	CD4+/CD45RA+/CD25- Naive T	HLA-DMA	CD4	0.68912077	0.5	0.46623918	0.09166911	-0.31775022	0.026038464	0.534033	0.552124154980173	0.6637217332904554
365	CD8+ Cytotoxic T	CD4+/CD45RO+ Memory	IL16	CD4	0.57069886	0.0	0.32392108	0.37206987	0.4025411	0.03220897	0.48856288	0.023569264180220477	0.6637217332904554
415	CD19+ B	CD4+/CD45RO+ Memory	GNAI2	S1PR4	0.62316847	0.5	0.26213446	-0.10479448	-0.28069428	0.005990716	0.46217796	1.0	0.6637217332904554
885	CD34+	CD14+ Monocyte	TNFSF13B	HLA-DPB1	1.5214803	0.0	0.6001637	0.048546232	-0.47904095	0.03401967	0.565274	0.527039814054224	0.6645023424015781
831	CD8+/CD45RA+ Naive Cytotoxic	CD14+ Monocyte	GNAI2	S1PR4	0.7130504	0.5	0.46670938	0.013656959	0.044216335	0.0106659895	0.53415847	0.5835106811211312	0.6662810687801757
1011	CD4+/CD45RO+ Memory	CD34+	TIMP1	CD63	0.9163927	1.0	0.8010606	-0.15892558	-0.52089477	0.010714362	0.60035914	1.0	0.6674632855195348
481	CD4+/CD45RA+/CD25- Naive T	CD8+ Cytotoxic T	HLA-DRB1	LAG3	0.785375	1.0	0.46791443	0.04028651	-0.75231516	0.030648328	0.5344793	1.0	0.6688469750891145
232	CD14+ Monocyte	CD4+/CD45RA+/CD25- Naive T	HLA-DMB	CD4	0.56885314	0.5	0.32285017	0.10900144	-0.220335	0.030176302	0.48814914	0.552124154980173	0.6688469750891145
1015	CD8+ Cytotoxic T	CD34+	SPON2	ITGB2	0.29739815	1.0	0.08726243	-0.45512205	-0.8530687	0.0028557125	0.33146942	1.0	0.6696091157053645
478	CD4+/CD45RA+/CD25- Naive T	CD8+ Cytotoxic T	HLA-DRA	LAG3	0.7874375	1.0	0.46956235	0.09254658	-0.8925345	0.030898064	0.5349166	1.0	0.6714194606413992
576	CD34+	CD8+ Cytotoxic T	SPON2	ITGB2	0.7410321	1.0	0.2620455	-0.047641933	-0.25986707	0.0085755875	0.46213582	1.0	0.6714194606413992
793	CD4+/CD45RO+ Memory	CD14+ Monocyte	IL16	CD4	0.56840944	0.0	0.3159604	0.35069054	0.53275704	0.0314174	0.48545465	0.023569264180220477	0.6714194606413992
613	Dendritic	CD8+ Cytotoxic T	GNAI2	S1PR4	0.912091	0.0	0.81183493	0.25424278	0.251862	0.018553352	0.60196084	0.1339685739997741	0.6733978416427626
703	CD19+ B	CD8+/CD45RA+ Naive Cytotoxic	HLA-DPB1	LAG3	1.5711119	0.0	0.59519863	0.32647207	0.16300231	0.045681357	0.56425303	0.04394816629081867	0.6733978416427626
127	CD56+ NK	CD4+/CD25 T Reg	GNAI2	S1PR4	0.81828827	0.0	0.47134277	0.11895166	0.23891014	0.010771879	0.53538734	0.5547364761081806	0.6739985338611576
343	CD4+/CD45RO+ Memory	CD4+/CD45RO+ Memory	HLA-DRA	CD4	0.5677105	1.0	0.3202584	-0.32102028	-1.9889324	0.0074945576	0.48714224	1.0	0.6739985338611576
1023	CD8+/CD45RA+ Naive Cytotoxic	CD34+	GNAI2	S1PR5	0.3403068	0.0	0.087429725	0.10660775	0.0429665	0.014632072	0.3316817	0.2610480740905104	0.6755088366585847
293	CD56+ NK	CD4+/CD45RA+/CD25- Naive T	GNAI2	S1PR4	0.81914115	0.5	0.47197908	0.11989297	-0.073138654	0.010786422	0.53555506	0.552124154980173	0.6765842031725159
659	CD8+ Cytotoxic T	CD8+/CD45RA+ Naive Cytotoxic	HLA-DPB1	LAG3	0.742177	1.0	0.2595378	-0.14303271	-0.9476487	0.019919463	0.46094087	1.0	0.6791764769996018
1201	CD14+ Monocyte	Dendritic	HLA-DQB1	CD4	0.823347	1.0	0.47569162	-0.0185761	-0.3415054	0.021936463	0.5365294	1.0	0.6791764769996018
424	CD34+	CD4+/CD45RO+ Memory	HLA-DMB	CD4	0.56603646	1.0	0.31820652	0.11282465	-0.22758818	0.029742265	0.48633936	1.0	0.6791764769996018
974	CD34+	CD19+ B	SPON2	ITGA4	0.31664172	0.0	0.08784958	0.11533668	0.07996547	0.008842811	0.3322129	0.844215874025821	0.6813985918693228
770	CD4+/CD25 T Reg	CD14+ Monocyte	GNAI2	S1PR4	0.718402	1.0	0.47652772	0.020418819	0.030397117	0.010890374	0.53674775	1.0	0.6817753637665425
485	CD4+/CD45RA+/CD25- Naive T	CD8+ Cytotoxic T	HLA-DRB5	LAG3	0.565875	1.0	0.2925339	0.006386876	-0.5716958	0.025418712	0.47583982	1.0	0.6817753637665425
625	CD4+/CD25 T Reg	CD8+/CD45RA+ Naive Cytotoxic	MIF	CD74_CXCR4	0.9069568	0.0	0.81826097	0.30596206	0.30600977	0.014494583	0.60290504	0.2658933847627456	0.6823310978220734
1198	CD14+ Monocyte	Dendritic	HLA-DQA2	CD4	0.82512623	0.5	0.47702134	0.0067174286	-0.3276261	0.026371475	0.53687644	0.552124154980173	0.6843808718974651
682	CD14+ Monocyte	CD8+/CD45RA+ Naive Cytotoxic	HLA-DQA2	LAG3	0.7395234	0.5	0.25846326	0.14256212	-0.26519114	0.040177964	0.46042553	0.552124154980173	0.6869930098164968
168	CD4+/CD45RA+/CD25- Naive T	CD4+/CD45RA+/CD25- Naive T	HLA-DPB1	CD4	0.69850004	1.0	0.4774216	-0.22365451	-1.3129125	0.013031266	0.5369807	1.0	0.6869930098164968
1117	Dendritic	CD56+ NK	MIF	CD74_CXCR4	0.564065	1.0	0.29861432	-0.13138403	-0.36861485	0.0052896207	0.47840595	1.0	0.6869930098164968
52	CD8+ Cytotoxic T	CD4+/CD25 T Reg	SPON2	ITGA4	0.29841283	0.0	0.08793576	0.11585514	0.17274278	0.008851486	0.33232164	0.8403544012254676	0.6872783897617069
401	CD14+ Monocyte	CD4+/CD45RO+ Memory	GNAI2	S1PR4	0.9056214	0.0	0.8148504	0.25209242	0.3496598	0.018622266	0.60240495	0.13012053629427725	0.6883073533749583
351	CD4+/CD45RO+ Memory	CD4+/CD45RO+ Memory	CD40LG	CD53	0.9174473	0.0	0.5880384	0.412302	0.38687408	0.026382059	0.5627646	0.03683732807759584	0.6883073533749583
685	CD14+ Monocyte	CD8+/CD45RA+ Naive Cytotoxic	HLA-DQB1	LAG3	0.7377441	1.0	0.25774276	0.117268585	-0.27907044	0.033421054	0.4600788	1.0	0.689611785947765
1262	CD56+ NK	Dendritic	SPON2	ITGA4	0.9723947	0.0	0.47779393	1.4214739	1.2716411	0.04809404	0.5370776	0.023569264180220477	0.689611785947765
1180	CD8+ Cytotoxic T	Dendritic	SPON2	ITGB2	1.0517708	0.0	0.5878585	0.3344286	0.35478577	0.019238004	0.562727	0.11382016933048728	0.6913016560366413
202	CD8+ Cytotoxic T	CD4+/CD45RA+/CD25- Naive T	IL16	CD4	0.56234026	0.0	0.31508517	0.35768306	0.30389506	0.031330373	0.48510817	0.023569264180220477	0.6922372087153967
1171	CD8+ Cytotoxic T	Dendritic	HLA-DPB1	CD4	0.8277798	1.0	0.4790045	-0.2788774	-1.0100837	0.013074471	0.5373922	1.0	0.6922372087153967
656	CD8+ Cytotoxic T	CD8+/CD45RA+ Naive Cytotoxic	HLA-DQA1	LAG3	0.3192511	1.0	0.088282295	-0.21026106	-1.2171407	0.011238343	0.33275813	1.0	0.6931482387598631
340	CD4+/CD45RA+/CD25- Naive T	CD4+/CD45RO+ Memory	MIF	CD74_CXCR4	0.9350658	0.5	0.5822789	0.28599465	0.28116596	0.010314423	0.56155324	0.6349780628709841	0.6943000528241448
1150	CD4+/CD45RA+/CD25- Naive T	Dendritic	TIMP1	CD63	0.9012877	1.0	0.66425794	-0.16049361	-0.585049	0.008884597	0.5776976	1.0	0.6943000528241448
438	CD56+ NK	CD4+/CD45RO+ Memory	IL16	CD4	0.5623082	0.0	0.31363678	0.35998234	0.4521826	0.031186353	0.48453277	0.023569264180220477	0.6948692865435191
390	CD14+ Monocyte	CD4+/CD45RO+ Memory	HLA-DMA	CD4	0.6974793	0.5	0.47931394	0.106055915	-0.21910417	0.02676866	0.5374724	0.552124154980173	0.6948692865435191
1260	CD56+ NK	Dendritic	LTB	CD40	0.97098094	0.5	0.25611955	-0.02363002	-0.14979278	0.015454867	0.4592942	0.552124154980173	0.6948692865435191
1240	CD34+	Dendritic	HLA-DPB1	CD4	0.9654124	1.0	0.58186305	-0.20092306	-1.0016401	0.015882004	0.56146526	1.0	0.697302526889215
545	CD14+ Monocyte	CD8+ Cytotoxic T	S100A8	ITGB2	0.9012655	0.0	0.67122835	0.11722842	0.20035335	0.05481072	0.57897043	0.13494377342773842	0.697302526889215
1286	Dendritic	Dendritic	GNAI2	S1PR4	0.5622647	1.0	0.27281943	-0.13184157	-0.41769487	0.006234906	0.46714708	1.0	0.6975080278562599
208	CD8+ Cytotoxic T	CD4+/CD45RA+/CD25- Naive T	TIMP1	CD63	0.69433564	1.0	0.4793416	-0.37863314	-0.90021086	0.006411299	0.53747964	1.0	0.6975080278562599
1002	CD4+/CD25 T Reg	CD34+	GNAI2	S1PR5	0.34565836	0.5	0.08926902	0.113369614	0.029147282	0.014939892	0.3339932	0.552124154980173	0.6990081472879193
624	CD4+/CD25 T Reg	CD8+/CD45RA+ Naive Cytotoxic	CD40LG	CD53	0.8332603	0.0	0.47995782	0.28430736	0.2760189	0.02153308	0.5376393	0.08310592270508199	0.7001534410777456
144	Dendritic	CD4+/CD25 T Reg	MIF	CD74_CXCR4	0.56203294	1.0	0.29575363	-0.13404877	-0.24668497	0.005238946	0.47720507	1.0	0.7001534410777456
187	CD4+/CD45RO+ Memory	CD4+/CD45RA+/CD25- Naive T	CD40LG	CD53	0.7868947	1.0	0.47999576	0.26929557	0.28042912	0.021534778	0.53764915	0.6229410027581841	0.7028055346321036
1264	CD56+ NK	Dendritic	TIMP1	CD63	0.8986022	1.0	0.6573504	-0.1628511	-0.4677726	0.008792207	0.5764219	1.0	0.7033196394590372
704	CD19+ B	CD8+/CD45RA+ Naive Cytotoxic	HLA-DPA1	LAG3	1.5344696	0.0	0.580361	0.29893008	0.0074194074	0.04422184	0.56114703	0.12176588845337517	0.7033196394590372
533	CD8+/CD45RA+ Naive Cytotoxic	CD8+ Cytotoxic T	GNAI2	S1PR5	0.34216148	0.5	0.08931695	0.112281546	0.12524898	0.014947914	0.33405292	0.552124154980173	0.7048581237700025
606	Dendritic	CD8+ Cytotoxic T	S100A8	ITGB2	0.8266854	1.0	0.4807756	0.00075642765	0.074923486	0.039258856	0.5378509	1.0	0.7054643169434613
178	CD4+/CD45RO+ Memory	CD4+/CD45RA+/CD25- Naive T	HLA-DRA	CD4	0.559352	1.0	0.3115224	-0.33540708	-2.0875783	0.0072901207	0.48368806	1.0	0.7054643169434613
509	CD8+ Cytotoxic T	CD8+ Cytotoxic T	HLA-DRB1	LAG3	0.9227315	1.0	0.5776623	0.12291294	-0.6871271	0.0378368	0.56057304	1.0	0.7063342442672802
515	CD8+ Cytotoxic T	CD8+ Cytotoxic T	LCK	CD8A_CD8B	0.8982222	0.0	0.69313425	0.81578946	1.0395788	0.03748516	0.5828795	0.023569264180220477	0.7063342442672802
854	CD14+ Monocyte	CD14+ Monocyte	C1QB	CD33	0.55912006	0.0	0.2762009	0.41418883	1.1227369	0.2363241	0.46868047	0.023569264180220477	0.7081297964359456
603	Dendritic	CD8+ Cytotoxic T	LGALS3	LAG3	0.8022103	0.0	0.4813658	0.7144549	0.7459581	0.116379976	0.5380034	0.023569264180220477	0.7081297964359456
886	CD34+	CD14+ Monocyte	MIF	CD74_CXCR4	0.745952	0.5	0.2545682	0.05413586	-0.12857997	0.0045093917	0.45853987	1.0	0.7081297964359456
641	CD4+/CD45RA+/CD25- Naive T	CD8+/CD45RA+ Naive Cytotoxic	GNAI2	S1PR4	0.8978837	0.0	0.710786	0.22406144	0.2164191	0.01624402	0.5859334	0.18962449065218873	0.7093528589600724
919	Dendritic	CD14+ Monocyte	ICAM4	ITGA4	0.3337322	0.0	0.08938463	0.05447708	-0.019626528	0.017915746	0.3341372	0.2133826652224433	0.71069817663024
269	CD34+	CD4+/CD45RA+/CD25- Naive T	HLA-DMB	CD4	0.55767787	1.0	0.30952644	0.098437846	-0.32623422	0.028930953	0.48288554	1.0	0.7108019815336842
1033	CD14+ Monocyte	CD34+	GNAI2	S1PR4	0.7057186	0.5	0.4818835	0.031470403	0.0642969	0.011012773	0.53813696	0.552124154980173	0.7108019815336842
169	CD4+/CD45RA+/CD25- Naive T	CD4+/CD45RA+/CD25- Naive T	HLA-DPA1	CD4	0.7044375	1.0	0.48450062	-0.24648356	-1.2125573	0.013129264	0.53881	1.0	0.7134808806608037
322	CD4+/CD25 T Reg	CD4+/CD45RO+ Memory	HLA-DPA1	CD4	0.5575093	1.0	0.3077549	-0.32298473	-1.6222079	0.008339711	0.48216888	1.0	0.7134808806608037
1041	CD34+	CD34+	MIF	CD74_CXCR4	0.74588466	0.5	0.2543936	0.054047614	-0.15497118	0.0045062993	0.4584547	1.0	0.7134808806608037
1107	CD56+ NK	CD56+ NK	SPON2	ITGA4	0.9746936	0.0	0.4854094	1.4249306	1.3429086	0.048860606	0.53904283	0.023569264180220477	0.7161665022414319
1190	CD8+/CD45RA+ Naive Cytotoxic	Dendritic	HLA-DMA	CD4	0.30644006	1.0	0.08938553	-0.32635096	-0.93608177	0.0049919914	0.33413827	1.0	0.7165283142927592
686	CD14+ Monocyte	CD8+/CD45RA+ Naive Cytotoxic	HLA-DPB1	LAG3	1.5167129	0.0	0.5731708	0.2956611	-0.24517101	0.043990724	0.5596115	0.2761288669603764	0.7184325938631978
711	CD34+	CD8+/CD45RA+ Naive Cytotoxic	HLA-DRA	LAG3	1.3013479	1.0	0.485963	0.09760662	-0.6038622	0.031977255	0.53918445	1.0	0.7188588546996955
3	CD4+/CD25 T Reg	CD4+/CD25 T Reg	HLA-DRB1	CD4	0.57464707	1.0	0.2524029	-0.5718875	-1.53336	0.0058795237	0.4574797	1.0	0.7188588546996955
330	CD4+/CD45RA+/CD25- Naive T	CD4+/CD45RO+ Memory	HLA-DRA	CD4	0.89410853	1.0	0.72031933	-0.15114567	-1.0529723	0.016856622	0.5875487	1.0	0.7214670796116414
573	CD34+	CD8+ Cytotoxic T	HLA-DPA1	LAG3	0.91305774	1.0	0.56993294	0.19124073	-0.62139976	0.04342725	0.5589133	1.0	0.7214670796116414
809	CD8+ Cytotoxic T	CD14+ Monocyte	HLA-DRB5	CD4	0.74859023	1.0	0.49036703	-0.25214124	-0.78968406	0.015153261	0.540305	1.0	0.7215579464597222
882	CD34+	CD14+ Monocyte	GNAI2	FPR1	0.33728862	0.5	0.09012451	0.13572499	0.039570987	0.028998172	0.3350548	0.552124154980173	0.7223485451816868
335	CD4+/CD45RA+/CD25- Naive T	CD4+/CD45RO+ Memory	HLA-DPB1	CD4	0.7068586	1.0	0.49080995	-0.2092677	-1.2142663	0.013396702	0.54041713	1.0	0.7242637859456386
162	CD4+/CD25 T Reg	CD4+/CD45RA+/CD25- Naive T	GNAI2	S1PR4	0.8923603	0.5	0.6572602	0.21240735	0.05708027	0.015020763	0.57640517	0.552124154980173	0.7245054910033617
1027	CD14+ Monocyte	CD34+	S100A9	ITGB2	1.0684651	1.0	0.49284366	-0.19978818	-0.4198246	0.01117108	0.54093057	1.0	0.7269763815815723
321	CD4+/CD25 T Reg	CD4+/CD45RO+ Memory	HLA-DPB1	CD4	0.5548328	1.0	0.30447438	-0.295374	-1.6293902	0.008310655	0.48083118	1.0	0.7269763815815723
333	CD4+/CD45RA+/CD25- Naive T	CD4+/CD45RO+ Memory	HLA-DRB1	CD4	0.8920461	1.0	0.7177914	-0.20340574	-0.9127529	0.016720377	0.5871226	1.0	0.7275478111901044
1101	CD34+	CD56+ NK	TNFSF13B	HLA-DPB1	0.3198387	1.0	0.09066761	-0.63205844	-1.9846534	0.0051394016	0.33572444	1.0	0.7281588777211504
780	CD4+/CD45RA+/CD25- Naive T	CD14+ Monocyte	ANXA1	FPR1	0.7485819	0.5	0.4940464	0.3341468	0.41216004	0.06311109	0.5412332	0.21921458259956259	0.7296957417916504
347	CD4+/CD45RO+ Memory	CD4+/CD45RO+ Memory	HLA-DPA1	CD4	0.5546316	1.0	0.30422774	-0.32466915	-1.6464128	0.008244132	0.48073	1.0	0.7296957417916504
13	CD4+/CD25 T Reg	CD4+/CD25 T Reg	GNAI2	S1PR4	0.89150745	0.0	0.6563741	0.21146604	0.36912906	0.01500051	0.5762405	0.2469088470431418	0.7305940233236152
93	CD19+ B	CD4+/CD25 T Reg	HLA-DMA	CD4	0.98561907	0.0	0.49544448	0.20597588	0.1337007	0.02766952	0.541584	0.05854753234872659	0.732421875
755	CD4+/CD25 T Reg	CD14+ Monocyte	HLA-DRA	CD4	0.554628	1.0	0.30262065	-0.40519717	-1.7419773	0.0070818067	0.48006898	1.0	0.732421875
1199	CD14+ Monocyte	Dendritic	HLA-DQA1	CD4	0.945537	0.5	0.5670093	-0.0049357414	-0.51689506	0.02567003	0.5582792	0.5604042357509312	0.7336441105556397
223	CD8+/CD45RA+ Naive Cytotoxic	CD4+/CD45RA+/CD25- Naive T	GNAI2	S1PR4	0.8870088	0.5	0.643718	0.20564549	0.07089949	0.014711276	0.57386154	0.552124154980173	0.7336441105556397
476	CD4+/CD25 T Reg	CD8+ Cytotoxic T	GNAI2	S1PR5	0.34751308	1.0	0.09119595	0.11904341	0.111429766	0.015262378	0.3363726	1.0	0.733959320335277
610	Dendritic	CD8+ Cytotoxic T	MIF	CD74_CXCR4	0.7047484	0.5	0.49666953	0.053104214	0.0563969	0.008797947	0.54189056	0.8558801692859321	0.7351547896307484
548	CD14+ Monocyte	CD8+ Cytotoxic T	TNFSF13B	HLA-DPB1	0.8868475	1.0	0.63044083	-0.14432837	-0.7951009	0.0357359	0.5713113	1.0	0.7366980560379233
830	CD8+/CD45RA+ Naive Cytotoxic	CD14+ Monocyte	TIMP1	CD63	0.7143489	1.0	0.496806	-0.35541007	-0.6435814	0.0066448897	0.54192466	1.0	0.7378944941080232
286	CD56+ NK	CD4+/CD45RA+/CD25- Naive T	IL16	CD4	0.5539496	0.0	0.3050814	0.34559554	0.35353655	0.03033565	0.4810798	0.02468455752695826	0.7378944941080232
1128	CD4+/CD25 T Reg	Dendritic	HLA-DMA	CD4	0.30893838	1.0	0.091252625	-0.32426566	-0.95862544	0.0050962646	0.33644196	1.0	0.739749881448194
66	CD8+/CD45RA+ Naive Cytotoxic	CD4+/CD25 T Reg	GNAI2	S1PR4	0.88615584	0.0	0.6428502	0.20470418	0.38294828	0.014691441	0.5736966	0.2562692882537252	0.7397558429222115
413	CD19+ B	CD4+/CD45RO+ Memory	MIF	CD74_CXCR4	0.91152644	0.0	0.56370014	0.25934413	0.33944386	0.00998532	0.5575574	0.3480976697481785	0.7397558429222115
382	CD8+/CD45RA+ Naive Cytotoxic	CD4+/CD45RO+ Memory	GNAI2	S1PR4	0.7435943	0.0	0.4977888	0.04736661	0.05029601	0.011376266	0.5421699	0.48235151043835905	0.7406409968559509
818	CD8+ Cytotoxic T	CD14+ Monocyte	GNAI2	S1PR4	0.5945093	1.0	0.2492259	-0.13612285	-0.25907782	0.005695709	0.45590818	1.0	0.7406409968559509
163	CD4+/CD45RA+/CD25- Naive T	CD4+/CD45RA+/CD25- Naive T	HLA-DRA	CD4	0.88575	1.0	0.7006704	-0.16553247	-1.1516182	0.016396806	0.5841935	1.0	0.7428174543602503
1145	CD4+/CD45RA+/CD25- Naive T	Dendritic	HLA-DRB5	CD4	0.5529604	1.0	0.27362046	-0.44313726	-0.915818	0.008455385	0.46751195	1.0	0.7433943062986592
455	Dendritic	CD4+/CD45RO+ Memory	ICAM4	ITGB2	0.7642693	1.0	0.2490565	-0.114399835	-0.35089234	0.01622955	0.45582384	1.0	0.7433943062986592
336	CD4+/CD45RA+/CD25- Naive T	CD4+/CD45RO+ Memory	HLA-DPA1	CD4	0.7127961	1.0	0.49808747	-0.23209676	-1.1139112	0.0134974485	0.54224443	1.0	0.7433943062986592
729	CD56+ NK	CD8+/CD45RA+ Naive Cytotoxic	HLA-DPA1	LAG3	0.32853898	1.0	0.09204324	-0.40689147	-1.7310886	0.007013431	0.33740562	1.0	0.7455305694840283
741	Dendritic	CD8+/CD45RA+ Naive Cytotoxic	HLA-DQB1	LAG3	1.4855596	0.0	0.5605559	0.65786576	1.3140721	0.0726863	0.5568674	0.009579049155927635	0.7458828735037851
813	CD8+ Cytotoxic T	CD14+ Monocyte	CD40LG	CD53	0.9830565	0.0	0.5016284	0.3917172	0.4136614	0.022505319	0.5431234	0.07152867294413195	0.7461544308602752
719	CD34+	CD8+/CD45RA+ Naive Cytotoxic	LCK	CD8A_CD8B	0.5628542	0.0	0.24855912	0.5576241	0.2639621	0.0134422425	0.4555759	0.269570705642559	0.7461544308602752
1089	CD14+ Monocyte	CD56+ NK	ICAM4	ITGA4	0.5699393	0.0	0.24817115	0.4461385	0.71903956	0.049742017	0.45538223	0.023569264180220477	0.748921378964926
456	Dendritic	CD4+/CD45RO+ Memory	S100A8	ITGB2	0.8598213	1.0	0.5057294	0.035437576	0.09675357	0.041296516	0.5441334	1.0	0.748921378964926
166	CD4+/CD45RA+/CD25- Naive T	CD4+/CD45RA+/CD25- Naive T	HLA-DRB1	CD4	0.8836875	1.0	0.69821143	-0.21779254	-1.011399	0.016264277	0.58376646	1.0	0.7489520835045615
1254	CD56+ NK	Dendritic	HLA-DQB1	CD4	0.3100935	1.0	0.092115894	-0.38960823	-1.1937053	0.004247914	0.33749384	1.0	0.7513013928669073
695	CD14+ Monocyte	CD8+/CD45RA+ Naive Cytotoxic	MIF	CD74_CXCR4	0.7472093	0.5	0.5075187	0.125103	0.017102957	0.0089901285	0.54457146	0.8174630048118031	0.7516951590367389
460	Dendritic	CD4+/CD45RO+ Memory	MIF	CD74_CXCR4	0.5492679	1.0	0.27778283	-0.15078855	-0.36567026	0.004920613	0.46939167	1.0	0.7516951590367389
805	CD8+ Cytotoxic T	CD14+ Monocyte	HLA-DPB1	CD4	0.8829328	1.0	0.62040436	-0.18394765	-0.83111155	0.016933993	0.569345	1.0	0.752025067514325
516	CD8+ Cytotoxic T	CD8+ Cytotoxic T	CD40LG	CD53	1.0801113	0.0	0.5601164	0.49802995	0.44080737	0.025129357	0.5567706	0.04437125028226557	0.752025067514325
329	CD4+/CD25 T Reg	CD4+/CD45RO+ Memory	GNAI2	S1PR4	0.74894583	0.0	0.50826097	0.05412847	0.03647679	0.011615593	0.54475266	0.4697663697494706	0.7544757794998409
153	CD4+/CD25 T Reg	CD4+/CD45RA+/CD25- Naive T	HLA-DPA1	CD4	0.5491507	1.0	0.29935995	-0.33737153	-1.7208538	0.00811222	0.4787171	1.0	0.7544757794998409
637	CD4+/CD45RA+/CD25- Naive T	CD8+/CD45RA+ Naive Cytotoxic	LCK	CD8A_CD8B	0.8819215	0.0	0.7744414	0.92005044	1.0607257	0.04188231	0.5962983	0.023569264180220477	0.7551018086848214
46	CD8+ Cytotoxic T	CD4+/CD25 T Reg	HLA-DMA	CD4	0.30441967	1.0	0.092595145	-0.36260322	-0.99924505	0.0051712417	0.3380742	1.0	0.7570623600209583
592	CD56+ NK	CD8+ Cytotoxic T	TIMP1	CD63	0.752759	1.0	0.508261	-0.3106076	-0.6857996	0.006798103	0.5447527	1.0	0.7572632487783593
569	CD34+	CD8+ Cytotoxic T	HLA-DQA1	LAG3	0.5490577	1.0	0.2790969	0.18626148	-0.8060913	0.03552906	0.4699794	1.0	0.7572632487783593
833	CD14+ Monocyte	CD14+ Monocyte	HLA-DQA2	CD4	0.8802792	0.0	0.6178358	0.101647176	-0.14865401	0.03415621	0.5688363	0.20792035228698655	0.758182290167796
1003	CD4+/CD25 T Reg	CD34+	GNAI2	S1PR4	0.54904294	1.0	0.30057365	-0.16649354	-0.24888611	0.00686919	0.47922197	1.0	0.7600575752964214
539	CD14+ Monocyte	CD8+ Cytotoxic T	HLA-DQB1	LAG3	0.8362616	0.0	0.5085728	0.43094802	0.0026167333	0.065945745	0.5448288	0.12358665521495242	0.7600575752964214
924	Dendritic	CD14+ Monocyte	C1QA	CD33	0.31019938	1.0	0.09284861	-0.088885285	-0.458897	0.03404856	0.33838013	1.0	0.7628134793703083
150	CD4+/CD25 T Reg	CD4+/CD45RA+/CD25- Naive T	HLA-DRB1	CD4	0.724864	1.0	0.5088541	-0.31333274	-1.3153315	0.01185335	0.5448973	1.0	0.7628587674781544
836	CD14+ Monocyte	CD14+ Monocyte	HLA-DQB1	CD4	0.8784999	0.5	0.61611354	0.07635365	-0.16253331	0.028412005	0.56849396	0.552124154980173	0.7643544066781628
152	CD4+/CD25 T Reg	CD4+/CD45RA+/CD25- Naive T	HLA-DPB1	CD4	0.5464742	1.0	0.2961689	-0.3097608	-1.7280362	0.008083956	0.47738007	1.0	0.7656668337476854
870	CD19+ B	CD14+ Monocyte	GNAI2	S1PR4	0.5926246	1.0	0.2457681	-0.13850413	-0.28677395	0.005616686	0.4541759	1.0	0.7656668337476854
536	CD14+ Monocyte	CD8+ Cytotoxic T	HLA-DQA2	LAG3	0.8380408	0.0	0.50999445	0.45624155	0.016496032	0.079278335	0.5451748	0.1146832567993358	0.7656668337476854
1018	CD8+ Cytotoxic T	CD34+	TIMP1	CD63	0.877475	1.0	0.71441793	-0.19309083	-0.6140434	0.009555496	0.58655155	1.0	0.7674460080090459
880	CD34+	CD14+ Monocyte	HLA-DRB5	CD4	0.7699499	1.0	0.5110422	-0.23753417	-0.8766537	0.015792161	0.5454293	1.0	0.7684817825291417
182	CD4+/CD45RO+ Memory	CD4+/CD45RA+/CD25- Naive T	HLA-DPA1	CD4	0.54627305	1.0	0.295929	-0.33905596	-1.7450588	0.008019247	0.477279	1.0	0.7684817825291417
40	CD8+ Cytotoxic T	CD4+/CD25 T Reg	HLA-DQA2	CD4	0.306003	1.0	0.093531504	-0.41411576	-1.1837494	0.005170761	0.3392009	1.0	0.7685547593390847
705	CD19+ B	CD8+/CD45RA+ Naive Cytotoxic	HLA-DRB5	LAG3	1.467259	0.0	0.55314547	0.37649918	0.14797765	0.048063643	0.55522484	0.04697426198500794	0.77054128225939
852	CD14+ Monocyte	CD14+ Monocyte	GNAI2	S1PR4	0.8750776	0.0	0.76397526	0.21838276	0.34358013	0.017459586	0.5946594	0.1566805282484756	0.77054128225939
429	CD34+	CD4+/CD45RO+ Memory	MIF	CD74_CXCR4	0.84500813	0.5	0.5111997	0.18403538	0.09102845	0.009055333	0.54546744	0.7987468253456873	0.7713036222466509
1213	CD14+ Monocyte	Dendritic	ICAM4	ITGA4	0.5676404	0.0	0.24427766	0.44268185	0.6477721	0.048961625	0.453422	0.023569264180220477	0.7713036222466509
470	CD4+/CD25 T Reg	CD8+ Cytotoxic T	HLA-DRB5	LAG3	0.54621327	1.0	0.27682415	-0.007059157	-0.7801902	0.024053669	0.46896115	1.0	0.7713036222466509
462	Dendritic	CD4+/CD45RO+ Memory	GNAI2	S1PR4	0.87441266	0.0	0.75377977	0.21265924	0.2555924	0.017226582	0.5930392	0.16110157706303113	0.7736402125809405
10	CD4+/CD25 T Reg	CD4+/CD25 T Reg	CD40LG	CD53	0.9306029	0.0	0.5520429	0.3909358	0.38944545	0.024767142	0.5549784	0.046532673866200185	0.7736402125809405
511	CD8+ Cytotoxic T	CD8+ Cytotoxic T	HLA-DPB1	LAG3	0.8406944	1.0	0.51211464	0.17064673	-0.6659615	0.039304677	0.5456891	1.0	0.7741323613243394
373	CD8+/CD45RA+ Naive Cytotoxic	CD4+/CD45RO+ Memory	HLA-DRB1	CD4	0.54608387	1.0	0.2937509	-0.41151902	-1.6793196	0.006842694	0.47635758	1.0	0.7741323613243394
866	CD19+ B	CD14+ Monocyte	ANXA1	FPR1	0.34082466	1.0	0.09359716	-0.053435564	-0.5128405	0.011956404	0.33927953	1.0	0.7742862083514146
738	Dendritic	CD8+/CD45RA+ Naive Cytotoxic	HLA-DQA2	LAG3	1.4635226	0.0	0.5516324	0.6759459	1.3002605	0.08575094	0.5548866	0.007474471053310883	0.7767427821254429
745	Dendritic	CD8+/CD45RA+ Naive Cytotoxic	LGALS3	LAG3	0.7036928	0.0	0.24395438	0.4007755	0.46427095	0.058980934	0.45325792	0.023569264180220477	0.7769680081863348
490	CD4+/CD45RA+/CD25- Naive T	CD8+ Cytotoxic T	TIMP1	CD63	0.75544447	1.0	0.5136019	-0.30825013	-0.80307597	0.006869538	0.5460486	1.0	0.7769680081863348
769	CD4+/CD25 T Reg	CD14+ Monocyte	TIMP1	CD63	0.7252737	1.0	0.51495177	-0.3458195	-0.64966035	0.0068875933	0.5463739	1.0	0.7798105712567642
1110	CD56+ NK	CD56+ NK	GNAI2	S1PR5	0.54420966	0.0	0.26686245	0.8522416	0.5611466	0.04466159	0.4644004	0.023569264180220477	0.7798105712567642
591	CD56+ NK	CD8+ Cytotoxic T	MIF	CD74_CXCR4	0.8691995	0.0	0.72874063	0.23928855	0.46340156	0.0129088275	0.5889563	0.3590484094614211	0.7798489740446424
90	CD19+ B	CD4+/CD25 T Reg	HLA-DQB1	CD4	1.0803457	0.0	0.5514642	0.12828484	-0.12340179	0.025430707	0.5548489	0.19343911372138864	0.7798489740446424
1257	CD56+ NK	Dendritic	HLA-DMA	CD4	0.31270638	1.0	0.09406862	-0.32112062	-0.9235399	0.005253532	0.33984295	1.0	0.7800078348314252
1024	CD8+/CD45RA+ Naive Cytotoxic	CD34+	GNAI2	S1PR4	0.5436914	1.0	0.29438066	-0.1732554	-0.23506689	0.0067276577	0.47662464	1.0	0.7826600589597549
1162	CD4+/CD45RO+ Memory	Dendritic	CD40LG	CD53	0.8294554	0.5	0.515218	0.31591588	0.12828827	0.02311501	0.5464379	0.5336318200749688	0.7826600589597549
410	CD19+ B	CD4+/CD45RO+ Memory	HLA-DMB	CD4	0.8682842	0.0	0.6886669	0.39852744	0.4549523	0.06436861	0.58209324	0.023569264180220477	0.7829587714902855
1028	CD14+ Monocyte	CD34+	ICAM4	ITGA4	0.7276763	0.0	0.515319	0.68330336	1.0611757	0.1032876	0.54646224	0.007261274330669533	0.7855164797194341
629	CD4+/CD45RA+/CD25- Naive T	CD8+/CD45RA+ Naive Cytotoxic	HLA-DQA2	LAG3	0.33423257	1.0	0.09434874	-0.15602325	-0.7671454	0.014666458	0.34017655	1.0	0.7857196472032435
1001	CD4+/CD25 T Reg	CD34+	TIMP1	CD63	0.86660635	1.0	0.69022083	-0.20263237	-0.6079732	0.009231856	0.5823674	1.0	0.7860721576141172
87	CD19+ B	CD4+/CD25 T Reg	HLA-DQA2	CD4	1.0776719	0.0	0.5498829	0.1543876	-0.07851151	0.030399524	0.55449426	0.17256350139462792	0.7860721576141172
20	CD4+/CD45RA+/CD25- Naive T	CD4+/CD25 T Reg	HLA-DPA1	CD4	0.5542206	1.0	0.24032302	-0.5050383	-1.4305857	0.0065124054	0.4514003	1.0	0.788379841959929
1075	CD8+ Cytotoxic T	CD56+ NK	CD40LG	CD53	1.0084476	0.0	0.51692986	0.41953042	0.44062534	0.023191812	0.54684895	0.06451300643880027	0.788379841959929
54	CD8+ Cytotoxic T	CD4+/CD25 T Reg	TIMP1	CD63	0.5407437	1.0	0.28219214	-0.53424025	-1.1500227	0.003774382	0.4713533	1.0	0.788379841959929
781	CD4+/CD45RA+/CD25- Naive T	CD14+ Monocyte	GNAI2	FPR1	0.5400194	0.0	0.28922185	0.39188078	0.5062224	0.09305909	0.47442	0.023569264180220477	0.7912501541053669
136	Dendritic	CD4+/CD25 T Reg	HLA-DMB	CD4	1.0264643	0.0	0.5195997	0.42500207	0.8329427	0.04856617	0.5474872	0.023569264180220477	0.7912501541053669
1123	CD4+/CD25 T Reg	Dendritic	HLA-DQA1	CD4	0.31378394	1.0	0.094873935	-0.40357077	-1.5974565	0.004295197	0.3407998	1.0	0.7914216538909973
519	CD8+ Cytotoxic T	CD8+ Cytotoxic T	MIF	CD74_CXCR4	0.8647499	0.0	0.7224614	0.23425102	0.3690763	0.0127976	0.5879084	0.3631400879483796	0.7923096285033289
103	CD34+	CD4+/CD25 T Reg	HLA-DRB1	CD4	1.0764611	1.0	0.54916686	-0.27002198	-1.0483934	0.012792404	0.5543333	1.0	0.7923096285033289
953	CD8+/CD45RA+ Naive Cytotoxic	CD19+ B	TIMP1	CD63	0.73583627	1.0	0.5225138	-0.33364072	-0.73490363	0.0069887377	0.54817986	1.0	0.7941274245798748
331	CD4+/CD45RA+/CD25- Naive T	CD4+/CD45RO+ Memory	HLA-DQA2	CD4	0.5394211	1.0	0.28558442	-0.08603606	-0.64589596	0.015788145	0.47284237	1.0	0.7941274245798748
319	CD4+/CD25 T Reg	CD4+/CD45RO+ Memory	HLA-DRB1	CD4	0.7332226	1.0	0.5231239	-0.29894593	-1.2166855	0.012185753	0.54832435	1.0	0.7970116618075804
1234	CD19+ B	Dendritic	GNAI2	S1PR4	0.3110204	1.0	0.094875686	-0.44929528	-0.9539815	0.002168251	0.3408019	1.0	0.7971138633188133
627	CD4+/CD25 T Reg	CD8+/CD45RA+ Naive Cytotoxic	GNAI2	S1PR4	0.863119	0.0	0.62688017	0.1801353	0.16421103	0.014326469	0.5706176	0.2774612747093821	0.798561251926242
212	CD8+/CD45RA+ Naive Cytotoxic	CD4+/CD45RA+/CD25- Naive T	HLA-DRB1	CD4	0.5377253	1.0	0.28573796	-0.42590582	-1.7779655	0.006656038	0.47290933	1.0	0.7999028742126101
461	Dendritic	CD4+/CD45RO+ Memory	TIMP1	CD63	0.9783957	1.0	0.52321863	-0.1581546	-0.44111925	0.006998164	0.54834676	1.0	0.7999028742126101
690	CD14+ Monocyte	CD8+/CD45RA+ Naive Cytotoxic	ICAM4	ITGB2	0.8627559	0.5	0.74409354	0.17628962	0.3006779	0.048488203	0.5914776	0.552124154980173	0.8016923287172013
604	Dendritic	CD8+ Cytotoxic T	LCK	CD8A_CD8B	0.365312	0.5	0.0951301	0.21045999	-0.11020577	0.0051446995	0.34110278	1.0	0.8027962839108188
482	CD4+/CD45RA+/CD25- Naive T	CD8+ Cytotoxic T	HLA-DQB1	LAG3	0.536625	0.5	0.26916316	0.21434015	-0.6012294	0.034901917	0.4654682	0.6318596989004471	0.8028010702190913
1251	CD34+	Dendritic	TIMP1	CD63	0.84738386	1.0	0.52560914	-0.20781484	-0.6665592	0.007030138	0.5489112	1.0	0.8028010702190913
628	CD4+/CD45RA+/CD25- Naive T	CD8+/CD45RA+ Naive Cytotoxic	HLA-DRA	LAG3	0.68892	1.0	0.23797244	-0.22113286	-1.1742218	0.015659023	0.45018354	1.0	0.8028010702190913
1237	CD34+	Dendritic	HLA-DQA1	CD4	0.5361431	1.0	0.26105222	-0.26326266	-1.1502135	0.011818533	0.4616638	1.0	0.8057062582511518
1134	CD4+/CD25 T Reg	Dendritic	MIF	CD74_CXCR4	0.73305243	0.0	0.5256464	0.07790872	0.092957616	0.009311241	0.54892	0.7694717214966654	0.8057062582511518
631	CD4+/CD45RA+/CD25- Naive T	CD8+/CD45RA+ Naive Cytotoxic	HLA-DRB1	LAG3	0.6868576	1.0	0.23713726	-0.27339292	-1.0340023	0.015532458	0.44974852	1.0	0.8057062582511518
756	CD4+/CD25 T Reg	CD14+ Monocyte	HLA-DQA2	CD4	0.34046632	1.0	0.095322065	-0.2960433	-1.0859939	0.00526975	0.34132934	1.0	0.8084689240911409
640	CD4+/CD45RA+/CD25- Naive T	CD8+/CD45RA+ Naive Cytotoxic	TIMP1	CD63	0.5346454	1.0	0.2855164	-0.5319463	-1.2449287	0.0038188451	0.47281268	1.0	0.8086184467329183
19	CD4+/CD45RA+/CD25- Naive T	CD4+/CD25 T Reg	HLA-DPB1	CD4	0.5482831	1.0	0.23681168	-0.48220927	-1.5309409	0.0064637964	0.4495785	1.0	0.8086184467329183
945	CD8+ Cytotoxic T	CD19+ B	CD40LG	CD53	1.0235629	0.0	0.5260387	0.4360872	0.44983354	0.023600476	0.5490123	0.0617475813061773	0.8086184467329183
435	CD56+ NK	CD4+/CD45RO+ Memory	HLA-DPA1	CD4	0.5337275	1.0	0.2786059	-0.33690426	-1.6098392	0.0075498163	0.46976012	1.0	0.811537644088518
326	CD4+/CD25 T Reg	CD4+/CD45RO+ Memory	CD40LG	CD53	0.895685	0.0	0.52618515	0.35268697	0.3944489	0.023607047	0.5490468	0.061205344575908115	0.811537644088518
605	Dendritic	CD8+ Cytotoxic T	ICAM4	ITGB2	0.7311334	1.0	0.2367675	-0.14908099	-0.37272242	0.015428748	0.44955543	1.0	0.811537644088518
1181	CD8+ Cytotoxic T	Dendritic	SPON2	ITGA4	0.3101315	0.0	0.09571218	0.13347457	0.048022628	0.009634249	0.34178862	0.730541522232717	0.8141317922839068
253	CD19+ B	CD4+/CD45RA+/CD25- Naive T	HLA-DMB	CD4	0.8599257	0.0	0.6698814	0.38414067	0.35630625	0.062612765	0.5787255	0.023569264180220477	0.8142513432851155
1120	Dendritic	CD56+ NK	GNAI2	S1PR4	0.7272183	0.0	0.52698135	0.050208703	0.015408814	0.012043422	0.549234	0.4405671993203283	0.8144638587420783
1209	CD14+ Monocyte	Dendritic	LTB	CD40	0.9025344	1.0	0.23663737	-0.06925381	-0.5621408	0.014279266	0.4494874	1.0	0.8144638587420783
564	CD19+ B	CD8+ Cytotoxic T	TIMP1	CD63	0.6156682	1.0	0.23561783	-0.43095732	-1.0193032	0.0031514403	0.44895324	1.0	0.8173970991177264
487	CD4+/CD45RA+/CD25- Naive T	CD8+ Cytotoxic T	LCK	CD8A_CD8B	0.75041205	0.0	0.52726936	0.64789295	0.957818	0.028515078	0.5493016	0.029988405804371746	0.8173970991177264
1129	CD4+/CD25 T Reg	Dendritic	HLA-DRB5	CD4	0.5332987	1.0	0.25892642	-0.4565833	-1.1243124	0.008001312	0.4606479	1.0	0.8173970991177264
688	CD14+ Monocyte	CD8+/CD45RA+ Naive Cytotoxic	HLA-DRB5	LAG3	1.4359261	0.0	0.5404578	0.35507214	0.036326468	0.046961192	0.5523578	0.10383857309480823	0.8173996895368416
1184	CD8+ Cytotoxic T	Dendritic	GNAI2	S1PR4	0.3129051	1.0	0.096210524	-0.44691402	-0.9262854	0.002198757	0.342373	1.0	0.8197848969132441
268	CD34+	CD4+/CD45RA+/CD25- Naive T	HLA-DMA	CD4	0.74394715	1.0	0.53160596	0.13743126	-0.4023378	0.02968906	0.5503153	1.0	0.8203373736395894
219	CD8+/CD45RA+ Naive Cytotoxic	CD4+/CD45RA+/CD25- Naive T	LCK	CD8A_CD8B	0.80929065	0.0	0.23467058	0.52801913	0.5596727	0.012691141	0.448455	0.269570705642559	0.8203373736395894
1102	CD34+	CD56+ NK	MIF	CD74_CXCR4	0.8598052	0.5	0.54953563	0.20343989	0.08808386	0.009734412	0.5544162	0.7167581069253388	0.820551439135958
1169	CD8+ Cytotoxic T	Dendritic	HLA-DRB1	CD4	0.9098169	1.0	0.5403142	-0.3266112	-1.0312493	0.012586189	0.55232495	1.0	0.820551439135958
806	CD8+ Cytotoxic T	CD14+ Monocyte	HLA-DPA1	CD4	0.7913865	1.0	0.5317918	-0.2592887	-1.0028533	0.014410787	0.55035853	1.0	0.8232846907317948
1073	CD4+/CD45RO+ Memory	CD56+ NK	GNAI2	S1PR5	0.53303564	0.5	0.25087497	0.83812284	0.46471342	0.041985955	0.45672625	0.10927766694826781	0.8232846907317948
113	CD34+	CD4+/CD25 T Reg	MIF	CD74_CXCR4	0.8577732	0.5	0.5442711	0.20077513	0.21001375	0.0096411565	0.5532269	0.7270771939068472	0.8237065752342101
306	Dendritic	CD4+/CD45RA+/CD25- Naive T	ICAM4	ITGB2	0.3534667	1.0	0.09670349	-0.5443589	-0.95435023	0.0063015986	0.3429486	1.0	0.8254282464032796
186	CD4+/CD45RO+ Memory	CD4+/CD45RA+/CD25- Naive T	LCK	CD8A_CD8B	0.8071579	0.0	0.23398383	0.5255965	0.5475557	0.012654002	0.44809255	0.269570705642559	0.8262390588184694
817	CD8+ Cytotoxic T	CD14+ Monocyte	TIMP1	CD63	0.7361424	1.0	0.5330044	-0.33627796	-0.65573055	0.0071290513	0.55064034	1.0	0.8262390588184694
680	CD8+/CD45RA+ Naive Cytotoxic	CD8+/CD45RA+ Naive Cytotoxic	GNAI2	S1PR4	0.85776746	0.0	0.61396396	0.17337343	0.17803025	0.014031287	0.5680652	0.2946365495485447	0.8268650809833438
1241	CD34+	Dendritic	HLA-DPA1	CD4	0.90014315	1.0	0.53308463	-0.2582834	-0.96552193	0.01444582	0.550659	1.0	0.8292004863237403
735	CD56+ NK	CD8+/CD45RA+ Naive Cytotoxic	TIMP1	CD63	0.5319599	1.0	0.2825474	-0.5343038	-1.1276524	0.0037791335	0.47151005	1.0	0.8292004863237403
503	CD4+/CD45RO+ Memory	CD8+ Cytotoxic T	TIMP1	CD63	0.85701025	1.0	0.71559364	-0.21908718	-0.5457971	0.009571223	0.5867509	1.0	0.8300269395351043
314	Dendritic	CD4+/CD45RA+/CD25- Naive T	GNAI2	S1PR5	0.44801465	0.0	0.096782036	0.20120168	0.18912342	0.016197257	0.34304005	0.19216123790291567	0.8310618491781405
534	CD8+/CD45RA+ Naive Cytotoxic	CD8+ Cytotoxic T	GNAI2	S1PR4	0.78127265	0.0	0.5361278	0.08895014	0.046565592	0.012252452	0.55136317	0.4172927731328887	0.832168981671735
164	CD4+/CD45RA+/CD25- Naive T	CD4+/CD45RA+/CD25- Naive T	HLA-DQA2	CD4	0.5310625	1.0	0.27779424	-0.10042286	-0.744542	0.015357475	0.4693968	1.0	0.832168981671735
531	CD8+/CD45RA+ Naive Cytotoxic	CD8+ Cytotoxic T	MIF	CD74_CXCR4	0.85649395	0.0	0.7108106	0.22490391	0.37844163	0.012591219	0.5859376	0.3798575006953345	0.8331921340412376
12	CD4+/CD25 T Reg	CD4+/CD25 T Reg	TIMP1	CD63	0.52987504	1.0	0.27263442	-0.5437818	-1.1439525	0.003646545	0.4670626	1.0	0.8351445532865807
984	CD56+ NK	CD19+ B	MIF	CD74_CXCR4	0.6288822	0.5	0.232338	-0.075856924	-0.19949871	0.004115609	0.44721988	1.0	0.8351445532865807
650	CD4+/CD45RO+ Memory	CD8+/CD45RA+ Naive Cytotoxic	CD40LG	CD53	0.85502267	0.0	0.536377	0.34392238	0.26844406	0.024064295	0.5514206	0.055977235190219174	0.8351445532865807
361	CD8+ Cytotoxic T	CD4+/CD45RO+ Memory	HLA-DPA1	CD4	0.8558192	1.0	0.67338866	-0.14838657	-0.998141	0.018247856	0.579362	1.0	0.8363606476534887
121	CD56+ NK	CD4+/CD25 T Reg	HLA-DRB5	CD4	0.31178108	1.0	0.09694856	-0.64851636	-1.7576547	0.002995892	0.34323382	1.0	0.8366857136619545
1111	CD56+ NK	CD56+ NK	GNAI2	S1PR4	0.52853227	1.0	0.25516608	-0.20083645	-0.33392572	0.0058314637	0.45883116	1.0	0.8381272095924046
279	CD34+	CD4+/CD45RA+/CD25- Naive T	GNAI2	S1PR4	0.72439426	1.0	0.23222207	0.00017771125	-0.3573631	0.0053071105	0.4471582	1.0	0.8381272095924046
827	CD8+/CD45RA+ Naive Cytotoxic	CD14+ Monocyte	ANXA1	FPR1	0.7921357	0.0	0.53681964	0.3755456	0.40569866	0.068575084	0.5515226	0.023569264180220477	0.8381272095924046
1022	CD8+/CD45RA+ Naive Cytotoxic	CD34+	TIMP1	CD63	0.85568154	0.5	0.665899	-0.21222293	-0.60189426	0.008906546	0.5779985	1.0	0.8395324635236041
189	CD4+/CD45RO+ Memory	CD4+/CD45RA+/CD25- Naive T	TIMP1	CD63	0.7332533	1.0	0.5374749	-0.3444679	-0.8070622	0.0071888445	0.5516735	1.0	0.8411169590133336
764	CD4+/CD25 T Reg	CD14+ Monocyte	IL16	CD4	0.5283487	0.0	0.27718347	0.2929795	0.48067376	0.027561631	0.4691227	0.033970627472927936	0.8411169590133336
671	CD8+/CD45RA+ Naive Cytotoxic	CD8+/CD45RA+ Naive Cytotoxic	HLA-DRB1	LAG3	0.34089535	1.0	0.09704671	-0.48150623	-1.800569	0.006356546	0.3433479	1.0	0.8422998482788482
265	CD34+	CD4+/CD45RA+/CD25- Naive T	HLA-DQB1	CD4	0.7500241	1.0	0.53885114	0.03945741	-0.5925324	0.024849059	0.55198973	1.0	0.8441138099734955
115	CD34+	CD4+/CD25 T Reg	GNAI2	S1PR4	0.7235414	0.5	0.23190899	-0.0007635951	-0.045314312	0.005299955	0.4469914	1.0	0.8441138099734955
609	Dendritic	CD8+ Cytotoxic T	TNFSF13B	HLA-DPB1	0.852109	1.0	0.5413791	-0.20536593	-0.86031747	0.030687526	0.5525684	1.0	0.8458859346444082
785	CD4+/CD45RA+/CD25- Naive T	CD14+ Monocyte	GNAI2	S1PR4	0.7531667	0.0	0.54030937	0.06434497	0.08260518	0.012348015	0.5523238	0.41049384771305975	0.8471177708970169
283	CD56+ NK	CD4+/CD45RA+/CD25- Naive T	HLA-DPA1	CD4	0.5253689	1.0	0.27100608	-0.35129106	-1.7084854	0.007343872	0.46631712	1.0	0.8471177708970169
110	CD34+	CD4+/CD25 T Reg	SPON2	ITGB2	0.66634333	1.0	0.23138863	-0.12581351	-0.27274382	0.007572324	0.44671384	1.0	0.8471177708970169
1077	CD8+ Cytotoxic T	CD56+ NK	SPON2	ITGA4	0.31243038	0.0	0.09723771	0.1369312	0.11929014	0.009787807	0.34356955	0.7133429463173006	0.8479042614529491
74	CD14+ Monocyte	CD4+/CD25 T Reg	HLA-DMA	CD4	0.53890383	1.0	0.23126495	-0.16688564	-0.53577876	0.012915654	0.4466478	1.0	0.8501288502080259
357	CD8+ Cytotoxic T	CD4+/CD45RO+ Memory	HLA-DQA1	CD4	0.5244396	1.0	0.2672219	-0.14027387	-1.0958912	0.0120978495	0.46456775	1.0	0.8501288502080259
198	CD8+ Cytotoxic T	CD4+/CD45RA+/CD25- Naive T	HLA-DPA1	CD4	0.8474606	1.0	0.65501994	-0.16277337	-1.096787	0.01775009	0.5759883	1.0	0.8522524126176143
1141	CD4+/CD45RA+/CD25- Naive T	Dendritic	HLA-DQB1	CD4	0.5237104	1.0	0.25176075	-0.23518398	-0.9453516	0.011609918	0.4571636	1.0	0.8531470563306487
1191	CD8+/CD45RA+ Naive Cytotoxic	Dendritic	HLA-DRB5	CD4	0.31704473	1.0	0.09731085	-0.6044706	-1.7743499	0.0030070876	0.3436543	1.0	0.8534989616083846
236	CD14+ Monocyte	CD4+/CD45RA+/CD25- Naive T	S100A8	ITGB2	0.5235988	1.0	0.27415133	-0.27804953	-0.38127443	0.022386467	0.46775323	1.0	0.8561723976890125
948	CD8+ Cytotoxic T	CD19+ B	MIF	CD74_CXCR4	0.6244326	0.5	0.23033606	-0.08089446	-0.29382396	0.004080147	0.44615045	1.0	0.8561723976890125
213	CD8+/CD45RA+ Naive Cytotoxic	CD4+/CD45RA+/CD25- Naive T	HLA-DQB1	CD4	0.38052762	1.0	0.09831903	-0.22765249	-1.3306429	0.0045339703	0.3448177	1.0	0.8590839571692812
778	CD4+/CD45RA+/CD25- Naive T	CD14+ Monocyte	HLA-DMA	CD4	0.5209259	0.5	0.26999852	-0.098430365	-0.45681593	0.015078843	0.4658537	0.552124154980173	0.8592048827072452
929	CD4+/CD25 T Reg	CD19+ B	TIMP1	CD63	0.746761	1.0	0.54159856	-0.32405016	-0.7409826	0.007244	0.5526185	1.0	0.8592048827072452
923	Dendritic	CD14+ Monocyte	GNAI2	S1PR4	0.84386885	0.0	0.7067176	0.1789496	0.24951273	0.01615104	0.5852369	0.19601397500254064	0.8618262225812258
863	CD19+ B	CD14+ Monocyte	HLA-DMB	CD4	0.80385154	0.0	0.5438574	0.2876253	0.45024	0.050833505	0.55313295	0.026367004677835676	0.8622445198094736
434	CD56+ NK	CD4+/CD45RO+ Memory	HLA-DPB1	CD4	0.52025974	1.0	0.26209873	-0.3149564	-1.629534	0.0071540084	0.46216106	1.0	0.8622445198094736
584	CD56+ NK	CD8+ Cytotoxic T	HLA-DQB1	LAG3	0.3230081	1.0	0.098483205	0.0599159	-0.84958315	0.012770145	0.3450062	1.0	0.8646592565597667
353	CD4+/CD45RO+ Memory	CD4+/CD45RO+ Memory	TIMP1	CD63	0.5196053	1.0	0.2299791	-0.56091917	-1.1884892	0.003076021	0.44595888	1.0	0.8652913174198251
752	Dendritic	CD8+/CD45RA+ Naive Cytotoxic	MIF	CD74_CXCR4	0.8382544	0.0	0.68462044	0.22818017	0.11117154	0.01212729	0.5813763	0.4311436425022955	0.8682246279965331
65	CD8+/CD45RA+ Naive Cytotoxic	CD4+/CD25 T Reg	TIMP1	CD63	0.5189502	1.0	0.26302737	-0.5533724	-1.1378735	0.0035180491	0.46260065	1.0	0.8683452839624266
954	CD8+/CD45RA+ Naive Cytotoxic	CD19+ B	GNAI2	S1PR4	0.79102063	0.0	0.54604673	0.09970856	0.2283144	0.012479135	0.5536294	0.39934734737607386	0.8683452839624266
884	CD34+	CD14+ Monocyte	SPON2	ITGA4	0.3436309	0.0	0.098927595	0.15591612	0.09322882	0.009957909	0.34551507	0.6964498423206916	0.8702248682039684
1287	Dendritic	Dendritic	C1QA	CD33	0.57644796	0.0	0.22709337	0.28934464	0.282907	0.08327752	0.44439945	0.0257969283277251	0.8714064278614054
423	CD34+	CD4+/CD45RO+ Memory	HLA-DMA	CD4	0.75230575	1.0	0.5465138	0.15181807	-0.30369174	0.030521631	0.553735	1.0	0.8714064278614054
952	CD8+/CD45RA+ Naive Cytotoxic	CD19+ B	MIF	CD74_CXCR4	0.6161766	1.0	0.22662154	-0.09024156	-0.28445864	0.004014348	0.44414267	1.0	0.8744747575408891
477	CD4+/CD25 T Reg	CD8+ Cytotoxic T	GNAI2	S1PR4	0.7866242	0.5	0.54740655	0.095712006	0.032746375	0.012510211	0.55393666	0.552124154980173	0.8744747575408891
1052	Dendritic	CD34+	S100A8	ITGB2	0.31976873	1.0	0.099029355	-0.5297986	-0.76929927	0.008086474	0.34563133	1.0	0.875780800526013
1192	CD8+/CD45RA+ Naive Cytotoxic	Dendritic	IL16	CD4	0.5179284	0.0	0.24743961	0.26249126	0.3264619	0.024604063	0.4550162	0.04922953209011536	0.8775502814250047
1074	CD4+/CD45RO+ Memory	CD56+ NK	GNAI2	S1PR4	0.51735824	1.0	0.23987933	-0.21495512	-0.43035892	0.005482106	0.45117152	1.0	0.8806330079378792
215	CD8+/CD45RA+ Naive Cytotoxic	CD4+/CD45RA+/CD25- Naive T	HLA-DPA1	CD4	0.38121367	1.0	0.09913697	-0.43566418	-2.1717136	0.0026864682	0.34575415	1.0	0.8813270619500281
889	CD56+ NK	CD14+ Monocyte	HLA-DRB1	CD4	0.5169561	1.0	0.26615596	-0.5011834	-1.7092773	0.0061998907	0.46407074	1.0	0.8837229455036397
1119	Dendritic	CD56+ NK	GNAI2	S1PR5	0.7428957	0.0	0.55113727	1.1032867	0.91048115	0.09223728	0.55477566	0.014533248346456081	0.8868201025464137
344	CD4+/CD45RO+ Memory	CD4+/CD45RO+ Memory	HLA-DRB1	CD4	0.51639473	1.0	0.25736144	-0.42937818	-1.6207619	0.0059950296	0.45989496	1.0	0.8868201025464137
791	CD4+/CD45RO+ Memory	CD14+ Monocyte	HLA-DMA	CD4	0.34448838	1.0	0.09921523	-0.24569798	-0.6832913	0.0055409595	0.3458434	1.0	0.8868636609001407
425	CD34+	CD4+/CD45RO+ Memory	HLA-DRB5	CD4	0.83438265	1.0	0.64711416	-0.12663203	-0.8719414	0.01999704	0.57450485	1.0	0.8874945157059877
81	CD14+ Monocyte	CD4+/CD25 T Reg	ICAM4	ITGA4	0.55592173	0.0	0.2244306	0.42506242	0.7724922	0.044983596	0.4429438	0.023569264180220477	0.8899244874903284
194	CD8+ Cytotoxic T	CD4+/CD45RA+/CD25- Naive T	HLA-DQA1	CD4	0.51608104	1.0	0.2599326	-0.15466067	-1.1945372	0.011767844	0.46112975	1.0	0.8899244874903284
971	CD34+	CD19+ B	TNFSF13B	CD40	0.34075794	0.0	0.099537365	0.3792127	0.36325887	0.11357165	0.34621018	0.023569264180220477	0.892390605800478
990	Dendritic	CD19+ B	S100A8	ITGB2	0.51584244	1.0	0.24668752	-0.32458174	-0.37449923	0.020143846	0.4546388	1.0	0.8930361087595109
936	CD4+/CD45RA+/CD25- Naive T	CD19+ B	GNAI2	S1PR4	0.8311369	0.0	0.6321582	0.15039657	0.26670325	0.014447092	0.57164437	0.26752337775278756	0.893942252810199
417	CD34+	CD4+/CD45RO+ Memory	HLA-DQA2	CD4	0.5140364	1.0	0.2544709	-0.10473737	-0.85616297	0.014068075	0.45849246	1.0	0.8961549747780881
1025	CD14+ Monocyte	CD34+	ICAM4	ITGB2	0.5549071	1.0	0.22271211	-0.14591476	-0.25331932	0.014512842	0.44199574	1.0	0.8961549747780881
646	CD4+/CD45RO+ Memory	CD8+/CD45RA+ Naive Cytotoxic	HLA-DPA1	LAG3	0.34944308	1.0	0.10050795	-0.39465636	-1.7676623	0.0076584173	0.3473092	1.0	0.8979079050751675
660	CD8+ Cytotoxic T	CD8+/CD45RA+ Naive Cytotoxic	HLA-DPA1	LAG3	0.6506307	1.0	0.22246791	-0.21837376	-1.1193905	0.016951416	0.44186044	1.0	0.8992810939701876
771	CD4+/CD45RA+/CD25- Naive T	CD14+ Monocyte	HLA-DRA	CD4	0.82967585	1.0	0.56885415	-0.2620478	-1.0576845	0.013312095	0.55867976	1.0	0.9004019858715483
420	CD34+	CD4+/CD45RO+ Memory	HLA-DQB1	CD4	0.7583826	1.0	0.5539622	0.053844213	-0.49388635	0.0255459	0.5554069	1.0	0.9024144747599369
619	CD4+/CD25 T Reg	CD8+/CD45RA+ Naive Cytotoxic	HLA-DPB1	LAG3	0.3496443	1.0	0.100589424	-0.3653612	-1.7506397	0.007720215	0.34740108	1.0	0.9034155671483359
957	CD14+ Monocyte	CD19+ B	ICAM4	ITGB2	0.75098073	1.0	0.55478805	0.05930215	0.14148074	0.036152277	0.55559087	1.0	0.9055551255714631
1159	CD4+/CD45RO+ Memory	Dendritic	IL16	CD4	0.5132565	0.0	0.24394809	0.25576082	0.35378498	0.024256883	0.45325473	0.05349251058037076	0.9055551255714631
725	CD34+	CD8+/CD45RA+ Naive Cytotoxic	GNAI2	S1PR4	0.69515294	0.5	0.22148825	-0.032094344	-0.25023234	0.005061804	0.4413163	1.0	0.9055551255714631
1263	CD56+ NK	Dendritic	MIF	CD74_CXCR4	0.8288012	0.0	0.6452933	0.18631119	0.30512404	0.011430653	0.5741604	0.4772874964229169	0.9068735801039998
930	CD4+/CD25 T Reg	CD19+ B	GNAI2	S1PR4	0.7963722	0.0	0.55753416	0.10647042	0.21449518	0.012741663	0.5562003	0.3735222816277623	0.9087030548288927
840	CD14+ Monocyte	CD14+ Monocyte	HLA-DMB	CD4	0.512779	0.5	0.26211277	0.012486115	-0.12640128	0.024499271	0.46216765	0.552124154980173	0.9087030548288927
374	CD8+/CD45RA+ Naive Cytotoxic	CD4+/CD45RO+ Memory	HLA-DQB1	CD4	0.38888618	1.0	0.10107619	-0.21326569	-1.2319968	0.0046611167	0.34794846	1.0	0.9089136004441111
794	CD4+/CD45RO+ Memory	CD14+ Monocyte	ANXA1	FPR1	0.81357205	0.5	0.55787176	0.39592132	0.595536	0.07126435	0.55627507	0.12551454670845064	0.9118582709563532
463	CD4+/CD25 T Reg	CD8+ Cytotoxic T	HLA-DRA	LAG3	0.5123897	1.0	0.24979913	-0.050602794	-1.5768273	0.016437242	0.45619312	1.0	0.9118582709563532
502	CD4+/CD45RO+ Memory	CD8+ Cytotoxic T	MIF	CD74_CXCR4	0.82771736	0.0	0.67020154	0.19232431	0.39581215	0.011871874	0.5787838	0.4549911304947145	0.9133569007215189
309	Dendritic	CD4+/CD45RA+/CD25- Naive T	ICAM4	ITGA4	0.36534166	0.0	0.10110754	0.10200348	0.186586	0.020265419	0.34798366	0.15887951960120786	0.9144020133866196
282	CD56+ NK	CD4+/CD45RA+/CD25- Naive T	HLA-DPB1	CD4	0.5119012	1.0	0.25494918	-0.3293432	-1.7281799	0.006958861	0.45872554	1.0	0.915020782377972
765	CD4+/CD25 T Reg	CD14+ Monocyte	ANXA1	FPR1	0.8137327	0.0	0.55802953	0.396074	0.5541463	0.0712845	0.55630994	0.023569264180220477	0.915020782377972
774	CD4+/CD45RA+/CD25- Naive T	CD14+ Monocyte	HLA-DRB1	CD4	0.82761335	1.0	0.56685776	-0.31430787	-0.9174652	0.013204499	0.55824625	1.0	0.9166029163040423
412	CD19+ B	CD4+/CD45RO+ Memory	IL16	CD4	0.5112895	0.0	0.251104	0.2864854	0.304336	0.024968427	0.45683947	0.04522657509085517	0.9181905975178762
1007	CD4+/CD45RA+/CD25- Naive T	CD34+	GNAI2	S1PR5	0.38042307	0.0	0.10121738	0.15729576	0.08135535	0.016939549	0.34810683	0.16790775627990748	0.9198808143999889
240	CD14+ Monocyte	CD4+/CD45RA+/CD25- Naive T	TNFSF13B	TNFRSF17	0.5089656	0.0	0.25875154	0.60022455	1.0374913	0.16295908	0.46056402	0.021322822160990004	0.921367724800193
192	CD8+ Cytotoxic T	CD4+/CD45RA+/CD25- Naive T	HLA-DRA	CD4	0.7680255	1.0	0.5603134	-0.2268027	-1.2529583	0.013112227	0.55681396	1.0	0.921367724800193
465	CD4+/CD25 T Reg	CD8+ Cytotoxic T	HLA-DQA1	LAG3	0.32669854	1.0	0.10143189	0.045953363	-1.2533343	0.012912288	0.3483471	1.0	0.9253500119083463
79	CD14+ Monocyte	CD4+/CD25 T Reg	S100A8	ITGB2	0.8265767	0.0	0.5927009	0.039056838	0.1874766	0.04839838	0.56373596	0.25	0.9263581819676173
22	CD4+/CD45RA+/CD25- Naive T	CD4+/CD25 T Reg	HLA-DRB5	CD4	0.5139706	1.0	0.21651986	-0.51024693	-1.0488081	0.0066908696	0.4385213	1.0	0.9277439494885737
179	CD4+/CD45RO+ Memory	CD4+/CD45RA+/CD25- Naive T	HLA-DRB1	CD4	0.5080362	1.0	0.25034115	-0.44376498	-1.7194078	0.005831497	0.45646203	1.0	0.9277439494885737
949	CD8+ Cytotoxic T	CD19+ B	TIMP1	CD63	0.75762975	1.0	0.5605854	-0.31450862	-0.7470528	0.007497953	0.55687386	1.0	0.9277439494885737
270	CD34+	CD4+/CD45RA+/CD25- Naive T	HLA-DRB5	CD4	0.82602406	1.0	0.6294622	-0.14101884	-0.97058743	0.019451559	0.57112104	1.0	0.9296156206666291
620	CD4+/CD25 T Reg	CD8+/CD45RA+ Naive Cytotoxic	HLA-DPA1	LAG3	0.3523208	1.0	0.101673216	-0.39297193	-1.7434573	0.007747207	0.34861687	1.0	0.9308096143358187
1219	CD14+ Monocyte	Dendritic	C1QB	CD33	0.82536864	0.0	0.67554474	0.7924187	1.8645408	0.5780123	0.57975143	5.7748397759237484e-05	0.9328758730241263
320	CD4+/CD25 T Reg	CD4+/CD45RO+ Memory	HLA-DQB1	CD4	0.5073108	1.0	0.24622737	-0.12765637	-1.0024078	0.011354747	0.4544073	1.0	0.9341495238361319
376	CD8+/CD45RA+ Naive Cytotoxic	CD4+/CD45RO+ Memory	HLA-DPA1	CD4	0.38957223	1.0	0.10191707	-0.42127737	-2.0730677	0.002761805	0.3488889	1.0	0.9362596301065337
718	CD34+	CD8+/CD45RA+ Naive Cytotoxic	HLA-DRB5	LAG3	0.62919414	1.0	0.2137876	-0.19661923	-0.9931908	0.018576326	0.43695855	1.0	0.93736333819242
1182	CD8+ Cytotoxic T	Dendritic	MIF	CD74_CXCR4	0.8243516	0.0	0.6397331	0.18127364	0.2107988	0.011332161	0.5731021	0.4874557148077526	0.939404751321562
810	CD8+ Cytotoxic T	CD14+ Monocyte	IL16	CD4	0.5062661	0.0	0.25580856	0.26116773	0.3978288	0.025436228	0.45914337	0.04107068687150352	0.9405845152358838
940	CD4+/CD45RO+ Memory	CD19+ B	MIF	CD74_CXCR4	0.5874	0.5	0.21367452	-0.12282116	-0.26708812	0.003785006	0.43689343	1.0	0.9405845152358838
1030	CD14+ Monocyte	CD34+	MIF	CD74_CXCR4	0.3590993	1.0	0.10247624	-0.3838535	-0.7057385	0.0018152524	0.3495106	1.0	0.9417000676446183
1048	CD56+ NK	CD34+	TIMP1	CD63	0.8121414	1.0	0.5689652	-0.25044602	-0.66089725	0.0076100347	0.55870384	1.0	0.9438130633906514
262	CD34+	CD4+/CD45RA+/CD25- Naive T	HLA-DQA2	CD4	0.5056779	1.0	0.24752943	-0.119124174	-0.954809	0.013684326	0.45506117	1.0	0.9438130633906514
1004	CD4+/CD45RA+/CD25- Naive T	CD34+	CD40LG	CD53	0.5613173	1.0	0.21199292	-0.12044731	-0.16529533	0.009510961	0.4359218	1.0	0.9438130633906514
1094	CD14+ Monocyte	CD56+ NK	GNAI2	S1PR4	0.758427	0.0	0.569677	0.08964188	0.10947621	0.013019171	0.5588579	0.3529758459594254	0.9470489910808487
766	CD4+/CD25 T Reg	CD14+ Monocyte	GNAI2	FPR1	0.5052547	0.0	0.2550802	0.34795463	0.45401436	0.082073785	0.45878932	0.023569264180220477	0.9470489910808487
850	CD14+ Monocyte	CD14+ Monocyte	MIF	CD74_CXCR4	0.35916668	1.0	0.10254656	-0.38376522	-0.6793473	0.0018164981	0.3495886	1.0	0.9471309353741996
492	CD4+/CD45RA+/CD25- Naive T	CD8+ Cytotoxic T	GNAI2	S1PR4	0.8213889	0.0	0.62067515	0.13963816	0.08495444	0.014184661	0.56939846	0.28767351168783856	0.94921875
491	CD4+/CD45RA+/CD25- Naive T	CD8+ Cytotoxic T	GNAI2	S1PR5	0.3822778	0.0	0.10340222	0.16296956	0.16363783	0.017305197	0.35053387	0.15998765503539994	0.9525522417194048
786	CD4+/CD45RO+ Memory	CD14+ Monocyte	HLA-DRA	CD4	0.50327784	1.0	0.25291604	-0.4319224	-1.9936446	0.0059186392	0.45773172	1.0	0.953543018764043
1006	CD4+/CD45RA+/CD25- Naive T	CD34+	TIMP1	CD63	0.8148269	1.0	0.57494396	-0.24808854	-0.7781736	0.0076900017	0.5599921	1.0	0.9568011356052946
255	CD19+ B	CD4+/CD45RA+/CD25- Naive T	IL16	CD4	0.5029309	0.0	0.24425437	0.2720986	0.20568997	0.024287337	0.45341018	0.05300566495730946	0.9568011356052946
139	Dendritic	CD4+/CD25 T Reg	ICAM4	ITGB2	0.6564446	1.0	0.20906793	-0.22725257	-0.38559917	0.013623728	0.43421438	1.0	0.9568011356052946
622	CD4+/CD25 T Reg	CD8+/CD45RA+ Naive Cytotoxic	LGALS3	LAG3	0.35776198	1.0	0.103876516	0.045972615	-0.13919806	0.025114264	0.35105503	1.0	0.9579639951043617
520	CD8+ Cytotoxic T	CD8+ Cytotoxic T	TIMP1	CD63	0.8180926	1.0	0.6381951	-0.25325242	-0.63894576	0.008535999	0.57280767	1.0	0.9590571617990737
355	CD8+ Cytotoxic T	CD4+/CD45RO+ Memory	HLA-DRA	CD4	0.7763841	1.0	0.57602626	-0.2124159	-1.1543124	0.013479934	0.56022376	1.0	0.9600666656784851
1194	CD8+/CD45RA+ Naive Cytotoxic	Dendritic	MIF	CD74_CXCR4	0.8160956	0.0	0.62941647	0.17192656	0.22016412	0.011149412	0.57111216	0.5030115936871111	0.9623419789114966
342	CD4+/CD45RA+/CD25- Naive T	CD4+/CD45RO+ Memory	GNAI2	S1PR4	0.78371054	0.0	0.57629	0.098054625	0.08868486	0.013170302	0.56028014	0.3371587391395256	0.9633396174077424
788	CD4+/CD45RO+ Memory	CD14+ Monocyte	HLA-DQB1	CD4	0.34938312	1.0	0.10395311	-0.30614597	-1.1709988	0.0047937855	0.35113898	1.0	0.9633662039531965
879	CD34+	CD14+ Monocyte	HLA-DMB	CD4	0.5016037	1.0	0.25129563	0.001922518	-0.23230049	0.023488209	0.45693415	1.0	0.9666199992171928
528	CD8+/CD45RA+ Naive Cytotoxic	CD8+ Cytotoxic T	HLA-DRB5	LAG3	0.32995933	1.0	0.10403725	-0.1549465	-1.4302278	0.009039953	0.35123116	1.0	0.9687588766900372
332	CD4+/CD45RA+/CD25- Naive T	CD4+/CD45RO+ Memory	HLA-DQA1	CD4	0.50129604	1.0	0.23885523	-0.15487757	-1.2435997	0.010813614	0.45064184	1.0	0.9699078195309638
588	CD56+ NK	CD8+ Cytotoxic T	LCK	CD8A_CD8B	0.7989725	0.0	0.58176136	0.7030525	0.932742	0.03146204	0.5614438	0.023569264180220477	0.9732030867731828
969	CD19+ B	CD19+ B	TIMP1	CD63	0.5552053	1.0	0.2069648	-0.49221352	-1.1274102	0.0027681997	0.43297285	1.0	0.9732030867731828
828	CD8+/CD45RA+ Naive Cytotoxic	CD14+ Monocyte	GNAI2	FPR1	0.4999031	0.0	0.24982454	0.34119278	0.46783358	0.08038274	0.45620576	0.023569264180220477	0.9732030867731828
98	CD19+ B	CD4+/CD25 T Reg	TIMP1	CD63	0.33831927	1.0	0.10418367	-0.7119452	-1.5303801	0.0013934794	0.3513914	1.0	0.9741420217390104
1121	CD4+/CD25 T Reg	Dendritic	HLA-DRA	CD4	0.49947512	1.0	0.23364867	-0.5001269	-1.9209495	0.005467752	0.44791532	1.0	0.9765058093679768
364	CD8+ Cytotoxic T	CD4+/CD45RO+ Memory	HLA-DRB5	CD4	0.813023	1.0	0.62093395	-0.1412391	-0.7849718	0.019188022	0.56944954	1.0	0.9788054051476525
243	CD14+ Monocyte	CD4+/CD45RA+/CD25- Naive T	GNAI2	S1PR5	0.4792234	0.0	0.104623236	0.24063484	0.28319082	0.017509546	0.35187134	0.1545044428243288	0.9795156475242441
151	CD4+/CD25 T Reg	CD4+/CD45RA+/CD25- Naive T	HLA-DQB1	CD4	0.4989522	1.0	0.23951077	-0.14204317	-1.1010537	0.011045012	0.45098117	1.0	0.9798159957394733
895	CD56+ NK	CD14+ Monocyte	IL16	CD4	0.49787545	0.0	0.24768679	0.24908021	0.44747028	0.024628641	0.45514	0.0483178987409368	0.9831336543117992
112	CD34+	CD4+/CD25 T Reg	TNFSF13B	HLA-DPB1	0.35441175	1.0	0.105326585	-0.61247605	-1.9845096	0.0059703304	0.3526357	1.0	0.9848797624698649
661	CD8+ Cytotoxic T	CD8+/CD45RA+ Naive Cytotoxic	HLA-DRB5	LAG3	0.60783446	1.0	0.20513842	-0.2112263	-0.9062212	0.017824788	0.43188515	1.0	0.9864587935090818
359	CD8+ Cytotoxic T	CD4+/CD45RO+ Memory	HLA-DQB1	CD4	0.49751365	1.0	0.23421918	-0.13473865	-0.9565472	0.01080099	0.44821692	1.0	0.9864587935090818
102	CD34+	CD4+/CD25 T Reg	HLA-DQA1	CD4	0.4971533	1.0	0.20657443	-0.33037233	-1.2832036	0.009352177	0.43274114	1.0	0.9897914217554487
1188	CD8+/CD45RA+ Naive Cytotoxic	Dendritic	HLA-DPB1	CD4	0.32796335	1.0	0.10547078	-0.5619711	-2.0634444	0.0028788345	0.3527919	1.0	0.990234375
693	CD14+ Monocyte	CD8+/CD45RA+ Naive Cytotoxic	ICAM4	ITGA4	0.54445356	0.0	0.20500778	0.40781945	0.6261182	0.041090593	0.43180695	0.023569264180220477	0.9931315474750264
1163	CD4+/CD45RO+ Memory	Dendritic	MIF	CD74_CXCR4	0.78731906	0.0	0.5934575	0.13934696	0.23753464	0.0105124395	0.56389284	0.6164398102952119	0.9931315474750264
642	CD4+/CD45RO+ Memory	CD8+/CD45RA+ Naive Cytotoxic	HLA-DRA	LAG3	0.36252204	1.0	0.10580401	-0.39100748	-2.1101818	0.006962098	0.3531521	1.0	0.9955794935387768
82	CD14+ Monocyte	CD4+/CD25 T Reg	TNFSF13B	HLA-DPB1	0.49431485	1.0	0.24434087	-0.36665684	-1.5980918	0.013850214	0.45345405	1.0	0.9964791790919423
474	CD4+/CD25 T Reg	CD8+ Cytotoxic T	MIF	CD74_CXCR4	0.77345073	0.0	0.5936214	0.13088608	0.25123513	0.010515341	0.5639268	0.6133900211618873	0.9964791790919423
532	CD8+/CD45RA+ Naive Cytotoxic	CD8+ Cytotoxic T	TIMP1	CD63	0.7962991	1.0	0.59485275	-0.27238452	-0.6267966	0.007956287	0.5641816	1.0	0.9998343250303239
8	CD4+/CD25 T Reg	CD4+/CD25 T Reg	HLA-DRB5	CD4	0.49430883	1.0	0.20489225	-0.52369297	-1.2573025	0.0063315546	0.43173784	1.0	0.9998343250303239
894	CD56+ NK	CD14+ Monocyte	HLA-DRB5	CD4	0.40592384	1.0	0.15868191	-0.48647693	-1.4456924	0.0049035684	0.40069848	1.0	1.0
816	CD8+ Cytotoxic T	CD14+ Monocyte	MIF	CD74_CXCR4	0.61021334	1.0	0.20121762	-0.099541254	-0.27259928	0.0035643463	0.4295192	1.0	1.0
815	CD8+ Cytotoxic T	CD14+ Monocyte	SPON2	ITGA4	0.40691364	0.0	0.1599361	0.2789911	0.34424993	0.016098937	0.40164414	0.1986144565602457	1.0
812	CD8+ Cytotoxic T	CD14+ Monocyte	GNAI2	FPR1	0.381362	1.0	0.13340797	0.19141296	0.16453943	0.04292492	0.38005835	0.5552572592520677	1.0
807	CD8+ Cytotoxic T	CD14+ Monocyte	HLA-DMA	CD4	0.39856243	1.0	0.15155642	-0.20056379	-0.6872828	0.008464103	0.39519483	1.0	1.0
804	CD8+ Cytotoxic T	CD14+ Monocyte	HLA-DQB1	CD4	0.43308094	1.0	0.18496872	-0.24564078	-0.9612595	0.008529811	0.41923535	1.0	1.0
941	CD4+/CD45RO+ Memory	CD19+ B	TIMP1	CD63	0.7965474	1.0	0.6285717	-0.28034335	-0.65390414	0.0084072845	0.57094765	1.0	1.0
802	CD8+ Cytotoxic T	CD14+ Monocyte	HLA-DQA1	CD4	0.4600069	1.0	0.2110318	-0.251176	-1.1006035	0.009553974	0.4353632	1.0	1.0
943	CD8+ Cytotoxic T	CD19+ B	CD40LG	CD40	0.38541535	0.0	0.14147209	0.6984476	0.6796479	0.12311538	0.38699645	0.023569264180220477	1.0
842	CD14+ Monocyte	CD14+ Monocyte	IL16	CD4	0.38571316	0.0	0.13911891	0.08750055	0.14414954	0.013833236	0.38500875	0.30712510269188964	1.0
798	CD4+/CD45RO+ Memory	CD14+ Monocyte	TIMP1	CD63	0.77506006	1.0	0.59764576	-0.3021127	-0.5625819	0.007993644	0.56475735	1.0	1.0
865	CD19+ B	CD14+ Monocyte	IL16	CD4	0.44685677	0.0	0.19830307	0.17558329	0.2996237	0.01971819	0.4277326	0.10708963354352127	1.0
897	CD56+ NK	CD14+ Monocyte	GNAI2	FPR1	0.4320355	0.0	0.1831733	0.25544024	0.32379544	0.05893725	0.41804838	0.03683732807759584	1.0
964	CD14+ Monocyte	CD19+ B	MIF	CD74_CXCR4	0.37338597	1.0	0.117386185	-0.36511844	-0.70057195	0.0020793655	0.36510566	1.0	1.0
819	CD8+/CD45RA+ Naive Cytotoxic	CD14+ Monocyte	HLA-DRA	CD4	0.4292442	1.0	0.18125492	-0.47045365	-1.8397502	0.004241654	0.41676825	1.0	1.0
946	CD8+ Cytotoxic T	CD19+ B	SPON2	ITGB2	0.49347183	1.0	0.21737547	-0.24990514	-0.45826867	0.0071137357	0.43900692	1.0	1.0
822	CD8+/CD45RA+ Naive Cytotoxic	CD14+ Monocyte	HLA-DPB1	CD4	0.38311628	1.0	0.13660525	-0.4670414	-1.8844723	0.0037286528	0.38285238	1.0	1.0
824	CD8+/CD45RA+ Naive Cytotoxic	CD14+ Monocyte	HLA-DMA	CD4	0.361593	1.0	0.115771726	-0.2314212	-0.75710964	0.006465604	0.36350206	1.0	1.0
825	CD8+/CD45RA+ Naive Cytotoxic	CD14+ Monocyte	HLA-DRB5	CD4	0.3721977	1.0	0.12603655	-0.5095409	-1.5953778	0.0038947656	0.37338543	1.0	1.0
947	CD8+ Cytotoxic T	CD19+ B	SPON2	ITGA4	0.37992448	0.0	0.14202629	0.23841164	0.3309866	0.01429616	0.38746032	0.2791441282633526	1.0
829	CD8+/CD45RA+ Naive Cytotoxic	CD14+ Monocyte	MIF	CD74_CXCR4	0.6019573	1.0	0.19797269	-0.10888835	-0.26323396	0.0035068658	0.4275285	1.0	1.0
955	CD14+ Monocyte	CD19+ B	TNFSF13B	CD40	0.48066103	0.0	0.23091081	0.6250319	0.7496766	0.2634681	0.44645837	0.023569264180220477	1.0
377	CD8+/CD45RA+ Naive Cytotoxic	CD4+/CD45RO+ Memory	HLA-DMA	CD4	0.42602572	1.0	0.14659753	-0.12051907	-0.75239736	0.008187159	0.39122617	1.0	1.0
694	CD14+ Monocyte	CD8+/CD45RA+ Naive Cytotoxic	TNFSF13B	HLA-DPB1	0.38703102	1.0	0.13881516	-0.4274221	-1.8484616	0.007868597	0.38475	1.0	1.0
654	CD8+ Cytotoxic T	CD8+/CD45RA+ Naive Cytotoxic	HLA-DRA	LAG3	0.5711956	1.0	0.19030224	-0.2824031	-1.2755618	0.012522236	0.42269993	1.0	1.0
468	CD4+/CD25 T Reg	CD8+ Cytotoxic T	HLA-DPB1	LAG3	0.44816178	1.0	0.19848101	-0.051681757	-1.4689524	0.0152333705	0.42784235	1.0	1.0
469	CD4+/CD25 T Reg	CD8+ Cytotoxic T	HLA-DPA1	LAG3	0.45083827	1.0	0.20061952	-0.079292476	-1.46177	0.01528663	0.42915455	1.0	1.0
471	CD4+/CD25 T Reg	CD8+ Cytotoxic T	LGALS3	LAG3	0.45627946	1.0	0.20496702	0.35965204	0.1424891	0.049554955	0.4317826	0.43529627718302805	1.0
1098	CD19+ B	CD56+ NK	GNAI2	S1PR4	0.47597402	1.0	0.18326303	-0.26724502	-0.52087784	0.0041882205	0.41810796	1.0	1.0
1097	CD19+ B	CD56+ NK	GNAI2	S1PR5	0.49165145	0.0	0.1916635	0.785833	0.37419447	0.032076437	0.4235698	0.023569264180220477	1.0
820	CD8+/CD45RA+ Naive Cytotoxic	CD14+ Monocyte	HLA-DRB1	CD4	0.48165116	1.0	0.23198242	-0.5224211	-1.6840318	0.005403846	0.44703057	1.0	1.0
921	Dendritic	CD14+ Monocyte	MIF	CD74_CXCR4	0.45021176	1.0	0.1383308	-0.28068805	-0.5852787	0.0024503763	0.3843364	1.0	1.0
795	CD4+/CD45RO+ Memory	CD14+ Monocyte	GNAI2	FPR1	0.4208615	1.0	0.17219956	0.24132156	0.22736225	0.055406373	0.4105531	0.40324994793835917	1.0
892	CD56+ NK	CD14+ Monocyte	HLA-DPA1	CD4	0.4692948	1.0	0.22002204	-0.4478064	-1.6145515	0.005962278	0.44049767	1.0	1.0
1020	CD8+ Cytotoxic T	CD34+	GNAI2	S1PR4	0.42515028	1.0	0.15720122	-0.3230352	-0.5383611	0.003592614	0.39957336	1.0	1.0
707	CD19+ B	CD8+/CD45RA+ Naive Cytotoxic	LCK	CD8A_CD8B	0.5084465	0.0	0.15888512	0.49582267	0.13464677	0.008592614	0.40085214	0.46306225893215275	1.0
709	CD19+ B	CD8+/CD45RA+ Naive Cytotoxic	TIMP1	CD63	0.39486906	1.0	0.13098231	-0.65465355	-1.4611559	0.0017519172	0.37789905	1.0	1.0
1017	CD8+ Cytotoxic T	CD34+	MIF	CD74_CXCR4	0.6101459	1.0	0.20107964	-0.0996295	-0.2989905	0.003561902	0.42943516	1.0	1.0
1016	CD8+ Cytotoxic T	CD34+	SPON2	ITGA4	0.4701674	0.0	0.20191082	0.37409604	0.46142632	0.02032405	0.4299406	0.09452834442637954	1.0
713	CD34+	CD8+/CD45RA+ Naive Cytotoxic	HLA-DQA1	LAG3	0.45054027	1.0	0.14144525	-0.12741797	-1.0877786	0.018005993	0.38697395	1.0	1.0
715	CD34+	CD8+/CD45RA+ Naive Cytotoxic	HLA-DQB1	LAG3	0.5531941	1.0	0.18301289	-0.01614298	-0.6151358	0.023730962	0.4179418	1.0	1.0
475	CD4+/CD25 T Reg	CD8+ Cytotoxic T	TIMP1	CD63	0.8072239	1.0	0.61657965	-0.26279396	-0.63287556	0.008246888	0.5685867	1.0	1.0
1013	CD4+/CD45RO+ Memory	CD34+	GNAI2	S1PR4	0.4646498	1.0	0.20291129	-0.2731266	-0.47553822	0.004637253	0.43054646	1.0	1.0
1010	CD4+/CD45RO+ Memory	CD34+	MIF	CD74_CXCR4	0.5731134	1.0	0.18653437	-0.1415562	-0.27225465	0.003304249	0.42026186	1.0	1.0
724	CD34+	CD8+/CD45RA+ Naive Cytotoxic	TIMP1	CD63	0.48074156	1.0	0.22592135	-0.57926756	-1.3264389	0.0030217476	0.44376072	1.0	1.0
726	CD56+ NK	CD8+/CD45RA+ Naive Cytotoxic	HLA-DRB1	LAG3	0.3762003	1.0	0.11134275	-0.46026844	-1.8258145	0.007292934	0.35900164	1.0	1.0
746	Dendritic	CD8+/CD45RA+ Naive Cytotoxic	LCK	CD8A_CD8B	0.4968215	0.0	0.13972497	0.48261744	-0.0072980523	0.00755642	0.38552353	0.8159747254095358	1.0
747	Dendritic	CD8+/CD45RA+ Naive Cytotoxic	ICAM4	ITGB2	0.5320655	1.0	0.16293985	-0.35743168	-0.662948	0.010617833	0.403882	1.0	1.0
893	CD56+ NK	CD14+ Monocyte	HLA-DMA	CD4	0.3678593	1.0	0.12183723	-0.22619087	-0.74456775	0.00680435	0.36942986	1.0	1.0
751	Dendritic	CD8+/CD45RA+ Naive Cytotoxic	TNFSF13B	HLA-DPB1	0.3522925	1.0	0.11920487	-0.48845968	-1.9136782	0.0067570084	0.3668894	1.0	1.0
720	CD34+	CD8+/CD45RA+ Naive Cytotoxic	SPON2	ITGB2	0.5419642	1.0	0.18033579	-0.25599265	-0.55009264	0.005901591	0.4161505	1.0	1.0
1021	CD8+/CD45RA+ Naive Cytotoxic	CD34+	MIF	CD74_CXCR4	0.60188997	1.0	0.19783692	-0.108976595	-0.28962517	0.003504461	0.42744455	1.0	1.0
797	CD4+/CD45RO+ Memory	CD14+ Monocyte	MIF	CD74_CXCR4	0.5731808	1.0	0.18666239	-0.14146796	-0.24586344	0.0033065164	0.4203454	1.0	1.0
801	CD8+ Cytotoxic T	CD14+ Monocyte	HLA-DQA2	CD4	0.40014577	1.0	0.153089	-0.25207633	-0.8717872	0.008463317	0.39639792	1.0	1.0
937	CD4+/CD45RO+ Memory	CD19+ B	CD40LG	CD40	0.44165266	0.0	0.19428071	0.85250217	0.8083271	0.16907181	0.42522642	0.01966777764361642	1.0
867	CD19+ B	CD14+ Monocyte	GNAI2	FPR1	0.3794773	0.0	0.13155705	0.18903168	0.1368433	0.04232937	0.37841383	0.07152867294413195	1.0
869	CD19+ B	CD14+ Monocyte	TIMP1	CD63	0.533718	1.0	0.19678207	-0.51398283	-1.036088	0.0026320035	0.4267905	1.0	1.0
872	CD34+	CD14+ Monocyte	HLA-DQA2	CD4	0.44960374	1.0	0.20096202	-0.2156395	-0.86087525	0.011109911	0.4293635	1.0	1.0
931	CD4+/CD45RA+/CD25- Naive T	CD19+ B	CD40LG	CD40	0.35488293	0.0	0.11280119	0.6148082	0.66918385	0.09816466	0.36050037	0.023569264180220477	1.0
888	CD34+	CD14+ Monocyte	GNAI2	S1PR4	0.55043596	1.0	0.16836597	-0.19181082	-0.38404626	0.0038477685	0.40783167	1.0	1.0
928	CD4+/CD25 T Reg	CD19+ B	MIF	CD74_CXCR4	0.53313345	1.0	0.18925911	-0.1842594	-0.41166514	0.0033525145	0.42202944	1.0	1.0
890	CD56+ NK	CD14+ Monocyte	HLA-DQB1	CD4	0.36524642	1.0	0.11930807	-0.29467848	-1.0147332	0.005501878	0.36698994	1.0	1.0
925	CD4+/CD25 T Reg	CD19+ B	CD40LG	CD40	0.41989028	0.0	0.17384517	0.79288715	0.8159019	0.1512879	0.41170442	0.018482508871749386	1.0
891	CD56+ NK	CD14+ Monocyte	HLA-DPB1	CD4	0.45582706	1.0	0.2069859	-0.42585853	-1.6342462	0.005649699	0.4329854	1.0	1.0
1000	CD4+/CD25 T Reg	CD34+	MIF	CD74_CXCR4	0.51884675	1.0	0.16522013	-0.20299444	-0.41683167	0.0029266907	0.40555608	1.0	1.0
1093	CD14+ Monocyte	CD56+ NK	GNAI2	S1PR5	0.7741045	0.0	0.59578997	1.1427199	1.0045485	0.09971027	0.5643751	0.009579049155927635	1.0
436	CD56+ NK	CD4+/CD45RO+ Memory	HLA-DMA	CD4	0.43229204	1.0	0.15427805	-0.115288734	-0.73985547	0.008616101	0.39732388	1.0	1.0
1090	CD14+ Monocyte	CD56+ NK	TNFSF13B	HLA-DPB1	0.45974177	1.0	0.21033439	-0.38623923	-1.5982356	0.011922591	0.4349564	1.0	1.0
1044	CD34+	CD34+	GNAI2	S1PR4	0.38107693	1.0	0.10619818	-0.37872317	-0.6633295	0.0024270108	0.353577	1.0	1.0
617	CD4+/CD25 T Reg	CD8+/CD45RA+ Naive Cytotoxic	HLA-DRB1	LAG3	0.5280341	1.0	0.17282483	-0.36893314	-1.337935	0.011320002	0.4109917	1.0	1.0
621	CD4+/CD25 T Reg	CD8+/CD45RA+ Naive Cytotoxic	HLA-DRB5	LAG3	0.4476958	1.0	0.14029343	-0.3207386	-1.0618775	0.012190308	0.38600457	1.0	1.0
1039	CD34+	CD34+	SPON2	ITGA4	0.40688464	0.0	0.12489083	0.2510211	0.2104052	0.012571328	0.37231773	0.3826564124806587	1.0
1037	CD19+ B	CD34+	GNAI2	S1PR4	0.42326558	1.0	0.15502019	-0.3254165	-0.5660572	0.0035427695	0.39789858	1.0	1.0
632	CD4+/CD45RA+/CD25- Naive T	CD8+/CD45RA+ Naive Cytotoxic	HLA-DQB1	LAG3	0.43810758	1.0	0.13641088	-0.09933929	-0.8829166	0.01768816	0.3826842	1.0	1.0
633	CD4+/CD45RA+/CD25- Naive T	CD8+/CD45RA+ Naive Cytotoxic	HLA-DPB1	LAG3	0.50167006	1.0	0.16214925	-0.2792549	-1.3355157	0.012444917	0.40329662	1.0	1.0
634	CD4+/CD45RA+/CD25- Naive T	CD8+/CD45RA+ Naive Cytotoxic	HLA-DPA1	LAG3	0.5076076	1.0	0.16455354	-0.30208397	-1.2351606	0.012538506	0.40506887	1.0	1.0
635	CD4+/CD45RA+/CD25- Naive T	CD8+/CD45RA+ Naive Cytotoxic	HLA-DRB5	LAG3	0.46735755	1.0	0.14825508	-0.30729258	-0.853383	0.012882108	0.39256588	1.0	1.0
1032	CD14+ Monocyte	CD34+	GNAI2	S1PR5	0.502334	0.0	0.14311722	0.31133354	0.34233028	0.023951825	0.3883687	0.058026534186114295	1.0
586	CD56+ NK	CD8+ Cytotoxic T	HLA-DPA1	LAG3	0.42705643	1.0	0.18161786	-0.09321201	-1.4494015	0.013838758	0.41701138	1.0	1.0
1054	Dendritic	CD34+	ICAM4	ITGA4	0.39698595	0.0	0.11284334	0.14958203	0.097549856	0.022617675	0.36054346	0.10464430024549656	1.0
585	CD56+ NK	CD8+ Cytotoxic T	HLA-DPB1	LAG3	0.4135887	1.0	0.17085713	-0.07126415	-1.4690962	0.013113245	0.40960646	1.0	1.0
1056	Dendritic	CD34+	MIF	CD74_CXCR4	0.45014438	1.0	0.13823594	-0.2807763	-0.6116699	0.0024486957	0.38425526	1.0	1.0
614	CD4+/CD25 T Reg	CD8+/CD45RA+ Naive Cytotoxic	HLA-DRA	LAG3	0.41387224	1.0	0.12659726	-0.36428225	-1.8585145	0.008330332	0.37390485	1.0	1.0
507	CD8+ Cytotoxic T	CD8+ Cytotoxic T	HLA-DQA2	LAG3	0.3579074	1.0	0.12636778	0.10251805	-0.70663714	0.019643798	0.3736925	1.0	1.0
510	CD8+ Cytotoxic T	CD8+ Cytotoxic T	HLA-DQB1	LAG3	0.39084262	1.0	0.15268299	0.108953595	-0.79610944	0.019798135	0.39608023	1.0	1.0
514	CD8+ Cytotoxic T	CD8+ Cytotoxic T	LGALS3	LAG3	0.37827778	1.0	0.1426437	0.27965006	0.08215454	0.03448702	0.3879752	0.6031746334086995	1.0
518	CD8+ Cytotoxic T	CD8+ Cytotoxic T	SPON2	ITGA4	0.3768796	0.0	0.14000572	0.2338336	0.3300165	0.014092774	0.38576132	0.28940257375967754	1.0
523	CD8+/CD45RA+ Naive Cytotoxic	CD8+ Cytotoxic T	HLA-DRA	LAG3	0.38700587	1.0	0.14961742	-0.11585927	-1.6746001	0.0098451	0.39365706	1.0	1.0
524	CD8+/CD45RA+ Naive Cytotoxic	CD8+ Cytotoxic T	HLA-DRB1	LAG3	0.43941283	1.0	0.19149059	-0.16782677	-1.5188818	0.012542607	0.42345965	1.0	1.0
497	CD4+/CD45RO+ Memory	CD8+ Cytotoxic T	HLA-DPA1	LAG3	0.44796056	1.0	0.19832024	-0.0809769	-1.485975	0.015111432	0.4277432	1.0	1.0
526	CD8+/CD45RA+ Naive Cytotoxic	CD8+ Cytotoxic T	HLA-DPB1	LAG3	0.34087795	1.0	0.112761214	-0.11244702	-1.7193222	0.008654397	0.36045954	1.0	1.0
561	CD19+ B	CD8+ Cytotoxic T	LGALS3	LAG3	0.40388685	1.0	0.16310535	0.305916	-0.03243777	0.03943404	0.40400422	0.906235899436884	1.0
562	CD19+ B	CD8+ Cytotoxic T	LCK	CD8A_CD8B	0.376937	0.0	0.10817507	0.22366521	0.031739056	0.0058501796	0.3556876	0.7377057481529711	1.0
568	CD34+	CD8+ Cytotoxic T	HLA-DQA2	LAG3	0.40736538	1.0	0.1658847	0.13895488	-0.6957252	0.025786681	0.40604007	1.0	1.0
575	CD34+	CD8+ Cytotoxic T	LCK	CD8A_CD8B	0.4313447	0.0	0.16922855	0.28546664	0.16105437	0.009151992	0.4084489	0.4137778315795963	1.0
582	CD34+	CD8+ Cytotoxic T	GNAI2	S1PR4	0.6186581	0.5	0.19340876	-0.11651763	-0.381697	0.0044200867	0.42467684	1.0	1.0
1058	Dendritic	CD34+	GNAI2	S1PR5	0.47112522	0.0	0.132391	0.2719004	0.2482629	0.022156706	0.3791573	0.077799506958341	1.0
583	CD56+ NK	CD8+ Cytotoxic T	HLA-DRB1	LAG3	0.47471774	1.0	0.21969923	-0.14658898	-1.5441272	0.014390269	0.4403167	1.0	1.0
508	CD8+ Cytotoxic T	CD8+ Cytotoxic T	HLA-DQA1	LAG3	0.41776854	1.0	0.17419682	0.10341838	-0.9354534	0.02217527	0.41194916	1.0	1.0
612	Dendritic	CD8+ Cytotoxic T	GNAI2	S1PR5	0.4729799	0.0	0.13524875	0.27757418	0.33054537	0.022634972	0.38167408	0.06972362389321989	1.0
1047	CD56+ NK	CD34+	MIF	CD74_CXCR4	0.61459553	1.0	0.2028273	-0.09459196	-0.20466524	0.00359286	0.43049568	1.0	1.0
1050	CD56+ NK	CD34+	GNAI2	S1PR4	0.47582382	1.0	0.21584219	-0.25900793	-0.37910503	0.004932771	0.4381355	1.0	1.0
479	CD4+/CD45RA+/CD25- Naive T	CD8+ Cytotoxic T	HLA-DQA2	LAG3	0.43275002	1.0	0.18616702	0.1576562	-0.48545823	0.028939554	0.4200217	1.0	1.0
480	CD4+/CD45RA+/CD25- Naive T	CD8+ Cytotoxic T	HLA-DQA1	LAG3	0.394625	1.0	0.15570514	0.088814676	-1.083162	0.019821277	0.3984268	1.0	1.0
486	CD4+/CD45RA+/CD25- Naive T	CD8+ Cytotoxic T	LGALS3	LAG3	0.34306252	1.0	0.1145067	0.24353176	-0.2049903	0.027684325	0.36223197	1.0	1.0
493	CD4+/CD45RO+ Memory	CD8+ Cytotoxic T	HLA-DRA	LAG3	0.46103948	1.0	0.20877032	-0.07732803	-1.8284945	0.01373747	0.4340394	1.0	1.0
494	CD4+/CD45RO+ Memory	CD8+ Cytotoxic T	HLA-DRB1	LAG3	0.4097237	1.0	0.167769	-0.18568593	-1.460324	0.0109888455	0.4074028	1.0	1.0
496	CD4+/CD45RO+ Memory	CD8+ Cytotoxic T	HLA-DPB1	LAG3	0.34364474	1.0	0.114971906	-0.11088014	-1.6765518	0.008824066	0.3627004	1.0	1.0
913	Dendritic	CD14+ Monocyte	IL16	CD4	0.42556545	0.0	0.17769408	0.14491126	0.19255412	0.017668942	0.41435888	0.15022035183036977	1.0
1104	CD34+	CD56+ NK	GNAI2	S1PR5	0.44946277	0.5	0.13130105	0.7325263	0.27692217	0.021974294	0.3781848	0.552124154980173	1.0
1105	CD34+	CD56+ NK	GNAI2	S1PR4	0.43378538	1.0	0.12554623	-0.3205517	-0.6181502	0.0028691834	0.3729295	1.0	1.0
459	Dendritic	CD4+/CD45RO+ Memory	TNFSF13B	HLA-DPB1	0.35505933	1.0	0.12154189	-0.4868928	-1.8709078	0.0068894792	0.3691472	1.0	1.0
1130	CD4+/CD25 T Reg	Dendritic	IL16	CD4	0.47319573	0.0	0.214009	0.19804977	0.30170166	0.021279903	0.43708584	0.08516417629674967	1.0
381	CD8+/CD45RA+ Naive Cytotoxic	CD4+/CD45RO+ Memory	TIMP1	CD63	0.45889413	1.0	0.1911751	-0.61421657	-1.2694888	0.0025570092	0.42325836	1.0	1.0
393	CD14+ Monocyte	CD4+/CD45RO+ Memory	IL16	CD4	0.45014587	0.0	0.17616123	0.19840267	0.14886186	0.017516524	0.41330805	0.1534249399316778	1.0
1127	CD4+/CD25 T Reg	Dendritic	HLA-DPA1	CD4	0.43792367	1.0	0.1876487	-0.5288166	-1.8058922	0.005085008	0.42098758	1.0	1.0
1126	CD4+/CD25 T Reg	Dendritic	HLA-DPB1	CD4	0.43524718	1.0	0.18564846	-0.50120586	-1.8130746	0.005067291	0.419682	1.0	1.0
1125	CD4+/CD25 T Reg	Dendritic	HLA-DQB1	CD4	0.38772514	1.0	0.15013327	-0.33348826	-1.1860921	0.0069233784	0.39406788	1.0	1.0
398	CD14+ Monocyte	CD4+/CD45RO+ Memory	TNFSF13B	HLA-DPB1	0.3897978	1.0	0.14153664	-0.42585522	-1.8056912	0.008022861	0.3870505	1.0	1.0
587	CD56+ NK	CD8+ Cytotoxic T	HLA-DRB5	LAG3	0.3636855	1.0	0.13098447	-0.13188255	-1.2805424	0.011381438	0.377901	1.0	1.0
498	CD4+/CD45RO+ Memory	CD8+ Cytotoxic T	HLA-DRB5	LAG3	0.34535527	1.0	0.11633862	-0.14441776	-1.2072225	0.010108838	0.36406732	1.0	1.0
1080	CD8+ Cytotoxic T	CD56+ NK	GNAI2	S1PR5	0.49353614	0.0	0.19436008	0.78821427	0.4018906	0.03252773	0.4252763	0.023569264180220477	1.0
1026	CD14+ Monocyte	CD34+	S100A8	ITGB2	0.39434883	1.0	0.13825849	-0.41332668	-0.6438694	0.011289821	0.38427454	1.0	1.0
1116	Dendritic	CD56+ NK	TNFSF13B	HLA-DPB1	0.4250033	1.0	0.18062064	-0.4472768	-1.6634521	0.010238298	0.41634226	1.0	1.0
454	Dendritic	CD4+/CD45RO+ Memory	IL16	CD4	0.48999816	0.0	0.22500755	0.2558134	0.19726643	0.022373538	0.44326055	0.07336854490384802	1.0
1091	CD14+ Monocyte	CD56+ NK	MIF	CD74_CXCR4	0.4730199	1.0	0.22136697	-0.23446122	-0.46268344	0.0039212694	0.44124877	1.0	1.0
442	CD56+ NK	CD4+/CD45RO+ Memory	TIMP1	CD63	0.41535398	1.0	0.16334607	-0.6524396	-1.3284917	0.0021847896	0.40418175	1.0	1.0
757	CD4+/CD25 T Reg	CD14+ Monocyte	HLA-DQA1	CD4	0.3689369	1.0	0.12288027	-0.30864102	-1.4184843	0.005563119	0.37042332	1.0	1.0
433	CD56+ NK	CD4+/CD45RO+ Memory	HLA-DQB1	CD4	0.42967916	1.0	0.15107548	-0.18377635	-1.010021	0.0069668284	0.39481506	1.0	1.0
431	CD34+	CD4+/CD45RO+ Memory	GNAI2	S1PR4	0.58097976	0.5	0.1795779	-0.15810117	-0.37796658	0.004104002	0.41563898	1.0	1.0
430	CD34+	CD4+/CD45RO+ Memory	TIMP1	CD63	0.36413562	1.0	0.13060947	-0.6974034	-1.5272784	0.0017469303	0.37756404	1.0	1.0
399	CD14+ Monocyte	CD4+/CD45RO+ Memory	MIF	CD74_CXCR4	0.4582228	1.0	0.20592429	-0.25386572	-0.45973885	0.0036477193	0.43235427	1.0	1.0
1081	CD8+ Cytotoxic T	CD56+ NK	GNAI2	S1PR4	0.47785872	1.0	0.18584143	-0.26486373	-0.49318174	0.0042471457	0.4198085	1.0	1.0
437	CD56+ NK	CD4+/CD45RO+ Memory	HLA-DRB5	CD4	0.47035655	1.0	0.20093314	-0.3755748	-1.4409802	0.0062092105	0.4293459	1.0	1.0
759	CD4+/CD25 T Reg	CD14+ Monocyte	HLA-DQB1	CD4	0.44287807	1.0	0.1944519	-0.2385585	-1.00712	0.008967127	0.42533404	1.0	1.0
551	CD14+ Monocyte	CD8+ Cytotoxic T	GNAI2	S1PR5	0.50418866	0.0	0.1462065	0.31700736	0.42461276	0.02446884	0.39090815	0.05062109397604452	1.0
996	Dendritic	CD19+ B	MIF	CD74_CXCR4	0.46443105	1.0	0.15834881	-0.26204127	-0.60650337	0.002804973	0.4004462	1.0	1.0
6	CD4+/CD25 T Reg	CD4+/CD25 T Reg	HLA-DPA1	CD4	0.39893383	1.0	0.14848916	-0.5959263	-1.9388824	0.0040238407	0.39275402	1.0	1.0
9	CD4+/CD25 T Reg	CD4+/CD25 T Reg	IL16	CD4	0.43420592	0.0	0.16934845	0.1309401	0.16871151	0.016839098	0.40853444	0.17139060163966852	1.0
15	CD4+/CD45RA+/CD25- Naive T	CD4+/CD25 T Reg	HLA-DQA2	CD4	0.3808456	1.0	0.1377921	-0.35897762	-0.96257055	0.0076176473	0.38387486	1.0	1.0
16	CD4+/CD45RA+/CD25- Naive T	CD4+/CD25 T Reg	HLA-DQA1	CD4	0.3427206	1.0	0.11524564	-0.42781913	-1.5602742	0.0052174786	0.36297533	1.0	1.0
1278	Dendritic	Dendritic	LTB	CD40	0.5569458	1.0	0.13827133	-0.29960954	-1.048681	0.008343623	0.3842855	1.0	1.0
1156	CD4+/CD45RO+ Memory	Dendritic	HLA-DPA1	CD4	0.43504596	1.0	0.18549807	-0.530501	-1.8300972	0.0050267293	0.41958332	1.0	1.0
18	CD4+/CD45RA+/CD25- Naive T	CD4+/CD25 T Reg	HLA-DQB1	CD4	0.48472062	1.0	0.19922195	-0.30229366	-1.0783417	0.009187098	0.42829847	1.0	1.0
1144	CD4+/CD45RA+/CD25- Naive T	Dendritic	HLA-DMA	CD4	0.46577293	0.5	0.20846164	-0.19336012	-0.635788	0.0116421385	0.43385768	0.9663791259199421	1.0
362	CD8+ Cytotoxic T	CD4+/CD45RO+ Memory	HLA-DMA	CD4	0.46299514	1.0	0.19191037	-0.08966166	-0.6825705	0.010717786	0.42372698	1.0	1.0
1276	Dendritic	Dendritic	IL16	CD4	0.37041253	0.0	0.13719481	0.04998152	0.013582021	0.013641914	0.38336125	0.31443728510315444	1.0
356	CD8+ Cytotoxic T	CD4+/CD45RO+ Memory	HLA-DQA2	CD4	0.46457848	1.0	0.19385105	-0.1411742	-0.8670749	0.01071679	0.42495584	1.0	1.0
21	CD4+/CD45RA+/CD25- Naive T	CD4+/CD25 T Reg	HLA-DMA	CD4	0.4267831	0.5	0.16495873	-0.2604698	-0.7687782	0.009212594	0.40536526	1.0	1.0
349	CD4+/CD45RO+ Memory	CD4+/CD45RO+ Memory	HLA-DRB5	CD4	0.45202634	1.0	0.17846608	-0.38811	-1.3676603	0.005514936	0.41488495	1.0	1.0
348	CD4+/CD45RO+ Memory	CD4+/CD45RO+ Memory	HLA-DMA	CD4	0.40892106	1.0	0.12563264	-0.13479584	-0.67857903	0.0070163156	0.37300998	1.0	1.0
5	CD4+/CD25 T Reg	CD4+/CD25 T Reg	HLA-DPB1	CD4	0.39625734	1.0	0.14690633	-0.56831557	-1.9460647	0.0040098215	0.39147678	1.0	1.0
25	CD4+/CD45RA+/CD25- Naive T	CD4+/CD25 T Reg	TIMP1	CD63	0.4780956	1.0	0.22710049	-0.589238	-1.314153	0.0030375193	0.44440335	1.0	1.0
1152	CD4+/CD45RO+ Memory	Dendritic	HLA-DRA	CD4	0.4481249	1.0	0.19527252	-0.52685213	-2.1726167	0.004569689	0.4258488	1.0	1.0
27	CD4+/CD45RO+ Memory	CD4+/CD25 T Reg	HLA-DRA	CD4	0.40913507	1.0	0.15452199	-0.59396183	-2.3056068	0.0036160613	0.39751306	1.0	1.0
1153	CD4+/CD45RO+ Memory	Dendritic	HLA-DRB1	CD4	0.3968091	1.0	0.1569221	-0.63521004	-1.8044462	0.003655375	0.3993602	1.0	1.0
346	CD4+/CD45RO+ Memory	CD4+/CD45RO+ Memory	HLA-DPB1	CD4	0.4503158	1.0	0.17636952	-0.3545724	-1.8369896	0.0048140213	0.4134513	1.0	1.0
363	CD8+ Cytotoxic T	CD4+/CD45RO+ Memory	HLA-DMB	CD4	0.39592108	1.0	0.10969875	-0.04797864	-0.5590654	0.01025337	0.35729194	1.0	1.0
1176	CD8+ Cytotoxic T	Dendritic	IL16	CD4	0.45111316	0.0	0.19750579	0.16623798	0.21885669	0.019638913	0.42723957	0.10874349691570567	1.0
307	Dendritic	CD4+/CD45RA+/CD25- Naive T	S100A8	ITGB2	0.44901872	1.0	0.19636427	-0.3945215	-0.50670433	0.016034584	0.42653057	1.0	1.0
1258	CD56+ NK	Dendritic	HLA-DRB5	CD4	0.3507709	1.0	0.12251582	-0.58140665	-1.6246645	0.0037859685	0.37007704	1.0	1.0
216	CD8+/CD45RA+ Naive Cytotoxic	CD4+/CD45RA+/CD25- Naive T	HLA-DMA	CD4	0.41766715	1.0	0.14259863	-0.13490587	-0.8510434	0.00796383	0.38793766	1.0	1.0
1205	CD14+ Monocyte	Dendritic	HLA-DMB	CD4	0.4576261	1.0	0.20237316	-0.08244363	-0.30537337	0.018915504	0.43022096	1.0	1.0
126	CD56+ NK	CD4+/CD25 T Reg	TIMP1	CD63	0.4754101	1.0	0.22473893	-0.5915955	-1.1968765	0.0030059326	0.44311318	1.0	1.0
1207	CD14+ Monocyte	Dendritic	IL16	CD4	0.3305602	0.5	0.10741153	-0.0074291974	-0.034822553	0.010680425	0.3548763	0.5805839875466374	1.0
1236	CD34+	Dendritic	HLA-DQA2	CD4	0.39445078	1.0	0.15515962	-0.31056926	-1.0398474	0.008577788	0.3980063	1.0	1.0
138	Dendritic	CD4+/CD25 T Reg	IL16	CD4	0.3314227	1.0	0.10856426	-0.017128156	-0.11940813	0.010795045	0.3560992	1.0	1.0
1151	CD4+/CD45RA+/CD25- Naive T	Dendritic	GNAI2	S1PR4	0.4715625	1.0	0.20857963	-0.24644618	-0.5846024	0.004766796	0.43392718	1.0	1.0
214	CD8+/CD45RA+ Naive Cytotoxic	CD4+/CD45RA+/CD25- Naive T	HLA-DPB1	CD4	0.43919042	1.0	0.16825975	-0.37052608	-1.978406	0.0045926655	0.40775546	1.0	1.0
368	CD8+ Cytotoxic T	CD4+/CD45RO+ Memory	SPON2	ITGA4	0.35687184	0.5	0.12672871	0.20375092	0.20950395	0.012756329	0.37402633	0.552124154980173	1.0
1139	CD4+/CD45RA+/CD25- Naive T	Dendritic	HLA-DQA1	CD4	0.3817104	1.0	0.14563821	-0.36070946	-1.4272841	0.006593432	0.3904446	1.0	1.0
41	CD8+ Cytotoxic T	CD4+/CD25 T Reg	HLA-DQA1	CD4	0.36586413	1.0	0.12893231	-0.41321543	-1.4125657	0.005837111	0.37604657	1.0	1.0
31	CD4+/CD45RO+ Memory	CD4+/CD25 T Reg	HLA-DPA1	CD4	0.39605612	1.0	0.14678733	-0.5976107	-1.9630873	0.0039777244	0.39138025	1.0	1.0
43	CD8+ Cytotoxic T	CD4+/CD25 T Reg	HLA-DQB1	CD4	0.33893818	1.0	0.11300878	-0.4076802	-1.2732217	0.005211387	0.36071235	1.0	1.0
341	CD4+/CD45RA+/CD25- Naive T	CD4+/CD45RO+ Memory	TIMP1	CD63	0.41803947	1.0	0.16506252	-0.6500821	-1.4457681	0.0022077477	0.4054411	1.0	1.0
28	CD4+/CD45RO+ Memory	CD4+/CD25 T Reg	HLA-DRB1	CD4	0.3578193	1.0	0.124174744	-0.70231974	-1.9374363	0.0028925515	0.3716461	1.0	1.0
49	CD8+ Cytotoxic T	CD4+/CD25 T Reg	IL16	CD4	0.41212335	0.0	0.1562892	0.09912831	0.08586654	0.015540558	0.3988756	0.21895190385455487	1.0
34	CD4+/CD45RO+ Memory	CD4+/CD25 T Reg	IL16	CD4	0.47426668	0.0	0.19303967	0.18865113	0.22079483	0.019194825	0.4244435	0.11555124352022463	1.0
1165	CD4+/CD45RO+ Memory	Dendritic	GNAI2	S1PR4	0.35240462	1.0	0.12418606	-0.39700538	-0.86346257	0.0028380984	0.37165675	1.0	1.0
180	CD4+/CD45RO+ Memory	CD4+/CD45RA+/CD25- Naive T	HLA-DQB1	CD4	0.40545726	1.0	0.12804139	-0.20963064	-1.2649326	0.0059046135	0.37523344	1.0	1.0
1158	CD4+/CD45RO+ Memory	Dendritic	HLA-DRB5	CD4	0.33244067	1.0	0.108816884	-0.59394187	-1.5513446	0.0033626456	0.3563657	1.0	1.0
56	CD8+/CD45RA+ Naive Cytotoxic	CD4+/CD25 T Reg	HLA-DRA	CD4	0.33510143	1.0	0.1107398	-0.6324931	-2.1517124	0.002591488	0.35837713	1.0	1.0
328	CD4+/CD25 T Reg	CD4+/CD45RO+ Memory	TIMP1	CD63	0.4698189	1.0	0.19815774	-0.60462594	-1.2755678	0.0026504034	0.42764285	1.0	1.0
1167	CD8+ Cytotoxic T	Dendritic	HLA-DQA2	CD4	0.34499282	1.0	0.11819763	-0.34700608	-1.0507593	0.0065343943	0.36590445	1.0	1.0
1168	CD8+ Cytotoxic T	Dendritic	HLA-DQA1	CD4	0.40485394	1.0	0.16293433	-0.34610575	-1.2795756	0.0073764734	0.4038779	1.0	1.0
370	CD8+ Cytotoxic T	CD4+/CD45RO+ Memory	TIMP1	CD63	0.4806876	1.0	0.20510456	-0.5950844	-1.2816379	0.0027433184	0.4318649	1.0	1.0
323	CD4+/CD25 T Reg	CD4+/CD45RO+ Memory	HLA-DMA	CD4	0.42852402	1.0	0.14965966	-0.11843377	-0.774941	0.008358173	0.39369074	1.0	1.0
57	CD8+/CD45RA+ Naive Cytotoxic	CD4+/CD25 T Reg	HLA-DRB1	CD4	0.3875084	1.0	0.14173235	-0.6844606	-1.9959941	0.0033015423	0.3872145	1.0	1.0
318	CD4+/CD25 T Reg	CD4+/CD45RO+ Memory	HLA-DQA1	CD4	0.4333696	1.0	0.15559882	-0.19773889	-1.4137721	0.007044375	0.39834493	1.0	1.0
63	CD8+/CD45RA+ Naive Cytotoxic	CD4+/CD25 T Reg	IL16	CD4	0.4789386	0.0	0.19580257	0.19538158	0.19347176	0.019469554	0.42618024	0.11041644309290809	1.0
1173	CD8+ Cytotoxic T	Dendritic	HLA-DMA	CD4	0.34340948	1.0	0.11701433	-0.29549354	-0.8662549	0.006535001	0.36473802	1.0	1.0
317	CD4+/CD25 T Reg	CD4+/CD45RO+ Memory	HLA-DQA2	CD4	0.404899	1.0	0.12070287	-0.18514118	-1.0812817	0.006672893	0.36834103	1.0	1.0
75	CD14+ Monocyte	CD4+/CD25 T Reg	HLA-DMB	CD4	0.41863626	1.0	0.16014083	-0.14955331	-0.43836352	0.014968113	0.40179786	1.0	1.0
1265	CD56+ NK	Dendritic	GNAI2	S1PR4	0.36357862	1.0	0.13210005	-0.3828867	-0.7670294	0.0030189618	0.37889838	1.0	1.0
345	CD4+/CD45RO+ Memory	CD4+/CD45RO+ Memory	HLA-DQB1	CD4	0.4138158	1.0	0.13163204	-0.19524384	-1.1662865	0.0060701966	0.37848085	1.0	1.0
1155	CD4+/CD45RO+ Memory	Dendritic	HLA-DPB1	CD4	0.33073014	1.0	0.107538536	-0.56040424	-2.020674	0.002935274	0.35501158	1.0	1.0
311	Dendritic	CD4+/CD45RA+/CD25- Naive T	TNFSF13B	TNFRSF17	0.4742271	0.0	0.22219795	0.53918695	0.9722748	0.13993801	0.4417107	0.023569264180220477	1.0
4	CD4+/CD25 T Reg	CD4+/CD25 T Reg	HLA-DQB1	CD4	0.34873533	1.0	0.118802644	-0.40059793	-1.3190823	0.0054785702	0.36649698	1.0	1.0
1136	CD4+/CD25 T Reg	Dendritic	GNAI2	S1PR4	0.4367978	1.0	0.18395753	-0.29037234	-0.6368105	0.0042040916	0.41856816	1.0	1.0
372	CD8+/CD45RA+ Naive Cytotoxic	CD4+/CD45RO+ Memory	HLA-DRA	CD4	0.4936769	1.0	0.22951652	-0.35955152	-1.835038	0.005371053	0.44571015	1.0	1.0
1138	CD4+/CD45RA+/CD25- Naive T	Dendritic	HLA-DQA2	CD4	0.41983542	1.0	0.1741306	-0.29186794	-0.82958037	0.009626573	0.4119031	1.0	1.0
1170	CD8+ Cytotoxic T	Dendritic	HLA-DQB1	CD4	0.37792802	1.0	0.14281145	-0.34057054	-1.1402316	0.006585734	0.38811472	1.0	1.0
143	Dendritic	CD4+/CD25 T Reg	TNFSF13B	HLA-DPB1	0.45957634	1.0	0.20982306	-0.4276944	-1.6633084	0.011893608	0.4346573	1.0	1.0
211	CD8+/CD45RA+ Naive Cytotoxic	CD4+/CD45RA+/CD25- Naive T	HLA-DRA	CD4	0.48531833	1.0	0.22325577	-0.37393832	-1.9336839	0.005224541	0.4422964	1.0	1.0
148	CD4+/CD25 T Reg	CD4+/CD45RA+/CD25- Naive T	HLA-DQA2	CD4	0.39654046	1.0	0.11741033	-0.19952798	-1.1799276	0.0064908694	0.3651295	1.0	1.0
272	CD34+	CD4+/CD45RA+/CD25- Naive T	SPON2	ITGB2	0.36336538	1.0	0.10702784	-0.44291985	-0.84149486	0.0035025468	0.3544668	1.0	1.0
96	CD19+ B	CD4+/CD25 T Reg	IL16	CD4	0.352714	1.0	0.12115557	0.013543859	-0.012338549	0.012047056	0.36877662	1.0	1.0
101	CD34+	CD4+/CD25 T Reg	HLA-DQA2	CD4	0.35546097	1.0	0.12278008	-0.37767893	-1.1728375	0.0067877285	0.37032822	1.0	1.0
1246	CD34+	Dendritic	LTB	CD40	0.4919276	1.0	0.11976497	-0.3429482	-1.0094655	0.007226905	0.36743397	1.0	1.0
1196	CD8+/CD45RA+ Naive Cytotoxic	Dendritic	GNAI2	S1PR4	0.43144622	1.0	0.18016727	-0.2971342	-0.62299126	0.004117471	0.416037	1.0	1.0
108	CD34+	CD4+/CD25 T Reg	HLA-DMB	CD4	0.407461	1.0	0.15353197	-0.16011691	-0.54426277	0.014350393	0.39674363	1.0	1.0
258	CD19+ B	CD4+/CD45RA+/CD25- Naive T	TIMP1	CD63	0.4919112	1.0	0.17697006	-0.5563381	-1.2805684	0.0023670136	0.41386357	1.0	1.0
1243	CD34+	Dendritic	HLA-DMB	CD4	0.44645083	1.0	0.1940214	-0.09300723	-0.4112726	0.018134879	0.42506325	1.0	1.0
114	CD34+	CD4+/CD25 T Reg	TIMP1	CD63	0.42419177	1.0	0.17969842	-0.63655925	-1.3956631	0.0024035058	0.41572046	1.0	1.0
116	CD56+ NK	CD4+/CD25 T Reg	HLA-DRB1	CD4	0.42281333	1.0	0.16261107	-0.6632228	-2.0212395	0.003787895	0.40363887	1.0	1.0
118	CD56+ NK	CD4+/CD25 T Reg	HLA-DPB1	CD4	0.3616843	1.0	0.12646043	-0.58789796	-1.9462085	0.003451749	0.3737783	1.0	1.0
273	CD34+	CD4+/CD45RA+/CD25- Naive T	SPON2	ITGA4	0.3752404	0.0	0.11190208	0.20344253	0.29944134	0.0112639	0.35957843	0.4951878423655523	1.0
900	CD56+ NK	CD14+ Monocyte	MIF	CD74_CXCR4	0.61466295	1.0	0.2029665	-0.094503716	-0.17827404	0.0035953254	0.43057978	1.0	1.0
467	CD4+/CD25 T Reg	CD8+ Cytotoxic T	HLA-DQB1	LAG3	0.40063974	1.0	0.1605109	0.11603588	-0.84196997	0.020813169	0.4020753	1.0	1.0
83	CD14+ Monocyte	CD4+/CD25 T Reg	MIF	CD74_CXCR4	0.4709879	1.0	0.2192463	-0.23712596	-0.34075356	0.003883704	0.4400625	1.0	1.0
378	CD8+/CD45RA+ Naive Cytotoxic	CD4+/CD45RO+ Memory	HLA-DRB5	CD4	0.43663037	1.0	0.1595955	-0.39863876	-1.5906656	0.0049318	0.40138796	1.0	1.0
762	CD4+/CD25 T Reg	CD14+ Monocyte	HLA-DMA	CD4	0.3640913	1.0	0.11818997	-0.2293359	-0.7796533	0.006600658	0.3658969	1.0	1.0
768	CD4+/CD25 T Reg	CD14+ Monocyte	MIF	CD74_CXCR4	0.51891416	1.0	0.16533351	-0.20290619	-0.39044046	0.0029286991	0.4056388	1.0	1.0
989	Dendritic	CD19+ B	ICAM4	ITGB2	0.42029035	1.0	0.12148618	-0.47441915	-0.8221451	0.007916541	0.36909387	1.0	1.0
987	Dendritic	CD19+ B	TNFSF13B	CD40	0.44592252	0.0	0.19829026	0.56399435	0.68446004	0.22624822	0.42772466	0.023569264180220477	1.0
772	CD4+/CD45RA+/CD25- Naive T	CD14+ Monocyte	HLA-DQA2	CD4	0.47498834	1.0	0.22553314	-0.19693819	-0.6506083	0.012468292	0.4435485	1.0	1.0
773	CD4+/CD45RA+/CD25- Naive T	CD14+ Monocyte	HLA-DQA1	CD4	0.43686336	1.0	0.18862993	-0.2657797	-1.248312	0.008539782	0.42162335	1.0	1.0
787	CD4+/CD45RO+ Memory	CD14+ Monocyte	HLA-DRB1	CD4	0.45196205	1.0	0.20324476	-0.54028034	-1.6254741	0.0047344244	0.43074778	1.0	1.0
980	CD34+	CD19+ B	GNAI2	S1PR4	0.6284061	0.5	0.19698702	-0.10575922	-0.19994819	0.004501863	0.42691788	1.0	1.0
789	CD4+/CD45RO+ Memory	CD14+ Monocyte	HLA-DPB1	CD4	0.3858831	1.0	0.1392834	-0.46547452	-1.8417019	0.003801753	0.38514867	1.0	1.0
790	CD4+/CD45RO+ Memory	CD14+ Monocyte	HLA-DPA1	CD4	0.4901989	1.0	0.24025624	-0.43557128	-1.6511251	0.0065105963	0.45136592	1.0	1.0
977	CD34+	CD19+ B	TNFSF13B	TNFRSF17	0.513921	0.0	0.17295854	0.62579215	1.0946692	0.108927526	0.4110853	0.016252466383812593	1.0
975	CD34+	CD19+ B	TNFSF13B	TNFRSF13B	0.56467897	0.0	0.1944799	0.827877	0.8430623	0.16354729	0.42535162	0.016611335276772964	1.0
792	CD4+/CD45RO+ Memory	CD14+ Monocyte	HLA-DRB5	CD4	0.38759363	1.0	0.14093912	-0.49901214	-1.3723725	0.0043552825	0.38654885	1.0	1.0
973	CD34+	CD19+ B	SPON2	ITGB2	0.43018907	1.0	0.1344564	-0.37298012	-0.7092898	0.004400162	0.380981	1.0	1.0
761	CD4+/CD25 T Reg	CD14+ Monocyte	HLA-DPA1	CD4	0.4930766	1.0	0.24304172	-0.43388686	-1.6269201	0.0065860786	0.45279354	1.0	1.0
274	CD34+	CD4+/CD45RA+/CD25- Naive T	TNFSF13B	HLA-DPB1	0.50643754	1.0	0.16978551	-0.52636975	-1.5693858	0.00962412	0.40884587	1.0	1.0
122	CD56+ NK	CD4+/CD25 T Reg	IL16	CD4	0.4037327	0.5	0.15132712	0.08704078	0.13550803	0.015047153	0.3950139	0.552124154980173	1.0
275	CD34+	CD4+/CD45RA+/CD25- Naive T	TNFSF13B	TNFRSF17	0.3690625	0.0	0.11153851	0.35440534	0.6510736	0.07024582	0.35920382	0.023569264180220477	1.0
375	CD8+/CD45RA+ Naive Cytotoxic	CD4+/CD45RO+ Memory	HLA-DPB1	CD4	0.447549	1.0	0.17297827	-0.35613927	-1.87976	0.0047214576	0.41109914	1.0	1.0
206	CD8+ Cytotoxic T	CD4+/CD45RA+/CD25- Naive T	SPON2	ITGA4	0.43852314	0.0	0.18091193	0.3265175	0.5504625	0.018210333	0.4165381	0.13889790827715529	1.0
217	CD8+/CD45RA+ Naive Cytotoxic	CD4+/CD45RA+/CD25- Naive T	HLA-DRB5	CD4	0.42827183	1.0	0.15524206	-0.41302556	-1.6893115	0.00479727	0.39806992	1.0	1.0
205	CD8+ Cytotoxic T	CD4+/CD45RA+/CD25- Naive T	SPON2	ITGB2	0.42664814	1.0	0.17303176	-0.3198449	-0.5904738	0.0056625623	0.4111366	1.0	1.0
201	CD8+ Cytotoxic T	CD4+/CD45RA+/CD25- Naive T	HLA-DRB5	CD4	0.8046644	1.0	0.6039961	-0.15562591	-0.8836178	0.018664612	0.56605595	1.0	1.0
200	CD8+ Cytotoxic T	CD4+/CD45RA+/CD25- Naive T	HLA-DMB	CD4	0.3875625	1.0	0.10670638	-0.062365443	-0.65771145	0.009973679	0.35412273	1.0	1.0
199	CD8+ Cytotoxic T	CD4+/CD45RA+/CD25- Naive T	HLA-DMA	CD4	0.45463657	1.0	0.18667544	-0.10404846	-0.78121656	0.010425425	0.42035395	1.0	1.0
196	CD8+ Cytotoxic T	CD4+/CD45RA+/CD25- Naive T	HLA-DQB1	CD4	0.48915508	1.0	0.22783013	-0.14912546	-1.0551932	0.01050636	0.44479936	1.0	1.0
149	CD4+/CD25 T Reg	CD4+/CD45RA+/CD25- Naive T	HLA-DQA1	CD4	0.42501104	1.0	0.15135439	-0.21212569	-1.512418	0.0068522184	0.39503542	1.0	1.0
193	CD8+ Cytotoxic T	CD4+/CD45RA+/CD25- Naive T	HLA-DQA2	CD4	0.4562199	1.0	0.18856317	-0.155561	-0.96572095	0.010424457	0.42158017	1.0	1.0
1230	CD19+ B	Dendritic	IL16	CD4	0.39170384	0.0	0.1531067	0.08065353	0.1206516	0.015224106	0.3964117	0.23482999602855786	1.0
154	CD4+/CD25 T Reg	CD4+/CD45RA+/CD25- Naive T	HLA-DMA	CD4	0.42016545	1.0	0.14557724	-0.13282058	-0.8735871	0.008130179	0.39039478	1.0	1.0
165	CD4+/CD45RA+/CD25- Naive T	CD4+/CD45RA+/CD25- Naive T	HLA-DQA1	CD4	0.4929375	1.0	0.23233972	-0.16926438	-1.3422458	0.01051864	0.4472208	1.0	1.0
184	CD4+/CD45RO+ Memory	CD4+/CD45RA+/CD25- Naive T	HLA-DRB5	CD4	0.44366777	1.0	0.17359789	-0.4024968	-1.4663062	0.0053644995	0.411532	1.0	1.0
183	CD4+/CD45RO+ Memory	CD4+/CD45RA+/CD25- Naive T	HLA-DMA	CD4	0.40056252	1.0	0.12220564	-0.14918265	-0.7772251	0.006824924	0.3697816	1.0	1.0
172	CD4+/CD45RA+/CD25- Naive T	CD4+/CD45RA+/CD25- Naive T	LCK	CD8A_CD8B	0.55037504	0.0	0.15129976	0.23391859	0.3536899	0.0081823915	0.3949923	0.42445992049133063	1.0
203	CD8+ Cytotoxic T	CD4+/CD45RA+/CD25- Naive T	LCK	CD8A_CD8B	0.6981852	0.0	0.19889463	0.40181503	0.43545073	0.010756355	0.42809716	0.269570705642559	1.0
281	CD56+ NK	CD4+/CD45RA+/CD25- Naive T	HLA-DQB1	CD4	0.42132056	1.0	0.14695443	-0.19816315	-1.1086669	0.006776787	0.3915158	1.0	1.0
1186	CD8+/CD45RA+ Naive Cytotoxic	Dendritic	HLA-DRB1	CD4	0.42649823	1.0	0.17911	-0.6173509	-1.863004	0.004172225	0.41532215	1.0	1.0
1185	CD8+/CD45RA+ Naive Cytotoxic	Dendritic	HLA-DRA	CD4	0.37409127	1.0	0.13994409	-0.5653834	-2.0187223	0.003274915	0.38570914	1.0	1.0
1253	CD56+ NK	Dendritic	HLA-DRB1	CD4	0.46180314	1.0	0.20549485	-0.5961131	-1.8882494	0.004786839	0.43209812	1.0	1.0
284	CD56+ NK	CD4+/CD45RA+/CD25- Naive T	HLA-DMA	CD4	0.42393345	1.0	0.15006965	-0.12967554	-0.8385015	0.008381071	0.3940173	1.0	1.0
1255	CD56+ NK	Dendritic	HLA-DPB1	CD4	0.4006741	1.0	0.15981057	-0.52078825	-1.8132184	0.004362044	0.4015498	1.0	1.0
760	CD4+/CD25 T Reg	CD14+ Monocyte	HLA-DPB1	CD4	0.4904001	1.0	0.24045101	-0.40627614	-1.6341025	0.0065631317	0.45146623	1.0	1.0
285	CD56+ NK	CD4+/CD45RA+/CD25- Naive T	HLA-DRB5	CD4	0.461998	1.0	0.19545208	-0.3899616	-1.5396261	0.0060398355	0.4259612	1.0	1.0
287	CD56+ NK	CD4+/CD45RA+/CD25- Naive T	LCK	CD8A_CD8B	0.5989355	0.0	0.16693622	0.2890781	0.32861394	0.009028022	0.40680227	0.28888403385941447	1.0
304	Dendritic	CD4+/CD45RA+/CD25- Naive T	IL16	CD4	0.4816396	0.0	0.21886979	0.24142659	0.098620385	0.021763233	0.43985072	0.08175463502921504	1.0
181	CD4+/CD45RO+ Memory	CD4+/CD45RA+/CD25- Naive T	HLA-DPB1	CD4	0.44195724	1.0	0.1715585	-0.3689592	-1.9356356	0.0046827043	0.41010183	1.0	1.0
119	CD56+ NK	CD4+/CD25 T Reg	HLA-DPA1	CD4	0.37515202	1.0	0.13442501	-0.6098458	-1.9265138	0.003642723	0.38095346	1.0	1.0
234	CD14+ Monocyte	CD4+/CD45RA+/CD25- Naive T	IL16	CD4	0.4417873	0.5	0.17135589	0.18401587	0.05021581	0.017038707	0.40995893	0.552124154980173	1.0
1259	CD56+ NK	Dendritic	IL16	CD4	0.4427225	0.0	0.1912351	0.15415046	0.26849818	0.019015389	0.42329666	0.12176588845337517	1.0
1256	CD56+ NK	Dendritic	HLA-DPA1	CD4	0.41414183	1.0	0.16987556	-0.5427361	-1.7935237	0.0046033817	0.40890992	1.0	1.0
0	CD4+/CD25 T Reg	CD4+/CD25 T Reg	HLA-DRA	CD4	0.46048528	1.0	0.1848896	-0.5672366	-2.0539396	0.004326712	0.4191833	1.0	1.0
