# Supplementary material for: LIANA+ provides an all-in-one framework for cell–cell communication inference
Source: Nat Cell Biol. 2024 Sep 2;26(9):1613–22. doi: 10.1038/s41556-024-01469-w (PMC11392821; doi:10.1038/s41556-024-01469-w)
Supplement: Supplementary file 5 — Code for the LIANA+ version used throughout the manuscript. [file 41556_2024_1469_MOESM5_ESM.zip › liana-py-1.0.5/liana/tests/data/all_defaults.csv]

	ligand	ligand_complex	ligand_logfc	ligand_means	ligand_props	ligand_trimean	ligand_zscores	mat_max	mat_mean	receptor	receptor_complex	receptor_logfc	receptor_means	receptor_props	receptor_trimean	receptor_zscores	source	target	ligand_cdf	receptor_cdf	ligand_means_sums	receptor_means_sums	prop_min
0	HLA-DRA	HLA-DRA	-4.079347	0.62527937	0.3235294117647059	0.0549294969073924	-1.1682724	6.489	0.5957875	CD4	CD4	-0.028532088	0.2956912	0.22058823529411764	0.0	0.033799183	CD4+/CD25 T Reg	CD4+/CD25 T Reg	0.7286889188981318	0.007042022908096407	17.527489	2.4380064	0.22058823529411764
1	HLA-DQA2	HLA-DQA2	-2.7673802	0.19695589	0.11764705882352941	0.0	-0.94996464	6.489	0.5957875	CD4	CD4	-0.028532088	0.2956912	0.22058823529411764	0.0	0.033799183	CD4+/CD25 T Reg	CD4+/CD25 T Reg	0.00037178326702281433	0.007042022908096407	7.4193964	2.4380064	0.11764705882352941
2	HLA-DQA1	HLA-DQA1	-3.4323611	0.25389707	0.16176470588235295	0.0	-0.97516006	6.489	0.5957875	CD4	CD4	-0.028532088	0.2956912	0.22058823529411764	0.0	0.033799183	CD4+/CD25 T Reg	CD4+/CD25 T Reg	0.0022300343666484396	0.007042022908096407	9.060017	2.4380064	0.16176470588235295
3	HLA-DRB1	HLA-DRB1	-3.038188	0.853603	0.38235294117647056	0.06700763122262769	-1.1775742	6.489	0.5957875	CD4	CD4	-0.028532088	0.2956912	0.22058823529411764	0.0	0.033799183	CD4+/CD25 T Reg	CD4+/CD25 T Reg	0.9968469717721203	0.007042022908096407	17.608295	2.4380064	0.22058823529411764
4	HLA-DQB1	HLA-DQB1	-2.6096325	0.40177944	0.27941176470588236	0.047667208347273844	-0.83499503	6.489	0.5957875	CD4	CD4	-0.028532088	0.2956912	0.22058823529411764	0.0	0.033799183	CD4+/CD25 T Reg	CD4+/CD25 T Reg	0.07093271103341872	0.007042022908096407	8.894551	2.4380064	0.22058823529411764
5	HLA-DPB1	HLA-DPB1	-3.8635974	0.4968235	0.25	0.01115349071776817	-1.1704303	6.489	0.5957875	CD4	CD4	-0.028532088	0.2956912	0.22058823529411764	0.0	0.033799183	CD4+/CD25 T Reg	CD4+/CD25 T Reg	0.2791671232995886	0.007042022908096407	15.027288	2.4380064	0.22058823529411764
6	HLA-DPA1	HLA-DPA1	-3.8492327	0.50217646	0.27941176470588236	0.04841847926088989	-1.2256517	6.489	0.5957875	CD4	CD4	-0.028532088	0.2956912	0.22058823529411764	0.0	0.033799183	CD4+/CD25 T Reg	CD4+/CD25 T Reg	0.29613327011483215	0.007042022908096407	15.136278	2.4380064	0.22058823529411764
7	HLA-DMA	HLA-DMA	-2.154699	0.24420589	0.16176470588235295	0.0	-0.81654984	6.489	0.5957875	CD4	CD4	-0.028532088	0.2956912	0.22058823529411764	0.0	0.033799183	CD4+/CD25 T Reg	CD4+/CD25 T Reg	0.001674535513676726	0.007042022908096407	7.3444376	2.4380064	0.16176470588235295
8	HLA-DRB5	HLA-DRB5	-2.486073	0.69292647	0.3382352941176471	0.05728925853730694	-1.0811851	6.489	0.5957875	CD4	CD4	-0.028532088	0.2956912	0.22058823529411764	0.0	0.033799183	CD4+/CD25 T Reg	CD4+/CD25 T Reg	0.8920906635902193	0.007042022908096407	13.273344	2.4380064	0.22058823529411764
9	IL16	IL16	0.3659551	0.57272065	0.36764705882352944	0.05140430094230637	0.228081	6.489	0.5957875	CD4	CD4	-0.028532088	0.2956912	0.22058823529411764	0.0	0.033799183	CD4+/CD25 T Reg	CD4+/CD25 T Reg	0.5478568937127718	0.007042022908096407	4.1250343	2.4380064	0.22058823529411764
10	CD40LG	CD40LG	0.79986435	0.37026474	0.23529411764705882	0.0	0.7728271	6.489	0.5957875	CD53	CD53	-0.020973444	1.490941	0.7794117647058824	0.25078017879960923	0.009044547	CD4+/CD25 T Reg	CD4+/CD25 T Reg	0.03904721710237656	1.0	1.5392219	14.480906	0.23529411764705882
12	MIF	MIF	-0.09518778	0.84130895	0.5147058823529411	0.15038912331586793	-0.028402226	6.489	0.5957875	CXCR4	CD74_CXCR4	-0.008505702	0.42016178	0.25	0.01264640155847641	-0.08413159	CD4+/CD25 T Reg	CD4+/CD25 T Reg	0.9955664757134994	0.09714519181802972	10.280284	5.491374	0.25
13	TIMP1	TIMP1	-1.2319012	0.62005883	0.36764705882352944	0.054255279626898606	-0.5300735	6.489	0.5957875	CD63	CD63	-1.0560038	0.4396912	0.27941176470588236	0.04819694934804697	-0.5574901	CD4+/CD25 T Reg	CD4+/CD25 T Reg	0.7123696469156185	0.1321171169834574	8.21389	9.10228	0.27941176470588236
14	GNAI2	GNAI2	-0.10652959	0.5194706	0.3235294117647059	0.050710818244206035	-0.09268982	6.489	0.5957875	S1PR4	S1PR4	0.8447877	1.2635443	0.6617647058823529	0.18787564292001885	0.5156219	CD4+/CD25 T Reg	CD4+/CD25 T Reg	0.35391114371649046	0.999999999969727	4.66732	9.375141	0.3235294117647059
15	HLA-DRA	HLA-DRA	-2.7107615	1.175375	0.5	0.12235129040338924	-0.8819736	6.489	0.5957875	CD4	CD4	-0.028532088	0.2956912	0.22058823529411764	0.0	0.033799183	CD4+/CD45RA+/CD25- Naive T	CD4+/CD25 T Reg	0.968408923097902	0.007042022908096407	17.527489	2.4380064	0.22058823529411764
16	HLA-DQA2	HLA-DQA2	-1.896609	0.466	0.25	0.012386346551351776	-0.7517544	6.489	0.5957875	CD4	CD4	-0.028532088	0.2956912	0.22058823529411764	0.0	0.033799183	CD4+/CD45RA+/CD25- Naive T	CD4+/CD25 T Reg	0.33199779982474964	0.007042022908096407	7.4193964	2.4380064	0.22058823529411764
17	HLA-DQA1	HLA-DQA1	-3.0920165	0.38975	0.25	0.012405609672585772	-0.88943744	6.489	0.5957875	CD4	CD4	-0.028532088	0.2956912	0.22058823529411764	0.0	0.033799183	CD4+/CD45RA+/CD25- Naive T	CD4+/CD25 T Reg	0.24799857373112194	0.007042022908096407	9.060017	2.4380064	0.22058823529411764
18	HLA-DRB1	HLA-DRB1	-2.430323	1.17125	0.5	0.14401294751800336	-0.98649377	6.489	0.5957875	CD4	CD4	-0.028532088	0.2956912	0.22058823529411764	0.0	0.033799183	CD4+/CD45RA+/CD25- Naive T	CD4+/CD25 T Reg	0.9674505067682161	0.007042022908096407	17.608295	2.4380064	0.22058823529411764
19	HLA-DQB1	HLA-DQB1	-2.1281514	0.67375004	0.5	0.08773501375325084	-0.6383865	6.489	0.5957875	CD4	CD4	-0.028532088	0.2956912	0.22058823529411764	0.0	0.033799183	CD4+/CD45RA+/CD25- Naive T	CD4+/CD25 T Reg	0.5936447951051834	0.007042022908096407	8.894551	2.4380064	0.22058823529411764
20	HLA-DPB1	HLA-DPB1	-3.0333498	0.800875	0.375	0.05799237337011742	-0.9982177	6.489	0.5957875	CD4	CD4	-0.028532088	0.2956912	0.22058823529411764	0.0	0.033799183	CD4+/CD45RA+/CD25- Naive T	CD4+/CD25 T Reg	0.7414198861041723	0.007042022908096407	15.027288	2.4380064	0.22058823529411764
21	HLA-DPA1	HLA-DPA1	-2.8326395	0.81275004	0.375	0.06085298533760607	-1.0438758	6.489	0.5957875	CD4	CD4	-0.028532088	0.2956912	0.22058823529411764	0.0	0.033799183	CD4+/CD45RA+/CD25- Naive T	CD4+/CD25 T Reg	0.7536757998677389	0.007042022908096407	15.136278	2.4380064	0.22058823529411764
22	HLA-DMA	HLA-DMA	-1.5090243	0.55787504	0.375	0.04976691382187747	-0.55473876	6.489	0.5957875	CD4	CD4	-0.028532088	0.2956912	0.22058823529411764	0.0	0.033799183	CD4+/CD45RA+/CD25- Naive T	CD4+/CD25 T Reg	0.4453124377471165	0.007042022908096407	7.3444376	2.4380064	0.22058823529411764
23	HLA-DRB5	HLA-DRB5	-2.0690842	0.73225	0.375	0.04901564176007514	-1.054293	6.489	0.5957875	CD4	CD4	-0.028532088	0.2956912	0.22058823529411764	0.0	0.033799183	CD4+/CD45RA+/CD25- Naive T	CD4+/CD25 T Reg	0.6649353543898711	0.007042022908096407	13.273344	2.4380064	0.22058823529411764
24	CD40LG	CD40LG	0.5064282	0.24025	0.125	0.0	0.4166692	6.489	0.5957875	CD53	CD53	-0.020973444	1.490941	0.7794117647058824	0.25078017879960923	0.009044547	CD4+/CD45RA+/CD25- Naive T	CD4+/CD25 T Reg	0.12223158171011461	1.0	1.5392219	14.480906	0.125
26	MIF	MIF	0.8088082	1.4755	0.75	0.25563454161170374	0.6896004	6.489	0.5957875	CXCR4	CD74_CXCR4	-0.008505702	0.42016178	0.25	0.01264640155847641	-0.08413159	CD4+/CD45RA+/CD25- Naive T	CD4+/CD25 T Reg	0.9976561568755408	0.09714519181802972	10.280284	5.491374	0.25
27	TIMP1	TIMP1	-1.572302	0.5165	0.375	0.049930653222832126	-0.62098587	6.489	0.5957875	CD63	CD63	-1.0560038	0.4396912	0.27941176470588236	0.04819694934804697	-0.5574901	CD4+/CD45RA+/CD25- Naive T	CD4+/CD25 T Reg	0.3931128415412852	0.1321171169834574	8.21389	9.10228	0.27941176470588236
28	GNAI2	GNAI2	-0.0021134615	0.589	0.375	0.04666551226487074	-0.004837513	6.489	0.5957875	S1PR4	S1PR4	0.8447877	1.2635443	0.6617647058823529	0.18787564292001885	0.5156219	CD4+/CD45RA+/CD25- Naive T	CD4+/CD25 T Reg	0.48526849628415064	0.999999999969727	4.66732	9.375141	0.375
29	HLA-DRA	HLA-DRA	-4.5826817	0.52257895	0.3157894736842105	0.05222299335433454	-1.2217228	6.489	0.5957875	CD4	CD4	-0.028532088	0.2956912	0.22058823529411764	0.0	0.033799183	CD4+/CD45RO+ Memory	CD4+/CD25 T Reg	0.38282787801528084	0.007042022908096407	17.527489	2.4380064	0.22058823529411764
30	HLA-DRB1	HLA-DRB1	-3.8463407	0.4199474	0.21052631578947367	0.0	-1.4384387	6.489	0.5957875	CD4	CD4	-0.028532088	0.2956912	0.22058823529411764	0.0	0.033799183	CD4+/CD45RO+ Memory	CD4+/CD25 T Reg	0.2107620073739293	0.007042022908096407	17.608295	2.4380064	0.21052631578947367
31	HLA-DQB1	HLA-DQB1	-2.93739	0.21478948	0.15789473684210525	0.0	-0.97016996	6.489	0.5957875	CD4	CD4	-0.028532088	0.2956912	0.22058823529411764	0.0	0.033799183	CD4+/CD45RO+ Memory	CD4+/CD25 T Reg	0.03478521382819743	0.007042022908096407	8.894551	2.4380064	0.15789473684210525
32	HLA-DPB1	HLA-DPB1	-4.278796	0.28778946	0.15789473684210525	0.0	-1.2888271	6.489	0.5957875	CD4	CD4	-0.028532088	0.2956912	0.22058823529411764	0.0	0.033799183	CD4+/CD45RO+ Memory	CD4+/CD25 T Reg	0.07283610680290925	0.007042022908096407	15.027288	2.4380064	0.15789473684210525
33	HLA-DPA1	HLA-DPA1	-3.8976426	0.49642107	0.3157894736842105	0.044479119874248435	-1.2290206	6.489	0.5957875	CD4	CD4	-0.028532088	0.2956912	0.22058823529411764	0.0	0.033799183	CD4+/CD45RO+ Memory	CD4+/CD25 T Reg	0.33470593541013066	0.007042022908096407	15.136278	2.4380064	0.22058823529411764
34	HLA-DMA	HLA-DMA	-1.9619751	0.20500001	0.10526315789473684	0.0	-0.849274	6.489	0.5957875	CD4	CD4	-0.028532088	0.2956912	0.22058823529411764	0.0	0.033799183	CD4+/CD45RO+ Memory	CD4+/CD25 T Reg	0.031235701456070034	0.007042022908096407	7.3444376	2.4380064	0.10526315789473684
35	HLA-DRB5	HLA-DRB5	-3.3401375	0.29121053	0.15789473684210525	0.0	-1.3559023	6.489	0.5957875	CD4	CD4	-0.028532088	0.2956912	0.22058823529411764	0.0	0.033799183	CD4+/CD45RO+ Memory	CD4+/CD25 T Reg	0.075198303185315	0.007042022908096407	13.273344	2.4380064	0.15789473684210525
36	IL16	IL16	0.47012174	0.65284216	0.42105263157894735	0.05193404309126578	0.3435031	6.489	0.5957875	CD4	CD4	-0.028532088	0.2956912	0.22058823529411764	0.0	0.033799183	CD4+/CD45RO+ Memory	CD4+/CD25 T Reg	0.6345057722442501	0.007042022908096407	4.1250343	2.4380064	0.22058823529411764
37	CD40LG	CD40LG	0.7847147	0.41378945	0.2631578947368421	0.024175528307145745	0.8920571	6.489	0.5957875	CD53	CD53	-0.020973444	1.490941	0.7794117647058824	0.25078017879960923	0.009044547	CD4+/CD45RO+ Memory	CD4+/CD25 T Reg	0.20210574671073656	1.0	1.5392219	14.480906	0.2631578947368421
39	MIF	MIF	0.19396627	0.94984215	0.5263157894736842	0.16354600505025602	0.09447424	6.489	0.5957875	CXCR4	CD74_CXCR4	-0.008505702	0.42016178	0.25	0.01264640155847641	-0.08413159	CD4+/CD45RO+ Memory	CD4+/CD25 T Reg	0.9646407580633922	0.09714519181802972	10.280284	5.491374	0.25
40	TIMP1	TIMP1	-1.0577443	0.71963155	0.42105263157894735	0.05621051111815414	-0.44265994	6.489	0.5957875	CD63	CD63	-1.0560038	0.4396912	0.27941176470588236	0.04819694934804697	-0.5574901	CD4+/CD45RO+ Memory	CD4+/CD25 T Reg	0.7494997118988933	0.1321171169834574	8.21389	9.10228	0.27941176470588236
41	GNAI2	GNAI2	-0.5598338	0.35068423	0.2631578947368421	0.021690554666930817	-0.30595595	6.489	0.5957875	S1PR4	S1PR4	0.8447877	1.2635443	0.6617647058823529	0.18787564292001885	0.5156219	CD4+/CD45RO+ Memory	CD4+/CD25 T Reg	0.12608907393325441	0.999999999969727	4.66732	9.375141	0.2631578947368421
42	HLA-DRA	HLA-DRA	-2.9134417	0.939926	0.37037037037037035	0.08296733211624363	-1.0045141	6.489	0.5957875	CD4	CD4	-0.028532088	0.2956912	0.22058823529411764	0.0	0.033799183	CD8+ Cytotoxic T	CD4+/CD25 T Reg	0.9976503307327512	0.007042022908096407	17.527489	2.4380064	0.22058823529411764
43	HLA-DQA2	HLA-DQA2	-2.3389668	0.31631482	0.16666666666666666	0.0	-0.8620307	6.489	0.5957875	CD4	CD4	-0.028532088	0.2956912	0.22058823529411764	0.0	0.033799183	CD8+ Cytotoxic T	CD4+/CD25 T Reg	0.014066909777026506	0.007042022908096407	7.4193964	2.4380064	0.16666666666666666
44	HLA-DQA1	HLA-DQA1	-2.7965994	0.43603706	0.24074074074074073	0.0	-0.86023	6.489	0.5957875	CD4	CD4	-0.028532088	0.2956912	0.22058823529411764	0.0	0.033799183	CD8+ Cytotoxic T	CD4+/CD25 T Reg	0.10912211961068363	0.007042022908096407	9.060017	2.4380064	0.22058823529411764
45	HLA-DRB1	HLA-DRB1	-2.2999468	1.445963	0.6481481481481481	0.20761096035476273	-0.8212409	6.489	0.5957875	CD4	CD4	-0.028532088	0.2956912	0.22058823529411764	0.0	0.033799183	CD8+ Cytotoxic T	CD4+/CD25 T Reg	0.9999999999974437	0.007042022908096407	17.608295	2.4380064	0.22058823529411764
46	HLA-DQB1	HLA-DQB1	-2.5179114	0.38218516	0.24074074074074073	0.0	-0.8491596	6.489	0.5957875	CD4	CD4	-0.028532088	0.2956912	0.22058823529411764	0.0	0.033799183	CD8+ Cytotoxic T	CD4+/CD25 T Reg	0.0479647161046452	0.007042022908096407	8.894551	2.4380064	0.22058823529411764
47	HLA-DPB1	HLA-DPB1	-2.2576156	1.2818888	0.5185185185185185	0.19837417833034093	-0.72577333	6.489	0.5957875	CD4	CD4	-0.028532088	0.2956912	0.22058823529411764	0.0	0.033799183	CD8+ Cytotoxic T	CD4+/CD25 T Reg	0.9999999880438512	0.007042022908096407	15.027288	2.4380064	0.22058823529411764
48	HLA-DPA1	HLA-DPA1	-2.601099	1.0987962	0.5185185185185185	0.17255162617531103	-0.8764554	6.489	0.5957875	CD4	CD4	-0.028532088	0.2956912	0.22058823529411764	0.0	0.033799183	CD8+ Cytotoxic T	CD4+/CD25 T Reg	0.9999799100156407	0.007042022908096407	15.136278	2.4380064	0.22058823529411764
49	HLA-DMA	HLA-DMA	-1.9699581	0.31314814	0.2037037037037037	0.0	-0.7590056	6.489	0.5957875	CD4	CD4	-0.028532088	0.2956912	0.22058823529411764	0.0	0.033799183	CD8+ Cytotoxic T	CD4+/CD25 T Reg	0.013178233645452734	0.007042022908096407	7.3444376	2.4380064	0.2037037037037037
50	HLA-DMB	HLA-DMB	-1.7229478	0.179	0.12962962962962962	0.0	-0.67563957	6.489	0.5957875	CD4	CD4	-0.028532088	0.2956912	0.22058823529411764	0.0	0.033799183	CD8+ Cytotoxic T	CD4+/CD25 T Reg	0.0004811804732078715	0.007042022908096407	4.388339	2.4380064	0.12962962962962962
51	HLA-DRB5	HLA-DRB5	-2.1747606	1.0132037	0.5185185185185185	0.15830636833161882	-0.8621605	6.489	0.5957875	CD4	CD4	-0.028532088	0.2956912	0.22058823529411764	0.0	0.033799183	CD8+ Cytotoxic T	CD4+/CD25 T Reg	0.999683548458335	0.007042022908096407	13.273344	2.4380064	0.22058823529411764
52	IL16	IL16	0.20026517	0.5285555	0.35185185185185186	0.05244452326717747	0.16445744	6.489	0.5957875	CD4	CD4	-0.028532088	0.2956912	0.22058823529411764	0.0	0.033799183	CD8+ Cytotoxic T	CD4+/CD25 T Reg	0.3134495655786758	0.007042022908096407	4.1250343	2.4380064	0.22058823529411764
53	CD40LG	CD40LG	0.52735645	0.30131483	0.2037037037037037	0.0	0.5839479	6.489	0.5957875	CD53	CD53	-0.020973444	1.490941	0.7794117647058824	0.25078017879960923	0.009044547	CD8+ Cytotoxic T	CD4+/CD25 T Reg	0.010273117609126426	1.0	1.5392219	14.480906	0.2037037037037037
54	SPON2	SPON2	0.43094915	0.3317963	0.2037037037037037	0.0	0.37431395	6.489	0.5957875	ITGB2	ITGB2	-0.47439456	1.1274558	0.6029411764705882	0.17974650012613513	-0.37979105	CD8+ Cytotoxic T	CD4+/CD25 T Reg	0.019191903381628846	0.999999934434377	2.510991	12.169357	0.2037037037037037
55	SPON2	SPON2	0.43094915	0.3317963	0.2037037037037037	0.0	0.37431395	6.489	0.5957875	ITGA4	ITGA4	-0.08546358	0.26502937	0.16176470588235295	0.0	-0.14260367	CD8+ Cytotoxic T	CD4+/CD25 T Reg	0.019191903381628846	0.0030705064048474396	2.510991	3.9564362	0.16176470588235295
57	MIF	MIF	0.14049459	1.0239073	0.6296296296296297	0.16341116205343179	0.17832763	6.489	0.5957875	CXCR4	CD74_CXCR4	-0.008505702	0.42016178	0.25	0.01264640155847641	-0.08413159	CD8+ Cytotoxic T	CD4+/CD25 T Reg	0.9997702432619795	0.09714519181802972	10.280284	5.491374	0.25
58	TIMP1	TIMP1	-1.2440416	0.64179623	0.4074074074074074	0.053898909013604	-0.51099044	6.489	0.5957875	CD63	CD63	-1.0560038	0.4396912	0.27941176470588236	0.04819694934804697	-0.5574901	CD8+ Cytotoxic T	CD4+/CD25 T Reg	0.6649128959309756	0.1321171169834574	8.21389	9.10228	0.27941176470588236
59	GNAI2	GNAI2	-0.68547946	0.27168518	0.18518518518518517	0.0	-0.40577316	6.489	0.5957875	S1PR4	S1PR4	0.8447877	1.2635443	0.6617647058823529	0.18787564292001885	0.5156219	CD8+ Cytotoxic T	CD4+/CD25 T Reg	0.005311705070188978	0.999999999969727	4.66732	9.375141	0.18518518518518517
60	HLA-DRA	HLA-DRA	-4.274893	0.37451166	0.18604651162790697	0.0	-1.2987853	6.489	0.5957875	CD4	CD4	-0.028532088	0.2956912	0.22058823529411764	0.0	0.033799183	CD8+/CD45RA+ Naive Cytotoxic	CD4+/CD25 T Reg	0.09628542273289598	0.007042022908096407	17.527489	2.4380064	0.18604651162790697
61	HLA-DRB1	HLA-DRB1	-3.9634562	0.4793256	0.2558139534883721	0.022942672473562138	-1.4027203	6.489	0.5957875	CD4	CD4	-0.028532088	0.2956912	0.22058823529411764	0.0	0.033799183	CD8+/CD45RA+ Naive Cytotoxic	CD4+/CD25 T Reg	0.30736154208251737	0.007042022908096407	17.608295	2.4380064	0.22058823529411764
62	HLA-DQB1	HLA-DQB1	-3.0688107	0.16493022	0.11627906976744186	0.0	-1.0062137	6.489	0.5957875	CD4	CD4	-0.028532088	0.2956912	0.22058823529411764	0.0	0.033799183	CD8+/CD45RA+ Naive Cytotoxic	CD4+/CD25 T Reg	0.0018539781709815608	0.007042022908096407	8.894551	2.4380064	0.11627906976744186
63	HLA-DPB1	HLA-DPB1	-4.364337	0.28225583	0.16279069767441862	0.0	-1.2919608	6.489	0.5957875	CD4	CD4	-0.028532088	0.2956912	0.22058823529411764	0.0	0.033799183	CD8+/CD45RA+ Naive Cytotoxic	CD4+/CD25 T Reg	0.022381808908700503	0.007042022908096407	15.027288	2.4380064	0.16279069767441862
64	HLA-DPA1	HLA-DPA1	-4.7509522	0.16630232	0.11627906976744186	0.0	-1.422237	6.489	0.5957875	CD4	CD4	-0.028532088	0.2956912	0.22058823529411764	0.0	0.033799183	CD8+/CD45RA+ Naive Cytotoxic	CD4+/CD25 T Reg	0.001916881161813824	0.007042022908096407	15.136278	2.4380064	0.11627906976744186
65	HLA-DMA	HLA-DMA	-2.1096117	0.23920928	0.16279069767441862	0.0	-0.82072043	6.489	0.5957875	CD4	CD4	-0.028532088	0.2956912	0.22058823529411764	0.0	0.033799183	CD8+/CD45RA+ Naive Cytotoxic	CD4+/CD25 T Reg	0.009764172104983296	0.007042022908096407	7.3444376	2.4380064	0.16279069767441862
66	HLA-DRB5	HLA-DRB5	-3.786148	0.26041862	0.18604651162790697	0.0	-1.3769598	6.489	0.5957875	CD4	CD4	-0.028532088	0.2956912	0.22058823529411764	0.0	0.033799183	CD8+/CD45RA+ Naive Cytotoxic	CD4+/CD25 T Reg	0.014872332919758108	0.007042022908096407	13.273344	2.4380064	0.18604651162790697
67	IL16	IL16	0.4154756	0.662186	0.4418604651162791	0.051645092828197015	0.356964	6.489	0.5957875	CD4	CD4	-0.028532088	0.2956912	0.22058823529411764	0.0	0.033799183	CD8+/CD45RA+ Naive Cytotoxic	CD4+/CD25 T Reg	0.8137429619720251	0.007042022908096407	4.1250343	2.4380064	0.22058823529411764
69	MIF	MIF	0.15922523	1.0073953	0.6046511627906976	0.16229388265087957	0.15963344	6.489	0.5957875	CXCR4	CD74_CXCR4	-0.008505702	0.42016178	0.25	0.01264640155847641	-0.08413159	CD8+/CD45RA+ Naive Cytotoxic	CD4+/CD25 T Reg	0.9997886711424563	0.09714519181802972	10.280284	5.491374	0.25
70	TIMP1	TIMP1	-1.2197433	0.5982093	0.3488372093023256	0.05177993582502126	-0.54925466	6.489	0.5957875	CD63	CD63	-1.0560038	0.4396912	0.27941176470588236	0.04819694934804697	-0.5574901	CD8+/CD45RA+ Naive Cytotoxic	CD4+/CD25 T Reg	0.6567721302980041	0.1321171169834574	8.21389	9.10228	0.27941176470588236
71	GNAI2	GNAI2	-0.07889116	0.5087674	0.3023255813953488	0.04867853311982824	-0.10621354	6.489	0.5957875	S1PR4	S1PR4	0.8447877	1.2635443	0.6617647058823529	0.18787564292001885	0.5156219	CD8+/CD45RA+ Naive Cytotoxic	CD4+/CD25 T Reg	0.39023013202653967	0.999999999969727	4.66732	9.375141	0.3023255813953488
72	HLA-DRA	HLA-DRA	-0.7562399	3.3535428	1.0	0.5278548522058293	0.25165862	6.489	0.5957875	CD4	CD4	-0.028532088	0.2956912	0.22058823529411764	0.0	0.033799183	CD14+ Monocyte	CD4+/CD25 T Reg	1.0	0.007042022908096407	17.527489	2.4380064	0.22058823529411764
73	HLA-DQA2	HLA-DQA2	-0.89270043	1.2765816	0.627906976744186	0.19976113683742394	-0.15458368	6.489	0.5957875	CD4	CD4	-0.028532088	0.2956912	0.22058823529411764	0.0	0.033799183	CD14+ Monocyte	CD4+/CD25 T Reg	0.9999999999999896	0.007042022908096407	7.4193964	2.4380064	0.22058823529411764
74	HLA-DQA1	HLA-DQA1	-1.2712383	1.5174031	0.689922480620155	0.21829250517639115	-0.17789002	6.489	0.5957875	CD4	CD4	-0.028532088	0.2956912	0.22058823529411764	0.0	0.033799183	CD14+ Monocyte	CD4+/CD25 T Reg	1.0	0.007042022908096407	9.060017	2.4380064	0.22058823529411764
75	HLA-DRB1	HLA-DRB1	-0.39131165	3.2971468	1.0	0.5217676186337296	0.29233634	6.489	0.5957875	CD4	CD4	-0.028532088	0.2956912	0.22058823529411764	0.0	0.033799183	CD14+ Monocyte	CD4+/CD25 T Reg	1.0	0.007042022908096407	17.608295	2.4380064	0.22058823529411764
76	HLA-DQB1	HLA-DQB1	-0.92045903	1.2730231	0.6124031007751938	0.19976113683742394	-0.20517074	6.489	0.5957875	CD4	CD4	-0.028532088	0.2956912	0.22058823529411764	0.0	0.033799183	CD14+ Monocyte	CD4+/CD25 T Reg	0.9999999999999857	0.007042022908096407	8.894551	2.4380064	0.22058823529411764
77	HLA-DPB1	HLA-DPB1	-0.8526602	2.8309608	0.9534883720930233	0.4592002017280626	0.15161428	6.489	0.5957875	CD4	CD4	-0.028532088	0.2956912	0.22058823529411764	0.0	0.033799183	CD14+ Monocyte	CD4+/CD25 T Reg	1.0	0.007042022908096407	15.027288	2.4380064	0.22058823529411764
78	HLA-DPA1	HLA-DPA1	-0.22644281	3.2346747	0.9844961240310077	0.5076283200127802	0.37365717	6.489	0.5957875	CD4	CD4	-0.028532088	0.2956912	0.22058823529411764	0.0	0.033799183	CD14+ Monocyte	CD4+/CD25 T Reg	1.0	0.007042022908096407	15.136278	2.4380064	0.22058823529411764
79	HLA-DMA	HLA-DMA	-1.0430254	0.7821165	0.4263565891472868	0.05898443731781039	-0.36757046	6.489	0.5957875	CD4	CD4	-0.028532088	0.2956912	0.22058823529411764	0.0	0.033799183	CD14+ Monocyte	CD4+/CD25 T Reg	0.9754811934788152	0.007042022908096407	7.3444376	2.4380064	0.22058823529411764
80	HLA-DMB	HLA-DMB	-0.84819496	0.54158133	0.31007751937984496	0.05551702956824007	-0.3329058	6.489	0.5957875	CD4	CD4	-0.028532088	0.2956912	0.22058823529411764	0.0	0.033799183	CD14+ Monocyte	CD4+/CD25 T Reg	0.21379330051074558	0.007042022908096407	4.388339	2.4380064	0.22058823529411764
81	HLA-DRB5	HLA-DRB5	-0.28966522	2.669387	0.9689922480620154	0.4276467935033452	0.2704364	6.489	0.5957875	CD4	CD4	-0.028532088	0.2956912	0.22058823529411764	0.0	0.033799183	CD14+ Monocyte	CD4+/CD25 T Reg	1.0	0.007042022908096407	13.273344	2.4380064	0.22058823529411764
82	IL16	IL16	-0.30709332	0.2874496	0.18604651162790697	0.0	-0.18287693	6.489	0.5957875	CD4	CD4	-0.028532088	0.2956912	0.22058823529411764	0.0	0.033799183	CD14+ Monocyte	CD4+/CD25 T Reg	0.0001032112674707006	0.007042022908096407	4.1250343	2.4380064	0.18604651162790697
83	ICAM4	ICAM4	1.630448	0.8468141	0.4496124031007752	0.060564033926351034	0.99272853	6.489	0.5957875	ITGB2	ITGB2	-0.47439456	1.1274558	0.6029411764705882	0.17974650012613513	-0.37979105	CD14+ Monocyte	CD4+/CD25 T Reg	0.9966465783298551	0.999999934434377	1.2610252	12.169357	0.4496124031007752
84	S100A8	S100A8	0.8493478	0.52569765	0.27906976744186046	0.05359069448111496	0.45790473	6.489	0.5957875	ITGB2	ITGB2	-0.47439456	1.1274558	0.6029411764705882	0.17974650012613513	-0.37979105	CD14+ Monocyte	CD4+/CD25 T Reg	0.1646092007359483	0.999999934434377	1.0063224	12.169357	0.27906976744186046
85	S100A9	S100A9	1.2974374	1.8739302	0.7984496124031008	0.323277854686867	0.8849817	6.489	0.5957875	ITGB2	ITGB2	-0.47439456	1.1274558	0.6029411764705882	0.17974650012613513	-0.37979105	CD14+ Monocyte	CD4+/CD25 T Reg	1.0	0.999999934434377	3.6253204	12.169357	0.6029411764705882
86	ICAM4	ICAM4	1.630448	0.8468141	0.4496124031007752	0.060564033926351034	0.99272853	6.489	0.5957875	ITGA4	ITGA4	-0.08546358	0.26502937	0.16176470588235295	0.0	-0.14260367	CD14+ Monocyte	CD4+/CD25 T Reg	0.9966465783298551	0.0030705064048474396	1.2610252	3.9564362	0.16176470588235295
87	TNFSF13B	TNFSF13B	0.6674138	0.49180618	0.3023255813953488	0.054091542522316516	0.4371166	6.489	0.5957875	HLA-DPB1	HLA-DPB1	-3.8635974	0.4968235	0.25	0.01115349071776817	-1.1704303	CD14+ Monocyte	CD4+/CD25 T Reg	0.08615817805164877	0.2791671232995886	1.1739753	15.027288	0.25
89	MIF	MIF	-0.6730014	0.521814	0.32558139534883723	0.054707966994549474	-0.39012033	6.489	0.5957875	CXCR4	CD74_CXCR4	-0.008505702	0.42016178	0.25	0.01264640155847641	-0.08413159	CD14+ Monocyte	CD4+/CD25 T Reg	0.15379835230358052	0.09714519181802972	10.280284	5.491374	0.25
90	TIMP1	TIMP1	1.5757282	2.323713	0.9224806201550387	0.38064417145004137	0.9655367	6.489	0.5957875	CD63	CD63	-1.0560038	0.4396912	0.27941176470588236	0.04819694934804697	-0.5574901	CD14+ Monocyte	CD4+/CD25 T Reg	1.0	0.1321171169834574	8.21389	9.10228	0.27941176470588236
91	GNAI2	GNAI2	0.5198364	0.8328218	0.4883720930232558	0.05933117579639486	0.30323806	6.489	0.5957875	S1PR4	S1PR4	0.8447877	1.2635443	0.6617647058823529	0.18787564292001885	0.5156219	CD14+ Monocyte	CD4+/CD25 T Reg	0.9946202475587753	0.999999999969727	4.66732	9.375141	0.4883720930232558
92	HLA-DRA	HLA-DRA	0.0033774376	3.3732631	0.9052631578947369	0.5784019115299139	0.2619222	6.489	0.5957875	CD4	CD4	-0.028532088	0.2956912	0.22058823529411764	0.0	0.033799183	CD19+ B	CD4+/CD25 T Reg	1.0	0.007042022908096407	17.527489	2.4380064	0.22058823529411764
93	HLA-DQA2	HLA-DQA2	-0.12849092	1.8596526	0.8526315789473684	0.3155339949850162	0.27497602	6.489	0.5957875	CD4	CD4	-0.028532088	0.2956912	0.22058823529411764	0.0	0.033799183	CD19+ B	CD4+/CD25 T Reg	1.0	0.007042022908096407	7.4193964	2.4380064	0.22058823529411764
94	HLA-DQA1	HLA-DQA1	-0.21188354	2.2988627	0.8842105263157894	0.3924911506068412	0.31521	6.489	0.5957875	CD4	CD4	-0.028532088	0.2956912	0.22058823529411764	0.0	0.033799183	CD19+ B	CD4+/CD25 T Reg	1.0	0.007042022908096407	9.060017	2.4380064	0.22058823529411764
95	HLA-DRB1	HLA-DRB1	-0.16222143	3.3167157	0.9789473684210527	0.5423601558711559	0.30410764	6.489	0.5957875	CD4	CD4	-0.028532088	0.2956912	0.22058823529411764	0.0	0.033799183	CD19+ B	CD4+/CD25 T Reg	1.0	0.007042022908096407	17.608295	2.4380064	0.22058823529411764
96	HLA-DQB1	HLA-DQB1	-0.2182715	1.8650004	0.8421052631578947	0.31624673621160543	0.22277051	6.489	0.5957875	CD4	CD4	-0.028532088	0.2956912	0.22058823529411764	0.0	0.033799183	CD19+ B	CD4+/CD25 T Reg	1.0	0.007042022908096407	8.894551	2.4380064	0.22058823529411764
97	HLA-DPB1	HLA-DPB1	-0.036313534	2.9397588	0.8736842105263158	0.5020033990539239	0.21323624	6.489	0.5957875	CD4	CD4	-0.028532088	0.2956912	0.22058823529411764	0.0	0.033799183	CD19+ B	CD4+/CD25 T Reg	1.0	0.007042022908096407	15.027288	2.4380064	0.22058823529411764
98	HLA-DPA1	HLA-DPA1	-0.34747934	2.8664742	0.9263157894736842	0.478174623003598	0.15815225	6.489	0.5957875	CD4	CD4	-0.028532088	0.2956912	0.22058823529411764	0.0	0.033799183	CD19+ B	CD4+/CD25 T Reg	1.0	0.007042022908096407	15.136278	2.4380064	0.22058823529411764
99	HLA-DMA	HLA-DMA	0.29593349	1.675547	0.8105263157894737	0.2840191152991394	0.37815258	6.489	0.5957875	CD4	CD4	-0.028532088	0.2956912	0.22058823529411764	0.0	0.033799183	CD19+ B	CD4+/CD25 T Reg	1.0	0.007042022908096407	7.3444376	2.4380064	0.22058823529411764
100	HLA-DMB	HLA-DMB	0.30508757	1.1237264	0.5684210526315789	0.18192325464111592	0.21737263	6.489	0.5957875	CD4	CD4	-0.028532088	0.2956912	0.22058823529411764	0.0	0.033799183	CD19+ B	CD4+/CD25 T Reg	0.9999999963484195	0.007042022908096407	4.388339	2.4380064	0.22058823529411764
101	HLA-DRB5	HLA-DRB5	-0.06636286	2.732053	0.9578947368421052	0.45012714188180125	0.31329048	6.489	0.5957875	CD4	CD4	-0.028532088	0.2956912	0.22058823529411764	0.0	0.033799183	CD19+ B	CD4+/CD25 T Reg	1.0	0.007042022908096407	13.273344	2.4380064	0.22058823529411764
102	IL16	IL16	0.00385499	0.4097368	0.2736842105263158	0.040992450151630395	-0.0067114653	6.489	0.5957875	CD4	CD4	-0.028532088	0.2956912	0.22058823529411764	0.0	0.033799183	CD19+ B	CD4+/CD25 T Reg	0.03614095059866645	0.007042022908096407	4.1250343	2.4380064	0.22058823529411764
104	MIF	MIF	0.925364	1.4284213	0.7473684210526316	0.22310833830145882	0.6362994	6.489	0.5957875	CXCR4	CD74_CXCR4	-0.008505702	0.42016178	0.25	0.01264640155847641	-0.08413159	CD19+ B	CD4+/CD25 T Reg	1.0	0.09714519181802972	10.280284	5.491374	0.25
105	TIMP1	TIMP1	-2.0047565	0.23694736	0.14736842105263157	0.0	-0.86640024	6.489	0.5957875	CD63	CD63	-1.0560038	0.4396912	0.27941176470588236	0.04819694934804697	-0.5574901	CD19+ B	CD4+/CD25 T Reg	0.0001406076461785671	0.1321171169834574	8.21389	9.10228	0.14736842105263157
106	GNAI2	GNAI2	-0.7408717	0.2679158	0.18947368421052632	0.0	-0.41053572	6.489	0.5957875	S1PR4	S1PR4	0.8447877	1.2635443	0.6617647058823529	0.18787564292001885	0.5156219	CD19+ B	CD4+/CD25 T Reg	0.00047795168865613185	0.999999999969727	4.66732	9.375141	0.18947368421052632
107	HLA-DRA	HLA-DRA	-1.5700426	2.4002306	0.8461538461538461	0.4028355902327816	-0.24449466	6.489	0.5957875	CD4	CD4	-0.028532088	0.2956912	0.22058823529411764	0.0	0.033799183	CD34+	CD4+/CD25 T Reg	0.9999999999999986	0.007042022908096407	17.527489	2.4380064	0.22058823529411764
108	HLA-DQA2	HLA-DQA2	-2.317143	0.41523075	0.3076923076923077	0.037101249142167066	-0.78915703	6.489	0.5957875	CD4	CD4	-0.028532088	0.2956912	0.22058823529411764	0.0	0.033799183	CD34+	CD4+/CD25 T Reg	0.269868332115452	0.007042022908096407	7.4193964	2.4380064	0.22058823529411764
109	HLA-DQA1	HLA-DQA1	-2.5378752	0.69861543	0.46153846153846156	0.04630914050338985	-0.69454384	6.489	0.5957875	CD4	CD4	-0.028532088	0.2956912	0.22058823529411764	0.0	0.033799183	CD34+	CD4+/CD25 T Reg	0.7264231337010858	0.007042022908096407	9.060017	2.4380064	0.22058823529411764
110	HLA-DRB1	HLA-DRB1	-2.0682547	1.857231	0.8461538461538461	0.28598398351785026	-0.5738431	6.489	0.5957875	CD4	CD4	-0.028532088	0.2956912	0.22058823529411764	0.0	0.033799183	CD34+	CD4+/CD25 T Reg	0.9999999873021373	0.007042022908096407	17.608295	2.4380064	0.22058823529411764
111	HLA-DQB1	HLA-DQB1	-1.5925897	0.9039231	0.5384615384615384	0.14389737338334452	-0.47199386	6.489	0.5957875	CD4	CD4	-0.028532088	0.2956912	0.22058823529411764	0.0	0.033799183	CD34+	CD4+/CD25 T Reg	0.9308902264896468	0.007042022908096407	8.894551	2.4380064	0.22058823529411764
112	HLA-DPB1	HLA-DPB1	-2.2407284	1.5571539	0.6923076923076923	0.2324703369289261	-0.56986463	6.489	0.5957875	CD4	CD4	-0.028532088	0.2956912	0.22058823529411764	0.0	0.033799183	CD34+	CD4+/CD25 T Reg	0.9999908099429375	0.007042022908096407	15.027288	2.4380064	0.22058823529411764
113	HLA-DPA1	HLA-DPA1	-2.168492	1.4266155	0.6153846153846154	0.21921714418111315	-0.68458533	6.489	0.5957875	CD4	CD4	-0.028532088	0.2956912	0.22058823529411764	0.0	0.033799183	CD34+	CD4+/CD25 T Reg	0.9999019241990668	0.007042022908096407	15.136278	2.4380064	0.22058823529411764
114	HLA-DMA	HLA-DMA	-1.2122005	0.8917693	0.6923076923076923	0.1370010818302993	-0.27604616	6.489	0.5957875	CD4	CD4	-0.028532088	0.2956912	0.22058823529411764	0.0	0.033799183	CD34+	CD4+/CD25 T Reg	0.9236895027091202	0.007042022908096407	7.3444376	2.4380064	0.22058823529411764
115	HLA-DMB	HLA-DMB	-1.0599934	0.5192308	0.38461538461538464	0.047580522579441446	-0.354033	6.489	0.5957875	CD4	CD4	-0.028532088	0.2956912	0.22058823529411764	0.0	0.033799183	CD34+	CD4+/CD25 T Reg	0.43359584774959475	0.007042022908096407	4.388339	2.4380064	0.22058823529411764
116	HLA-DRB5	HLA-DRB5	-2.3486998	1.0559231	0.6153846153846154	0.17683772633690953	-0.83294636	6.489	0.5957875	CD4	CD4	-0.028532088	0.2956912	0.22058823529411764	0.0	0.033799183	CD34+	CD4+/CD25 T Reg	0.9835899603683463	0.007042022908096407	13.273344	2.4380064	0.22058823529411764
117	SPON2	SPON2	-0.07109308	0.20523077	0.15384615384615385	0.0	0.12816402	6.489	0.5957875	ITGB2	ITGB2	-0.47439456	1.1274558	0.6029411764705882	0.17974650012613513	-0.37979105	CD34+	CD4+/CD25 T Reg	0.06504378318513321	0.999999934434377	2.510991	12.169357	0.15384615384615385
118	SPON2	SPON2	-0.07109308	0.20523077	0.15384615384615385	0.0	0.12816402	6.489	0.5957875	ITGA4	ITGA4	-0.08546358	0.26502937	0.16176470588235295	0.0	-0.14260367	CD34+	CD4+/CD25 T Reg	0.06504378318513321	0.0030705064048474396	2.510991	3.9564362	0.15384615384615385
119	TNFSF13B	TNFSF13B	-0.10542172	0.21200001	0.15384615384615385	0.0	-0.054521818	6.489	0.5957875	HLA-DPB1	HLA-DPB1	-3.8635974	0.4968235	0.25	0.01115349071776817	-1.1704303	CD34+	CD4+/CD25 T Reg	0.06880793824110538	0.2791671232995886	1.1739753	15.027288	0.15384615384615385
121	MIF	MIF	0.4285332	1.2953846	0.7692307692307693	0.2479966147243115	0.48568186	6.489	0.5957875	CXCR4	CD74_CXCR4	-0.008505702	0.42016178	0.25	0.01264640155847641	-0.08413159	CD34+	CD4+/CD25 T Reg	0.9992142978477149	0.09714519181802972	10.280284	5.491374	0.25
122	TIMP1	TIMP1	-1.7353225	0.40869233	0.3076923076923077	0.04249499427523506	-0.7156283	6.489	0.5957875	CD63	CD63	-1.0560038	0.4396912	0.27941176470588236	0.04819694934804697	-0.5574901	CD34+	CD4+/CD25 T Reg	0.26068012058625945	0.1321171169834574	8.21389	9.10228	0.27941176470588236
123	GNAI2	GNAI2	-0.93541634	0.18353847	0.15384615384615385	0.0	-0.5171491	6.489	0.5957875	S1PR4	S1PR4	0.8447877	1.2635443	0.6617647058823529	0.18787564292001885	0.5156219	CD34+	CD4+/CD25 T Reg	0.054051313877817024	0.999999999969727	4.66732	9.375141	0.15384615384615385
124	HLA-DRB1	HLA-DRB1	-4.013947	0.54993546	0.3225806451612903	0.05241562686304706	-1.3602448	6.489	0.5957875	CD4	CD4	-0.028532088	0.2956912	0.22058823529411764	0.0	0.033799183	CD56+ NK	CD4+/CD25 T Reg	0.39470169252922355	0.007042022908096407	17.608295	2.4380064	0.22058823529411764
125	HLA-DQB1	HLA-DQB1	-2.6248589	0.24651614	0.12903225806451613	0.0	-0.947235	6.489	0.5957875	CD4	CD4	-0.028532088	0.2956912	0.22058823529411764	0.0	0.033799183	CD56+ NK	CD4+/CD25 T Reg	0.020085863262005104	0.007042022908096407	8.894551	2.4380064	0.12903225806451613
126	HLA-DPB1	HLA-DPB1	-3.863885	0.4276774	0.22580645161290322	0.0	-1.2095951	6.489	0.5957875	CD4	CD4	-0.028532088	0.2956912	0.22058823529411764	0.0	0.033799183	CD56+ NK	CD4+/CD25 T Reg	0.16199780084130605	0.007042022908096407	15.027288	2.4380064	0.22058823529411764
127	HLA-DPA1	HLA-DPA1	-3.8244956	0.45461285	0.25806451612903225	0.02860610360027862	-1.2534908	6.489	0.5957875	CD4	CD4	-0.028532088	0.2956912	0.22058823529411764	0.0	0.033799183	CD56+ NK	CD4+/CD25 T Reg	0.20388343592596903	0.007042022908096407	15.136278	2.4380064	0.22058823529411764
128	HLA-DMA	HLA-DMA	-2.084528	0.25174192	0.16129032258064516	0.0	-0.81025976	6.489	0.5957875	CD4	CD4	-0.028532088	0.2956912	0.22058823529411764	0.0	0.033799183	CD56+ NK	CD4+/CD25 T Reg	0.021627586442075988	0.007042022908096407	7.3444376	2.4380064	0.16129032258064516
129	HLA-DRB5	HLA-DRB5	-3.4867773	0.32787097	0.1935483870967742	0.0	-1.3308319	6.489	0.5957875	CD4	CD4	-0.028532088	0.2956912	0.22058823529411764	0.0	0.033799183	CD56+ NK	CD4+/CD25 T Reg	0.05781297790515312	0.007042022908096407	13.273344	2.4380064	0.1935483870967742
130	IL16	IL16	0.29954815	0.5117742	0.2903225806451613	0.05569040110390487	0.14028238	6.489	0.5957875	CD4	CD4	-0.028532088	0.2956912	0.22058823529411764	0.0	0.033799183	CD56+ NK	CD4+/CD25 T Reg	0.3115106823535061	0.007042022908096407	4.1250343	2.4380064	0.22058823529411764
131	SPON2	SPON2	2.8781862	1.6563227	0.7096774193548387	0.2710548613325324	2.9503126	6.489	0.5957875	ITGB2	ITGB2	-0.47439456	1.1274558	0.6029411764705882	0.17974650012613513	-0.37979105	CD56+ NK	CD4+/CD25 T Reg	0.9999999997830865	0.999999934434377	2.510991	12.169357	0.6029411764705882
132	SPON2	SPON2	2.8781862	1.6563227	0.7096774193548387	0.2710548613325324	2.9503126	6.489	0.5957875	ITGA4	ITGA4	-0.08546358	0.26502937	0.16176470588235295	0.0	-0.14260367	CD56+ NK	CD4+/CD25 T Reg	0.9999999997830865	0.0030705064048474396	2.510991	3.9564362	0.16176470588235295
134	MIF	MIF	0.32914507	1.0328065	0.5483870967741935	0.1852943502290751	0.18840271	6.489	0.5957875	CXCR4	CD74_CXCR4	-0.008505702	0.42016178	0.25	0.01264640155847641	-0.08413159	CD56+ NK	CD4+/CD25 T Reg	0.9949654899402122	0.09714519181802972	10.280284	5.491374	0.25
135	TIMP1	TIMP1	-1.3377492	0.511129	0.2903225806451613	0.052377102916951634	-0.62570083	6.489	0.5957875	CD63	CD63	-1.0560038	0.4396912	0.27941176470588236	0.04819694934804697	-0.5574901	CD56+ NK	CD4+/CD25 T Reg	0.3101701768523372	0.1321171169834574	8.21389	9.10228	0.27941176470588236
136	GNAI2	GNAI2	-0.36696744	0.37303224	0.22580645161290322	0.0	-0.27771857	6.489	0.5957875	S1PR4	S1PR4	0.8447877	1.2635443	0.6617647058823529	0.18787564292001885	0.5156219	CD56+ NK	CD4+/CD25 T Reg	0.09548149899594888	0.999999999969727	4.66732	9.375141	0.22580645161290322
137	HLA-DRA	HLA-DRA	2.2577872	4.537684	0.9958333333333333	0.737392138462227	0.86794716	6.489	0.5957875	CD4	CD4	-0.028532088	0.2956912	0.22058823529411764	0.0	0.033799183	Dendritic	CD4+/CD25 T Reg	1.0	0.007042022908096407	17.527489	2.4380064	0.22058823529411764
138	HLA-DQA2	HLA-DQA2	2.2382028	2.72458	0.9416666666666667	0.4574183268460502	0.9121839	6.489	0.5957875	CD4	CD4	-0.028532088	0.2956912	0.22058823529411764	0.0	0.033799183	Dendritic	CD4+/CD25 T Reg	1.0	0.007042022908096407	7.4193964	2.4380064	0.22058823529411764
139	HLA-DQA1	HLA-DQA1	2.5941813	3.2726507	0.95	0.5525986362743535	0.9296681	6.489	0.5957875	CD4	CD4	-0.028532088	0.2956912	0.22058823529411764	0.0	0.033799183	Dendritic	CD4+/CD25 T Reg	1.0	0.007042022908096407	9.060017	2.4380064	0.22058823529411764
140	HLA-DRB1	HLA-DRB1	2.0578656	4.2171783	1.0	0.6755470868805553	0.84578	6.489	0.5957875	CD4	CD4	-0.028532088	0.2956912	0.22058823529411764	0.0	0.033799183	Dendritic	CD4+/CD25 T Reg	1.0	0.007042022908096407	17.608295	2.4380064	0.22058823529411764
141	HLA-DQB1	HLA-DQB1	2.2658262	2.768654	0.9208333333333333	0.46176222326046834	0.8760236	6.489	0.5957875	CD4	CD4	-0.028532088	0.2956912	0.22058823529411764	0.0	0.033799183	Dendritic	CD4+/CD25 T Reg	1.0	0.007042022908096407	8.894551	2.4380064	0.22058823529411764
142	HLA-DPB1	HLA-DPB1	2.2892115	4.1221046	1.0	0.6667052051564549	0.8829119	6.489	0.5957875	CD4	CD4	-0.028532088	0.2956912	0.22058823529411764	0.0	0.033799183	Dendritic	CD4+/CD25 T Reg	1.0	0.007042022908096407	15.027288	2.4380064	0.22058823529411764
143	HLA-DPA1	HLA-DPA1	2.1195254	4.077455	0.9958333333333333	0.6472203117423119	0.8669294	6.489	0.5957875	CD4	CD4	-0.028532088	0.2956912	0.22058823529411764	0.0	0.033799183	Dendritic	CD4+/CD25 T Reg	1.0	0.007042022908096407	15.136278	2.4380064	0.22058823529411764
144	HLA-DMA	HLA-DMA	1.8322233	2.1838243	0.8666666666666667	0.3755393823209735	0.8023981	6.489	0.5957875	CD4	CD4	-0.028532088	0.2956912	0.22058823529411764	0.0	0.033799183	Dendritic	CD4+/CD25 T Reg	1.0	0.007042022908096407	7.3444376	2.4380064	0.22058823529411764
145	HLA-DMB	HLA-DMB	1.6944176	1.7572376	0.8333333333333334	0.29758052832037285	0.81620497	6.489	0.5957875	CD4	CD4	-0.028532088	0.2956912	0.22058823529411764	0.0	0.033799183	Dendritic	CD4+/CD25 T Reg	1.0	0.007042022908096407	4.388339	2.4380064	0.22058823529411764
146	HLA-DRB5	HLA-DRB5	1.8861861	3.4981003	0.9958333333333333	0.5613249576420303	0.8371592	6.489	0.5957875	CD4	CD4	-0.028532088	0.2956912	0.22058823529411764	0.0	0.033799183	Dendritic	CD4+/CD25 T Reg	1.0	0.007042022908096407	13.273344	2.4380064	0.22058823529411764
147	IL16	IL16	-0.21028417	0.36715418	0.25833333333333336	0.04004854343292928	-0.068055496	6.489	0.5957875	CD4	CD4	-0.028532088	0.2956912	0.22058823529411764	0.0	0.033799183	Dendritic	CD4+/CD25 T Reg	2.9487259790884295e-05	0.007042022908096407	4.1250343	2.4380064	0.22058823529411764
148	ICAM4	ICAM4	-0.29680377	0.18543336	0.11666666666666667	0.0	-0.07471408	6.489	0.5957875	ITGB2	ITGB2	-0.47439456	1.1274558	0.6029411764705882	0.17974650012613513	-0.37979105	Dendritic	CD4+/CD25 T Reg	2.180566905974647e-12	0.999999934434377	1.2610252	12.169357	0.11666666666666667
149	S100A8	S100A8	0.59848803	0.37653744	0.20416666666666666	0.0	0.22496074	6.489	0.5957875	ITGB2	ITGB2	-0.47439456	1.1274558	0.6029411764705882	0.17974650012613513	-0.37979105	Dendritic	CD4+/CD25 T Reg	5.5155261339659416e-05	0.999999934434377	1.0063224	12.169357	0.20416666666666666
150	S100A9	S100A9	1.1581439	1.320579	0.5833333333333334	0.19460819162755055	0.41664618	6.489	0.5957875	ITGB2	ITGB2	-0.47439456	1.1274558	0.6029411764705882	0.17974650012613513	-0.37979105	Dendritic	CD4+/CD25 T Reg	1.0	0.999999934434377	3.6253204	12.169357	0.5833333333333334
151	ICAM4	ICAM4	-0.29680377	0.18543336	0.11666666666666667	0.0	-0.07471408	6.489	0.5957875	ITGA4	ITGA4	-0.08546358	0.26502937	0.16176470588235295	0.0	-0.14260367	Dendritic	CD4+/CD25 T Reg	2.180566905974647e-12	0.0030705064048474396	1.2610252	3.9564362	0.11666666666666667
152	TNFSF13B	TNFSF13B	0.53698057	0.4223292	0.2875	0.045365234932875004	0.31504148	6.489	0.5957875	HLA-DPB1	HLA-DPB1	-3.8635974	0.4968235	0.25	0.01115349071776817	-1.1704303	Dendritic	CD4+/CD25 T Reg	0.0008624651791205049	0.2791671232995886	1.1739753	15.027288	0.25
154	MIF	MIF	-0.48486423	0.70390415	0.4708333333333333	0.053744800599173206	-0.18396597	6.489	0.5957875	CXCR4	CD74_CXCR4	-0.008505702	0.42016178	0.25	0.01264640155847641	-0.08413159	Dendritic	CD4+/CD25 T Reg	0.9149889829514922	0.09714519181802972	10.280284	5.491374	0.25
155	TIMP1	TIMP1	0.43699574	1.6372124	0.7916666666666666	0.28247804493306683	0.3628692	6.489	0.5957875	CD63	CD63	-1.0560038	0.4396912	0.27941176470588236	0.04819694934804697	-0.5574901	Dendritic	CD4+/CD25 T Reg	1.0	0.1321171169834574	8.21389	9.10228	0.27941176470588236
156	GNAI2	GNAI2	0.33170164	0.7704043	0.5083333333333333	0.13506511346027777	0.22437172	6.489	0.5957875	S1PR4	S1PR4	0.8447877	1.2635443	0.6617647058823529	0.18787564292001885	0.5156219	Dendritic	CD4+/CD25 T Reg	0.9925815228089819	0.999999999969727	4.66732	9.375141	0.5083333333333333
157	HLA-DRA	HLA-DRA	-4.079347	0.62527937	0.3235294117647059	0.0549294969073924	-1.1682724	6.489	0.5957875	CD4	CD4	0.40752494	0.596125	0.5	0.0788834964498815	0.5509087	CD4+/CD25 T Reg	CD4+/CD45RA+/CD25- Naive T	0.7286889188981318	0.49445063492121355	17.527489	2.4380064	0.3235294117647059
158	HLA-DQA2	HLA-DQA2	-2.7673802	0.19695589	0.11764705882352941	0.0	-0.94996464	6.489	0.5957875	CD4	CD4	0.40752494	0.596125	0.5	0.0788834964498815	0.5509087	CD4+/CD25 T Reg	CD4+/CD45RA+/CD25- Naive T	0.00037178326702281433	0.49445063492121355	7.4193964	2.4380064	0.11764705882352941
159	HLA-DQA1	HLA-DQA1	-3.4323611	0.25389707	0.16176470588235295	0.0	-0.97516006	6.489	0.5957875	CD4	CD4	0.40752494	0.596125	0.5	0.0788834964498815	0.5509087	CD4+/CD25 T Reg	CD4+/CD45RA+/CD25- Naive T	0.0022300343666484396	0.49445063492121355	9.060017	2.4380064	0.16176470588235295
160	HLA-DRB1	HLA-DRB1	-3.038188	0.853603	0.38235294117647056	0.06700763122262769	-1.1775742	6.489	0.5957875	CD4	CD4	0.40752494	0.596125	0.5	0.0788834964498815	0.5509087	CD4+/CD25 T Reg	CD4+/CD45RA+/CD25- Naive T	0.9968469717721203	0.49445063492121355	17.608295	2.4380064	0.38235294117647056
161	HLA-DQB1	HLA-DQB1	-2.6096325	0.40177944	0.27941176470588236	0.047667208347273844	-0.83499503	6.489	0.5957875	CD4	CD4	0.40752494	0.596125	0.5	0.0788834964498815	0.5509087	CD4+/CD25 T Reg	CD4+/CD45RA+/CD25- Naive T	0.07093271103341872	0.49445063492121355	8.894551	2.4380064	0.27941176470588236
162	HLA-DPB1	HLA-DPB1	-3.8635974	0.4968235	0.25	0.01115349071776817	-1.1704303	6.489	0.5957875	CD4	CD4	0.40752494	0.596125	0.5	0.0788834964498815	0.5509087	CD4+/CD25 T Reg	CD4+/CD45RA+/CD25- Naive T	0.2791671232995886	0.49445063492121355	15.027288	2.4380064	0.25
163	HLA-DPA1	HLA-DPA1	-3.8492327	0.50217646	0.27941176470588236	0.04841847926088989	-1.2256517	6.489	0.5957875	CD4	CD4	0.40752494	0.596125	0.5	0.0788834964498815	0.5509087	CD4+/CD25 T Reg	CD4+/CD45RA+/CD25- Naive T	0.29613327011483215	0.49445063492121355	15.136278	2.4380064	0.27941176470588236
164	HLA-DMA	HLA-DMA	-2.154699	0.24420589	0.16176470588235295	0.0	-0.81654984	6.489	0.5957875	CD4	CD4	0.40752494	0.596125	0.5	0.0788834964498815	0.5509087	CD4+/CD25 T Reg	CD4+/CD45RA+/CD25- Naive T	0.001674535513676726	0.49445063492121355	7.3444376	2.4380064	0.16176470588235295
165	HLA-DRB5	HLA-DRB5	-2.486073	0.69292647	0.3382352941176471	0.05728925853730694	-1.0811851	6.489	0.5957875	CD4	CD4	0.40752494	0.596125	0.5	0.0788834964498815	0.5509087	CD4+/CD25 T Reg	CD4+/CD45RA+/CD25- Naive T	0.8920906635902193	0.49445063492121355	13.273344	2.4380064	0.3382352941176471
166	IL16	IL16	0.3659551	0.57272065	0.36764705882352944	0.05140430094230637	0.228081	6.489	0.5957875	CD4	CD4	0.40752494	0.596125	0.5	0.0788834964498815	0.5509087	CD4+/CD25 T Reg	CD4+/CD45RA+/CD25- Naive T	0.5478568937127718	0.49445063492121355	4.1250343	2.4380064	0.36764705882352944
167	LCK	LCK	1.5311964	1.6345147	0.8382352941176471	0.2728656257295575	1.2275844	6.489	0.5957875	CD8A	CD8A_CD8B	-0.09342268	0.161	0.125	0.0	0.029431071	CD4+/CD25 T Reg	CD4+/CD45RA+/CD25- Naive T	1.0	0.07780443142756996	8.552524	2.1620398	0.125
169	CD40LG	CD40LG	0.79986435	0.37026474	0.23529411764705882	0.0	0.7728271	6.489	0.5957875	CD53	CD53	-0.22385645	1.16	0.625	0.16441285354308977	-0.35346597	CD4+/CD25 T Reg	CD4+/CD45RA+/CD25- Naive T	0.03904721710237656	0.9647141665950922	1.5392219	14.480906	0.23529411764705882
171	MIF	MIF	-0.09518778	0.84130895	0.5147058823529411	0.15038912331586793	-0.028402226	6.489	0.5957875	CXCR4	CD74_CXCR4	1.1590383	1.3315	0.75	0.22212591108122112	1.1109717	CD4+/CD25 T Reg	CD4+/CD45RA+/CD25- Naive T	0.9955664757134994	0.9909219223296993	10.280284	5.491374	0.5147058823529411
172	TIMP1	TIMP1	-1.2319012	0.62005883	0.36764705882352944	0.054255279626898606	-0.5300735	6.489	0.5957875	CD63	CD63	-0.55638015	0.74687505	0.5	0.08996956452105127	-0.24627586	CD4+/CD25 T Reg	CD4+/CD45RA+/CD25- Naive T	0.7123696469156185	0.6819757298342821	8.21389	9.10228	0.36764705882352944
173	GNAI2	GNAI2	-0.10652959	0.5194706	0.3235294117647059	0.050710818244206035	-0.09268982	6.489	0.5957875	S1PR5	S1PR5	0.046545208	0.125625	0.125	0.0	0.17803162	CD4+/CD25 T Reg	CD4+/CD45RA+/CD25- Naive T	0.35391114371649046	0.06247688422024006	4.66732	1.2802234	0.125
174	GNAI2	GNAI2	-0.10652959	0.5194706	0.3235294117647059	0.050710818244206035	-0.09268982	6.489	0.5957875	S1PR4	S1PR4	0.22069013	1.2652501	0.875	0.21167553404807715	0.5175045	CD4+/CD25 T Reg	CD4+/CD45RA+/CD25- Naive T	0.35391114371649046	0.9841564040271661	4.66732	9.375141	0.3235294117647059
175	HLA-DRA	HLA-DRA	-2.7107615	1.175375	0.5	0.12235129040338924	-0.8819736	6.489	0.5957875	CD4	CD4	0.40752494	0.596125	0.5	0.0788834964498815	0.5509087	CD4+/CD45RA+/CD25- Naive T	CD4+/CD45RA+/CD25- Naive T	0.968408923097902	0.49445063492121355	17.527489	2.4380064	0.5
176	HLA-DQA2	HLA-DQA2	-1.896609	0.466	0.25	0.012386346551351776	-0.7517544	6.489	0.5957875	CD4	CD4	0.40752494	0.596125	0.5	0.0788834964498815	0.5509087	CD4+/CD45RA+/CD25- Naive T	CD4+/CD45RA+/CD25- Naive T	0.33199779982474964	0.49445063492121355	7.4193964	2.4380064	0.25
177	HLA-DQA1	HLA-DQA1	-3.0920165	0.38975	0.25	0.012405609672585772	-0.88943744	6.489	0.5957875	CD4	CD4	0.40752494	0.596125	0.5	0.0788834964498815	0.5509087	CD4+/CD45RA+/CD25- Naive T	CD4+/CD45RA+/CD25- Naive T	0.24799857373112194	0.49445063492121355	9.060017	2.4380064	0.25
178	HLA-DRB1	HLA-DRB1	-2.430323	1.17125	0.5	0.14401294751800336	-0.98649377	6.489	0.5957875	CD4	CD4	0.40752494	0.596125	0.5	0.0788834964498815	0.5509087	CD4+/CD45RA+/CD25- Naive T	CD4+/CD45RA+/CD25- Naive T	0.9674505067682161	0.49445063492121355	17.608295	2.4380064	0.5
179	HLA-DQB1	HLA-DQB1	-2.1281514	0.67375004	0.5	0.08773501375325084	-0.6383865	6.489	0.5957875	CD4	CD4	0.40752494	0.596125	0.5	0.0788834964498815	0.5509087	CD4+/CD45RA+/CD25- Naive T	CD4+/CD45RA+/CD25- Naive T	0.5936447951051834	0.49445063492121355	8.894551	2.4380064	0.5
180	HLA-DPB1	HLA-DPB1	-3.0333498	0.800875	0.375	0.05799237337011742	-0.9982177	6.489	0.5957875	CD4	CD4	0.40752494	0.596125	0.5	0.0788834964498815	0.5509087	CD4+/CD45RA+/CD25- Naive T	CD4+/CD45RA+/CD25- Naive T	0.7414198861041723	0.49445063492121355	15.027288	2.4380064	0.375
181	HLA-DPA1	HLA-DPA1	-2.8326395	0.81275004	0.375	0.06085298533760607	-1.0438758	6.489	0.5957875	CD4	CD4	0.40752494	0.596125	0.5	0.0788834964498815	0.5509087	CD4+/CD45RA+/CD25- Naive T	CD4+/CD45RA+/CD25- Naive T	0.7536757998677389	0.49445063492121355	15.136278	2.4380064	0.375
182	HLA-DMA	HLA-DMA	-1.5090243	0.55787504	0.375	0.04976691382187747	-0.55473876	6.489	0.5957875	CD4	CD4	0.40752494	0.596125	0.5	0.0788834964498815	0.5509087	CD4+/CD45RA+/CD25- Naive T	CD4+/CD45RA+/CD25- Naive T	0.4453124377471165	0.49445063492121355	7.3444376	2.4380064	0.375
183	HLA-DRB5	HLA-DRB5	-2.0690842	0.73225	0.375	0.04901564176007514	-1.054293	6.489	0.5957875	CD4	CD4	0.40752494	0.596125	0.5	0.0788834964498815	0.5509087	CD4+/CD45RA+/CD25- Naive T	CD4+/CD45RA+/CD25- Naive T	0.6649353543898711	0.49445063492121355	13.273344	2.4380064	0.375
184	LCK	LCK	0.80080247	0.9397501	0.5	0.0978964428196986	0.4384061	6.489	0.5957875	CD8A	CD8A_CD8B	-0.09342268	0.161	0.125	0.0	0.029431071	CD4+/CD45RA+/CD25- Naive T	CD4+/CD45RA+/CD25- Naive T	0.8635693429850965	0.07780443142756996	8.552524	2.1620398	0.125
186	CD40LG	CD40LG	0.5064282	0.24025	0.125	0.0	0.4166692	6.489	0.5957875	CD53	CD53	-0.22385645	1.16	0.625	0.16441285354308977	-0.35346597	CD4+/CD45RA+/CD25- Naive T	CD4+/CD45RA+/CD25- Naive T	0.12223158171011461	0.9647141665950922	1.5392219	14.480906	0.125
188	MIF	MIF	0.8088082	1.4755	0.75	0.25563454161170374	0.6896004	6.489	0.5957875	CXCR4	CD74_CXCR4	1.1590383	1.3315	0.75	0.22212591108122112	1.1109717	CD4+/CD45RA+/CD25- Naive T	CD4+/CD45RA+/CD25- Naive T	0.9976561568755408	0.9909219223296993	10.280284	5.491374	0.75
189	TIMP1	TIMP1	-1.572302	0.5165	0.375	0.049930653222832126	-0.62098587	6.489	0.5957875	CD63	CD63	-0.55638015	0.74687505	0.5	0.08996956452105127	-0.24627586	CD4+/CD45RA+/CD25- Naive T	CD4+/CD45RA+/CD25- Naive T	0.3931128415412852	0.6819757298342821	8.21389	9.10228	0.375
190	GNAI2	GNAI2	-0.0021134615	0.589	0.375	0.04666551226487074	-0.004837513	6.489	0.5957875	S1PR5	S1PR5	0.046545208	0.125625	0.125	0.0	0.17803162	CD4+/CD45RA+/CD25- Naive T	CD4+/CD45RA+/CD25- Naive T	0.48526849628415064	0.06247688422024006	4.66732	1.2802234	0.125
191	GNAI2	GNAI2	-0.0021134615	0.589	0.375	0.04666551226487074	-0.004837513	6.489	0.5957875	S1PR4	S1PR4	0.22069013	1.2652501	0.875	0.21167553404807715	0.5175045	CD4+/CD45RA+/CD25- Naive T	CD4+/CD45RA+/CD25- Naive T	0.48526849628415064	0.9841564040271661	4.66732	9.375141	0.375
192	HLA-DRA	HLA-DRA	-4.5826817	0.52257895	0.3157894736842105	0.05222299335433454	-1.2217228	6.489	0.5957875	CD4	CD4	0.40752494	0.596125	0.5	0.0788834964498815	0.5509087	CD4+/CD45RO+ Memory	CD4+/CD45RA+/CD25- Naive T	0.38282787801528084	0.49445063492121355	17.527489	2.4380064	0.3157894736842105
193	HLA-DRB1	HLA-DRB1	-3.8463407	0.4199474	0.21052631578947367	0.0	-1.4384387	6.489	0.5957875	CD4	CD4	0.40752494	0.596125	0.5	0.0788834964498815	0.5509087	CD4+/CD45RO+ Memory	CD4+/CD45RA+/CD25- Naive T	0.2107620073739293	0.49445063492121355	17.608295	2.4380064	0.21052631578947367
194	HLA-DQB1	HLA-DQB1	-2.93739	0.21478948	0.15789473684210525	0.0	-0.97016996	6.489	0.5957875	CD4	CD4	0.40752494	0.596125	0.5	0.0788834964498815	0.5509087	CD4+/CD45RO+ Memory	CD4+/CD45RA+/CD25- Naive T	0.03478521382819743	0.49445063492121355	8.894551	2.4380064	0.15789473684210525
195	HLA-DPB1	HLA-DPB1	-4.278796	0.28778946	0.15789473684210525	0.0	-1.2888271	6.489	0.5957875	CD4	CD4	0.40752494	0.596125	0.5	0.0788834964498815	0.5509087	CD4+/CD45RO+ Memory	CD4+/CD45RA+/CD25- Naive T	0.07283610680290925	0.49445063492121355	15.027288	2.4380064	0.15789473684210525
196	HLA-DPA1	HLA-DPA1	-3.8976426	0.49642107	0.3157894736842105	0.044479119874248435	-1.2290206	6.489	0.5957875	CD4	CD4	0.40752494	0.596125	0.5	0.0788834964498815	0.5509087	CD4+/CD45RO+ Memory	CD4+/CD45RA+/CD25- Naive T	0.33470593541013066	0.49445063492121355	15.136278	2.4380064	0.3157894736842105
197	HLA-DMA	HLA-DMA	-1.9619751	0.20500001	0.10526315789473684	0.0	-0.849274	6.489	0.5957875	CD4	CD4	0.40752494	0.596125	0.5	0.0788834964498815	0.5509087	CD4+/CD45RO+ Memory	CD4+/CD45RA+/CD25- Naive T	0.031235701456070034	0.49445063492121355	7.3444376	2.4380064	0.10526315789473684
198	HLA-DRB5	HLA-DRB5	-3.3401375	0.29121053	0.15789473684210525	0.0	-1.3559023	6.489	0.5957875	CD4	CD4	0.40752494	0.596125	0.5	0.0788834964498815	0.5509087	CD4+/CD45RO+ Memory	CD4+/CD45RA+/CD25- Naive T	0.075198303185315	0.49445063492121355	13.273344	2.4380064	0.15789473684210525
199	IL16	IL16	0.47012174	0.65284216	0.42105263157894735	0.05193404309126578	0.3435031	6.489	0.5957875	CD4	CD4	0.40752494	0.596125	0.5	0.0788834964498815	0.5509087	CD4+/CD45RO+ Memory	CD4+/CD45RA+/CD25- Naive T	0.6345057722442501	0.49445063492121355	4.1250343	2.4380064	0.42105263157894735
200	LCK	LCK	1.188534	1.4533157	0.7368421052631579	0.2489019963487309	1.0217619	6.489	0.5957875	CD8A	CD8A_CD8B	-0.09342268	0.161	0.125	0.0	0.029431071	CD4+/CD45RO+ Memory	CD4+/CD45RA+/CD25- Naive T	0.9999909916829426	0.07780443142756996	8.552524	2.1620398	0.125
202	CD40LG	CD40LG	0.7847147	0.41378945	0.2631578947368421	0.024175528307145745	0.8920571	6.489	0.5957875	CD53	CD53	-0.22385645	1.16	0.625	0.16441285354308977	-0.35346597	CD4+/CD45RO+ Memory	CD4+/CD45RA+/CD25- Naive T	0.20210574671073656	0.9647141665950922	1.5392219	14.480906	0.2631578947368421
204	MIF	MIF	0.19396627	0.94984215	0.5263157894736842	0.16354600505025602	0.09447424	6.489	0.5957875	CXCR4	CD74_CXCR4	1.1590383	1.3315	0.75	0.22212591108122112	1.1109717	CD4+/CD45RO+ Memory	CD4+/CD45RA+/CD25- Naive T	0.9646407580633922	0.9909219223296993	10.280284	5.491374	0.5263157894736842
205	TIMP1	TIMP1	-1.0577443	0.71963155	0.42105263157894735	0.05621051111815414	-0.44265994	6.489	0.5957875	CD63	CD63	-0.55638015	0.74687505	0.5	0.08996956452105127	-0.24627586	CD4+/CD45RO+ Memory	CD4+/CD45RA+/CD25- Naive T	0.7494997118988933	0.6819757298342821	8.21389	9.10228	0.42105263157894735
206	GNAI2	GNAI2	-0.5598338	0.35068423	0.2631578947368421	0.021690554666930817	-0.30595595	6.489	0.5957875	S1PR5	S1PR5	0.046545208	0.125625	0.125	0.0	0.17803162	CD4+/CD45RO+ Memory	CD4+/CD45RA+/CD25- Naive T	0.12608907393325441	0.06247688422024006	4.66732	1.2802234	0.125
207	GNAI2	GNAI2	-0.5598338	0.35068423	0.2631578947368421	0.021690554666930817	-0.30595595	6.489	0.5957875	S1PR4	S1PR4	0.22069013	1.2652501	0.875	0.21167553404807715	0.5175045	CD4+/CD45RO+ Memory	CD4+/CD45RA+/CD25- Naive T	0.12608907393325441	0.9841564040271661	4.66732	9.375141	0.2631578947368421
208	HLA-DRA	HLA-DRA	-2.9134417	0.939926	0.37037037037037035	0.08296733211624363	-1.0045141	6.489	0.5957875	CD4	CD4	0.40752494	0.596125	0.5	0.0788834964498815	0.5509087	CD8+ Cytotoxic T	CD4+/CD45RA+/CD25- Naive T	0.9976503307327512	0.49445063492121355	17.527489	2.4380064	0.37037037037037035
209	HLA-DQA2	HLA-DQA2	-2.3389668	0.31631482	0.16666666666666666	0.0	-0.8620307	6.489	0.5957875	CD4	CD4	0.40752494	0.596125	0.5	0.0788834964498815	0.5509087	CD8+ Cytotoxic T	CD4+/CD45RA+/CD25- Naive T	0.014066909777026506	0.49445063492121355	7.4193964	2.4380064	0.16666666666666666
210	HLA-DQA1	HLA-DQA1	-2.7965994	0.43603706	0.24074074074074073	0.0	-0.86023	6.489	0.5957875	CD4	CD4	0.40752494	0.596125	0.5	0.0788834964498815	0.5509087	CD8+ Cytotoxic T	CD4+/CD45RA+/CD25- Naive T	0.10912211961068363	0.49445063492121355	9.060017	2.4380064	0.24074074074074073
211	HLA-DRB1	HLA-DRB1	-2.2999468	1.445963	0.6481481481481481	0.20761096035476273	-0.8212409	6.489	0.5957875	CD4	CD4	0.40752494	0.596125	0.5	0.0788834964498815	0.5509087	CD8+ Cytotoxic T	CD4+/CD45RA+/CD25- Naive T	0.9999999999974437	0.49445063492121355	17.608295	2.4380064	0.5
212	HLA-DQB1	HLA-DQB1	-2.5179114	0.38218516	0.24074074074074073	0.0	-0.8491596	6.489	0.5957875	CD4	CD4	0.40752494	0.596125	0.5	0.0788834964498815	0.5509087	CD8+ Cytotoxic T	CD4+/CD45RA+/CD25- Naive T	0.0479647161046452	0.49445063492121355	8.894551	2.4380064	0.24074074074074073
213	HLA-DPB1	HLA-DPB1	-2.2576156	1.2818888	0.5185185185185185	0.19837417833034093	-0.72577333	6.489	0.5957875	CD4	CD4	0.40752494	0.596125	0.5	0.0788834964498815	0.5509087	CD8+ Cytotoxic T	CD4+/CD45RA+/CD25- Naive T	0.9999999880438512	0.49445063492121355	15.027288	2.4380064	0.5
214	HLA-DPA1	HLA-DPA1	-2.601099	1.0987962	0.5185185185185185	0.17255162617531103	-0.8764554	6.489	0.5957875	CD4	CD4	0.40752494	0.596125	0.5	0.0788834964498815	0.5509087	CD8+ Cytotoxic T	CD4+/CD45RA+/CD25- Naive T	0.9999799100156407	0.49445063492121355	15.136278	2.4380064	0.5
215	HLA-DMA	HLA-DMA	-1.9699581	0.31314814	0.2037037037037037	0.0	-0.7590056	6.489	0.5957875	CD4	CD4	0.40752494	0.596125	0.5	0.0788834964498815	0.5509087	CD8+ Cytotoxic T	CD4+/CD45RA+/CD25- Naive T	0.013178233645452734	0.49445063492121355	7.3444376	2.4380064	0.2037037037037037
216	HLA-DMB	HLA-DMB	-1.7229478	0.179	0.12962962962962962	0.0	-0.67563957	6.489	0.5957875	CD4	CD4	0.40752494	0.596125	0.5	0.0788834964498815	0.5509087	CD8+ Cytotoxic T	CD4+/CD45RA+/CD25- Naive T	0.0004811804732078715	0.49445063492121355	4.388339	2.4380064	0.12962962962962962
217	HLA-DRB5	HLA-DRB5	-2.1747606	1.0132037	0.5185185185185185	0.15830636833161882	-0.8621605	6.489	0.5957875	CD4	CD4	0.40752494	0.596125	0.5	0.0788834964498815	0.5509087	CD8+ Cytotoxic T	CD4+/CD45RA+/CD25- Naive T	0.999683548458335	0.49445063492121355	13.273344	2.4380064	0.5
218	IL16	IL16	0.20026517	0.5285555	0.35185185185185186	0.05244452326717747	0.16445744	6.489	0.5957875	CD4	CD4	0.40752494	0.596125	0.5	0.0788834964498815	0.5509087	CD8+ Cytotoxic T	CD4+/CD45RA+/CD25- Naive T	0.3134495655786758	0.49445063492121355	4.1250343	2.4380064	0.35185185185185186
219	LCK	LCK	0.9643241	1.2353704	0.6481481481481481	0.1918535228081969	0.774199	6.489	0.5957875	CD8A	CD8A_CD8B	-0.09342268	0.161	0.125	0.0	0.029431071	CD8+ Cytotoxic T	CD4+/CD45RA+/CD25- Naive T	0.9999999037133518	0.07780443142756996	8.552524	2.1620398	0.125
221	CD40LG	CD40LG	0.52735645	0.30131483	0.2037037037037037	0.0	0.5839479	6.489	0.5957875	CD53	CD53	-0.22385645	1.16	0.625	0.16441285354308977	-0.35346597	CD8+ Cytotoxic T	CD4+/CD45RA+/CD25- Naive T	0.010273117609126426	0.9647141665950922	1.5392219	14.480906	0.2037037037037037
222	SPON2	SPON2	0.43094915	0.3317963	0.2037037037037037	0.0	0.37431395	6.489	0.5957875	ITGB2	ITGB2	-1.6118966	0.5215	0.375	0.05031592138844343	-1.0140038	CD8+ Cytotoxic T	CD4+/CD45RA+/CD25- Naive T	0.019191903381628846	0.3993392476521054	2.510991	12.169357	0.2037037037037037
223	SPON2	SPON2	0.43094915	0.3317963	0.2037037037037037	0.0	0.37431395	6.489	0.5957875	ITGA4	ITGA4	0.66997576	0.54525	0.25	0.018512098328615542	0.27872103	CD8+ Cytotoxic T	CD4+/CD45RA+/CD25- Naive T	0.019191903381628846	0.42923946534335755	2.510991	3.9564362	0.2037037037037037
225	MIF	MIF	0.14049459	1.0239073	0.6296296296296297	0.16341116205343179	0.17832763	6.489	0.5957875	CXCR4	CD74_CXCR4	1.1590383	1.3315	0.75	0.22212591108122112	1.1109717	CD8+ Cytotoxic T	CD4+/CD45RA+/CD25- Naive T	0.9997702432619795	0.9909219223296993	10.280284	5.491374	0.6296296296296297
226	TIMP1	TIMP1	-1.2440416	0.64179623	0.4074074074074074	0.053898909013604	-0.51099044	6.489	0.5957875	CD63	CD63	-0.55638015	0.74687505	0.5	0.08996956452105127	-0.24627586	CD8+ Cytotoxic T	CD4+/CD45RA+/CD25- Naive T	0.6649128959309756	0.6819757298342821	8.21389	9.10228	0.4074074074074074
227	GNAI2	GNAI2	-0.68547946	0.27168518	0.18518518518518517	0.0	-0.40577316	6.489	0.5957875	S1PR5	S1PR5	0.046545208	0.125625	0.125	0.0	0.17803162	CD8+ Cytotoxic T	CD4+/CD45RA+/CD25- Naive T	0.005311705070188978	0.06247688422024006	4.66732	1.2802234	0.125
228	GNAI2	GNAI2	-0.68547946	0.27168518	0.18518518518518517	0.0	-0.40577316	6.489	0.5957875	S1PR4	S1PR4	0.22069013	1.2652501	0.875	0.21167553404807715	0.5175045	CD8+ Cytotoxic T	CD4+/CD45RA+/CD25- Naive T	0.005311705070188978	0.9841564040271661	4.66732	9.375141	0.18518518518518517
229	HLA-DRA	HLA-DRA	-4.274893	0.37451166	0.18604651162790697	0.0	-1.2987853	6.489	0.5957875	CD4	CD4	0.40752494	0.596125	0.5	0.0788834964498815	0.5509087	CD8+/CD45RA+ Naive Cytotoxic	CD4+/CD45RA+/CD25- Naive T	0.09628542273289598	0.49445063492121355	17.527489	2.4380064	0.18604651162790697
230	HLA-DRB1	HLA-DRB1	-3.9634562	0.4793256	0.2558139534883721	0.022942672473562138	-1.4027203	6.489	0.5957875	CD4	CD4	0.40752494	0.596125	0.5	0.0788834964498815	0.5509087	CD8+/CD45RA+ Naive Cytotoxic	CD4+/CD45RA+/CD25- Naive T	0.30736154208251737	0.49445063492121355	17.608295	2.4380064	0.2558139534883721
231	HLA-DQB1	HLA-DQB1	-3.0688107	0.16493022	0.11627906976744186	0.0	-1.0062137	6.489	0.5957875	CD4	CD4	0.40752494	0.596125	0.5	0.0788834964498815	0.5509087	CD8+/CD45RA+ Naive Cytotoxic	CD4+/CD45RA+/CD25- Naive T	0.0018539781709815608	0.49445063492121355	8.894551	2.4380064	0.11627906976744186
232	HLA-DPB1	HLA-DPB1	-4.364337	0.28225583	0.16279069767441862	0.0	-1.2919608	6.489	0.5957875	CD4	CD4	0.40752494	0.596125	0.5	0.0788834964498815	0.5509087	CD8+/CD45RA+ Naive Cytotoxic	CD4+/CD45RA+/CD25- Naive T	0.022381808908700503	0.49445063492121355	15.027288	2.4380064	0.16279069767441862
233	HLA-DPA1	HLA-DPA1	-4.7509522	0.16630232	0.11627906976744186	0.0	-1.422237	6.489	0.5957875	CD4	CD4	0.40752494	0.596125	0.5	0.0788834964498815	0.5509087	CD8+/CD45RA+ Naive Cytotoxic	CD4+/CD45RA+/CD25- Naive T	0.001916881161813824	0.49445063492121355	15.136278	2.4380064	0.11627906976744186
234	HLA-DMA	HLA-DMA	-2.1096117	0.23920928	0.16279069767441862	0.0	-0.82072043	6.489	0.5957875	CD4	CD4	0.40752494	0.596125	0.5	0.0788834964498815	0.5509087	CD8+/CD45RA+ Naive Cytotoxic	CD4+/CD45RA+/CD25- Naive T	0.009764172104983296	0.49445063492121355	7.3444376	2.4380064	0.16279069767441862
235	HLA-DRB5	HLA-DRB5	-3.786148	0.26041862	0.18604651162790697	0.0	-1.3769598	6.489	0.5957875	CD4	CD4	0.40752494	0.596125	0.5	0.0788834964498815	0.5509087	CD8+/CD45RA+ Naive Cytotoxic	CD4+/CD45RA+/CD25- Naive T	0.014872332919758108	0.49445063492121355	13.273344	2.4380064	0.18604651162790697
236	IL16	IL16	0.4154756	0.662186	0.4418604651162791	0.051645092828197015	0.356964	6.489	0.5957875	CD4	CD4	0.40752494	0.596125	0.5	0.0788834964498815	0.5509087	CD8+/CD45RA+ Naive Cytotoxic	CD4+/CD45RA+/CD25- Naive T	0.8137429619720251	0.49445063492121355	4.1250343	2.4380064	0.4418604651162791
237	LCK	LCK	1.2127681	1.4575813	0.7674418604651163	0.2374980839067345	1.0266072	6.489	0.5957875	CD8A	CD8A_CD8B	-0.09342268	0.161	0.125	0.0	0.029431071	CD8+/CD45RA+ Naive Cytotoxic	CD4+/CD45RA+/CD25- Naive T	0.9999999999983007	0.07780443142756996	8.552524	2.1620398	0.125
240	MIF	MIF	0.15922523	1.0073953	0.6046511627906976	0.16229388265087957	0.15963344	6.489	0.5957875	CXCR4	CD74_CXCR4	1.1590383	1.3315	0.75	0.22212591108122112	1.1109717	CD8+/CD45RA+ Naive Cytotoxic	CD4+/CD45RA+/CD25- Naive T	0.9997886711424563	0.9909219223296993	10.280284	5.491374	0.6046511627906976
241	TIMP1	TIMP1	-1.2197433	0.5982093	0.3488372093023256	0.05177993582502126	-0.54925466	6.489	0.5957875	CD63	CD63	-0.55638015	0.74687505	0.5	0.08996956452105127	-0.24627586	CD8+/CD45RA+ Naive Cytotoxic	CD4+/CD45RA+/CD25- Naive T	0.6567721302980041	0.6819757298342821	8.21389	9.10228	0.3488372093023256
242	GNAI2	GNAI2	-0.07889116	0.5087674	0.3023255813953488	0.04867853311982824	-0.10621354	6.489	0.5957875	S1PR5	S1PR5	0.046545208	0.125625	0.125	0.0	0.17803162	CD8+/CD45RA+ Naive Cytotoxic	CD4+/CD45RA+/CD25- Naive T	0.39023013202653967	0.06247688422024006	4.66732	1.2802234	0.125
243	GNAI2	GNAI2	-0.07889116	0.5087674	0.3023255813953488	0.04867853311982824	-0.10621354	6.489	0.5957875	S1PR4	S1PR4	0.22069013	1.2652501	0.875	0.21167553404807715	0.5175045	CD8+/CD45RA+ Naive Cytotoxic	CD4+/CD45RA+/CD25- Naive T	0.39023013202653967	0.9841564040271661	4.66732	9.375141	0.3023255813953488
244	HLA-DRA	HLA-DRA	-0.7562399	3.3535428	1.0	0.5278548522058293	0.25165862	6.489	0.5957875	CD4	CD4	0.40752494	0.596125	0.5	0.0788834964498815	0.5509087	CD14+ Monocyte	CD4+/CD45RA+/CD25- Naive T	1.0	0.49445063492121355	17.527489	2.4380064	0.5
245	HLA-DQA2	HLA-DQA2	-0.89270043	1.2765816	0.627906976744186	0.19976113683742394	-0.15458368	6.489	0.5957875	CD4	CD4	0.40752494	0.596125	0.5	0.0788834964498815	0.5509087	CD14+ Monocyte	CD4+/CD45RA+/CD25- Naive T	0.9999999999999896	0.49445063492121355	7.4193964	2.4380064	0.5
246	HLA-DQA1	HLA-DQA1	-1.2712383	1.5174031	0.689922480620155	0.21829250517639115	-0.17789002	6.489	0.5957875	CD4	CD4	0.40752494	0.596125	0.5	0.0788834964498815	0.5509087	CD14+ Monocyte	CD4+/CD45RA+/CD25- Naive T	1.0	0.49445063492121355	9.060017	2.4380064	0.5
247	HLA-DRB1	HLA-DRB1	-0.39131165	3.2971468	1.0	0.5217676186337296	0.29233634	6.489	0.5957875	CD4	CD4	0.40752494	0.596125	0.5	0.0788834964498815	0.5509087	CD14+ Monocyte	CD4+/CD45RA+/CD25- Naive T	1.0	0.49445063492121355	17.608295	2.4380064	0.5
248	HLA-DQB1	HLA-DQB1	-0.92045903	1.2730231	0.6124031007751938	0.19976113683742394	-0.20517074	6.489	0.5957875	CD4	CD4	0.40752494	0.596125	0.5	0.0788834964498815	0.5509087	CD14+ Monocyte	CD4+/CD45RA+/CD25- Naive T	0.9999999999999857	0.49445063492121355	8.894551	2.4380064	0.5
249	HLA-DPB1	HLA-DPB1	-0.8526602	2.8309608	0.9534883720930233	0.4592002017280626	0.15161428	6.489	0.5957875	CD4	CD4	0.40752494	0.596125	0.5	0.0788834964498815	0.5509087	CD14+ Monocyte	CD4+/CD45RA+/CD25- Naive T	1.0	0.49445063492121355	15.027288	2.4380064	0.5
250	HLA-DPA1	HLA-DPA1	-0.22644281	3.2346747	0.9844961240310077	0.5076283200127802	0.37365717	6.489	0.5957875	CD4	CD4	0.40752494	0.596125	0.5	0.0788834964498815	0.5509087	CD14+ Monocyte	CD4+/CD45RA+/CD25- Naive T	1.0	0.49445063492121355	15.136278	2.4380064	0.5
251	HLA-DMA	HLA-DMA	-1.0430254	0.7821165	0.4263565891472868	0.05898443731781039	-0.36757046	6.489	0.5957875	CD4	CD4	0.40752494	0.596125	0.5	0.0788834964498815	0.5509087	CD14+ Monocyte	CD4+/CD45RA+/CD25- Naive T	0.9754811934788152	0.49445063492121355	7.3444376	2.4380064	0.4263565891472868
252	HLA-DMB	HLA-DMB	-0.84819496	0.54158133	0.31007751937984496	0.05551702956824007	-0.3329058	6.489	0.5957875	CD4	CD4	0.40752494	0.596125	0.5	0.0788834964498815	0.5509087	CD14+ Monocyte	CD4+/CD45RA+/CD25- Naive T	0.21379330051074558	0.49445063492121355	4.388339	2.4380064	0.31007751937984496
253	HLA-DRB5	HLA-DRB5	-0.28966522	2.669387	0.9689922480620154	0.4276467935033452	0.2704364	6.489	0.5957875	CD4	CD4	0.40752494	0.596125	0.5	0.0788834964498815	0.5509087	CD14+ Monocyte	CD4+/CD45RA+/CD25- Naive T	1.0	0.49445063492121355	13.273344	2.4380064	0.5
254	IL16	IL16	-0.30709332	0.2874496	0.18604651162790697	0.0	-0.18287693	6.489	0.5957875	CD4	CD4	0.40752494	0.596125	0.5	0.0788834964498815	0.5509087	CD14+ Monocyte	CD4+/CD45RA+/CD25- Naive T	0.0001032112674707006	0.49445063492121355	4.1250343	2.4380064	0.18604651162790697
255	ICAM4	ICAM4	1.630448	0.8468141	0.4496124031007752	0.060564033926351034	0.99272853	6.489	0.5957875	ITGB2	ITGB2	-1.6118966	0.5215	0.375	0.05031592138844343	-1.0140038	CD14+ Monocyte	CD4+/CD45RA+/CD25- Naive T	0.9966465783298551	0.3993392476521054	1.2610252	12.169357	0.375
256	S100A8	S100A8	0.8493478	0.52569765	0.27906976744186046	0.05359069448111496	0.45790473	6.489	0.5957875	ITGB2	ITGB2	-1.6118966	0.5215	0.375	0.05031592138844343	-1.0140038	CD14+ Monocyte	CD4+/CD45RA+/CD25- Naive T	0.1646092007359483	0.3993392476521054	1.0063224	12.169357	0.27906976744186046
257	S100A9	S100A9	1.2974374	1.8739302	0.7984496124031008	0.323277854686867	0.8849817	6.489	0.5957875	ITGB2	ITGB2	-1.6118966	0.5215	0.375	0.05031592138844343	-1.0140038	CD14+ Monocyte	CD4+/CD45RA+/CD25- Naive T	1.0	0.3993392476521054	3.6253204	12.169357	0.375
258	ICAM4	ICAM4	1.630448	0.8468141	0.4496124031007752	0.060564033926351034	0.99272853	6.489	0.5957875	ITGA4	ITGA4	0.66997576	0.54525	0.25	0.018512098328615542	0.27872103	CD14+ Monocyte	CD4+/CD45RA+/CD25- Naive T	0.9966465783298551	0.42923946534335755	1.2610252	3.9564362	0.25
259	TNFSF13B	TNFSF13B	0.6674138	0.49180618	0.3023255813953488	0.054091542522316516	0.4371166	6.489	0.5957875	HLA-DPB1	HLA-DPB1	-3.0333498	0.800875	0.375	0.05799237337011742	-0.9982177	CD14+ Monocyte	CD4+/CD45RA+/CD25- Naive T	0.08615817805164877	0.7414198861041723	1.1739753	15.027288	0.3023255813953488
260	TNFSF13B	TNFSF13B	0.6674138	0.49180618	0.3023255813953488	0.054091542522316516	0.4371166	6.489	0.5957875	TNFRSF17	TNFRSF17	1.4075689	0.526125	0.25	0.009679842998293924	0.7633325	CD14+ Monocyte	CD4+/CD45RA+/CD25- Naive T	0.08615817805164877	0.40512163224336223	1.1739753	1.3525252	0.25
262	MIF	MIF	-0.6730014	0.521814	0.32558139534883723	0.054707966994549474	-0.39012033	6.489	0.5957875	CXCR4	CD74_CXCR4	1.1590383	1.3315	0.75	0.22212591108122112	1.1109717	CD14+ Monocyte	CD4+/CD45RA+/CD25- Naive T	0.15379835230358052	0.9909219223296993	10.280284	5.491374	0.32558139534883723
263	TIMP1	TIMP1	1.5757282	2.323713	0.9224806201550387	0.38064417145004137	0.9655367	6.489	0.5957875	CD63	CD63	-0.55638015	0.74687505	0.5	0.08996956452105127	-0.24627586	CD14+ Monocyte	CD4+/CD45RA+/CD25- Naive T	1.0	0.6819757298342821	8.21389	9.10228	0.5
264	GNAI2	GNAI2	0.5198364	0.8328218	0.4883720930232558	0.05933117579639486	0.30323806	6.489	0.5957875	S1PR5	S1PR5	0.046545208	0.125625	0.125	0.0	0.17803162	CD14+ Monocyte	CD4+/CD45RA+/CD25- Naive T	0.9946202475587753	0.06247688422024006	4.66732	1.2802234	0.125
265	GNAI2	GNAI2	0.5198364	0.8328218	0.4883720930232558	0.05933117579639486	0.30323806	6.489	0.5957875	S1PR4	S1PR4	0.22069013	1.2652501	0.875	0.21167553404807715	0.5175045	CD14+ Monocyte	CD4+/CD45RA+/CD25- Naive T	0.9946202475587753	0.9841564040271661	4.66732	9.375141	0.4883720930232558
266	HLA-DRA	HLA-DRA	0.0033774376	3.3732631	0.9052631578947369	0.5784019115299139	0.2619222	6.489	0.5957875	CD4	CD4	0.40752494	0.596125	0.5	0.0788834964498815	0.5509087	CD19+ B	CD4+/CD45RA+/CD25- Naive T	1.0	0.49445063492121355	17.527489	2.4380064	0.5
267	HLA-DQA2	HLA-DQA2	-0.12849092	1.8596526	0.8526315789473684	0.3155339949850162	0.27497602	6.489	0.5957875	CD4	CD4	0.40752494	0.596125	0.5	0.0788834964498815	0.5509087	CD19+ B	CD4+/CD45RA+/CD25- Naive T	1.0	0.49445063492121355	7.4193964	2.4380064	0.5
268	HLA-DQA1	HLA-DQA1	-0.21188354	2.2988627	0.8842105263157894	0.3924911506068412	0.31521	6.489	0.5957875	CD4	CD4	0.40752494	0.596125	0.5	0.0788834964498815	0.5509087	CD19+ B	CD4+/CD45RA+/CD25- Naive T	1.0	0.49445063492121355	9.060017	2.4380064	0.5
269	HLA-DRB1	HLA-DRB1	-0.16222143	3.3167157	0.9789473684210527	0.5423601558711559	0.30410764	6.489	0.5957875	CD4	CD4	0.40752494	0.596125	0.5	0.0788834964498815	0.5509087	CD19+ B	CD4+/CD45RA+/CD25- Naive T	1.0	0.49445063492121355	17.608295	2.4380064	0.5
270	HLA-DQB1	HLA-DQB1	-0.2182715	1.8650004	0.8421052631578947	0.31624673621160543	0.22277051	6.489	0.5957875	CD4	CD4	0.40752494	0.596125	0.5	0.0788834964498815	0.5509087	CD19+ B	CD4+/CD45RA+/CD25- Naive T	1.0	0.49445063492121355	8.894551	2.4380064	0.5
271	HLA-DPB1	HLA-DPB1	-0.036313534	2.9397588	0.8736842105263158	0.5020033990539239	0.21323624	6.489	0.5957875	CD4	CD4	0.40752494	0.596125	0.5	0.0788834964498815	0.5509087	CD19+ B	CD4+/CD45RA+/CD25- Naive T	1.0	0.49445063492121355	15.027288	2.4380064	0.5
272	HLA-DPA1	HLA-DPA1	-0.34747934	2.8664742	0.9263157894736842	0.478174623003598	0.15815225	6.489	0.5957875	CD4	CD4	0.40752494	0.596125	0.5	0.0788834964498815	0.5509087	CD19+ B	CD4+/CD45RA+/CD25- Naive T	1.0	0.49445063492121355	15.136278	2.4380064	0.5
273	HLA-DMA	HLA-DMA	0.29593349	1.675547	0.8105263157894737	0.2840191152991394	0.37815258	6.489	0.5957875	CD4	CD4	0.40752494	0.596125	0.5	0.0788834964498815	0.5509087	CD19+ B	CD4+/CD45RA+/CD25- Naive T	1.0	0.49445063492121355	7.3444376	2.4380064	0.5
274	HLA-DMB	HLA-DMB	0.30508757	1.1237264	0.5684210526315789	0.18192325464111592	0.21737263	6.489	0.5957875	CD4	CD4	0.40752494	0.596125	0.5	0.0788834964498815	0.5509087	CD19+ B	CD4+/CD45RA+/CD25- Naive T	0.9999999963484195	0.49445063492121355	4.388339	2.4380064	0.5
275	HLA-DRB5	HLA-DRB5	-0.06636286	2.732053	0.9578947368421052	0.45012714188180125	0.31329048	6.489	0.5957875	CD4	CD4	0.40752494	0.596125	0.5	0.0788834964498815	0.5509087	CD19+ B	CD4+/CD45RA+/CD25- Naive T	1.0	0.49445063492121355	13.273344	2.4380064	0.5
276	IL16	IL16	0.00385499	0.4097368	0.2736842105263158	0.040992450151630395	-0.0067114653	6.489	0.5957875	CD4	CD4	0.40752494	0.596125	0.5	0.0788834964498815	0.5509087	CD19+ B	CD4+/CD45RA+/CD25- Naive T	0.03614095059866645	0.49445063492121355	4.1250343	2.4380064	0.2736842105263158
277	LCK	LCK	-1.0513554	0.1928	0.12631578947368421	0.0	-0.41004944	6.489	0.5957875	CD8A	CD8A_CD8B	-0.09342268	0.161	0.125	0.0	0.029431071	CD19+ B	CD4+/CD45RA+/CD25- Naive T	2.0588629635242588e-05	0.07780443142756996	8.552524	2.1620398	0.125
280	MIF	MIF	0.925364	1.4284213	0.7473684210526316	0.22310833830145882	0.6362994	6.489	0.5957875	CXCR4	CD74_CXCR4	1.1590383	1.3315	0.75	0.22212591108122112	1.1109717	CD19+ B	CD4+/CD45RA+/CD25- Naive T	1.0	0.9909219223296993	10.280284	5.491374	0.7473684210526316
281	TIMP1	TIMP1	-2.0047565	0.23694736	0.14736842105263157	0.0	-0.86640024	6.489	0.5957875	CD63	CD63	-0.55638015	0.74687505	0.5	0.08996956452105127	-0.24627586	CD19+ B	CD4+/CD45RA+/CD25- Naive T	0.0001406076461785671	0.6819757298342821	8.21389	9.10228	0.14736842105263157
282	GNAI2	GNAI2	-0.7408717	0.2679158	0.18947368421052632	0.0	-0.41053572	6.489	0.5957875	S1PR5	S1PR5	0.046545208	0.125625	0.125	0.0	0.17803162	CD19+ B	CD4+/CD45RA+/CD25- Naive T	0.00047795168865613185	0.06247688422024006	4.66732	1.2802234	0.125
283	GNAI2	GNAI2	-0.7408717	0.2679158	0.18947368421052632	0.0	-0.41053572	6.489	0.5957875	S1PR4	S1PR4	0.22069013	1.2652501	0.875	0.21167553404807715	0.5175045	CD19+ B	CD4+/CD45RA+/CD25- Naive T	0.00047795168865613185	0.9841564040271661	4.66732	9.375141	0.18947368421052632
284	HLA-DRA	HLA-DRA	-1.5700426	2.4002306	0.8461538461538461	0.4028355902327816	-0.24449466	6.489	0.5957875	CD4	CD4	0.40752494	0.596125	0.5	0.0788834964498815	0.5509087	CD34+	CD4+/CD45RA+/CD25- Naive T	0.9999999999999986	0.49445063492121355	17.527489	2.4380064	0.5
285	HLA-DQA2	HLA-DQA2	-2.317143	0.41523075	0.3076923076923077	0.037101249142167066	-0.78915703	6.489	0.5957875	CD4	CD4	0.40752494	0.596125	0.5	0.0788834964498815	0.5509087	CD34+	CD4+/CD45RA+/CD25- Naive T	0.269868332115452	0.49445063492121355	7.4193964	2.4380064	0.3076923076923077
286	HLA-DQA1	HLA-DQA1	-2.5378752	0.69861543	0.46153846153846156	0.04630914050338985	-0.69454384	6.489	0.5957875	CD4	CD4	0.40752494	0.596125	0.5	0.0788834964498815	0.5509087	CD34+	CD4+/CD45RA+/CD25- Naive T	0.7264231337010858	0.49445063492121355	9.060017	2.4380064	0.46153846153846156
287	HLA-DRB1	HLA-DRB1	-2.0682547	1.857231	0.8461538461538461	0.28598398351785026	-0.5738431	6.489	0.5957875	CD4	CD4	0.40752494	0.596125	0.5	0.0788834964498815	0.5509087	CD34+	CD4+/CD45RA+/CD25- Naive T	0.9999999873021373	0.49445063492121355	17.608295	2.4380064	0.5
288	HLA-DQB1	HLA-DQB1	-1.5925897	0.9039231	0.5384615384615384	0.14389737338334452	-0.47199386	6.489	0.5957875	CD4	CD4	0.40752494	0.596125	0.5	0.0788834964498815	0.5509087	CD34+	CD4+/CD45RA+/CD25- Naive T	0.9308902264896468	0.49445063492121355	8.894551	2.4380064	0.5
289	HLA-DPB1	HLA-DPB1	-2.2407284	1.5571539	0.6923076923076923	0.2324703369289261	-0.56986463	6.489	0.5957875	CD4	CD4	0.40752494	0.596125	0.5	0.0788834964498815	0.5509087	CD34+	CD4+/CD45RA+/CD25- Naive T	0.9999908099429375	0.49445063492121355	15.027288	2.4380064	0.5
290	HLA-DPA1	HLA-DPA1	-2.168492	1.4266155	0.6153846153846154	0.21921714418111315	-0.68458533	6.489	0.5957875	CD4	CD4	0.40752494	0.596125	0.5	0.0788834964498815	0.5509087	CD34+	CD4+/CD45RA+/CD25- Naive T	0.9999019241990668	0.49445063492121355	15.136278	2.4380064	0.5
291	HLA-DMA	HLA-DMA	-1.2122005	0.8917693	0.6923076923076923	0.1370010818302993	-0.27604616	6.489	0.5957875	CD4	CD4	0.40752494	0.596125	0.5	0.0788834964498815	0.5509087	CD34+	CD4+/CD45RA+/CD25- Naive T	0.9236895027091202	0.49445063492121355	7.3444376	2.4380064	0.5
292	HLA-DMB	HLA-DMB	-1.0599934	0.5192308	0.38461538461538464	0.047580522579441446	-0.354033	6.489	0.5957875	CD4	CD4	0.40752494	0.596125	0.5	0.0788834964498815	0.5509087	CD34+	CD4+/CD45RA+/CD25- Naive T	0.43359584774959475	0.49445063492121355	4.388339	2.4380064	0.38461538461538464
293	HLA-DRB5	HLA-DRB5	-2.3486998	1.0559231	0.6153846153846154	0.17683772633690953	-0.83294636	6.489	0.5957875	CD4	CD4	0.40752494	0.596125	0.5	0.0788834964498815	0.5509087	CD34+	CD4+/CD45RA+/CD25- Naive T	0.9835899603683463	0.49445063492121355	13.273344	2.4380064	0.5
294	LCK	LCK	-0.7927247	0.3016154	0.23076923076923078	0.0	-0.28644657	6.489	0.5957875	CD8A	CD8A_CD8B	-0.09342268	0.161	0.125	0.0	0.029431071	CD34+	CD4+/CD45RA+/CD25- Naive T	0.1355725427671206	0.07780443142756996	8.552524	2.1620398	0.125
296	SPON2	SPON2	-0.07109308	0.20523077	0.15384615384615385	0.0	0.12816402	6.489	0.5957875	ITGB2	ITGB2	-1.6118966	0.5215	0.375	0.05031592138844343	-1.0140038	CD34+	CD4+/CD45RA+/CD25- Naive T	0.06504378318513321	0.3993392476521054	2.510991	12.169357	0.15384615384615385
297	SPON2	SPON2	-0.07109308	0.20523077	0.15384615384615385	0.0	0.12816402	6.489	0.5957875	ITGA4	ITGA4	0.66997576	0.54525	0.25	0.018512098328615542	0.27872103	CD34+	CD4+/CD45RA+/CD25- Naive T	0.06504378318513321	0.42923946534335755	2.510991	3.9564362	0.15384615384615385
298	TNFSF13B	TNFSF13B	-0.10542172	0.21200001	0.15384615384615385	0.0	-0.054521818	6.489	0.5957875	HLA-DPB1	HLA-DPB1	-3.0333498	0.800875	0.375	0.05799237337011742	-0.9982177	CD34+	CD4+/CD45RA+/CD25- Naive T	0.06880793824110538	0.7414198861041723	1.1739753	15.027288	0.15384615384615385
299	TNFSF13B	TNFSF13B	-0.10542172	0.21200001	0.15384615384615385	0.0	-0.054521818	6.489	0.5957875	TNFRSF17	TNFRSF17	1.4075689	0.526125	0.25	0.009679842998293924	0.7633325	CD34+	CD4+/CD45RA+/CD25- Naive T	0.06880793824110538	0.40512163224336223	1.1739753	1.3525252	0.15384615384615385
301	MIF	MIF	0.4285332	1.2953846	0.7692307692307693	0.2479966147243115	0.48568186	6.489	0.5957875	CXCR4	CD74_CXCR4	1.1590383	1.3315	0.75	0.22212591108122112	1.1109717	CD34+	CD4+/CD45RA+/CD25- Naive T	0.9992142978477149	0.9909219223296993	10.280284	5.491374	0.75
302	TIMP1	TIMP1	-1.7353225	0.40869233	0.3076923076923077	0.04249499427523506	-0.7156283	6.489	0.5957875	CD63	CD63	-0.55638015	0.74687505	0.5	0.08996956452105127	-0.24627586	CD34+	CD4+/CD45RA+/CD25- Naive T	0.26068012058625945	0.6819757298342821	8.21389	9.10228	0.3076923076923077
303	GNAI2	GNAI2	-0.93541634	0.18353847	0.15384615384615385	0.0	-0.5171491	6.489	0.5957875	S1PR5	S1PR5	0.046545208	0.125625	0.125	0.0	0.17803162	CD34+	CD4+/CD45RA+/CD25- Naive T	0.054051313877817024	0.06247688422024006	4.66732	1.2802234	0.125
304	GNAI2	GNAI2	-0.93541634	0.18353847	0.15384615384615385	0.0	-0.5171491	6.489	0.5957875	S1PR4	S1PR4	0.22069013	1.2652501	0.875	0.21167553404807715	0.5175045	CD34+	CD4+/CD45RA+/CD25- Naive T	0.054051313877817024	0.9841564040271661	4.66732	9.375141	0.15384615384615385
305	HLA-DRB1	HLA-DRB1	-4.013947	0.54993546	0.3225806451612903	0.05241562686304706	-1.3602448	6.489	0.5957875	CD4	CD4	0.40752494	0.596125	0.5	0.0788834964498815	0.5509087	CD56+ NK	CD4+/CD45RA+/CD25- Naive T	0.39470169252922355	0.49445063492121355	17.608295	2.4380064	0.3225806451612903
306	HLA-DQB1	HLA-DQB1	-2.6248589	0.24651614	0.12903225806451613	0.0	-0.947235	6.489	0.5957875	CD4	CD4	0.40752494	0.596125	0.5	0.0788834964498815	0.5509087	CD56+ NK	CD4+/CD45RA+/CD25- Naive T	0.020085863262005104	0.49445063492121355	8.894551	2.4380064	0.12903225806451613
307	HLA-DPB1	HLA-DPB1	-3.863885	0.4276774	0.22580645161290322	0.0	-1.2095951	6.489	0.5957875	CD4	CD4	0.40752494	0.596125	0.5	0.0788834964498815	0.5509087	CD56+ NK	CD4+/CD45RA+/CD25- Naive T	0.16199780084130605	0.49445063492121355	15.027288	2.4380064	0.22580645161290322
308	HLA-DPA1	HLA-DPA1	-3.8244956	0.45461285	0.25806451612903225	0.02860610360027862	-1.2534908	6.489	0.5957875	CD4	CD4	0.40752494	0.596125	0.5	0.0788834964498815	0.5509087	CD56+ NK	CD4+/CD45RA+/CD25- Naive T	0.20388343592596903	0.49445063492121355	15.136278	2.4380064	0.25806451612903225
309	HLA-DMA	HLA-DMA	-2.084528	0.25174192	0.16129032258064516	0.0	-0.81025976	6.489	0.5957875	CD4	CD4	0.40752494	0.596125	0.5	0.0788834964498815	0.5509087	CD56+ NK	CD4+/CD45RA+/CD25- Naive T	0.021627586442075988	0.49445063492121355	7.3444376	2.4380064	0.16129032258064516
310	HLA-DRB5	HLA-DRB5	-3.4867773	0.32787097	0.1935483870967742	0.0	-1.3308319	6.489	0.5957875	CD4	CD4	0.40752494	0.596125	0.5	0.0788834964498815	0.5509087	CD56+ NK	CD4+/CD45RA+/CD25- Naive T	0.05781297790515312	0.49445063492121355	13.273344	2.4380064	0.1935483870967742
311	IL16	IL16	0.29954815	0.5117742	0.2903225806451613	0.05569040110390487	0.14028238	6.489	0.5957875	CD4	CD4	0.40752494	0.596125	0.5	0.0788834964498815	0.5509087	CD56+ NK	CD4+/CD45RA+/CD25- Naive T	0.3115106823535061	0.49445063492121355	4.1250343	2.4380064	0.2903225806451613
312	LCK	LCK	0.7506505	1.036871	0.5161290322580645	0.18974418979162827	0.5487251	6.489	0.5957875	CD8A	CD8A_CD8B	-0.09342268	0.161	0.125	0.0	0.029431071	CD56+ NK	CD4+/CD45RA+/CD25- Naive T	0.9953028219764197	0.07780443142756996	8.552524	2.1620398	0.125
314	SPON2	SPON2	2.8781862	1.6563227	0.7096774193548387	0.2710548613325324	2.9503126	6.489	0.5957875	ITGB2	ITGB2	-1.6118966	0.5215	0.375	0.05031592138844343	-1.0140038	CD56+ NK	CD4+/CD45RA+/CD25- Naive T	0.9999999997830865	0.3993392476521054	2.510991	12.169357	0.375
315	SPON2	SPON2	2.8781862	1.6563227	0.7096774193548387	0.2710548613325324	2.9503126	6.489	0.5957875	ITGA4	ITGA4	0.66997576	0.54525	0.25	0.018512098328615542	0.27872103	CD56+ NK	CD4+/CD45RA+/CD25- Naive T	0.9999999997830865	0.42923946534335755	2.510991	3.9564362	0.25
317	MIF	MIF	0.32914507	1.0328065	0.5483870967741935	0.1852943502290751	0.18840271	6.489	0.5957875	CXCR4	CD74_CXCR4	1.1590383	1.3315	0.75	0.22212591108122112	1.1109717	CD56+ NK	CD4+/CD45RA+/CD25- Naive T	0.9949654899402122	0.9909219223296993	10.280284	5.491374	0.5483870967741935
318	TIMP1	TIMP1	-1.3377492	0.511129	0.2903225806451613	0.052377102916951634	-0.62570083	6.489	0.5957875	CD63	CD63	-0.55638015	0.74687505	0.5	0.08996956452105127	-0.24627586	CD56+ NK	CD4+/CD45RA+/CD25- Naive T	0.3101701768523372	0.6819757298342821	8.21389	9.10228	0.2903225806451613
319	GNAI2	GNAI2	-0.36696744	0.37303224	0.22580645161290322	0.0	-0.27771857	6.489	0.5957875	S1PR5	S1PR5	0.046545208	0.125625	0.125	0.0	0.17803162	CD56+ NK	CD4+/CD45RA+/CD25- Naive T	0.09548149899594888	0.06247688422024006	4.66732	1.2802234	0.125
320	GNAI2	GNAI2	-0.36696744	0.37303224	0.22580645161290322	0.0	-0.27771857	6.489	0.5957875	S1PR4	S1PR4	0.22069013	1.2652501	0.875	0.21167553404807715	0.5175045	CD56+ NK	CD4+/CD45RA+/CD25- Naive T	0.09548149899594888	0.9841564040271661	4.66732	9.375141	0.22580645161290322
321	HLA-DRA	HLA-DRA	2.2577872	4.537684	0.9958333333333333	0.737392138462227	0.86794716	6.489	0.5957875	CD4	CD4	0.40752494	0.596125	0.5	0.0788834964498815	0.5509087	Dendritic	CD4+/CD45RA+/CD25- Naive T	1.0	0.49445063492121355	17.527489	2.4380064	0.5
322	HLA-DQA2	HLA-DQA2	2.2382028	2.72458	0.9416666666666667	0.4574183268460502	0.9121839	6.489	0.5957875	CD4	CD4	0.40752494	0.596125	0.5	0.0788834964498815	0.5509087	Dendritic	CD4+/CD45RA+/CD25- Naive T	1.0	0.49445063492121355	7.4193964	2.4380064	0.5
323	HLA-DQA1	HLA-DQA1	2.5941813	3.2726507	0.95	0.5525986362743535	0.9296681	6.489	0.5957875	CD4	CD4	0.40752494	0.596125	0.5	0.0788834964498815	0.5509087	Dendritic	CD4+/CD45RA+/CD25- Naive T	1.0	0.49445063492121355	9.060017	2.4380064	0.5
324	HLA-DRB1	HLA-DRB1	2.0578656	4.2171783	1.0	0.6755470868805553	0.84578	6.489	0.5957875	CD4	CD4	0.40752494	0.596125	0.5	0.0788834964498815	0.5509087	Dendritic	CD4+/CD45RA+/CD25- Naive T	1.0	0.49445063492121355	17.608295	2.4380064	0.5
325	HLA-DQB1	HLA-DQB1	2.2658262	2.768654	0.9208333333333333	0.46176222326046834	0.8760236	6.489	0.5957875	CD4	CD4	0.40752494	0.596125	0.5	0.0788834964498815	0.5509087	Dendritic	CD4+/CD45RA+/CD25- Naive T	1.0	0.49445063492121355	8.894551	2.4380064	0.5
326	HLA-DPB1	HLA-DPB1	2.2892115	4.1221046	1.0	0.6667052051564549	0.8829119	6.489	0.5957875	CD4	CD4	0.40752494	0.596125	0.5	0.0788834964498815	0.5509087	Dendritic	CD4+/CD45RA+/CD25- Naive T	1.0	0.49445063492121355	15.027288	2.4380064	0.5
327	HLA-DPA1	HLA-DPA1	2.1195254	4.077455	0.9958333333333333	0.6472203117423119	0.8669294	6.489	0.5957875	CD4	CD4	0.40752494	0.596125	0.5	0.0788834964498815	0.5509087	Dendritic	CD4+/CD45RA+/CD25- Naive T	1.0	0.49445063492121355	15.136278	2.4380064	0.5
328	HLA-DMA	HLA-DMA	1.8322233	2.1838243	0.8666666666666667	0.3755393823209735	0.8023981	6.489	0.5957875	CD4	CD4	0.40752494	0.596125	0.5	0.0788834964498815	0.5509087	Dendritic	CD4+/CD45RA+/CD25- Naive T	1.0	0.49445063492121355	7.3444376	2.4380064	0.5
329	HLA-DMB	HLA-DMB	1.6944176	1.7572376	0.8333333333333334	0.29758052832037285	0.81620497	6.489	0.5957875	CD4	CD4	0.40752494	0.596125	0.5	0.0788834964498815	0.5509087	Dendritic	CD4+/CD45RA+/CD25- Naive T	1.0	0.49445063492121355	4.388339	2.4380064	0.5
330	HLA-DRB5	HLA-DRB5	1.8861861	3.4981003	0.9958333333333333	0.5613249576420303	0.8371592	6.489	0.5957875	CD4	CD4	0.40752494	0.596125	0.5	0.0788834964498815	0.5509087	Dendritic	CD4+/CD45RA+/CD25- Naive T	1.0	0.49445063492121355	13.273344	2.4380064	0.5
331	IL16	IL16	-0.21028417	0.36715418	0.25833333333333336	0.04004854343292928	-0.068055496	6.489	0.5957875	CD4	CD4	0.40752494	0.596125	0.5	0.0788834964498815	0.5509087	Dendritic	CD4+/CD45RA+/CD25- Naive T	2.9487259790884295e-05	0.49445063492121355	4.1250343	2.4380064	0.25833333333333336
332	LCK	LCK	-1.335245	0.16955	0.11666666666666667	0.0	-0.43645987	6.489	0.5957875	CD8A	CD8A_CD8B	-0.09342268	0.161	0.125	0.0	0.029431071	Dendritic	CD4+/CD45RA+/CD25- Naive T	3.5076514099294997e-13	0.07780443142756996	8.552524	2.1620398	0.11666666666666667
334	ICAM4	ICAM4	-0.29680377	0.18543336	0.11666666666666667	0.0	-0.07471408	6.489	0.5957875	ITGB2	ITGB2	-1.6118966	0.5215	0.375	0.05031592138844343	-1.0140038	Dendritic	CD4+/CD45RA+/CD25- Naive T	2.180566905974647e-12	0.3993392476521054	1.2610252	12.169357	0.11666666666666667
335	S100A8	S100A8	0.59848803	0.37653744	0.20416666666666666	0.0	0.22496074	6.489	0.5957875	ITGB2	ITGB2	-1.6118966	0.5215	0.375	0.05031592138844343	-1.0140038	Dendritic	CD4+/CD45RA+/CD25- Naive T	5.5155261339659416e-05	0.3993392476521054	1.0063224	12.169357	0.20416666666666666
336	S100A9	S100A9	1.1581439	1.320579	0.5833333333333334	0.19460819162755055	0.41664618	6.489	0.5957875	ITGB2	ITGB2	-1.6118966	0.5215	0.375	0.05031592138844343	-1.0140038	Dendritic	CD4+/CD45RA+/CD25- Naive T	1.0	0.3993392476521054	3.6253204	12.169357	0.375
337	ICAM4	ICAM4	-0.29680377	0.18543336	0.11666666666666667	0.0	-0.07471408	6.489	0.5957875	ITGA4	ITGA4	0.66997576	0.54525	0.25	0.018512098328615542	0.27872103	Dendritic	CD4+/CD45RA+/CD25- Naive T	2.180566905974647e-12	0.42923946534335755	1.2610252	3.9564362	0.11666666666666667
338	TNFSF13B	TNFSF13B	0.53698057	0.4223292	0.2875	0.045365234932875004	0.31504148	6.489	0.5957875	HLA-DPB1	HLA-DPB1	-3.0333498	0.800875	0.375	0.05799237337011742	-0.9982177	Dendritic	CD4+/CD45RA+/CD25- Naive T	0.0008624651791205049	0.7414198861041723	1.1739753	15.027288	0.2875
339	TNFSF13B	TNFSF13B	0.53698057	0.4223292	0.2875	0.045365234932875004	0.31504148	6.489	0.5957875	TNFRSF17	TNFRSF17	1.4075689	0.526125	0.25	0.009679842998293924	0.7633325	Dendritic	CD4+/CD45RA+/CD25- Naive T	0.0008624651791205049	0.40512163224336223	1.1739753	1.3525252	0.25
341	MIF	MIF	-0.48486423	0.70390415	0.4708333333333333	0.053744800599173206	-0.18396597	6.489	0.5957875	CXCR4	CD74_CXCR4	1.1590383	1.3315	0.75	0.22212591108122112	1.1109717	Dendritic	CD4+/CD45RA+/CD25- Naive T	0.9149889829514922	0.9909219223296993	10.280284	5.491374	0.4708333333333333
342	TIMP1	TIMP1	0.43699574	1.6372124	0.7916666666666666	0.28247804493306683	0.3628692	6.489	0.5957875	CD63	CD63	-0.55638015	0.74687505	0.5	0.08996956452105127	-0.24627586	Dendritic	CD4+/CD45RA+/CD25- Naive T	1.0	0.6819757298342821	8.21389	9.10228	0.5
343	GNAI2	GNAI2	0.33170164	0.7704043	0.5083333333333333	0.13506511346027777	0.22437172	6.489	0.5957875	S1PR5	S1PR5	0.046545208	0.125625	0.125	0.0	0.17803162	Dendritic	CD4+/CD45RA+/CD25- Naive T	0.9925815228089819	0.06247688422024006	4.66732	1.2802234	0.125
344	GNAI2	GNAI2	0.33170164	0.7704043	0.5083333333333333	0.13506511346027777	0.22437172	6.489	0.5957875	S1PR4	S1PR4	0.22069013	1.2652501	0.875	0.21167553404807715	0.5175045	Dendritic	CD4+/CD45RA+/CD25- Naive T	0.9925815228089819	0.9841564040271661	4.66732	9.375141	0.5083333333333333
345	HLA-DRA	HLA-DRA	-4.079347	0.62527937	0.3235294117647059	0.0549294969073924	-1.1682724	6.489	0.5957875	CD4	CD4	0.60481703	0.61284214	0.42105263157894735	0.05087455879334697	0.5796823	CD4+/CD25 T Reg	CD4+/CD45RO+ Memory	0.7286889188981318	0.5583197405921209	17.527489	2.4380064	0.3235294117647059
346	HLA-DQA2	HLA-DQA2	-2.7673802	0.19695589	0.11764705882352941	0.0	-0.94996464	6.489	0.5957875	CD4	CD4	0.60481703	0.61284214	0.42105263157894735	0.05087455879334697	0.5796823	CD4+/CD25 T Reg	CD4+/CD45RO+ Memory	0.00037178326702281433	0.5583197405921209	7.4193964	2.4380064	0.11764705882352941
347	HLA-DQA1	HLA-DQA1	-3.4323611	0.25389707	0.16176470588235295	0.0	-0.97516006	6.489	0.5957875	CD4	CD4	0.60481703	0.61284214	0.42105263157894735	0.05087455879334697	0.5796823	CD4+/CD25 T Reg	CD4+/CD45RO+ Memory	0.0022300343666484396	0.5583197405921209	9.060017	2.4380064	0.16176470588235295
348	HLA-DRB1	HLA-DRB1	-3.038188	0.853603	0.38235294117647056	0.06700763122262769	-1.1775742	6.489	0.5957875	CD4	CD4	0.60481703	0.61284214	0.42105263157894735	0.05087455879334697	0.5796823	CD4+/CD25 T Reg	CD4+/CD45RO+ Memory	0.9968469717721203	0.5583197405921209	17.608295	2.4380064	0.38235294117647056
349	HLA-DQB1	HLA-DQB1	-2.6096325	0.40177944	0.27941176470588236	0.047667208347273844	-0.83499503	6.489	0.5957875	CD4	CD4	0.60481703	0.61284214	0.42105263157894735	0.05087455879334697	0.5796823	CD4+/CD25 T Reg	CD4+/CD45RO+ Memory	0.07093271103341872	0.5583197405921209	8.894551	2.4380064	0.27941176470588236
350	HLA-DPB1	HLA-DPB1	-3.8635974	0.4968235	0.25	0.01115349071776817	-1.1704303	6.489	0.5957875	CD4	CD4	0.60481703	0.61284214	0.42105263157894735	0.05087455879334697	0.5796823	CD4+/CD25 T Reg	CD4+/CD45RO+ Memory	0.2791671232995886	0.5583197405921209	15.027288	2.4380064	0.25
351	HLA-DPA1	HLA-DPA1	-3.8492327	0.50217646	0.27941176470588236	0.04841847926088989	-1.2256517	6.489	0.5957875	CD4	CD4	0.60481703	0.61284214	0.42105263157894735	0.05087455879334697	0.5796823	CD4+/CD25 T Reg	CD4+/CD45RO+ Memory	0.29613327011483215	0.5583197405921209	15.136278	2.4380064	0.27941176470588236
352	HLA-DMA	HLA-DMA	-2.154699	0.24420589	0.16176470588235295	0.0	-0.81654984	6.489	0.5957875	CD4	CD4	0.60481703	0.61284214	0.42105263157894735	0.05087455879334697	0.5796823	CD4+/CD25 T Reg	CD4+/CD45RO+ Memory	0.001674535513676726	0.5583197405921209	7.3444376	2.4380064	0.16176470588235295
353	HLA-DRB5	HLA-DRB5	-2.486073	0.69292647	0.3382352941176471	0.05728925853730694	-1.0811851	6.489	0.5957875	CD4	CD4	0.60481703	0.61284214	0.42105263157894735	0.05087455879334697	0.5796823	CD4+/CD25 T Reg	CD4+/CD45RO+ Memory	0.8920906635902193	0.5583197405921209	13.273344	2.4380064	0.3382352941176471
354	IL16	IL16	0.3659551	0.57272065	0.36764705882352944	0.05140430094230637	0.228081	6.489	0.5957875	CD4	CD4	0.60481703	0.61284214	0.42105263157894735	0.05087455879334697	0.5796823	CD4+/CD25 T Reg	CD4+/CD45RO+ Memory	0.5478568937127718	0.5583197405921209	4.1250343	2.4380064	0.36764705882352944
355	CD40LG	CD40LG	0.79986435	0.37026474	0.23529411764705882	0.0	0.7728271	6.489	0.5957875	CD53	CD53	-0.010966539	1.4211053	0.7368421052631579	0.21234012149023337	-0.06745317	CD4+/CD25 T Reg	CD4+/CD45RO+ Memory	0.03904721710237656	0.999981817128165	1.5392219	14.480906	0.23529411764705882
357	MIF	MIF	-0.09518778	0.84130895	0.5147058823529411	0.15038912331586793	-0.028402226	6.489	0.5957875	CXCR4	CD74_CXCR4	-0.2464763	0.3946316	0.2631578947368421	0.024811219345171543	-0.11761112	CD4+/CD25 T Reg	CD4+/CD45RO+ Memory	0.9955664757134994	0.1765679572859511	10.280284	5.491374	0.2631578947368421
358	TIMP1	TIMP1	-1.2319012	0.62005883	0.36764705882352944	0.054255279626898606	-0.5300735	6.489	0.5957875	CD63	CD63	-1.3192343	0.31957895	0.21052631578947367	0.0	-0.6791784	CD4+/CD25 T Reg	CD4+/CD45RO+ Memory	0.7123696469156185	0.09708416535936776	8.21389	9.10228	0.21052631578947367
359	GNAI2	GNAI2	-0.10652959	0.5194706	0.3235294117647059	0.050710818244206035	-0.09268982	6.489	0.5957875	S1PR4	S1PR4	0.17948318	0.9784211	0.5789473684210527	0.16603097869047095	0.20094676	CD4+/CD25 T Reg	CD4+/CD45RO+ Memory	0.35391114371649046	0.9742987345979339	4.66732	9.375141	0.3235294117647059
360	HLA-DRA	HLA-DRA	-2.7107615	1.175375	0.5	0.12235129040338924	-0.8819736	6.489	0.5957875	CD4	CD4	0.60481703	0.61284214	0.42105263157894735	0.05087455879334697	0.5796823	CD4+/CD45RA+/CD25- Naive T	CD4+/CD45RO+ Memory	0.968408923097902	0.5583197405921209	17.527489	2.4380064	0.42105263157894735
361	HLA-DQA2	HLA-DQA2	-1.896609	0.466	0.25	0.012386346551351776	-0.7517544	6.489	0.5957875	CD4	CD4	0.60481703	0.61284214	0.42105263157894735	0.05087455879334697	0.5796823	CD4+/CD45RA+/CD25- Naive T	CD4+/CD45RO+ Memory	0.33199779982474964	0.5583197405921209	7.4193964	2.4380064	0.25
362	HLA-DQA1	HLA-DQA1	-3.0920165	0.38975	0.25	0.012405609672585772	-0.88943744	6.489	0.5957875	CD4	CD4	0.60481703	0.61284214	0.42105263157894735	0.05087455879334697	0.5796823	CD4+/CD45RA+/CD25- Naive T	CD4+/CD45RO+ Memory	0.24799857373112194	0.5583197405921209	9.060017	2.4380064	0.25
363	HLA-DRB1	HLA-DRB1	-2.430323	1.17125	0.5	0.14401294751800336	-0.98649377	6.489	0.5957875	CD4	CD4	0.60481703	0.61284214	0.42105263157894735	0.05087455879334697	0.5796823	CD4+/CD45RA+/CD25- Naive T	CD4+/CD45RO+ Memory	0.9674505067682161	0.5583197405921209	17.608295	2.4380064	0.42105263157894735
364	HLA-DQB1	HLA-DQB1	-2.1281514	0.67375004	0.5	0.08773501375325084	-0.6383865	6.489	0.5957875	CD4	CD4	0.60481703	0.61284214	0.42105263157894735	0.05087455879334697	0.5796823	CD4+/CD45RA+/CD25- Naive T	CD4+/CD45RO+ Memory	0.5936447951051834	0.5583197405921209	8.894551	2.4380064	0.42105263157894735
365	HLA-DPB1	HLA-DPB1	-3.0333498	0.800875	0.375	0.05799237337011742	-0.9982177	6.489	0.5957875	CD4	CD4	0.60481703	0.61284214	0.42105263157894735	0.05087455879334697	0.5796823	CD4+/CD45RA+/CD25- Naive T	CD4+/CD45RO+ Memory	0.7414198861041723	0.5583197405921209	15.027288	2.4380064	0.375
366	HLA-DPA1	HLA-DPA1	-2.8326395	0.81275004	0.375	0.06085298533760607	-1.0438758	6.489	0.5957875	CD4	CD4	0.60481703	0.61284214	0.42105263157894735	0.05087455879334697	0.5796823	CD4+/CD45RA+/CD25- Naive T	CD4+/CD45RO+ Memory	0.7536757998677389	0.5583197405921209	15.136278	2.4380064	0.375
367	HLA-DMA	HLA-DMA	-1.5090243	0.55787504	0.375	0.04976691382187747	-0.55473876	6.489	0.5957875	CD4	CD4	0.60481703	0.61284214	0.42105263157894735	0.05087455879334697	0.5796823	CD4+/CD45RA+/CD25- Naive T	CD4+/CD45RO+ Memory	0.4453124377471165	0.5583197405921209	7.3444376	2.4380064	0.375
368	HLA-DRB5	HLA-DRB5	-2.0690842	0.73225	0.375	0.04901564176007514	-1.054293	6.489	0.5957875	CD4	CD4	0.60481703	0.61284214	0.42105263157894735	0.05087455879334697	0.5796823	CD4+/CD45RA+/CD25- Naive T	CD4+/CD45RO+ Memory	0.6649353543898711	0.5583197405921209	13.273344	2.4380064	0.375
369	CD40LG	CD40LG	0.5064282	0.24025	0.125	0.0	0.4166692	6.489	0.5957875	CD53	CD53	-0.010966539	1.4211053	0.7368421052631579	0.21234012149023337	-0.06745317	CD4+/CD45RA+/CD25- Naive T	CD4+/CD45RO+ Memory	0.12223158171011461	0.999981817128165	1.5392219	14.480906	0.125
371	MIF	MIF	0.8088082	1.4755	0.75	0.25563454161170374	0.6896004	6.489	0.5957875	CXCR4	CD74_CXCR4	-0.2464763	0.3946316	0.2631578947368421	0.024811219345171543	-0.11761112	CD4+/CD45RA+/CD25- Naive T	CD4+/CD45RO+ Memory	0.9976561568755408	0.1765679572859511	10.280284	5.491374	0.2631578947368421
372	TIMP1	TIMP1	-1.572302	0.5165	0.375	0.049930653222832126	-0.62098587	6.489	0.5957875	CD63	CD63	-1.3192343	0.31957895	0.21052631578947367	0.0	-0.6791784	CD4+/CD45RA+/CD25- Naive T	CD4+/CD45RO+ Memory	0.3931128415412852	0.09708416535936776	8.21389	9.10228	0.21052631578947367
373	GNAI2	GNAI2	-0.0021134615	0.589	0.375	0.04666551226487074	-0.004837513	6.489	0.5957875	S1PR4	S1PR4	0.17948318	0.9784211	0.5789473684210527	0.16603097869047095	0.20094676	CD4+/CD45RA+/CD25- Naive T	CD4+/CD45RO+ Memory	0.48526849628415064	0.9742987345979339	4.66732	9.375141	0.375
374	HLA-DRA	HLA-DRA	-4.5826817	0.52257895	0.3157894736842105	0.05222299335433454	-1.2217228	6.489	0.5957875	CD4	CD4	0.60481703	0.61284214	0.42105263157894735	0.05087455879334697	0.5796823	CD4+/CD45RO+ Memory	CD4+/CD45RO+ Memory	0.38282787801528084	0.5583197405921209	17.527489	2.4380064	0.3157894736842105
375	HLA-DRB1	HLA-DRB1	-3.8463407	0.4199474	0.21052631578947367	0.0	-1.4384387	6.489	0.5957875	CD4	CD4	0.60481703	0.61284214	0.42105263157894735	0.05087455879334697	0.5796823	CD4+/CD45RO+ Memory	CD4+/CD45RO+ Memory	0.2107620073739293	0.5583197405921209	17.608295	2.4380064	0.21052631578947367
376	HLA-DQB1	HLA-DQB1	-2.93739	0.21478948	0.15789473684210525	0.0	-0.97016996	6.489	0.5957875	CD4	CD4	0.60481703	0.61284214	0.42105263157894735	0.05087455879334697	0.5796823	CD4+/CD45RO+ Memory	CD4+/CD45RO+ Memory	0.03478521382819743	0.5583197405921209	8.894551	2.4380064	0.15789473684210525
377	HLA-DPB1	HLA-DPB1	-4.278796	0.28778946	0.15789473684210525	0.0	-1.2888271	6.489	0.5957875	CD4	CD4	0.60481703	0.61284214	0.42105263157894735	0.05087455879334697	0.5796823	CD4+/CD45RO+ Memory	CD4+/CD45RO+ Memory	0.07283610680290925	0.5583197405921209	15.027288	2.4380064	0.15789473684210525
378	HLA-DPA1	HLA-DPA1	-3.8976426	0.49642107	0.3157894736842105	0.044479119874248435	-1.2290206	6.489	0.5957875	CD4	CD4	0.60481703	0.61284214	0.42105263157894735	0.05087455879334697	0.5796823	CD4+/CD45RO+ Memory	CD4+/CD45RO+ Memory	0.33470593541013066	0.5583197405921209	15.136278	2.4380064	0.3157894736842105
379	HLA-DMA	HLA-DMA	-1.9619751	0.20500001	0.10526315789473684	0.0	-0.849274	6.489	0.5957875	CD4	CD4	0.60481703	0.61284214	0.42105263157894735	0.05087455879334697	0.5796823	CD4+/CD45RO+ Memory	CD4+/CD45RO+ Memory	0.031235701456070034	0.5583197405921209	7.3444376	2.4380064	0.10526315789473684
380	HLA-DRB5	HLA-DRB5	-3.3401375	0.29121053	0.15789473684210525	0.0	-1.3559023	6.489	0.5957875	CD4	CD4	0.60481703	0.61284214	0.42105263157894735	0.05087455879334697	0.5796823	CD4+/CD45RO+ Memory	CD4+/CD45RO+ Memory	0.075198303185315	0.5583197405921209	13.273344	2.4380064	0.15789473684210525
381	IL16	IL16	0.47012174	0.65284216	0.42105263157894735	0.05193404309126578	0.3435031	6.489	0.5957875	CD4	CD4	0.60481703	0.61284214	0.42105263157894735	0.05087455879334697	0.5796823	CD4+/CD45RO+ Memory	CD4+/CD45RO+ Memory	0.6345057722442501	0.5583197405921209	4.1250343	2.4380064	0.42105263157894735
382	CD40LG	CD40LG	0.7847147	0.41378945	0.2631578947368421	0.024175528307145745	0.8920571	6.489	0.5957875	CD53	CD53	-0.010966539	1.4211053	0.7368421052631579	0.21234012149023337	-0.06745317	CD4+/CD45RO+ Memory	CD4+/CD45RO+ Memory	0.20210574671073656	0.999981817128165	1.5392219	14.480906	0.2631578947368421
384	MIF	MIF	0.19396627	0.94984215	0.5263157894736842	0.16354600505025602	0.09447424	6.489	0.5957875	CXCR4	CD74_CXCR4	-0.2464763	0.3946316	0.2631578947368421	0.024811219345171543	-0.11761112	CD4+/CD45RO+ Memory	CD4+/CD45RO+ Memory	0.9646407580633922	0.1765679572859511	10.280284	5.491374	0.2631578947368421
385	TIMP1	TIMP1	-1.0577443	0.71963155	0.42105263157894735	0.05621051111815414	-0.44265994	6.489	0.5957875	CD63	CD63	-1.3192343	0.31957895	0.21052631578947367	0.0	-0.6791784	CD4+/CD45RO+ Memory	CD4+/CD45RO+ Memory	0.7494997118988933	0.09708416535936776	8.21389	9.10228	0.21052631578947367
386	GNAI2	GNAI2	-0.5598338	0.35068423	0.2631578947368421	0.021690554666930817	-0.30595595	6.489	0.5957875	S1PR4	S1PR4	0.17948318	0.9784211	0.5789473684210527	0.16603097869047095	0.20094676	CD4+/CD45RO+ Memory	CD4+/CD45RO+ Memory	0.12608907393325441	0.9742987345979339	4.66732	9.375141	0.2631578947368421
387	HLA-DRA	HLA-DRA	-2.9134417	0.939926	0.37037037037037035	0.08296733211624363	-1.0045141	6.489	0.5957875	CD4	CD4	0.60481703	0.61284214	0.42105263157894735	0.05087455879334697	0.5796823	CD8+ Cytotoxic T	CD4+/CD45RO+ Memory	0.9976503307327512	0.5583197405921209	17.527489	2.4380064	0.37037037037037035
388	HLA-DQA2	HLA-DQA2	-2.3389668	0.31631482	0.16666666666666666	0.0	-0.8620307	6.489	0.5957875	CD4	CD4	0.60481703	0.61284214	0.42105263157894735	0.05087455879334697	0.5796823	CD8+ Cytotoxic T	CD4+/CD45RO+ Memory	0.014066909777026506	0.5583197405921209	7.4193964	2.4380064	0.16666666666666666
389	HLA-DQA1	HLA-DQA1	-2.7965994	0.43603706	0.24074074074074073	0.0	-0.86023	6.489	0.5957875	CD4	CD4	0.60481703	0.61284214	0.42105263157894735	0.05087455879334697	0.5796823	CD8+ Cytotoxic T	CD4+/CD45RO+ Memory	0.10912211961068363	0.5583197405921209	9.060017	2.4380064	0.24074074074074073
390	HLA-DRB1	HLA-DRB1	-2.2999468	1.445963	0.6481481481481481	0.20761096035476273	-0.8212409	6.489	0.5957875	CD4	CD4	0.60481703	0.61284214	0.42105263157894735	0.05087455879334697	0.5796823	CD8+ Cytotoxic T	CD4+/CD45RO+ Memory	0.9999999999974437	0.5583197405921209	17.608295	2.4380064	0.42105263157894735
391	HLA-DQB1	HLA-DQB1	-2.5179114	0.38218516	0.24074074074074073	0.0	-0.8491596	6.489	0.5957875	CD4	CD4	0.60481703	0.61284214	0.42105263157894735	0.05087455879334697	0.5796823	CD8+ Cytotoxic T	CD4+/CD45RO+ Memory	0.0479647161046452	0.5583197405921209	8.894551	2.4380064	0.24074074074074073
392	HLA-DPB1	HLA-DPB1	-2.2576156	1.2818888	0.5185185185185185	0.19837417833034093	-0.72577333	6.489	0.5957875	CD4	CD4	0.60481703	0.61284214	0.42105263157894735	0.05087455879334697	0.5796823	CD8+ Cytotoxic T	CD4+/CD45RO+ Memory	0.9999999880438512	0.5583197405921209	15.027288	2.4380064	0.42105263157894735
393	HLA-DPA1	HLA-DPA1	-2.601099	1.0987962	0.5185185185185185	0.17255162617531103	-0.8764554	6.489	0.5957875	CD4	CD4	0.60481703	0.61284214	0.42105263157894735	0.05087455879334697	0.5796823	CD8+ Cytotoxic T	CD4+/CD45RO+ Memory	0.9999799100156407	0.5583197405921209	15.136278	2.4380064	0.42105263157894735
394	HLA-DMA	HLA-DMA	-1.9699581	0.31314814	0.2037037037037037	0.0	-0.7590056	6.489	0.5957875	CD4	CD4	0.60481703	0.61284214	0.42105263157894735	0.05087455879334697	0.5796823	CD8+ Cytotoxic T	CD4+/CD45RO+ Memory	0.013178233645452734	0.5583197405921209	7.3444376	2.4380064	0.2037037037037037
395	HLA-DMB	HLA-DMB	-1.7229478	0.179	0.12962962962962962	0.0	-0.67563957	6.489	0.5957875	CD4	CD4	0.60481703	0.61284214	0.42105263157894735	0.05087455879334697	0.5796823	CD8+ Cytotoxic T	CD4+/CD45RO+ Memory	0.0004811804732078715	0.5583197405921209	4.388339	2.4380064	0.12962962962962962
396	HLA-DRB5	HLA-DRB5	-2.1747606	1.0132037	0.5185185185185185	0.15830636833161882	-0.8621605	6.489	0.5957875	CD4	CD4	0.60481703	0.61284214	0.42105263157894735	0.05087455879334697	0.5796823	CD8+ Cytotoxic T	CD4+/CD45RO+ Memory	0.999683548458335	0.5583197405921209	13.273344	2.4380064	0.42105263157894735
397	IL16	IL16	0.20026517	0.5285555	0.35185185185185186	0.05244452326717747	0.16445744	6.489	0.5957875	CD4	CD4	0.60481703	0.61284214	0.42105263157894735	0.05087455879334697	0.5796823	CD8+ Cytotoxic T	CD4+/CD45RO+ Memory	0.3134495655786758	0.5583197405921209	4.1250343	2.4380064	0.35185185185185186
398	CD40LG	CD40LG	0.52735645	0.30131483	0.2037037037037037	0.0	0.5839479	6.489	0.5957875	CD53	CD53	-0.010966539	1.4211053	0.7368421052631579	0.21234012149023337	-0.06745317	CD8+ Cytotoxic T	CD4+/CD45RO+ Memory	0.010273117609126426	0.999981817128165	1.5392219	14.480906	0.2037037037037037
399	SPON2	SPON2	0.43094915	0.3317963	0.2037037037037037	0.0	0.37431395	6.489	0.5957875	ITGB2	ITGB2	-0.4049809	1.3431052	0.8421052631578947	0.21099168692924578	-0.15408559	CD8+ Cytotoxic T	CD4+/CD45RO+ Memory	0.019191903381628846	0.9999098347062467	2.510991	12.169357	0.2037037037037037
400	SPON2	SPON2	0.43094915	0.3317963	0.2037037037037037	0.0	0.37431395	6.489	0.5957875	ITGA4	ITGA4	-0.011941254	0.38194737	0.2631578947368421	0.021844659636802776	0.0331879	CD8+ Cytotoxic T	CD4+/CD45RO+ Memory	0.019191903381628846	0.16083657464666784	2.510991	3.9564362	0.2037037037037037
402	MIF	MIF	0.14049459	1.0239073	0.6296296296296297	0.16341116205343179	0.17832763	6.489	0.5957875	CXCR4	CD74_CXCR4	-0.2464763	0.3946316	0.2631578947368421	0.024811219345171543	-0.11761112	CD8+ Cytotoxic T	CD4+/CD45RO+ Memory	0.9997702432619795	0.1765679572859511	10.280284	5.491374	0.2631578947368421
403	TIMP1	TIMP1	-1.2440416	0.64179623	0.4074074074074074	0.053898909013604	-0.51099044	6.489	0.5957875	CD63	CD63	-1.3192343	0.31957895	0.21052631578947367	0.0	-0.6791784	CD8+ Cytotoxic T	CD4+/CD45RO+ Memory	0.6649128959309756	0.09708416535936776	8.21389	9.10228	0.21052631578947367
404	GNAI2	GNAI2	-0.68547946	0.27168518	0.18518518518518517	0.0	-0.40577316	6.489	0.5957875	S1PR4	S1PR4	0.17948318	0.9784211	0.5789473684210527	0.16603097869047095	0.20094676	CD8+ Cytotoxic T	CD4+/CD45RO+ Memory	0.005311705070188978	0.9742987345979339	4.66732	9.375141	0.18518518518518517
405	HLA-DRA	HLA-DRA	-4.274893	0.37451166	0.18604651162790697	0.0	-1.2987853	6.489	0.5957875	CD4	CD4	0.60481703	0.61284214	0.42105263157894735	0.05087455879334697	0.5796823	CD8+/CD45RA+ Naive Cytotoxic	CD4+/CD45RO+ Memory	0.09628542273289598	0.5583197405921209	17.527489	2.4380064	0.18604651162790697
406	HLA-DRB1	HLA-DRB1	-3.9634562	0.4793256	0.2558139534883721	0.022942672473562138	-1.4027203	6.489	0.5957875	CD4	CD4	0.60481703	0.61284214	0.42105263157894735	0.05087455879334697	0.5796823	CD8+/CD45RA+ Naive Cytotoxic	CD4+/CD45RO+ Memory	0.30736154208251737	0.5583197405921209	17.608295	2.4380064	0.2558139534883721
407	HLA-DQB1	HLA-DQB1	-3.0688107	0.16493022	0.11627906976744186	0.0	-1.0062137	6.489	0.5957875	CD4	CD4	0.60481703	0.61284214	0.42105263157894735	0.05087455879334697	0.5796823	CD8+/CD45RA+ Naive Cytotoxic	CD4+/CD45RO+ Memory	0.0018539781709815608	0.5583197405921209	8.894551	2.4380064	0.11627906976744186
408	HLA-DPB1	HLA-DPB1	-4.364337	0.28225583	0.16279069767441862	0.0	-1.2919608	6.489	0.5957875	CD4	CD4	0.60481703	0.61284214	0.42105263157894735	0.05087455879334697	0.5796823	CD8+/CD45RA+ Naive Cytotoxic	CD4+/CD45RO+ Memory	0.022381808908700503	0.5583197405921209	15.027288	2.4380064	0.16279069767441862
409	HLA-DPA1	HLA-DPA1	-4.7509522	0.16630232	0.11627906976744186	0.0	-1.422237	6.489	0.5957875	CD4	CD4	0.60481703	0.61284214	0.42105263157894735	0.05087455879334697	0.5796823	CD8+/CD45RA+ Naive Cytotoxic	CD4+/CD45RO+ Memory	0.001916881161813824	0.5583197405921209	15.136278	2.4380064	0.11627906976744186
410	HLA-DMA	HLA-DMA	-2.1096117	0.23920928	0.16279069767441862	0.0	-0.82072043	6.489	0.5957875	CD4	CD4	0.60481703	0.61284214	0.42105263157894735	0.05087455879334697	0.5796823	CD8+/CD45RA+ Naive Cytotoxic	CD4+/CD45RO+ Memory	0.009764172104983296	0.5583197405921209	7.3444376	2.4380064	0.16279069767441862
411	HLA-DRB5	HLA-DRB5	-3.786148	0.26041862	0.18604651162790697	0.0	-1.3769598	6.489	0.5957875	CD4	CD4	0.60481703	0.61284214	0.42105263157894735	0.05087455879334697	0.5796823	CD8+/CD45RA+ Naive Cytotoxic	CD4+/CD45RO+ Memory	0.014872332919758108	0.5583197405921209	13.273344	2.4380064	0.18604651162790697
412	IL16	IL16	0.4154756	0.662186	0.4418604651162791	0.051645092828197015	0.356964	6.489	0.5957875	CD4	CD4	0.60481703	0.61284214	0.42105263157894735	0.05087455879334697	0.5796823	CD8+/CD45RA+ Naive Cytotoxic	CD4+/CD45RO+ Memory	0.8137429619720251	0.5583197405921209	4.1250343	2.4380064	0.42105263157894735
414	MIF	MIF	0.15922523	1.0073953	0.6046511627906976	0.16229388265087957	0.15963344	6.489	0.5957875	CXCR4	CD74_CXCR4	-0.2464763	0.3946316	0.2631578947368421	0.024811219345171543	-0.11761112	CD8+/CD45RA+ Naive Cytotoxic	CD4+/CD45RO+ Memory	0.9997886711424563	0.1765679572859511	10.280284	5.491374	0.2631578947368421
415	TIMP1	TIMP1	-1.2197433	0.5982093	0.3488372093023256	0.05177993582502126	-0.54925466	6.489	0.5957875	CD63	CD63	-1.3192343	0.31957895	0.21052631578947367	0.0	-0.6791784	CD8+/CD45RA+ Naive Cytotoxic	CD4+/CD45RO+ Memory	0.6567721302980041	0.09708416535936776	8.21389	9.10228	0.21052631578947367
416	GNAI2	GNAI2	-0.07889116	0.5087674	0.3023255813953488	0.04867853311982824	-0.10621354	6.489	0.5957875	S1PR4	S1PR4	0.17948318	0.9784211	0.5789473684210527	0.16603097869047095	0.20094676	CD8+/CD45RA+ Naive Cytotoxic	CD4+/CD45RO+ Memory	0.39023013202653967	0.9742987345979339	4.66732	9.375141	0.3023255813953488
417	HLA-DRA	HLA-DRA	-0.7562399	3.3535428	1.0	0.5278548522058293	0.25165862	6.489	0.5957875	CD4	CD4	0.60481703	0.61284214	0.42105263157894735	0.05087455879334697	0.5796823	CD14+ Monocyte	CD4+/CD45RO+ Memory	1.0	0.5583197405921209	17.527489	2.4380064	0.42105263157894735
418	HLA-DQA2	HLA-DQA2	-0.89270043	1.2765816	0.627906976744186	0.19976113683742394	-0.15458368	6.489	0.5957875	CD4	CD4	0.60481703	0.61284214	0.42105263157894735	0.05087455879334697	0.5796823	CD14+ Monocyte	CD4+/CD45RO+ Memory	0.9999999999999896	0.5583197405921209	7.4193964	2.4380064	0.42105263157894735
419	HLA-DQA1	HLA-DQA1	-1.2712383	1.5174031	0.689922480620155	0.21829250517639115	-0.17789002	6.489	0.5957875	CD4	CD4	0.60481703	0.61284214	0.42105263157894735	0.05087455879334697	0.5796823	CD14+ Monocyte	CD4+/CD45RO+ Memory	1.0	0.5583197405921209	9.060017	2.4380064	0.42105263157894735
420	HLA-DRB1	HLA-DRB1	-0.39131165	3.2971468	1.0	0.5217676186337296	0.29233634	6.489	0.5957875	CD4	CD4	0.60481703	0.61284214	0.42105263157894735	0.05087455879334697	0.5796823	CD14+ Monocyte	CD4+/CD45RO+ Memory	1.0	0.5583197405921209	17.608295	2.4380064	0.42105263157894735
421	HLA-DQB1	HLA-DQB1	-0.92045903	1.2730231	0.6124031007751938	0.19976113683742394	-0.20517074	6.489	0.5957875	CD4	CD4	0.60481703	0.61284214	0.42105263157894735	0.05087455879334697	0.5796823	CD14+ Monocyte	CD4+/CD45RO+ Memory	0.9999999999999857	0.5583197405921209	8.894551	2.4380064	0.42105263157894735
422	HLA-DPB1	HLA-DPB1	-0.8526602	2.8309608	0.9534883720930233	0.4592002017280626	0.15161428	6.489	0.5957875	CD4	CD4	0.60481703	0.61284214	0.42105263157894735	0.05087455879334697	0.5796823	CD14+ Monocyte	CD4+/CD45RO+ Memory	1.0	0.5583197405921209	15.027288	2.4380064	0.42105263157894735
423	HLA-DPA1	HLA-DPA1	-0.22644281	3.2346747	0.9844961240310077	0.5076283200127802	0.37365717	6.489	0.5957875	CD4	CD4	0.60481703	0.61284214	0.42105263157894735	0.05087455879334697	0.5796823	CD14+ Monocyte	CD4+/CD45RO+ Memory	1.0	0.5583197405921209	15.136278	2.4380064	0.42105263157894735
424	HLA-DMA	HLA-DMA	-1.0430254	0.7821165	0.4263565891472868	0.05898443731781039	-0.36757046	6.489	0.5957875	CD4	CD4	0.60481703	0.61284214	0.42105263157894735	0.05087455879334697	0.5796823	CD14+ Monocyte	CD4+/CD45RO+ Memory	0.9754811934788152	0.5583197405921209	7.3444376	2.4380064	0.42105263157894735
425	HLA-DMB	HLA-DMB	-0.84819496	0.54158133	0.31007751937984496	0.05551702956824007	-0.3329058	6.489	0.5957875	CD4	CD4	0.60481703	0.61284214	0.42105263157894735	0.05087455879334697	0.5796823	CD14+ Monocyte	CD4+/CD45RO+ Memory	0.21379330051074558	0.5583197405921209	4.388339	2.4380064	0.31007751937984496
426	HLA-DRB5	HLA-DRB5	-0.28966522	2.669387	0.9689922480620154	0.4276467935033452	0.2704364	6.489	0.5957875	CD4	CD4	0.60481703	0.61284214	0.42105263157894735	0.05087455879334697	0.5796823	CD14+ Monocyte	CD4+/CD45RO+ Memory	1.0	0.5583197405921209	13.273344	2.4380064	0.42105263157894735
427	IL16	IL16	-0.30709332	0.2874496	0.18604651162790697	0.0	-0.18287693	6.489	0.5957875	CD4	CD4	0.60481703	0.61284214	0.42105263157894735	0.05087455879334697	0.5796823	CD14+ Monocyte	CD4+/CD45RO+ Memory	0.0001032112674707006	0.5583197405921209	4.1250343	2.4380064	0.18604651162790697
428	ICAM4	ICAM4	1.630448	0.8468141	0.4496124031007752	0.060564033926351034	0.99272853	6.489	0.5957875	ITGB2	ITGB2	-0.4049809	1.3431052	0.8421052631578947	0.21099168692924578	-0.15408559	CD14+ Monocyte	CD4+/CD45RO+ Memory	0.9966465783298551	0.9999098347062467	1.2610252	12.169357	0.4496124031007752
429	S100A8	S100A8	0.8493478	0.52569765	0.27906976744186046	0.05359069448111496	0.45790473	6.489	0.5957875	ITGB2	ITGB2	-0.4049809	1.3431052	0.8421052631578947	0.21099168692924578	-0.15408559	CD14+ Monocyte	CD4+/CD45RO+ Memory	0.1646092007359483	0.9999098347062467	1.0063224	12.169357	0.27906976744186046
430	S100A9	S100A9	1.2974374	1.8739302	0.7984496124031008	0.323277854686867	0.8849817	6.489	0.5957875	ITGB2	ITGB2	-0.4049809	1.3431052	0.8421052631578947	0.21099168692924578	-0.15408559	CD14+ Monocyte	CD4+/CD45RO+ Memory	1.0	0.9999098347062467	3.6253204	12.169357	0.7984496124031008
431	ICAM4	ICAM4	1.630448	0.8468141	0.4496124031007752	0.060564033926351034	0.99272853	6.489	0.5957875	ITGA4	ITGA4	-0.011941254	0.38194737	0.2631578947368421	0.021844659636802776	0.0331879	CD14+ Monocyte	CD4+/CD45RO+ Memory	0.9966465783298551	0.16083657464666784	1.2610252	3.9564362	0.2631578947368421
432	TNFSF13B	TNFSF13B	0.6674138	0.49180618	0.3023255813953488	0.054091542522316516	0.4371166	6.489	0.5957875	HLA-DPB1	HLA-DPB1	-4.278796	0.28778946	0.15789473684210525	0.0	-1.2888271	CD14+ Monocyte	CD4+/CD45RO+ Memory	0.08615817805164877	0.07283610680290925	1.1739753	15.027288	0.15789473684210525
434	MIF	MIF	-0.6730014	0.521814	0.32558139534883723	0.054707966994549474	-0.39012033	6.489	0.5957875	CXCR4	CD74_CXCR4	-0.2464763	0.3946316	0.2631578947368421	0.024811219345171543	-0.11761112	CD14+ Monocyte	CD4+/CD45RO+ Memory	0.15379835230358052	0.1765679572859511	10.280284	5.491374	0.2631578947368421
435	TIMP1	TIMP1	1.5757282	2.323713	0.9224806201550387	0.38064417145004137	0.9655367	6.489	0.5957875	CD63	CD63	-1.3192343	0.31957895	0.21052631578947367	0.0	-0.6791784	CD14+ Monocyte	CD4+/CD45RO+ Memory	1.0	0.09708416535936776	8.21389	9.10228	0.21052631578947367
436	GNAI2	GNAI2	0.5198364	0.8328218	0.4883720930232558	0.05933117579639486	0.30323806	6.489	0.5957875	S1PR4	S1PR4	0.17948318	0.9784211	0.5789473684210527	0.16603097869047095	0.20094676	CD14+ Monocyte	CD4+/CD45RO+ Memory	0.9946202475587753	0.9742987345979339	4.66732	9.375141	0.4883720930232558
437	HLA-DRA	HLA-DRA	0.0033774376	3.3732631	0.9052631578947369	0.5784019115299139	0.2619222	6.489	0.5957875	CD4	CD4	0.60481703	0.61284214	0.42105263157894735	0.05087455879334697	0.5796823	CD19+ B	CD4+/CD45RO+ Memory	1.0	0.5583197405921209	17.527489	2.4380064	0.42105263157894735
438	HLA-DQA2	HLA-DQA2	-0.12849092	1.8596526	0.8526315789473684	0.3155339949850162	0.27497602	6.489	0.5957875	CD4	CD4	0.60481703	0.61284214	0.42105263157894735	0.05087455879334697	0.5796823	CD19+ B	CD4+/CD45RO+ Memory	1.0	0.5583197405921209	7.4193964	2.4380064	0.42105263157894735
439	HLA-DQA1	HLA-DQA1	-0.21188354	2.2988627	0.8842105263157894	0.3924911506068412	0.31521	6.489	0.5957875	CD4	CD4	0.60481703	0.61284214	0.42105263157894735	0.05087455879334697	0.5796823	CD19+ B	CD4+/CD45RO+ Memory	1.0	0.5583197405921209	9.060017	2.4380064	0.42105263157894735
440	HLA-DRB1	HLA-DRB1	-0.16222143	3.3167157	0.9789473684210527	0.5423601558711559	0.30410764	6.489	0.5957875	CD4	CD4	0.60481703	0.61284214	0.42105263157894735	0.05087455879334697	0.5796823	CD19+ B	CD4+/CD45RO+ Memory	1.0	0.5583197405921209	17.608295	2.4380064	0.42105263157894735
441	HLA-DQB1	HLA-DQB1	-0.2182715	1.8650004	0.8421052631578947	0.31624673621160543	0.22277051	6.489	0.5957875	CD4	CD4	0.60481703	0.61284214	0.42105263157894735	0.05087455879334697	0.5796823	CD19+ B	CD4+/CD45RO+ Memory	1.0	0.5583197405921209	8.894551	2.4380064	0.42105263157894735
442	HLA-DPB1	HLA-DPB1	-0.036313534	2.9397588	0.8736842105263158	0.5020033990539239	0.21323624	6.489	0.5957875	CD4	CD4	0.60481703	0.61284214	0.42105263157894735	0.05087455879334697	0.5796823	CD19+ B	CD4+/CD45RO+ Memory	1.0	0.5583197405921209	15.027288	2.4380064	0.42105263157894735
443	HLA-DPA1	HLA-DPA1	-0.34747934	2.8664742	0.9263157894736842	0.478174623003598	0.15815225	6.489	0.5957875	CD4	CD4	0.60481703	0.61284214	0.42105263157894735	0.05087455879334697	0.5796823	CD19+ B	CD4+/CD45RO+ Memory	1.0	0.5583197405921209	15.136278	2.4380064	0.42105263157894735
444	HLA-DMA	HLA-DMA	0.29593349	1.675547	0.8105263157894737	0.2840191152991394	0.37815258	6.489	0.5957875	CD4	CD4	0.60481703	0.61284214	0.42105263157894735	0.05087455879334697	0.5796823	CD19+ B	CD4+/CD45RO+ Memory	1.0	0.5583197405921209	7.3444376	2.4380064	0.42105263157894735
445	HLA-DMB	HLA-DMB	0.30508757	1.1237264	0.5684210526315789	0.18192325464111592	0.21737263	6.489	0.5957875	CD4	CD4	0.60481703	0.61284214	0.42105263157894735	0.05087455879334697	0.5796823	CD19+ B	CD4+/CD45RO+ Memory	0.9999999963484195	0.5583197405921209	4.388339	2.4380064	0.42105263157894735
446	HLA-DRB5	HLA-DRB5	-0.06636286	2.732053	0.9578947368421052	0.45012714188180125	0.31329048	6.489	0.5957875	CD4	CD4	0.60481703	0.61284214	0.42105263157894735	0.05087455879334697	0.5796823	CD19+ B	CD4+/CD45RO+ Memory	1.0	0.5583197405921209	13.273344	2.4380064	0.42105263157894735
447	IL16	IL16	0.00385499	0.4097368	0.2736842105263158	0.040992450151630395	-0.0067114653	6.489	0.5957875	CD4	CD4	0.60481703	0.61284214	0.42105263157894735	0.05087455879334697	0.5796823	CD19+ B	CD4+/CD45RO+ Memory	0.03614095059866645	0.5583197405921209	4.1250343	2.4380064	0.2736842105263158
449	MIF	MIF	0.925364	1.4284213	0.7473684210526316	0.22310833830145882	0.6362994	6.489	0.5957875	CXCR4	CD74_CXCR4	-0.2464763	0.3946316	0.2631578947368421	0.024811219345171543	-0.11761112	CD19+ B	CD4+/CD45RO+ Memory	1.0	0.1765679572859511	10.280284	5.491374	0.2631578947368421
450	TIMP1	TIMP1	-2.0047565	0.23694736	0.14736842105263157	0.0	-0.86640024	6.489	0.5957875	CD63	CD63	-1.3192343	0.31957895	0.21052631578947367	0.0	-0.6791784	CD19+ B	CD4+/CD45RO+ Memory	0.0001406076461785671	0.09708416535936776	8.21389	9.10228	0.14736842105263157
451	GNAI2	GNAI2	-0.7408717	0.2679158	0.18947368421052632	0.0	-0.41053572	6.489	0.5957875	S1PR4	S1PR4	0.17948318	0.9784211	0.5789473684210527	0.16603097869047095	0.20094676	CD19+ B	CD4+/CD45RO+ Memory	0.00047795168865613185	0.9742987345979339	4.66732	9.375141	0.18947368421052632
452	HLA-DRA	HLA-DRA	-1.5700426	2.4002306	0.8461538461538461	0.4028355902327816	-0.24449466	6.489	0.5957875	CD4	CD4	0.60481703	0.61284214	0.42105263157894735	0.05087455879334697	0.5796823	CD34+	CD4+/CD45RO+ Memory	0.9999999999999986	0.5583197405921209	17.527489	2.4380064	0.42105263157894735
453	HLA-DQA2	HLA-DQA2	-2.317143	0.41523075	0.3076923076923077	0.037101249142167066	-0.78915703	6.489	0.5957875	CD4	CD4	0.60481703	0.61284214	0.42105263157894735	0.05087455879334697	0.5796823	CD34+	CD4+/CD45RO+ Memory	0.269868332115452	0.5583197405921209	7.4193964	2.4380064	0.3076923076923077
454	HLA-DQA1	HLA-DQA1	-2.5378752	0.69861543	0.46153846153846156	0.04630914050338985	-0.69454384	6.489	0.5957875	CD4	CD4	0.60481703	0.61284214	0.42105263157894735	0.05087455879334697	0.5796823	CD34+	CD4+/CD45RO+ Memory	0.7264231337010858	0.5583197405921209	9.060017	2.4380064	0.42105263157894735
455	HLA-DRB1	HLA-DRB1	-2.0682547	1.857231	0.8461538461538461	0.28598398351785026	-0.5738431	6.489	0.5957875	CD4	CD4	0.60481703	0.61284214	0.42105263157894735	0.05087455879334697	0.5796823	CD34+	CD4+/CD45RO+ Memory	0.9999999873021373	0.5583197405921209	17.608295	2.4380064	0.42105263157894735
456	HLA-DQB1	HLA-DQB1	-1.5925897	0.9039231	0.5384615384615384	0.14389737338334452	-0.47199386	6.489	0.5957875	CD4	CD4	0.60481703	0.61284214	0.42105263157894735	0.05087455879334697	0.5796823	CD34+	CD4+/CD45RO+ Memory	0.9308902264896468	0.5583197405921209	8.894551	2.4380064	0.42105263157894735
457	HLA-DPB1	HLA-DPB1	-2.2407284	1.5571539	0.6923076923076923	0.2324703369289261	-0.56986463	6.489	0.5957875	CD4	CD4	0.60481703	0.61284214	0.42105263157894735	0.05087455879334697	0.5796823	CD34+	CD4+/CD45RO+ Memory	0.9999908099429375	0.5583197405921209	15.027288	2.4380064	0.42105263157894735
458	HLA-DPA1	HLA-DPA1	-2.168492	1.4266155	0.6153846153846154	0.21921714418111315	-0.68458533	6.489	0.5957875	CD4	CD4	0.60481703	0.61284214	0.42105263157894735	0.05087455879334697	0.5796823	CD34+	CD4+/CD45RO+ Memory	0.9999019241990668	0.5583197405921209	15.136278	2.4380064	0.42105263157894735
459	HLA-DMA	HLA-DMA	-1.2122005	0.8917693	0.6923076923076923	0.1370010818302993	-0.27604616	6.489	0.5957875	CD4	CD4	0.60481703	0.61284214	0.42105263157894735	0.05087455879334697	0.5796823	CD34+	CD4+/CD45RO+ Memory	0.9236895027091202	0.5583197405921209	7.3444376	2.4380064	0.42105263157894735
460	HLA-DMB	HLA-DMB	-1.0599934	0.5192308	0.38461538461538464	0.047580522579441446	-0.354033	6.489	0.5957875	CD4	CD4	0.60481703	0.61284214	0.42105263157894735	0.05087455879334697	0.5796823	CD34+	CD4+/CD45RO+ Memory	0.43359584774959475	0.5583197405921209	4.388339	2.4380064	0.38461538461538464
461	HLA-DRB5	HLA-DRB5	-2.3486998	1.0559231	0.6153846153846154	0.17683772633690953	-0.83294636	6.489	0.5957875	CD4	CD4	0.60481703	0.61284214	0.42105263157894735	0.05087455879334697	0.5796823	CD34+	CD4+/CD45RO+ Memory	0.9835899603683463	0.5583197405921209	13.273344	2.4380064	0.42105263157894735
462	SPON2	SPON2	-0.07109308	0.20523077	0.15384615384615385	0.0	0.12816402	6.489	0.5957875	ITGB2	ITGB2	-0.4049809	1.3431052	0.8421052631578947	0.21099168692924578	-0.15408559	CD34+	CD4+/CD45RO+ Memory	0.06504378318513321	0.9999098347062467	2.510991	12.169357	0.15384615384615385
463	SPON2	SPON2	-0.07109308	0.20523077	0.15384615384615385	0.0	0.12816402	6.489	0.5957875	ITGA4	ITGA4	-0.011941254	0.38194737	0.2631578947368421	0.021844659636802776	0.0331879	CD34+	CD4+/CD45RO+ Memory	0.06504378318513321	0.16083657464666784	2.510991	3.9564362	0.15384615384615385
464	TNFSF13B	TNFSF13B	-0.10542172	0.21200001	0.15384615384615385	0.0	-0.054521818	6.489	0.5957875	HLA-DPB1	HLA-DPB1	-4.278796	0.28778946	0.15789473684210525	0.0	-1.2888271	CD34+	CD4+/CD45RO+ Memory	0.06880793824110538	0.07283610680290925	1.1739753	15.027288	0.15384615384615385
466	MIF	MIF	0.4285332	1.2953846	0.7692307692307693	0.2479966147243115	0.48568186	6.489	0.5957875	CXCR4	CD74_CXCR4	-0.2464763	0.3946316	0.2631578947368421	0.024811219345171543	-0.11761112	CD34+	CD4+/CD45RO+ Memory	0.9992142978477149	0.1765679572859511	10.280284	5.491374	0.2631578947368421
467	TIMP1	TIMP1	-1.7353225	0.40869233	0.3076923076923077	0.04249499427523506	-0.7156283	6.489	0.5957875	CD63	CD63	-1.3192343	0.31957895	0.21052631578947367	0.0	-0.6791784	CD34+	CD4+/CD45RO+ Memory	0.26068012058625945	0.09708416535936776	8.21389	9.10228	0.21052631578947367
468	GNAI2	GNAI2	-0.93541634	0.18353847	0.15384615384615385	0.0	-0.5171491	6.489	0.5957875	S1PR4	S1PR4	0.17948318	0.9784211	0.5789473684210527	0.16603097869047095	0.20094676	CD34+	CD4+/CD45RO+ Memory	0.054051313877817024	0.9742987345979339	4.66732	9.375141	0.15384615384615385
469	HLA-DRB1	HLA-DRB1	-4.013947	0.54993546	0.3225806451612903	0.05241562686304706	-1.3602448	6.489	0.5957875	CD4	CD4	0.60481703	0.61284214	0.42105263157894735	0.05087455879334697	0.5796823	CD56+ NK	CD4+/CD45RO+ Memory	0.39470169252922355	0.5583197405921209	17.608295	2.4380064	0.3225806451612903
470	HLA-DQB1	HLA-DQB1	-2.6248589	0.24651614	0.12903225806451613	0.0	-0.947235	6.489	0.5957875	CD4	CD4	0.60481703	0.61284214	0.42105263157894735	0.05087455879334697	0.5796823	CD56+ NK	CD4+/CD45RO+ Memory	0.020085863262005104	0.5583197405921209	8.894551	2.4380064	0.12903225806451613
471	HLA-DPB1	HLA-DPB1	-3.863885	0.4276774	0.22580645161290322	0.0	-1.2095951	6.489	0.5957875	CD4	CD4	0.60481703	0.61284214	0.42105263157894735	0.05087455879334697	0.5796823	CD56+ NK	CD4+/CD45RO+ Memory	0.16199780084130605	0.5583197405921209	15.027288	2.4380064	0.22580645161290322
472	HLA-DPA1	HLA-DPA1	-3.8244956	0.45461285	0.25806451612903225	0.02860610360027862	-1.2534908	6.489	0.5957875	CD4	CD4	0.60481703	0.61284214	0.42105263157894735	0.05087455879334697	0.5796823	CD56+ NK	CD4+/CD45RO+ Memory	0.20388343592596903	0.5583197405921209	15.136278	2.4380064	0.25806451612903225
473	HLA-DMA	HLA-DMA	-2.084528	0.25174192	0.16129032258064516	0.0	-0.81025976	6.489	0.5957875	CD4	CD4	0.60481703	0.61284214	0.42105263157894735	0.05087455879334697	0.5796823	CD56+ NK	CD4+/CD45RO+ Memory	0.021627586442075988	0.5583197405921209	7.3444376	2.4380064	0.16129032258064516
474	HLA-DRB5	HLA-DRB5	-3.4867773	0.32787097	0.1935483870967742	0.0	-1.3308319	6.489	0.5957875	CD4	CD4	0.60481703	0.61284214	0.42105263157894735	0.05087455879334697	0.5796823	CD56+ NK	CD4+/CD45RO+ Memory	0.05781297790515312	0.5583197405921209	13.273344	2.4380064	0.1935483870967742
475	IL16	IL16	0.29954815	0.5117742	0.2903225806451613	0.05569040110390487	0.14028238	6.489	0.5957875	CD4	CD4	0.60481703	0.61284214	0.42105263157894735	0.05087455879334697	0.5796823	CD56+ NK	CD4+/CD45RO+ Memory	0.3115106823535061	0.5583197405921209	4.1250343	2.4380064	0.2903225806451613
476	SPON2	SPON2	2.8781862	1.6563227	0.7096774193548387	0.2710548613325324	2.9503126	6.489	0.5957875	ITGB2	ITGB2	-0.4049809	1.3431052	0.8421052631578947	0.21099168692924578	-0.15408559	CD56+ NK	CD4+/CD45RO+ Memory	0.9999999997830865	0.9999098347062467	2.510991	12.169357	0.7096774193548387
477	SPON2	SPON2	2.8781862	1.6563227	0.7096774193548387	0.2710548613325324	2.9503126	6.489	0.5957875	ITGA4	ITGA4	-0.011941254	0.38194737	0.2631578947368421	0.021844659636802776	0.0331879	CD56+ NK	CD4+/CD45RO+ Memory	0.9999999997830865	0.16083657464666784	2.510991	3.9564362	0.2631578947368421
479	MIF	MIF	0.32914507	1.0328065	0.5483870967741935	0.1852943502290751	0.18840271	6.489	0.5957875	CXCR4	CD74_CXCR4	-0.2464763	0.3946316	0.2631578947368421	0.024811219345171543	-0.11761112	CD56+ NK	CD4+/CD45RO+ Memory	0.9949654899402122	0.1765679572859511	10.280284	5.491374	0.2631578947368421
480	TIMP1	TIMP1	-1.3377492	0.511129	0.2903225806451613	0.052377102916951634	-0.62570083	6.489	0.5957875	CD63	CD63	-1.3192343	0.31957895	0.21052631578947367	0.0	-0.6791784	CD56+ NK	CD4+/CD45RO+ Memory	0.3101701768523372	0.09708416535936776	8.21389	9.10228	0.21052631578947367
481	GNAI2	GNAI2	-0.36696744	0.37303224	0.22580645161290322	0.0	-0.27771857	6.489	0.5957875	S1PR4	S1PR4	0.17948318	0.9784211	0.5789473684210527	0.16603097869047095	0.20094676	CD56+ NK	CD4+/CD45RO+ Memory	0.09548149899594888	0.9742987345979339	4.66732	9.375141	0.22580645161290322
482	HLA-DRA	HLA-DRA	2.2577872	4.537684	0.9958333333333333	0.737392138462227	0.86794716	6.489	0.5957875	CD4	CD4	0.60481703	0.61284214	0.42105263157894735	0.05087455879334697	0.5796823	Dendritic	CD4+/CD45RO+ Memory	1.0	0.5583197405921209	17.527489	2.4380064	0.42105263157894735
483	HLA-DQA2	HLA-DQA2	2.2382028	2.72458	0.9416666666666667	0.4574183268460502	0.9121839	6.489	0.5957875	CD4	CD4	0.60481703	0.61284214	0.42105263157894735	0.05087455879334697	0.5796823	Dendritic	CD4+/CD45RO+ Memory	1.0	0.5583197405921209	7.4193964	2.4380064	0.42105263157894735
484	HLA-DQA1	HLA-DQA1	2.5941813	3.2726507	0.95	0.5525986362743535	0.9296681	6.489	0.5957875	CD4	CD4	0.60481703	0.61284214	0.42105263157894735	0.05087455879334697	0.5796823	Dendritic	CD4+/CD45RO+ Memory	1.0	0.5583197405921209	9.060017	2.4380064	0.42105263157894735
485	HLA-DRB1	HLA-DRB1	2.0578656	4.2171783	1.0	0.6755470868805553	0.84578	6.489	0.5957875	CD4	CD4	0.60481703	0.61284214	0.42105263157894735	0.05087455879334697	0.5796823	Dendritic	CD4+/CD45RO+ Memory	1.0	0.5583197405921209	17.608295	2.4380064	0.42105263157894735
486	HLA-DQB1	HLA-DQB1	2.2658262	2.768654	0.9208333333333333	0.46176222326046834	0.8760236	6.489	0.5957875	CD4	CD4	0.60481703	0.61284214	0.42105263157894735	0.05087455879334697	0.5796823	Dendritic	CD4+/CD45RO+ Memory	1.0	0.5583197405921209	8.894551	2.4380064	0.42105263157894735
487	HLA-DPB1	HLA-DPB1	2.2892115	4.1221046	1.0	0.6667052051564549	0.8829119	6.489	0.5957875	CD4	CD4	0.60481703	0.61284214	0.42105263157894735	0.05087455879334697	0.5796823	Dendritic	CD4+/CD45RO+ Memory	1.0	0.5583197405921209	15.027288	2.4380064	0.42105263157894735
488	HLA-DPA1	HLA-DPA1	2.1195254	4.077455	0.9958333333333333	0.6472203117423119	0.8669294	6.489	0.5957875	CD4	CD4	0.60481703	0.61284214	0.42105263157894735	0.05087455879334697	0.5796823	Dendritic	CD4+/CD45RO+ Memory	1.0	0.5583197405921209	15.136278	2.4380064	0.42105263157894735
489	HLA-DMA	HLA-DMA	1.8322233	2.1838243	0.8666666666666667	0.3755393823209735	0.8023981	6.489	0.5957875	CD4	CD4	0.60481703	0.61284214	0.42105263157894735	0.05087455879334697	0.5796823	Dendritic	CD4+/CD45RO+ Memory	1.0	0.5583197405921209	7.3444376	2.4380064	0.42105263157894735
490	HLA-DMB	HLA-DMB	1.6944176	1.7572376	0.8333333333333334	0.29758052832037285	0.81620497	6.489	0.5957875	CD4	CD4	0.60481703	0.61284214	0.42105263157894735	0.05087455879334697	0.5796823	Dendritic	CD4+/CD45RO+ Memory	1.0	0.5583197405921209	4.388339	2.4380064	0.42105263157894735
491	HLA-DRB5	HLA-DRB5	1.8861861	3.4981003	0.9958333333333333	0.5613249576420303	0.8371592	6.489	0.5957875	CD4	CD4	0.60481703	0.61284214	0.42105263157894735	0.05087455879334697	0.5796823	Dendritic	CD4+/CD45RO+ Memory	1.0	0.5583197405921209	13.273344	2.4380064	0.42105263157894735
492	IL16	IL16	-0.21028417	0.36715418	0.25833333333333336	0.04004854343292928	-0.068055496	6.489	0.5957875	CD4	CD4	0.60481703	0.61284214	0.42105263157894735	0.05087455879334697	0.5796823	Dendritic	CD4+/CD45RO+ Memory	2.9487259790884295e-05	0.5583197405921209	4.1250343	2.4380064	0.25833333333333336
493	ICAM4	ICAM4	-0.29680377	0.18543336	0.11666666666666667	0.0	-0.07471408	6.489	0.5957875	ITGB2	ITGB2	-0.4049809	1.3431052	0.8421052631578947	0.21099168692924578	-0.15408559	Dendritic	CD4+/CD45RO+ Memory	2.180566905974647e-12	0.9999098347062467	1.2610252	12.169357	0.11666666666666667
494	S100A8	S100A8	0.59848803	0.37653744	0.20416666666666666	0.0	0.22496074	6.489	0.5957875	ITGB2	ITGB2	-0.4049809	1.3431052	0.8421052631578947	0.21099168692924578	-0.15408559	Dendritic	CD4+/CD45RO+ Memory	5.5155261339659416e-05	0.9999098347062467	1.0063224	12.169357	0.20416666666666666
495	S100A9	S100A9	1.1581439	1.320579	0.5833333333333334	0.19460819162755055	0.41664618	6.489	0.5957875	ITGB2	ITGB2	-0.4049809	1.3431052	0.8421052631578947	0.21099168692924578	-0.15408559	Dendritic	CD4+/CD45RO+ Memory	1.0	0.9999098347062467	3.6253204	12.169357	0.5833333333333334
496	ICAM4	ICAM4	-0.29680377	0.18543336	0.11666666666666667	0.0	-0.07471408	6.489	0.5957875	ITGA4	ITGA4	-0.011941254	0.38194737	0.2631578947368421	0.021844659636802776	0.0331879	Dendritic	CD4+/CD45RO+ Memory	2.180566905974647e-12	0.16083657464666784	1.2610252	3.9564362	0.11666666666666667
497	TNFSF13B	TNFSF13B	0.53698057	0.4223292	0.2875	0.045365234932875004	0.31504148	6.489	0.5957875	HLA-DPB1	HLA-DPB1	-4.278796	0.28778946	0.15789473684210525	0.0	-1.2888271	Dendritic	CD4+/CD45RO+ Memory	0.0008624651791205049	0.07283610680290925	1.1739753	15.027288	0.15789473684210525
499	MIF	MIF	-0.48486423	0.70390415	0.4708333333333333	0.053744800599173206	-0.18396597	6.489	0.5957875	CXCR4	CD74_CXCR4	-0.2464763	0.3946316	0.2631578947368421	0.024811219345171543	-0.11761112	Dendritic	CD4+/CD45RO+ Memory	0.9149889829514922	0.1765679572859511	10.280284	5.491374	0.2631578947368421
500	TIMP1	TIMP1	0.43699574	1.6372124	0.7916666666666666	0.28247804493306683	0.3628692	6.489	0.5957875	CD63	CD63	-1.3192343	0.31957895	0.21052631578947367	0.0	-0.6791784	Dendritic	CD4+/CD45RO+ Memory	1.0	0.09708416535936776	8.21389	9.10228	0.21052631578947367
501	GNAI2	GNAI2	0.33170164	0.7704043	0.5083333333333333	0.13506511346027777	0.22437172	6.489	0.5957875	S1PR4	S1PR4	0.17948318	0.9784211	0.5789473684210527	0.16603097869047095	0.20094676	Dendritic	CD4+/CD45RO+ Memory	0.9925815228089819	0.9742987345979339	4.66732	9.375141	0.5083333333333333
502	HLA-DRA	HLA-DRA	-4.079347	0.62527937	0.3235294117647059	0.0549294969073924	-1.1682724	6.489	0.5957875	LAG3	LAG3	0.9256925	0.39950004	0.24074074074074073	0.0	1.0670668	CD4+/CD25 T Reg	CD8+ Cytotoxic T	0.7286889188981318	0.06357122343363537	17.527489	0.86704636	0.24074074074074073
503	HLA-DQA2	HLA-DQA2	-2.7673802	0.19695589	0.11764705882352941	0.0	-0.94996464	6.489	0.5957875	LAG3	LAG3	0.9256925	0.39950004	0.24074074074074073	0.0	1.0670668	CD4+/CD25 T Reg	CD8+ Cytotoxic T	0.00037178326702281433	0.06357122343363537	7.4193964	0.86704636	0.11764705882352941
504	HLA-DQA1	HLA-DQA1	-3.4323611	0.25389707	0.16176470588235295	0.0	-0.97516006	6.489	0.5957875	LAG3	LAG3	0.9256925	0.39950004	0.24074074074074073	0.0	1.0670668	CD4+/CD25 T Reg	CD8+ Cytotoxic T	0.0022300343666484396	0.06357122343363537	9.060017	0.86704636	0.16176470588235295
505	HLA-DRB1	HLA-DRB1	-3.038188	0.853603	0.38235294117647056	0.06700763122262769	-1.1775742	6.489	0.5957875	LAG3	LAG3	0.9256925	0.39950004	0.24074074074074073	0.0	1.0670668	CD4+/CD25 T Reg	CD8+ Cytotoxic T	0.9968469717721203	0.06357122343363537	17.608295	0.86704636	0.24074074074074073
506	HLA-DQB1	HLA-DQB1	-2.6096325	0.40177944	0.27941176470588236	0.047667208347273844	-0.83499503	6.489	0.5957875	LAG3	LAG3	0.9256925	0.39950004	0.24074074074074073	0.0	1.0670668	CD4+/CD25 T Reg	CD8+ Cytotoxic T	0.07093271103341872	0.06357122343363537	8.894551	0.86704636	0.24074074074074073
507	HLA-DPB1	HLA-DPB1	-3.8635974	0.4968235	0.25	0.01115349071776817	-1.1704303	6.489	0.5957875	LAG3	LAG3	0.9256925	0.39950004	0.24074074074074073	0.0	1.0670668	CD4+/CD25 T Reg	CD8+ Cytotoxic T	0.2791671232995886	0.06357122343363537	15.027288	0.86704636	0.24074074074074073
508	HLA-DPA1	HLA-DPA1	-3.8492327	0.50217646	0.27941176470588236	0.04841847926088989	-1.2256517	6.489	0.5957875	LAG3	LAG3	0.9256925	0.39950004	0.24074074074074073	0.0	1.0670668	CD4+/CD25 T Reg	CD8+ Cytotoxic T	0.29613327011483215	0.06357122343363537	15.136278	0.86704636	0.24074074074074073
509	HLA-DRB5	HLA-DRB5	-2.486073	0.69292647	0.3382352941176471	0.05728925853730694	-1.0811851	6.489	0.5957875	LAG3	LAG3	0.9256925	0.39950004	0.24074074074074073	0.0	1.0670668	CD4+/CD25 T Reg	CD8+ Cytotoxic T	0.8920906635902193	0.06357122343363537	13.273344	0.86704636	0.24074074074074073
510	LGALS3	LGALS3	-0.6407143	0.51305884	0.3088235294117647	0.050152181987488775	-0.34776267	6.489	0.5957875	LAG3	LAG3	0.9256925	0.39950004	0.24074074074074073	0.0	1.0670668	CD4+/CD25 T Reg	CD8+ Cytotoxic T	0.3320033242753163	0.06357122343363537	4.770398	0.86704636	0.24074074074074073
511	LCK	LCK	1.5311964	1.6345147	0.8382352941176471	0.2728656257295575	1.2275844	6.489	0.5957875	CD8A	CD8A_CD8B	1.1148335	0.561074	0.3148148148148148	0.04712783291541802	0.85737985	CD4+/CD25 T Reg	CD8+ Cytotoxic T	1.0	0.41129998194455836	8.552524	2.1620398	0.3148148148148148
513	CD40LG	CD40LG	0.79986435	0.37026474	0.23529411764705882	0.0	0.7728271	6.489	0.5957875	CD53	CD53	0.3542583	1.8589076	0.9444444444444444	0.29272615976734695	0.41211203	CD4+/CD25 T Reg	CD8+ Cytotoxic T	0.03904721710237656	1.0	1.5392219	14.480906	0.23529411764705882
515	MIF	MIF	-0.09518778	0.84130895	0.5147058823529411	0.15038912331586793	-0.028402226	6.489	0.5957875	CXCR4	CD74_CXCR4	0.59765804	0.7055926	0.37037037037037035	0.06038103140416237	0.2901744	CD4+/CD25 T Reg	CD8+ Cytotoxic T	0.9955664757134994	0.8263154117332687	10.280284	5.491374	0.37037037037037035
516	TIMP1	TIMP1	-1.2319012	0.62005883	0.36764705882352944	0.054255279626898606	-0.5300735	6.489	0.5957875	CD63	CD63	-0.033849955	0.99438894	0.5370370370370371	0.16786099931961235	0.004485587	CD4+/CD25 T Reg	CD8+ Cytotoxic T	0.7123696469156185	0.9994537972240911	8.21389	9.10228	0.36764705882352944
517	GNAI2	GNAI2	-0.10652959	0.5194706	0.3235294117647059	0.050710818244206035	-0.09268982	6.489	0.5957875	S1PR5	S1PR5	0.32938913	0.17555556	0.1111111111111111	0.0	0.33077663	CD4+/CD25 T Reg	CD8+ Cytotoxic T	0.35391114371649046	0.0004357203397252847	4.66732	1.2802234	0.1111111111111111
518	GNAI2	GNAI2	-0.10652959	0.5194706	0.3235294117647059	0.050710818244206035	-0.09268982	6.489	0.5957875	S1PR4	S1PR4	0.17202234	1.0537778	0.6481481481481481	0.16971027962542892	0.28411382	CD4+/CD25 T Reg	CD8+ Cytotoxic T	0.35391114371649046	0.9999093992169296	4.66732	9.375141	0.3235294117647059
519	HLA-DRA	HLA-DRA	-2.7107615	1.175375	0.5	0.12235129040338924	-0.8819736	6.489	0.5957875	LAG3	LAG3	0.9256925	0.39950004	0.24074074074074073	0.0	1.0670668	CD4+/CD45RA+/CD25- Naive T	CD8+ Cytotoxic T	0.968408923097902	0.06357122343363537	17.527489	0.86704636	0.24074074074074073
520	HLA-DQA2	HLA-DQA2	-1.896609	0.466	0.25	0.012386346551351776	-0.7517544	6.489	0.5957875	LAG3	LAG3	0.9256925	0.39950004	0.24074074074074073	0.0	1.0670668	CD4+/CD45RA+/CD25- Naive T	CD8+ Cytotoxic T	0.33199779982474964	0.06357122343363537	7.4193964	0.86704636	0.24074074074074073
521	HLA-DQA1	HLA-DQA1	-3.0920165	0.38975	0.25	0.012405609672585772	-0.88943744	6.489	0.5957875	LAG3	LAG3	0.9256925	0.39950004	0.24074074074074073	0.0	1.0670668	CD4+/CD45RA+/CD25- Naive T	CD8+ Cytotoxic T	0.24799857373112194	0.06357122343363537	9.060017	0.86704636	0.24074074074074073
522	HLA-DRB1	HLA-DRB1	-2.430323	1.17125	0.5	0.14401294751800336	-0.98649377	6.489	0.5957875	LAG3	LAG3	0.9256925	0.39950004	0.24074074074074073	0.0	1.0670668	CD4+/CD45RA+/CD25- Naive T	CD8+ Cytotoxic T	0.9674505067682161	0.06357122343363537	17.608295	0.86704636	0.24074074074074073
523	HLA-DQB1	HLA-DQB1	-2.1281514	0.67375004	0.5	0.08773501375325084	-0.6383865	6.489	0.5957875	LAG3	LAG3	0.9256925	0.39950004	0.24074074074074073	0.0	1.0670668	CD4+/CD45RA+/CD25- Naive T	CD8+ Cytotoxic T	0.5936447951051834	0.06357122343363537	8.894551	0.86704636	0.24074074074074073
524	HLA-DPB1	HLA-DPB1	-3.0333498	0.800875	0.375	0.05799237337011742	-0.9982177	6.489	0.5957875	LAG3	LAG3	0.9256925	0.39950004	0.24074074074074073	0.0	1.0670668	CD4+/CD45RA+/CD25- Naive T	CD8+ Cytotoxic T	0.7414198861041723	0.06357122343363537	15.027288	0.86704636	0.24074074074074073
525	HLA-DPA1	HLA-DPA1	-2.8326395	0.81275004	0.375	0.06085298533760607	-1.0438758	6.489	0.5957875	LAG3	LAG3	0.9256925	0.39950004	0.24074074074074073	0.0	1.0670668	CD4+/CD45RA+/CD25- Naive T	CD8+ Cytotoxic T	0.7536757998677389	0.06357122343363537	15.136278	0.86704636	0.24074074074074073
526	HLA-DRB5	HLA-DRB5	-2.0690842	0.73225	0.375	0.04901564176007514	-1.054293	6.489	0.5957875	LAG3	LAG3	0.9256925	0.39950004	0.24074074074074073	0.0	1.0670668	CD4+/CD45RA+/CD25- Naive T	CD8+ Cytotoxic T	0.6649353543898711	0.06357122343363537	13.273344	0.86704636	0.24074074074074073
527	LGALS3	LGALS3	-1.3356731	0.286625	0.25	0.009679842998293924	-0.58000326	6.489	0.5957875	LAG3	LAG3	0.9256925	0.39950004	0.24074074074074073	0.0	1.0670668	CD4+/CD45RA+/CD25- Naive T	CD8+ Cytotoxic T	0.15528067203318802	0.06357122343363537	4.770398	0.86704636	0.24074074074074073
528	LCK	LCK	0.80080247	0.9397501	0.5	0.0978964428196986	0.4384061	6.489	0.5957875	CD8A	CD8A_CD8B	1.1148335	0.561074	0.3148148148148148	0.04712783291541802	0.85737985	CD4+/CD45RA+/CD25- Naive T	CD8+ Cytotoxic T	0.8635693429850965	0.41129998194455836	8.552524	2.1620398	0.3148148148148148
530	CD40LG	CD40LG	0.5064282	0.24025	0.125	0.0	0.4166692	6.489	0.5957875	CD53	CD53	0.3542583	1.8589076	0.9444444444444444	0.29272615976734695	0.41211203	CD4+/CD45RA+/CD25- Naive T	CD8+ Cytotoxic T	0.12223158171011461	1.0	1.5392219	14.480906	0.125
532	MIF	MIF	0.8088082	1.4755	0.75	0.25563454161170374	0.6896004	6.489	0.5957875	CXCR4	CD74_CXCR4	0.59765804	0.7055926	0.37037037037037035	0.06038103140416237	0.2901744	CD4+/CD45RA+/CD25- Naive T	CD8+ Cytotoxic T	0.9976561568755408	0.8263154117332687	10.280284	5.491374	0.37037037037037035
533	TIMP1	TIMP1	-1.572302	0.5165	0.375	0.049930653222832126	-0.62098587	6.489	0.5957875	CD63	CD63	-0.033849955	0.99438894	0.5370370370370371	0.16786099931961235	0.004485587	CD4+/CD45RA+/CD25- Naive T	CD8+ Cytotoxic T	0.3931128415412852	0.9994537972240911	8.21389	9.10228	0.375
534	GNAI2	GNAI2	-0.0021134615	0.589	0.375	0.04666551226487074	-0.004837513	6.489	0.5957875	S1PR5	S1PR5	0.32938913	0.17555556	0.1111111111111111	0.0	0.33077663	CD4+/CD45RA+/CD25- Naive T	CD8+ Cytotoxic T	0.48526849628415064	0.0004357203397252847	4.66732	1.2802234	0.1111111111111111
535	GNAI2	GNAI2	-0.0021134615	0.589	0.375	0.04666551226487074	-0.004837513	6.489	0.5957875	S1PR4	S1PR4	0.17202234	1.0537778	0.6481481481481481	0.16971027962542892	0.28411382	CD4+/CD45RA+/CD25- Naive T	CD8+ Cytotoxic T	0.48526849628415064	0.9999093992169296	4.66732	9.375141	0.375
536	HLA-DRA	HLA-DRA	-4.5826817	0.52257895	0.3157894736842105	0.05222299335433454	-1.2217228	6.489	0.5957875	LAG3	LAG3	0.9256925	0.39950004	0.24074074074074073	0.0	1.0670668	CD4+/CD45RO+ Memory	CD8+ Cytotoxic T	0.38282787801528084	0.06357122343363537	17.527489	0.86704636	0.24074074074074073
537	HLA-DRB1	HLA-DRB1	-3.8463407	0.4199474	0.21052631578947367	0.0	-1.4384387	6.489	0.5957875	LAG3	LAG3	0.9256925	0.39950004	0.24074074074074073	0.0	1.0670668	CD4+/CD45RO+ Memory	CD8+ Cytotoxic T	0.2107620073739293	0.06357122343363537	17.608295	0.86704636	0.21052631578947367
538	HLA-DQB1	HLA-DQB1	-2.93739	0.21478948	0.15789473684210525	0.0	-0.97016996	6.489	0.5957875	LAG3	LAG3	0.9256925	0.39950004	0.24074074074074073	0.0	1.0670668	CD4+/CD45RO+ Memory	CD8+ Cytotoxic T	0.03478521382819743	0.06357122343363537	8.894551	0.86704636	0.15789473684210525
539	HLA-DPB1	HLA-DPB1	-4.278796	0.28778946	0.15789473684210525	0.0	-1.2888271	6.489	0.5957875	LAG3	LAG3	0.9256925	0.39950004	0.24074074074074073	0.0	1.0670668	CD4+/CD45RO+ Memory	CD8+ Cytotoxic T	0.07283610680290925	0.06357122343363537	15.027288	0.86704636	0.15789473684210525
540	HLA-DPA1	HLA-DPA1	-3.8976426	0.49642107	0.3157894736842105	0.044479119874248435	-1.2290206	6.489	0.5957875	LAG3	LAG3	0.9256925	0.39950004	0.24074074074074073	0.0	1.0670668	CD4+/CD45RO+ Memory	CD8+ Cytotoxic T	0.33470593541013066	0.06357122343363537	15.136278	0.86704636	0.24074074074074073
541	HLA-DRB5	HLA-DRB5	-3.3401375	0.29121053	0.15789473684210525	0.0	-1.3559023	6.489	0.5957875	LAG3	LAG3	0.9256925	0.39950004	0.24074074074074073	0.0	1.0670668	CD4+/CD45RO+ Memory	CD8+ Cytotoxic T	0.075198303185315	0.06357122343363537	13.273344	0.86704636	0.15789473684210525
542	LGALS3	LGALS3	-1.4716249	0.16547368	0.10526315789473684	0.0	-0.70426154	6.489	0.5957875	LAG3	LAG3	0.9256925	0.39950004	0.24074074074074073	0.0	1.0670668	CD4+/CD45RO+ Memory	CD8+ Cytotoxic T	0.01980940369968755	0.06357122343363537	4.770398	0.86704636	0.10526315789473684
543	LCK	LCK	1.188534	1.4533157	0.7368421052631579	0.2489019963487309	1.0217619	6.489	0.5957875	CD8A	CD8A_CD8B	1.1148335	0.561074	0.3148148148148148	0.04712783291541802	0.85737985	CD4+/CD45RO+ Memory	CD8+ Cytotoxic T	0.9999909916829426	0.41129998194455836	8.552524	2.1620398	0.3148148148148148
545	CD40LG	CD40LG	0.7847147	0.41378945	0.2631578947368421	0.024175528307145745	0.8920571	6.489	0.5957875	CD53	CD53	0.3542583	1.8589076	0.9444444444444444	0.29272615976734695	0.41211203	CD4+/CD45RO+ Memory	CD8+ Cytotoxic T	0.20210574671073656	1.0	1.5392219	14.480906	0.2631578947368421
547	MIF	MIF	0.19396627	0.94984215	0.5263157894736842	0.16354600505025602	0.09447424	6.489	0.5957875	CXCR4	CD74_CXCR4	0.59765804	0.7055926	0.37037037037037035	0.06038103140416237	0.2901744	CD4+/CD45RO+ Memory	CD8+ Cytotoxic T	0.9646407580633922	0.8263154117332687	10.280284	5.491374	0.37037037037037035
548	TIMP1	TIMP1	-1.0577443	0.71963155	0.42105263157894735	0.05621051111815414	-0.44265994	6.489	0.5957875	CD63	CD63	-0.033849955	0.99438894	0.5370370370370371	0.16786099931961235	0.004485587	CD4+/CD45RO+ Memory	CD8+ Cytotoxic T	0.7494997118988933	0.9994537972240911	8.21389	9.10228	0.42105263157894735
549	GNAI2	GNAI2	-0.5598338	0.35068423	0.2631578947368421	0.021690554666930817	-0.30595595	6.489	0.5957875	S1PR5	S1PR5	0.32938913	0.17555556	0.1111111111111111	0.0	0.33077663	CD4+/CD45RO+ Memory	CD8+ Cytotoxic T	0.12608907393325441	0.0004357203397252847	4.66732	1.2802234	0.1111111111111111
550	GNAI2	GNAI2	-0.5598338	0.35068423	0.2631578947368421	0.021690554666930817	-0.30595595	6.489	0.5957875	S1PR4	S1PR4	0.17202234	1.0537778	0.6481481481481481	0.16971027962542892	0.28411382	CD4+/CD45RO+ Memory	CD8+ Cytotoxic T	0.12608907393325441	0.9999093992169296	4.66732	9.375141	0.2631578947368421
551	HLA-DRA	HLA-DRA	-2.9134417	0.939926	0.37037037037037035	0.08296733211624363	-1.0045141	6.489	0.5957875	LAG3	LAG3	0.9256925	0.39950004	0.24074074074074073	0.0	1.0670668	CD8+ Cytotoxic T	CD8+ Cytotoxic T	0.9976503307327512	0.06357122343363537	17.527489	0.86704636	0.24074074074074073
552	HLA-DQA2	HLA-DQA2	-2.3389668	0.31631482	0.16666666666666666	0.0	-0.8620307	6.489	0.5957875	LAG3	LAG3	0.9256925	0.39950004	0.24074074074074073	0.0	1.0670668	CD8+ Cytotoxic T	CD8+ Cytotoxic T	0.014066909777026506	0.06357122343363537	7.4193964	0.86704636	0.16666666666666666
553	HLA-DQA1	HLA-DQA1	-2.7965994	0.43603706	0.24074074074074073	0.0	-0.86023	6.489	0.5957875	LAG3	LAG3	0.9256925	0.39950004	0.24074074074074073	0.0	1.0670668	CD8+ Cytotoxic T	CD8+ Cytotoxic T	0.10912211961068363	0.06357122343363537	9.060017	0.86704636	0.24074074074074073
554	HLA-DRB1	HLA-DRB1	-2.2999468	1.445963	0.6481481481481481	0.20761096035476273	-0.8212409	6.489	0.5957875	LAG3	LAG3	0.9256925	0.39950004	0.24074074074074073	0.0	1.0670668	CD8+ Cytotoxic T	CD8+ Cytotoxic T	0.9999999999974437	0.06357122343363537	17.608295	0.86704636	0.24074074074074073
555	HLA-DQB1	HLA-DQB1	-2.5179114	0.38218516	0.24074074074074073	0.0	-0.8491596	6.489	0.5957875	LAG3	LAG3	0.9256925	0.39950004	0.24074074074074073	0.0	1.0670668	CD8+ Cytotoxic T	CD8+ Cytotoxic T	0.0479647161046452	0.06357122343363537	8.894551	0.86704636	0.24074074074074073
556	HLA-DPB1	HLA-DPB1	-2.2576156	1.2818888	0.5185185185185185	0.19837417833034093	-0.72577333	6.489	0.5957875	LAG3	LAG3	0.9256925	0.39950004	0.24074074074074073	0.0	1.0670668	CD8+ Cytotoxic T	CD8+ Cytotoxic T	0.9999999880438512	0.06357122343363537	15.027288	0.86704636	0.24074074074074073
557	HLA-DPA1	HLA-DPA1	-2.601099	1.0987962	0.5185185185185185	0.17255162617531103	-0.8764554	6.489	0.5957875	LAG3	LAG3	0.9256925	0.39950004	0.24074074074074073	0.0	1.0670668	CD8+ Cytotoxic T	CD8+ Cytotoxic T	0.9999799100156407	0.06357122343363537	15.136278	0.86704636	0.24074074074074073
558	HLA-DRB5	HLA-DRB5	-2.1747606	1.0132037	0.5185185185185185	0.15830636833161882	-0.8621605	6.489	0.5957875	LAG3	LAG3	0.9256925	0.39950004	0.24074074074074073	0.0	1.0670668	CD8+ Cytotoxic T	CD8+ Cytotoxic T	0.999683548458335	0.06357122343363537	13.273344	0.86704636	0.24074074074074073
559	LGALS3	LGALS3	-0.7613834	0.35705554	0.2037037037037037	0.0	-0.50776666	6.489	0.5957875	LAG3	LAG3	0.9256925	0.39950004	0.24074074074074073	0.0	1.0670668	CD8+ Cytotoxic T	CD8+ Cytotoxic T	0.030929685956551718	0.06357122343363537	4.770398	0.86704636	0.2037037037037037
560	LCK	LCK	0.9643241	1.2353704	0.6481481481481481	0.1918535228081969	0.774199	6.489	0.5957875	CD8A	CD8A_CD8B	1.1148335	0.561074	0.3148148148148148	0.04712783291541802	0.85737985	CD8+ Cytotoxic T	CD8+ Cytotoxic T	0.9999999037133518	0.41129998194455836	8.552524	2.1620398	0.3148148148148148
562	CD40LG	CD40LG	0.52735645	0.30131483	0.2037037037037037	0.0	0.5839479	6.489	0.5957875	CD53	CD53	0.3542583	1.8589076	0.9444444444444444	0.29272615976734695	0.41211203	CD8+ Cytotoxic T	CD8+ Cytotoxic T	0.010273117609126426	1.0	1.5392219	14.480906	0.2037037037037037
563	SPON2	SPON2	0.43094915	0.3317963	0.2037037037037037	0.0	0.37431395	6.489	0.5957875	ITGB2	ITGB2	-0.44864106	1.2768334	0.7407407407407407	0.19312490947699362	-0.22344789	CD8+ Cytotoxic T	CD8+ Cytotoxic T	0.019191903381628846	0.9999999849020721	2.510991	12.169357	0.2037037037037037
564	SPON2	SPON2	0.43094915	0.3317963	0.2037037037037037	0.0	0.37431395	6.489	0.5957875	ITGA4	ITGA4	0.22908384	0.42196292	0.25925925925925924	0.030021961956050884	0.09335324	CD8+ Cytotoxic T	CD8+ Cytotoxic T	0.019191903381628846	0.08938385047007003	2.510991	3.9564362	0.2037037037037037
566	MIF	MIF	0.14049459	1.0239073	0.6296296296296297	0.16341116205343179	0.17832763	6.489	0.5957875	CXCR4	CD74_CXCR4	0.59765804	0.7055926	0.37037037037037035	0.06038103140416237	0.2901744	CD8+ Cytotoxic T	CD8+ Cytotoxic T	0.9997702432619795	0.8263154117332687	10.280284	5.491374	0.37037037037037035
567	TIMP1	TIMP1	-1.2440416	0.64179623	0.4074074074074074	0.053898909013604	-0.51099044	6.489	0.5957875	CD63	CD63	-0.033849955	0.99438894	0.5370370370370371	0.16786099931961235	0.004485587	CD8+ Cytotoxic T	CD8+ Cytotoxic T	0.6649128959309756	0.9994537972240911	8.21389	9.10228	0.4074074074074074
568	GNAI2	GNAI2	-0.68547946	0.27168518	0.18518518518518517	0.0	-0.40577316	6.489	0.5957875	S1PR5	S1PR5	0.32938913	0.17555556	0.1111111111111111	0.0	0.33077663	CD8+ Cytotoxic T	CD8+ Cytotoxic T	0.005311705070188978	0.0004357203397252847	4.66732	1.2802234	0.1111111111111111
569	GNAI2	GNAI2	-0.68547946	0.27168518	0.18518518518518517	0.0	-0.40577316	6.489	0.5957875	S1PR4	S1PR4	0.17202234	1.0537778	0.6481481481481481	0.16971027962542892	0.28411382	CD8+ Cytotoxic T	CD8+ Cytotoxic T	0.005311705070188978	0.9999093992169296	4.66732	9.375141	0.18518518518518517
570	HLA-DRA	HLA-DRA	-4.274893	0.37451166	0.18604651162790697	0.0	-1.2987853	6.489	0.5957875	LAG3	LAG3	0.9256925	0.39950004	0.24074074074074073	0.0	1.0670668	CD8+/CD45RA+ Naive Cytotoxic	CD8+ Cytotoxic T	0.09628542273289598	0.06357122343363537	17.527489	0.86704636	0.18604651162790697
571	HLA-DRB1	HLA-DRB1	-3.9634562	0.4793256	0.2558139534883721	0.022942672473562138	-1.4027203	6.489	0.5957875	LAG3	LAG3	0.9256925	0.39950004	0.24074074074074073	0.0	1.0670668	CD8+/CD45RA+ Naive Cytotoxic	CD8+ Cytotoxic T	0.30736154208251737	0.06357122343363537	17.608295	0.86704636	0.24074074074074073
572	HLA-DQB1	HLA-DQB1	-3.0688107	0.16493022	0.11627906976744186	0.0	-1.0062137	6.489	0.5957875	LAG3	LAG3	0.9256925	0.39950004	0.24074074074074073	0.0	1.0670668	CD8+/CD45RA+ Naive Cytotoxic	CD8+ Cytotoxic T	0.0018539781709815608	0.06357122343363537	8.894551	0.86704636	0.11627906976744186
573	HLA-DPB1	HLA-DPB1	-4.364337	0.28225583	0.16279069767441862	0.0	-1.2919608	6.489	0.5957875	LAG3	LAG3	0.9256925	0.39950004	0.24074074074074073	0.0	1.0670668	CD8+/CD45RA+ Naive Cytotoxic	CD8+ Cytotoxic T	0.022381808908700503	0.06357122343363537	15.027288	0.86704636	0.16279069767441862
574	HLA-DPA1	HLA-DPA1	-4.7509522	0.16630232	0.11627906976744186	0.0	-1.422237	6.489	0.5957875	LAG3	LAG3	0.9256925	0.39950004	0.24074074074074073	0.0	1.0670668	CD8+/CD45RA+ Naive Cytotoxic	CD8+ Cytotoxic T	0.001916881161813824	0.06357122343363537	15.136278	0.86704636	0.11627906976744186
575	HLA-DRB5	HLA-DRB5	-3.786148	0.26041862	0.18604651162790697	0.0	-1.3769598	6.489	0.5957875	LAG3	LAG3	0.9256925	0.39950004	0.24074074074074073	0.0	1.0670668	CD8+/CD45RA+ Naive Cytotoxic	CD8+ Cytotoxic T	0.014872332919758108	0.06357122343363537	13.273344	0.86704636	0.18604651162790697
576	LGALS3	LGALS3	-1.296674	0.20932558	0.11627906976744186	0.0	-0.65928525	6.489	0.5957875	LAG3	LAG3	0.9256925	0.39950004	0.24074074074074073	0.0	1.0670668	CD8+/CD45RA+ Naive Cytotoxic	CD8+ Cytotoxic T	0.005184364906290516	0.06357122343363537	4.770398	0.86704636	0.11627906976744186
577	LCK	LCK	1.2127681	1.4575813	0.7674418604651163	0.2374980839067345	1.0266072	6.489	0.5957875	CD8A	CD8A_CD8B	1.1148335	0.561074	0.3148148148148148	0.04712783291541802	0.85737985	CD8+/CD45RA+ Naive Cytotoxic	CD8+ Cytotoxic T	0.9999999999983007	0.41129998194455836	8.552524	2.1620398	0.3148148148148148
580	MIF	MIF	0.15922523	1.0073953	0.6046511627906976	0.16229388265087957	0.15963344	6.489	0.5957875	CXCR4	CD74_CXCR4	0.59765804	0.7055926	0.37037037037037035	0.06038103140416237	0.2901744	CD8+/CD45RA+ Naive Cytotoxic	CD8+ Cytotoxic T	0.9997886711424563	0.8263154117332687	10.280284	5.491374	0.37037037037037035
581	TIMP1	TIMP1	-1.2197433	0.5982093	0.3488372093023256	0.05177993582502126	-0.54925466	6.489	0.5957875	CD63	CD63	-0.033849955	0.99438894	0.5370370370370371	0.16786099931961235	0.004485587	CD8+/CD45RA+ Naive Cytotoxic	CD8+ Cytotoxic T	0.6567721302980041	0.9994537972240911	8.21389	9.10228	0.3488372093023256
582	GNAI2	GNAI2	-0.07889116	0.5087674	0.3023255813953488	0.04867853311982824	-0.10621354	6.489	0.5957875	S1PR5	S1PR5	0.32938913	0.17555556	0.1111111111111111	0.0	0.33077663	CD8+/CD45RA+ Naive Cytotoxic	CD8+ Cytotoxic T	0.39023013202653967	0.0004357203397252847	4.66732	1.2802234	0.1111111111111111
583	GNAI2	GNAI2	-0.07889116	0.5087674	0.3023255813953488	0.04867853311982824	-0.10621354	6.489	0.5957875	S1PR4	S1PR4	0.17202234	1.0537778	0.6481481481481481	0.16971027962542892	0.28411382	CD8+/CD45RA+ Naive Cytotoxic	CD8+ Cytotoxic T	0.39023013202653967	0.9999093992169296	4.66732	9.375141	0.3023255813953488
584	HLA-DRA	HLA-DRA	-0.7562399	3.3535428	1.0	0.5278548522058293	0.25165862	6.489	0.5957875	LAG3	LAG3	0.9256925	0.39950004	0.24074074074074073	0.0	1.0670668	CD14+ Monocyte	CD8+ Cytotoxic T	1.0	0.06357122343363537	17.527489	0.86704636	0.24074074074074073
585	HLA-DQA2	HLA-DQA2	-0.89270043	1.2765816	0.627906976744186	0.19976113683742394	-0.15458368	6.489	0.5957875	LAG3	LAG3	0.9256925	0.39950004	0.24074074074074073	0.0	1.0670668	CD14+ Monocyte	CD8+ Cytotoxic T	0.9999999999999896	0.06357122343363537	7.4193964	0.86704636	0.24074074074074073
586	HLA-DQA1	HLA-DQA1	-1.2712383	1.5174031	0.689922480620155	0.21829250517639115	-0.17789002	6.489	0.5957875	LAG3	LAG3	0.9256925	0.39950004	0.24074074074074073	0.0	1.0670668	CD14+ Monocyte	CD8+ Cytotoxic T	1.0	0.06357122343363537	9.060017	0.86704636	0.24074074074074073
587	HLA-DRB1	HLA-DRB1	-0.39131165	3.2971468	1.0	0.5217676186337296	0.29233634	6.489	0.5957875	LAG3	LAG3	0.9256925	0.39950004	0.24074074074074073	0.0	1.0670668	CD14+ Monocyte	CD8+ Cytotoxic T	1.0	0.06357122343363537	17.608295	0.86704636	0.24074074074074073
588	HLA-DQB1	HLA-DQB1	-0.92045903	1.2730231	0.6124031007751938	0.19976113683742394	-0.20517074	6.489	0.5957875	LAG3	LAG3	0.9256925	0.39950004	0.24074074074074073	0.0	1.0670668	CD14+ Monocyte	CD8+ Cytotoxic T	0.9999999999999857	0.06357122343363537	8.894551	0.86704636	0.24074074074074073
589	HLA-DPB1	HLA-DPB1	-0.8526602	2.8309608	0.9534883720930233	0.4592002017280626	0.15161428	6.489	0.5957875	LAG3	LAG3	0.9256925	0.39950004	0.24074074074074073	0.0	1.0670668	CD14+ Monocyte	CD8+ Cytotoxic T	1.0	0.06357122343363537	15.027288	0.86704636	0.24074074074074073
590	HLA-DPA1	HLA-DPA1	-0.22644281	3.2346747	0.9844961240310077	0.5076283200127802	0.37365717	6.489	0.5957875	LAG3	LAG3	0.9256925	0.39950004	0.24074074074074073	0.0	1.0670668	CD14+ Monocyte	CD8+ Cytotoxic T	1.0	0.06357122343363537	15.136278	0.86704636	0.24074074074074073
591	HLA-DRB5	HLA-DRB5	-0.28966522	2.669387	0.9689922480620154	0.4276467935033452	0.2704364	6.489	0.5957875	LAG3	LAG3	0.9256925	0.39950004	0.24074074074074073	0.0	1.0670668	CD14+ Monocyte	CD8+ Cytotoxic T	1.0	0.06357122343363537	13.273344	0.86704636	0.24074074074074073
592	LGALS3	LGALS3	1.0582535	1.5256978	0.7674418604651163	0.2579750447131294	0.6908463	6.489	0.5957875	LAG3	LAG3	0.9256925	0.39950004	0.24074074074074073	0.0	1.0670668	CD14+ Monocyte	CD8+ Cytotoxic T	1.0	0.06357122343363537	4.770398	0.86704636	0.24074074074074073
593	ICAM4	ICAM4	1.630448	0.8468141	0.4496124031007752	0.060564033926351034	0.99272853	6.489	0.5957875	ITGB2	ITGB2	-0.44864106	1.2768334	0.7407407407407407	0.19312490947699362	-0.22344789	CD14+ Monocyte	CD8+ Cytotoxic T	0.9966465783298551	0.9999999849020721	1.2610252	12.169357	0.4496124031007752
594	S100A8	S100A8	0.8493478	0.52569765	0.27906976744186046	0.05359069448111496	0.45790473	6.489	0.5957875	ITGB2	ITGB2	-0.44864106	1.2768334	0.7407407407407407	0.19312490947699362	-0.22344789	CD14+ Monocyte	CD8+ Cytotoxic T	0.1646092007359483	0.9999999849020721	1.0063224	12.169357	0.27906976744186046
595	S100A9	S100A9	1.2974374	1.8739302	0.7984496124031008	0.323277854686867	0.8849817	6.489	0.5957875	ITGB2	ITGB2	-0.44864106	1.2768334	0.7407407407407407	0.19312490947699362	-0.22344789	CD14+ Monocyte	CD8+ Cytotoxic T	1.0	0.9999999849020721	3.6253204	12.169357	0.7407407407407407
596	ICAM4	ICAM4	1.630448	0.8468141	0.4496124031007752	0.060564033926351034	0.99272853	6.489	0.5957875	ITGA4	ITGA4	0.22908384	0.42196292	0.25925925925925924	0.030021961956050884	0.09335324	CD14+ Monocyte	CD8+ Cytotoxic T	0.9966465783298551	0.08938385047007003	1.2610252	3.9564362	0.25925925925925924
597	TNFSF13B	TNFSF13B	0.6674138	0.49180618	0.3023255813953488	0.054091542522316516	0.4371166	6.489	0.5957875	HLA-DPB1	HLA-DPB1	-2.2576156	1.2818888	0.5185185185185185	0.19837417833034093	-0.72577333	CD14+ Monocyte	CD8+ Cytotoxic T	0.08615817805164877	0.9999999880438512	1.1739753	15.027288	0.3023255813953488
599	MIF	MIF	-0.6730014	0.521814	0.32558139534883723	0.054707966994549474	-0.39012033	6.489	0.5957875	CXCR4	CD74_CXCR4	0.59765804	0.7055926	0.37037037037037035	0.06038103140416237	0.2901744	CD14+ Monocyte	CD8+ Cytotoxic T	0.15379835230358052	0.8263154117332687	10.280284	5.491374	0.32558139534883723
600	TIMP1	TIMP1	1.5757282	2.323713	0.9224806201550387	0.38064417145004137	0.9655367	6.489	0.5957875	CD63	CD63	-0.033849955	0.99438894	0.5370370370370371	0.16786099931961235	0.004485587	CD14+ Monocyte	CD8+ Cytotoxic T	1.0	0.9994537972240911	8.21389	9.10228	0.5370370370370371
601	GNAI2	GNAI2	0.5198364	0.8328218	0.4883720930232558	0.05933117579639486	0.30323806	6.489	0.5957875	S1PR5	S1PR5	0.32938913	0.17555556	0.1111111111111111	0.0	0.33077663	CD14+ Monocyte	CD8+ Cytotoxic T	0.9946202475587753	0.0004357203397252847	4.66732	1.2802234	0.1111111111111111
602	GNAI2	GNAI2	0.5198364	0.8328218	0.4883720930232558	0.05933117579639486	0.30323806	6.489	0.5957875	S1PR4	S1PR4	0.17202234	1.0537778	0.6481481481481481	0.16971027962542892	0.28411382	CD14+ Monocyte	CD8+ Cytotoxic T	0.9946202475587753	0.9999093992169296	4.66732	9.375141	0.4883720930232558
603	HLA-DRA	HLA-DRA	0.0033774376	3.3732631	0.9052631578947369	0.5784019115299139	0.2619222	6.489	0.5957875	LAG3	LAG3	0.9256925	0.39950004	0.24074074074074073	0.0	1.0670668	CD19+ B	CD8+ Cytotoxic T	1.0	0.06357122343363537	17.527489	0.86704636	0.24074074074074073
604	HLA-DQA2	HLA-DQA2	-0.12849092	1.8596526	0.8526315789473684	0.3155339949850162	0.27497602	6.489	0.5957875	LAG3	LAG3	0.9256925	0.39950004	0.24074074074074073	0.0	1.0670668	CD19+ B	CD8+ Cytotoxic T	1.0	0.06357122343363537	7.4193964	0.86704636	0.24074074074074073
605	HLA-DQA1	HLA-DQA1	-0.21188354	2.2988627	0.8842105263157894	0.3924911506068412	0.31521	6.489	0.5957875	LAG3	LAG3	0.9256925	0.39950004	0.24074074074074073	0.0	1.0670668	CD19+ B	CD8+ Cytotoxic T	1.0	0.06357122343363537	9.060017	0.86704636	0.24074074074074073
606	HLA-DRB1	HLA-DRB1	-0.16222143	3.3167157	0.9789473684210527	0.5423601558711559	0.30410764	6.489	0.5957875	LAG3	LAG3	0.9256925	0.39950004	0.24074074074074073	0.0	1.0670668	CD19+ B	CD8+ Cytotoxic T	1.0	0.06357122343363537	17.608295	0.86704636	0.24074074074074073
607	HLA-DQB1	HLA-DQB1	-0.2182715	1.8650004	0.8421052631578947	0.31624673621160543	0.22277051	6.489	0.5957875	LAG3	LAG3	0.9256925	0.39950004	0.24074074074074073	0.0	1.0670668	CD19+ B	CD8+ Cytotoxic T	1.0	0.06357122343363537	8.894551	0.86704636	0.24074074074074073
608	HLA-DPB1	HLA-DPB1	-0.036313534	2.9397588	0.8736842105263158	0.5020033990539239	0.21323624	6.489	0.5957875	LAG3	LAG3	0.9256925	0.39950004	0.24074074074074073	0.0	1.0670668	CD19+ B	CD8+ Cytotoxic T	1.0	0.06357122343363537	15.027288	0.86704636	0.24074074074074073
609	HLA-DPA1	HLA-DPA1	-0.34747934	2.8664742	0.9263157894736842	0.478174623003598	0.15815225	6.489	0.5957875	LAG3	LAG3	0.9256925	0.39950004	0.24074074074074073	0.0	1.0670668	CD19+ B	CD8+ Cytotoxic T	1.0	0.06357122343363537	15.136278	0.86704636	0.24074074074074073
610	HLA-DRB5	HLA-DRB5	-0.06636286	2.732053	0.9578947368421052	0.45012714188180125	0.31329048	6.489	0.5957875	LAG3	LAG3	0.9256925	0.39950004	0.24074074074074073	0.0	1.0670668	CD19+ B	CD8+ Cytotoxic T	1.0	0.06357122343363537	13.273344	0.86704636	0.24074074074074073
611	LGALS3	LGALS3	-0.99056804	0.4082737	0.2736842105263158	0.03440437772381935	-0.45523474	6.489	0.5957875	LAG3	LAG3	0.9256925	0.39950004	0.24074074074074073	0.0	1.0670668	CD19+ B	CD8+ Cytotoxic T	0.03492564166596867	0.06357122343363537	4.770398	0.86704636	0.24074074074074073
612	LCK	LCK	-1.0513554	0.1928	0.12631578947368421	0.0	-0.41004944	6.489	0.5957875	CD8A	CD8A_CD8B	1.1148335	0.561074	0.3148148148148148	0.04712783291541802	0.85737985	CD19+ B	CD8+ Cytotoxic T	2.0588629635242588e-05	0.41129998194455836	8.552524	2.1620398	0.12631578947368421
615	MIF	MIF	0.925364	1.4284213	0.7473684210526316	0.22310833830145882	0.6362994	6.489	0.5957875	CXCR4	CD74_CXCR4	0.59765804	0.7055926	0.37037037037037035	0.06038103140416237	0.2901744	CD19+ B	CD8+ Cytotoxic T	1.0	0.8263154117332687	10.280284	5.491374	0.37037037037037035
616	TIMP1	TIMP1	-2.0047565	0.23694736	0.14736842105263157	0.0	-0.86640024	6.489	0.5957875	CD63	CD63	-0.033849955	0.99438894	0.5370370370370371	0.16786099931961235	0.004485587	CD19+ B	CD8+ Cytotoxic T	0.0001406076461785671	0.9994537972240911	8.21389	9.10228	0.14736842105263157
617	GNAI2	GNAI2	-0.7408717	0.2679158	0.18947368421052632	0.0	-0.41053572	6.489	0.5957875	S1PR5	S1PR5	0.32938913	0.17555556	0.1111111111111111	0.0	0.33077663	CD19+ B	CD8+ Cytotoxic T	0.00047795168865613185	0.0004357203397252847	4.66732	1.2802234	0.1111111111111111
618	GNAI2	GNAI2	-0.7408717	0.2679158	0.18947368421052632	0.0	-0.41053572	6.489	0.5957875	S1PR4	S1PR4	0.17202234	1.0537778	0.6481481481481481	0.16971027962542892	0.28411382	CD19+ B	CD8+ Cytotoxic T	0.00047795168865613185	0.9999093992169296	4.66732	9.375141	0.18947368421052632
619	HLA-DRA	HLA-DRA	-1.5700426	2.4002306	0.8461538461538461	0.4028355902327816	-0.24449466	6.489	0.5957875	LAG3	LAG3	0.9256925	0.39950004	0.24074074074074073	0.0	1.0670668	CD34+	CD8+ Cytotoxic T	0.9999999999999986	0.06357122343363537	17.527489	0.86704636	0.24074074074074073
620	HLA-DQA2	HLA-DQA2	-2.317143	0.41523075	0.3076923076923077	0.037101249142167066	-0.78915703	6.489	0.5957875	LAG3	LAG3	0.9256925	0.39950004	0.24074074074074073	0.0	1.0670668	CD34+	CD8+ Cytotoxic T	0.269868332115452	0.06357122343363537	7.4193964	0.86704636	0.24074074074074073
621	HLA-DQA1	HLA-DQA1	-2.5378752	0.69861543	0.46153846153846156	0.04630914050338985	-0.69454384	6.489	0.5957875	LAG3	LAG3	0.9256925	0.39950004	0.24074074074074073	0.0	1.0670668	CD34+	CD8+ Cytotoxic T	0.7264231337010858	0.06357122343363537	9.060017	0.86704636	0.24074074074074073
622	HLA-DRB1	HLA-DRB1	-2.0682547	1.857231	0.8461538461538461	0.28598398351785026	-0.5738431	6.489	0.5957875	LAG3	LAG3	0.9256925	0.39950004	0.24074074074074073	0.0	1.0670668	CD34+	CD8+ Cytotoxic T	0.9999999873021373	0.06357122343363537	17.608295	0.86704636	0.24074074074074073
623	HLA-DQB1	HLA-DQB1	-1.5925897	0.9039231	0.5384615384615384	0.14389737338334452	-0.47199386	6.489	0.5957875	LAG3	LAG3	0.9256925	0.39950004	0.24074074074074073	0.0	1.0670668	CD34+	CD8+ Cytotoxic T	0.9308902264896468	0.06357122343363537	8.894551	0.86704636	0.24074074074074073
624	HLA-DPB1	HLA-DPB1	-2.2407284	1.5571539	0.6923076923076923	0.2324703369289261	-0.56986463	6.489	0.5957875	LAG3	LAG3	0.9256925	0.39950004	0.24074074074074073	0.0	1.0670668	CD34+	CD8+ Cytotoxic T	0.9999908099429375	0.06357122343363537	15.027288	0.86704636	0.24074074074074073
625	HLA-DPA1	HLA-DPA1	-2.168492	1.4266155	0.6153846153846154	0.21921714418111315	-0.68458533	6.489	0.5957875	LAG3	LAG3	0.9256925	0.39950004	0.24074074074074073	0.0	1.0670668	CD34+	CD8+ Cytotoxic T	0.9999019241990668	0.06357122343363537	15.136278	0.86704636	0.24074074074074073
626	HLA-DRB5	HLA-DRB5	-2.3486998	1.0559231	0.6153846153846154	0.17683772633690953	-0.83294636	6.489	0.5957875	LAG3	LAG3	0.9256925	0.39950004	0.24074074074074073	0.0	1.0670668	CD34+	CD8+ Cytotoxic T	0.9835899603683463	0.06357122343363537	13.273344	0.86704636	0.24074074074074073
627	LCK	LCK	-0.7927247	0.3016154	0.23076923076923078	0.0	-0.28644657	6.489	0.5957875	CD8A	CD8A_CD8B	1.1148335	0.561074	0.3148148148148148	0.04712783291541802	0.85737985	CD34+	CD8+ Cytotoxic T	0.1355725427671206	0.41129998194455836	8.552524	2.1620398	0.23076923076923078
629	SPON2	SPON2	-0.07109308	0.20523077	0.15384615384615385	0.0	0.12816402	6.489	0.5957875	ITGB2	ITGB2	-0.44864106	1.2768334	0.7407407407407407	0.19312490947699362	-0.22344789	CD34+	CD8+ Cytotoxic T	0.06504378318513321	0.9999999849020721	2.510991	12.169357	0.15384615384615385
630	SPON2	SPON2	-0.07109308	0.20523077	0.15384615384615385	0.0	0.12816402	6.489	0.5957875	ITGA4	ITGA4	0.22908384	0.42196292	0.25925925925925924	0.030021961956050884	0.09335324	CD34+	CD8+ Cytotoxic T	0.06504378318513321	0.08938385047007003	2.510991	3.9564362	0.15384615384615385
631	TNFSF13B	TNFSF13B	-0.10542172	0.21200001	0.15384615384615385	0.0	-0.054521818	6.489	0.5957875	HLA-DPB1	HLA-DPB1	-2.2576156	1.2818888	0.5185185185185185	0.19837417833034093	-0.72577333	CD34+	CD8+ Cytotoxic T	0.06880793824110538	0.9999999880438512	1.1739753	15.027288	0.15384615384615385
633	MIF	MIF	0.4285332	1.2953846	0.7692307692307693	0.2479966147243115	0.48568186	6.489	0.5957875	CXCR4	CD74_CXCR4	0.59765804	0.7055926	0.37037037037037035	0.06038103140416237	0.2901744	CD34+	CD8+ Cytotoxic T	0.9992142978477149	0.8263154117332687	10.280284	5.491374	0.37037037037037035
634	TIMP1	TIMP1	-1.7353225	0.40869233	0.3076923076923077	0.04249499427523506	-0.7156283	6.489	0.5957875	CD63	CD63	-0.033849955	0.99438894	0.5370370370370371	0.16786099931961235	0.004485587	CD34+	CD8+ Cytotoxic T	0.26068012058625945	0.9994537972240911	8.21389	9.10228	0.3076923076923077
635	GNAI2	GNAI2	-0.93541634	0.18353847	0.15384615384615385	0.0	-0.5171491	6.489	0.5957875	S1PR5	S1PR5	0.32938913	0.17555556	0.1111111111111111	0.0	0.33077663	CD34+	CD8+ Cytotoxic T	0.054051313877817024	0.0004357203397252847	4.66732	1.2802234	0.1111111111111111
636	GNAI2	GNAI2	-0.93541634	0.18353847	0.15384615384615385	0.0	-0.5171491	6.489	0.5957875	S1PR4	S1PR4	0.17202234	1.0537778	0.6481481481481481	0.16971027962542892	0.28411382	CD34+	CD8+ Cytotoxic T	0.054051313877817024	0.9999093992169296	4.66732	9.375141	0.15384615384615385
637	HLA-DRB1	HLA-DRB1	-4.013947	0.54993546	0.3225806451612903	0.05241562686304706	-1.3602448	6.489	0.5957875	LAG3	LAG3	0.9256925	0.39950004	0.24074074074074073	0.0	1.0670668	CD56+ NK	CD8+ Cytotoxic T	0.39470169252922355	0.06357122343363537	17.608295	0.86704636	0.24074074074074073
638	HLA-DQB1	HLA-DQB1	-2.6248589	0.24651614	0.12903225806451613	0.0	-0.947235	6.489	0.5957875	LAG3	LAG3	0.9256925	0.39950004	0.24074074074074073	0.0	1.0670668	CD56+ NK	CD8+ Cytotoxic T	0.020085863262005104	0.06357122343363537	8.894551	0.86704636	0.12903225806451613
639	HLA-DPB1	HLA-DPB1	-3.863885	0.4276774	0.22580645161290322	0.0	-1.2095951	6.489	0.5957875	LAG3	LAG3	0.9256925	0.39950004	0.24074074074074073	0.0	1.0670668	CD56+ NK	CD8+ Cytotoxic T	0.16199780084130605	0.06357122343363537	15.027288	0.86704636	0.22580645161290322
640	HLA-DPA1	HLA-DPA1	-3.8244956	0.45461285	0.25806451612903225	0.02860610360027862	-1.2534908	6.489	0.5957875	LAG3	LAG3	0.9256925	0.39950004	0.24074074074074073	0.0	1.0670668	CD56+ NK	CD8+ Cytotoxic T	0.20388343592596903	0.06357122343363537	15.136278	0.86704636	0.24074074074074073
641	HLA-DRB5	HLA-DRB5	-3.4867773	0.32787097	0.1935483870967742	0.0	-1.3308319	6.489	0.5957875	LAG3	LAG3	0.9256925	0.39950004	0.24074074074074073	0.0	1.0670668	CD56+ NK	CD8+ Cytotoxic T	0.05781297790515312	0.06357122343363537	13.273344	0.86704636	0.1935483870967742
642	LCK	LCK	0.7506505	1.036871	0.5161290322580645	0.18974418979162827	0.5487251	6.489	0.5957875	CD8A	CD8A_CD8B	1.1148335	0.561074	0.3148148148148148	0.04712783291541802	0.85737985	CD56+ NK	CD8+ Cytotoxic T	0.9953028219764197	0.41129998194455836	8.552524	2.1620398	0.3148148148148148
644	SPON2	SPON2	2.8781862	1.6563227	0.7096774193548387	0.2710548613325324	2.9503126	6.489	0.5957875	ITGB2	ITGB2	-0.44864106	1.2768334	0.7407407407407407	0.19312490947699362	-0.22344789	CD56+ NK	CD8+ Cytotoxic T	0.9999999997830865	0.9999999849020721	2.510991	12.169357	0.7096774193548387
645	SPON2	SPON2	2.8781862	1.6563227	0.7096774193548387	0.2710548613325324	2.9503126	6.489	0.5957875	ITGA4	ITGA4	0.22908384	0.42196292	0.25925925925925924	0.030021961956050884	0.09335324	CD56+ NK	CD8+ Cytotoxic T	0.9999999997830865	0.08938385047007003	2.510991	3.9564362	0.25925925925925924
647	MIF	MIF	0.32914507	1.0328065	0.5483870967741935	0.1852943502290751	0.18840271	6.489	0.5957875	CXCR4	CD74_CXCR4	0.59765804	0.7055926	0.37037037037037035	0.06038103140416237	0.2901744	CD56+ NK	CD8+ Cytotoxic T	0.9949654899402122	0.8263154117332687	10.280284	5.491374	0.37037037037037035
648	TIMP1	TIMP1	-1.3377492	0.511129	0.2903225806451613	0.052377102916951634	-0.62570083	6.489	0.5957875	CD63	CD63	-0.033849955	0.99438894	0.5370370370370371	0.16786099931961235	0.004485587	CD56+ NK	CD8+ Cytotoxic T	0.3101701768523372	0.9994537972240911	8.21389	9.10228	0.2903225806451613
649	GNAI2	GNAI2	-0.36696744	0.37303224	0.22580645161290322	0.0	-0.27771857	6.489	0.5957875	S1PR5	S1PR5	0.32938913	0.17555556	0.1111111111111111	0.0	0.33077663	CD56+ NK	CD8+ Cytotoxic T	0.09548149899594888	0.0004357203397252847	4.66732	1.2802234	0.1111111111111111
650	GNAI2	GNAI2	-0.36696744	0.37303224	0.22580645161290322	0.0	-0.27771857	6.489	0.5957875	S1PR4	S1PR4	0.17202234	1.0537778	0.6481481481481481	0.16971027962542892	0.28411382	CD56+ NK	CD8+ Cytotoxic T	0.09548149899594888	0.9999093992169296	4.66732	9.375141	0.22580645161290322
651	HLA-DRA	HLA-DRA	2.2577872	4.537684	0.9958333333333333	0.737392138462227	0.86794716	6.489	0.5957875	LAG3	LAG3	0.9256925	0.39950004	0.24074074074074073	0.0	1.0670668	Dendritic	CD8+ Cytotoxic T	1.0	0.06357122343363537	17.527489	0.86704636	0.24074074074074073
652	HLA-DQA2	HLA-DQA2	2.2382028	2.72458	0.9416666666666667	0.4574183268460502	0.9121839	6.489	0.5957875	LAG3	LAG3	0.9256925	0.39950004	0.24074074074074073	0.0	1.0670668	Dendritic	CD8+ Cytotoxic T	1.0	0.06357122343363537	7.4193964	0.86704636	0.24074074074074073
653	HLA-DQA1	HLA-DQA1	2.5941813	3.2726507	0.95	0.5525986362743535	0.9296681	6.489	0.5957875	LAG3	LAG3	0.9256925	0.39950004	0.24074074074074073	0.0	1.0670668	Dendritic	CD8+ Cytotoxic T	1.0	0.06357122343363537	9.060017	0.86704636	0.24074074074074073
654	HLA-DRB1	HLA-DRB1	2.0578656	4.2171783	1.0	0.6755470868805553	0.84578	6.489	0.5957875	LAG3	LAG3	0.9256925	0.39950004	0.24074074074074073	0.0	1.0670668	Dendritic	CD8+ Cytotoxic T	1.0	0.06357122343363537	17.608295	0.86704636	0.24074074074074073
655	HLA-DQB1	HLA-DQB1	2.2658262	2.768654	0.9208333333333333	0.46176222326046834	0.8760236	6.489	0.5957875	LAG3	LAG3	0.9256925	0.39950004	0.24074074074074073	0.0	1.0670668	Dendritic	CD8+ Cytotoxic T	1.0	0.06357122343363537	8.894551	0.86704636	0.24074074074074073
656	HLA-DPB1	HLA-DPB1	2.2892115	4.1221046	1.0	0.6667052051564549	0.8829119	6.489	0.5957875	LAG3	LAG3	0.9256925	0.39950004	0.24074074074074073	0.0	1.0670668	Dendritic	CD8+ Cytotoxic T	1.0	0.06357122343363537	15.027288	0.86704636	0.24074074074074073
657	HLA-DPA1	HLA-DPA1	2.1195254	4.077455	0.9958333333333333	0.6472203117423119	0.8669294	6.489	0.5957875	LAG3	LAG3	0.9256925	0.39950004	0.24074074074074073	0.0	1.0670668	Dendritic	CD8+ Cytotoxic T	1.0	0.06357122343363537	15.136278	0.86704636	0.24074074074074073
658	HLA-DRB5	HLA-DRB5	1.8861861	3.4981003	0.9958333333333333	0.5613249576420303	0.8371592	6.489	0.5957875	LAG3	LAG3	0.9256925	0.39950004	0.24074074074074073	0.0	1.0670668	Dendritic	CD8+ Cytotoxic T	1.0	0.06357122343363537	13.273344	0.86704636	0.24074074074074073
659	LGALS3	LGALS3	0.56622374	1.2049205	0.6666666666666666	0.18217368440264808	0.36184305	6.489	0.5957875	LAG3	LAG3	0.9256925	0.39950004	0.24074074074074073	0.0	1.0670668	Dendritic	CD8+ Cytotoxic T	1.0	0.06357122343363537	4.770398	0.86704636	0.24074074074074073
660	LCK	LCK	-1.335245	0.16955	0.11666666666666667	0.0	-0.43645987	6.489	0.5957875	CD8A	CD8A_CD8B	1.1148335	0.561074	0.3148148148148148	0.04712783291541802	0.85737985	Dendritic	CD8+ Cytotoxic T	3.5076514099294997e-13	0.41129998194455836	8.552524	2.1620398	0.11666666666666667
662	ICAM4	ICAM4	-0.29680377	0.18543336	0.11666666666666667	0.0	-0.07471408	6.489	0.5957875	ITGB2	ITGB2	-0.44864106	1.2768334	0.7407407407407407	0.19312490947699362	-0.22344789	Dendritic	CD8+ Cytotoxic T	2.180566905974647e-12	0.9999999849020721	1.2610252	12.169357	0.11666666666666667
663	S100A8	S100A8	0.59848803	0.37653744	0.20416666666666666	0.0	0.22496074	6.489	0.5957875	ITGB2	ITGB2	-0.44864106	1.2768334	0.7407407407407407	0.19312490947699362	-0.22344789	Dendritic	CD8+ Cytotoxic T	5.5155261339659416e-05	0.9999999849020721	1.0063224	12.169357	0.20416666666666666
664	S100A9	S100A9	1.1581439	1.320579	0.5833333333333334	0.19460819162755055	0.41664618	6.489	0.5957875	ITGB2	ITGB2	-0.44864106	1.2768334	0.7407407407407407	0.19312490947699362	-0.22344789	Dendritic	CD8+ Cytotoxic T	1.0	0.9999999849020721	3.6253204	12.169357	0.5833333333333334
665	ICAM4	ICAM4	-0.29680377	0.18543336	0.11666666666666667	0.0	-0.07471408	6.489	0.5957875	ITGA4	ITGA4	0.22908384	0.42196292	0.25925925925925924	0.030021961956050884	0.09335324	Dendritic	CD8+ Cytotoxic T	2.180566905974647e-12	0.08938385047007003	1.2610252	3.9564362	0.11666666666666667
666	TNFSF13B	TNFSF13B	0.53698057	0.4223292	0.2875	0.045365234932875004	0.31504148	6.489	0.5957875	HLA-DPB1	HLA-DPB1	-2.2576156	1.2818888	0.5185185185185185	0.19837417833034093	-0.72577333	Dendritic	CD8+ Cytotoxic T	0.0008624651791205049	0.9999999880438512	1.1739753	15.027288	0.2875
668	MIF	MIF	-0.48486423	0.70390415	0.4708333333333333	0.053744800599173206	-0.18396597	6.489	0.5957875	CXCR4	CD74_CXCR4	0.59765804	0.7055926	0.37037037037037035	0.06038103140416237	0.2901744	Dendritic	CD8+ Cytotoxic T	0.9149889829514922	0.8263154117332687	10.280284	5.491374	0.37037037037037035
669	TIMP1	TIMP1	0.43699574	1.6372124	0.7916666666666666	0.28247804493306683	0.3628692	6.489	0.5957875	CD63	CD63	-0.033849955	0.99438894	0.5370370370370371	0.16786099931961235	0.004485587	Dendritic	CD8+ Cytotoxic T	1.0	0.9994537972240911	8.21389	9.10228	0.5370370370370371
670	GNAI2	GNAI2	0.33170164	0.7704043	0.5083333333333333	0.13506511346027777	0.22437172	6.489	0.5957875	S1PR5	S1PR5	0.32938913	0.17555556	0.1111111111111111	0.0	0.33077663	Dendritic	CD8+ Cytotoxic T	0.9925815228089819	0.0004357203397252847	4.66732	1.2802234	0.1111111111111111
671	GNAI2	GNAI2	0.33170164	0.7704043	0.5083333333333333	0.13506511346027777	0.22437172	6.489	0.5957875	S1PR4	S1PR4	0.17202234	1.0537778	0.6481481481481481	0.16971027962542892	0.28411382	Dendritic	CD8+ Cytotoxic T	0.9925815228089819	0.9999093992169296	4.66732	9.375141	0.5083333333333333
672	HLA-DRA	HLA-DRA	-4.079347	0.62527937	0.3235294117647059	0.0549294969073924	-1.1682724	6.489	0.5957875	LAG3	LAG3	0.36231816	0.20246512	0.13953488372093023	0.0	0.4397079	CD4+/CD25 T Reg	CD8+/CD45RA+ Naive Cytotoxic	0.7286889188981318	0.004453216364959095	17.527489	0.86704636	0.13953488372093023
673	HLA-DQA2	HLA-DQA2	-2.7673802	0.19695589	0.11764705882352941	0.0	-0.94996464	6.489	0.5957875	LAG3	LAG3	0.36231816	0.20246512	0.13953488372093023	0.0	0.4397079	CD4+/CD25 T Reg	CD8+/CD45RA+ Naive Cytotoxic	0.00037178326702281433	0.004453216364959095	7.4193964	0.86704636	0.11764705882352941
674	HLA-DQA1	HLA-DQA1	-3.4323611	0.25389707	0.16176470588235295	0.0	-0.97516006	6.489	0.5957875	LAG3	LAG3	0.36231816	0.20246512	0.13953488372093023	0.0	0.4397079	CD4+/CD25 T Reg	CD8+/CD45RA+ Naive Cytotoxic	0.0022300343666484396	0.004453216364959095	9.060017	0.86704636	0.13953488372093023
675	HLA-DRB1	HLA-DRB1	-3.038188	0.853603	0.38235294117647056	0.06700763122262769	-1.1775742	6.489	0.5957875	LAG3	LAG3	0.36231816	0.20246512	0.13953488372093023	0.0	0.4397079	CD4+/CD25 T Reg	CD8+/CD45RA+ Naive Cytotoxic	0.9968469717721203	0.004453216364959095	17.608295	0.86704636	0.13953488372093023
676	HLA-DQB1	HLA-DQB1	-2.6096325	0.40177944	0.27941176470588236	0.047667208347273844	-0.83499503	6.489	0.5957875	LAG3	LAG3	0.36231816	0.20246512	0.13953488372093023	0.0	0.4397079	CD4+/CD25 T Reg	CD8+/CD45RA+ Naive Cytotoxic	0.07093271103341872	0.004453216364959095	8.894551	0.86704636	0.13953488372093023
677	HLA-DPB1	HLA-DPB1	-3.8635974	0.4968235	0.25	0.01115349071776817	-1.1704303	6.489	0.5957875	LAG3	LAG3	0.36231816	0.20246512	0.13953488372093023	0.0	0.4397079	CD4+/CD25 T Reg	CD8+/CD45RA+ Naive Cytotoxic	0.2791671232995886	0.004453216364959095	15.027288	0.86704636	0.13953488372093023
678	HLA-DPA1	HLA-DPA1	-3.8492327	0.50217646	0.27941176470588236	0.04841847926088989	-1.2256517	6.489	0.5957875	LAG3	LAG3	0.36231816	0.20246512	0.13953488372093023	0.0	0.4397079	CD4+/CD25 T Reg	CD8+/CD45RA+ Naive Cytotoxic	0.29613327011483215	0.004453216364959095	15.136278	0.86704636	0.13953488372093023
679	HLA-DRB5	HLA-DRB5	-2.486073	0.69292647	0.3382352941176471	0.05728925853730694	-1.0811851	6.489	0.5957875	LAG3	LAG3	0.36231816	0.20246512	0.13953488372093023	0.0	0.4397079	CD4+/CD25 T Reg	CD8+/CD45RA+ Naive Cytotoxic	0.8920906635902193	0.004453216364959095	13.273344	0.86704636	0.13953488372093023
680	LGALS3	LGALS3	-0.6407143	0.51305884	0.3088235294117647	0.050152181987488775	-0.34776267	6.489	0.5957875	LAG3	LAG3	0.36231816	0.20246512	0.13953488372093023	0.0	0.4397079	CD4+/CD25 T Reg	CD8+/CD45RA+ Naive Cytotoxic	0.3320033242753163	0.004453216364959095	4.770398	0.86704636	0.13953488372093023
681	LCK	LCK	1.5311964	1.6345147	0.8382352941176471	0.2728656257295575	1.2275844	6.489	0.5957875	CD8A	CD8A_CD8B	1.3206489	0.824093	0.5116279069767442	0.14967637405197473	1.4016948	CD4+/CD25 T Reg	CD8+/CD45RA+ Naive Cytotoxic	1.0	0.9832911401896091	8.552524	2.1620398	0.5116279069767442
683	CD40LG	CD40LG	0.79986435	0.37026474	0.23529411764705882	0.0	0.7728271	6.489	0.5957875	CD53	CD53	-0.24782658	1.2962558	0.6976744186046512	0.18695099472980659	-0.20421237	CD4+/CD25 T Reg	CD8+/CD45RA+ Naive Cytotoxic	0.03904721710237656	0.99999999495925	1.5392219	14.480906	0.23529411764705882
685	MIF	MIF	-0.09518778	0.84130895	0.5147058823529411	0.15038912331586793	-0.028402226	6.489	0.5957875	CXCR4	CD74_CXCR4	0.7072073	0.97260463	0.6046511627906976	0.1594429062626599	0.6403263	CD4+/CD25 T Reg	CD8+/CD45RA+ Naive Cytotoxic	0.9955664757134994	0.9994431050469592	10.280284	5.491374	0.5147058823529411
686	TIMP1	TIMP1	-1.2319012	0.62005883	0.36764705882352944	0.054255279626898606	-0.5300735	6.489	0.5957875	CD63	CD63	-0.91755545	0.55279076	0.37209302325581395	0.051279087783819705	-0.4429068	CD4+/CD25 T Reg	CD8+/CD45RA+ Naive Cytotoxic	0.7123696469156185	0.522788244586276	8.21389	9.10228	0.36764705882352944
687	GNAI2	GNAI2	-0.10652959	0.5194706	0.3235294117647059	0.050710818244206035	-0.09268982	6.489	0.5957875	S1PR4	S1PR4	0.43495166	1.2067674	0.6976744186046512	0.18182694018313222	0.4529604	CD4+/CD25 T Reg	CD8+/CD45RA+ Naive Cytotoxic	0.35391114371649046	0.9999997751391996	4.66732	9.375141	0.3235294117647059
688	HLA-DRA	HLA-DRA	-2.7107615	1.175375	0.5	0.12235129040338924	-0.8819736	6.489	0.5957875	LAG3	LAG3	0.36231816	0.20246512	0.13953488372093023	0.0	0.4397079	CD4+/CD45RA+/CD25- Naive T	CD8+/CD45RA+ Naive Cytotoxic	0.968408923097902	0.004453216364959095	17.527489	0.86704636	0.13953488372093023
689	HLA-DQA2	HLA-DQA2	-1.896609	0.466	0.25	0.012386346551351776	-0.7517544	6.489	0.5957875	LAG3	LAG3	0.36231816	0.20246512	0.13953488372093023	0.0	0.4397079	CD4+/CD45RA+/CD25- Naive T	CD8+/CD45RA+ Naive Cytotoxic	0.33199779982474964	0.004453216364959095	7.4193964	0.86704636	0.13953488372093023
690	HLA-DQA1	HLA-DQA1	-3.0920165	0.38975	0.25	0.012405609672585772	-0.88943744	6.489	0.5957875	LAG3	LAG3	0.36231816	0.20246512	0.13953488372093023	0.0	0.4397079	CD4+/CD45RA+/CD25- Naive T	CD8+/CD45RA+ Naive Cytotoxic	0.24799857373112194	0.004453216364959095	9.060017	0.86704636	0.13953488372093023
691	HLA-DRB1	HLA-DRB1	-2.430323	1.17125	0.5	0.14401294751800336	-0.98649377	6.489	0.5957875	LAG3	LAG3	0.36231816	0.20246512	0.13953488372093023	0.0	0.4397079	CD4+/CD45RA+/CD25- Naive T	CD8+/CD45RA+ Naive Cytotoxic	0.9674505067682161	0.004453216364959095	17.608295	0.86704636	0.13953488372093023
692	HLA-DQB1	HLA-DQB1	-2.1281514	0.67375004	0.5	0.08773501375325084	-0.6383865	6.489	0.5957875	LAG3	LAG3	0.36231816	0.20246512	0.13953488372093023	0.0	0.4397079	CD4+/CD45RA+/CD25- Naive T	CD8+/CD45RA+ Naive Cytotoxic	0.5936447951051834	0.004453216364959095	8.894551	0.86704636	0.13953488372093023
693	HLA-DPB1	HLA-DPB1	-3.0333498	0.800875	0.375	0.05799237337011742	-0.9982177	6.489	0.5957875	LAG3	LAG3	0.36231816	0.20246512	0.13953488372093023	0.0	0.4397079	CD4+/CD45RA+/CD25- Naive T	CD8+/CD45RA+ Naive Cytotoxic	0.7414198861041723	0.004453216364959095	15.027288	0.86704636	0.13953488372093023
694	HLA-DPA1	HLA-DPA1	-2.8326395	0.81275004	0.375	0.06085298533760607	-1.0438758	6.489	0.5957875	LAG3	LAG3	0.36231816	0.20246512	0.13953488372093023	0.0	0.4397079	CD4+/CD45RA+/CD25- Naive T	CD8+/CD45RA+ Naive Cytotoxic	0.7536757998677389	0.004453216364959095	15.136278	0.86704636	0.13953488372093023
695	HLA-DRB5	HLA-DRB5	-2.0690842	0.73225	0.375	0.04901564176007514	-1.054293	6.489	0.5957875	LAG3	LAG3	0.36231816	0.20246512	0.13953488372093023	0.0	0.4397079	CD4+/CD45RA+/CD25- Naive T	CD8+/CD45RA+ Naive Cytotoxic	0.6649353543898711	0.004453216364959095	13.273344	0.86704636	0.13953488372093023
696	LGALS3	LGALS3	-1.3356731	0.286625	0.25	0.009679842998293924	-0.58000326	6.489	0.5957875	LAG3	LAG3	0.36231816	0.20246512	0.13953488372093023	0.0	0.4397079	CD4+/CD45RA+/CD25- Naive T	CD8+/CD45RA+ Naive Cytotoxic	0.15528067203318802	0.004453216364959095	4.770398	0.86704636	0.13953488372093023
697	LCK	LCK	0.80080247	0.9397501	0.5	0.0978964428196986	0.4384061	6.489	0.5957875	CD8A	CD8A_CD8B	1.3206489	0.824093	0.5116279069767442	0.14967637405197473	1.4016948	CD4+/CD45RA+/CD25- Naive T	CD8+/CD45RA+ Naive Cytotoxic	0.8635693429850965	0.9832911401896091	8.552524	2.1620398	0.5
699	CD40LG	CD40LG	0.5064282	0.24025	0.125	0.0	0.4166692	6.489	0.5957875	CD53	CD53	-0.24782658	1.2962558	0.6976744186046512	0.18695099472980659	-0.20421237	CD4+/CD45RA+/CD25- Naive T	CD8+/CD45RA+ Naive Cytotoxic	0.12223158171011461	0.99999999495925	1.5392219	14.480906	0.125
701	MIF	MIF	0.8088082	1.4755	0.75	0.25563454161170374	0.6896004	6.489	0.5957875	CXCR4	CD74_CXCR4	0.7072073	0.97260463	0.6046511627906976	0.1594429062626599	0.6403263	CD4+/CD45RA+/CD25- Naive T	CD8+/CD45RA+ Naive Cytotoxic	0.9976561568755408	0.9994431050469592	10.280284	5.491374	0.6046511627906976
702	TIMP1	TIMP1	-1.572302	0.5165	0.375	0.049930653222832126	-0.62098587	6.489	0.5957875	CD63	CD63	-0.91755545	0.55279076	0.37209302325581395	0.051279087783819705	-0.4429068	CD4+/CD45RA+/CD25- Naive T	CD8+/CD45RA+ Naive Cytotoxic	0.3931128415412852	0.522788244586276	8.21389	9.10228	0.37209302325581395
703	GNAI2	GNAI2	-0.0021134615	0.589	0.375	0.04666551226487074	-0.004837513	6.489	0.5957875	S1PR4	S1PR4	0.43495166	1.2067674	0.6976744186046512	0.18182694018313222	0.4529604	CD4+/CD45RA+/CD25- Naive T	CD8+/CD45RA+ Naive Cytotoxic	0.48526849628415064	0.9999997751391996	4.66732	9.375141	0.375
704	HLA-DRA	HLA-DRA	-4.5826817	0.52257895	0.3157894736842105	0.05222299335433454	-1.2217228	6.489	0.5957875	LAG3	LAG3	0.36231816	0.20246512	0.13953488372093023	0.0	0.4397079	CD4+/CD45RO+ Memory	CD8+/CD45RA+ Naive Cytotoxic	0.38282787801528084	0.004453216364959095	17.527489	0.86704636	0.13953488372093023
705	HLA-DRB1	HLA-DRB1	-3.8463407	0.4199474	0.21052631578947367	0.0	-1.4384387	6.489	0.5957875	LAG3	LAG3	0.36231816	0.20246512	0.13953488372093023	0.0	0.4397079	CD4+/CD45RO+ Memory	CD8+/CD45RA+ Naive Cytotoxic	0.2107620073739293	0.004453216364959095	17.608295	0.86704636	0.13953488372093023
706	HLA-DQB1	HLA-DQB1	-2.93739	0.21478948	0.15789473684210525	0.0	-0.97016996	6.489	0.5957875	LAG3	LAG3	0.36231816	0.20246512	0.13953488372093023	0.0	0.4397079	CD4+/CD45RO+ Memory	CD8+/CD45RA+ Naive Cytotoxic	0.03478521382819743	0.004453216364959095	8.894551	0.86704636	0.13953488372093023
707	HLA-DPB1	HLA-DPB1	-4.278796	0.28778946	0.15789473684210525	0.0	-1.2888271	6.489	0.5957875	LAG3	LAG3	0.36231816	0.20246512	0.13953488372093023	0.0	0.4397079	CD4+/CD45RO+ Memory	CD8+/CD45RA+ Naive Cytotoxic	0.07283610680290925	0.004453216364959095	15.027288	0.86704636	0.13953488372093023
708	HLA-DPA1	HLA-DPA1	-3.8976426	0.49642107	0.3157894736842105	0.044479119874248435	-1.2290206	6.489	0.5957875	LAG3	LAG3	0.36231816	0.20246512	0.13953488372093023	0.0	0.4397079	CD4+/CD45RO+ Memory	CD8+/CD45RA+ Naive Cytotoxic	0.33470593541013066	0.004453216364959095	15.136278	0.86704636	0.13953488372093023
709	HLA-DRB5	HLA-DRB5	-3.3401375	0.29121053	0.15789473684210525	0.0	-1.3559023	6.489	0.5957875	LAG3	LAG3	0.36231816	0.20246512	0.13953488372093023	0.0	0.4397079	CD4+/CD45RO+ Memory	CD8+/CD45RA+ Naive Cytotoxic	0.075198303185315	0.004453216364959095	13.273344	0.86704636	0.13953488372093023
710	LGALS3	LGALS3	-1.4716249	0.16547368	0.10526315789473684	0.0	-0.70426154	6.489	0.5957875	LAG3	LAG3	0.36231816	0.20246512	0.13953488372093023	0.0	0.4397079	CD4+/CD45RO+ Memory	CD8+/CD45RA+ Naive Cytotoxic	0.01980940369968755	0.004453216364959095	4.770398	0.86704636	0.10526315789473684
711	LCK	LCK	1.188534	1.4533157	0.7368421052631579	0.2489019963487309	1.0217619	6.489	0.5957875	CD8A	CD8A_CD8B	1.3206489	0.824093	0.5116279069767442	0.14967637405197473	1.4016948	CD4+/CD45RO+ Memory	CD8+/CD45RA+ Naive Cytotoxic	0.9999909916829426	0.9832911401896091	8.552524	2.1620398	0.5116279069767442
713	CD40LG	CD40LG	0.7847147	0.41378945	0.2631578947368421	0.024175528307145745	0.8920571	6.489	0.5957875	CD53	CD53	-0.24782658	1.2962558	0.6976744186046512	0.18695099472980659	-0.20421237	CD4+/CD45RO+ Memory	CD8+/CD45RA+ Naive Cytotoxic	0.20210574671073656	0.99999999495925	1.5392219	14.480906	0.2631578947368421
715	MIF	MIF	0.19396627	0.94984215	0.5263157894736842	0.16354600505025602	0.09447424	6.489	0.5957875	CXCR4	CD74_CXCR4	0.7072073	0.97260463	0.6046511627906976	0.1594429062626599	0.6403263	CD4+/CD45RO+ Memory	CD8+/CD45RA+ Naive Cytotoxic	0.9646407580633922	0.9994431050469592	10.280284	5.491374	0.5263157894736842
716	TIMP1	TIMP1	-1.0577443	0.71963155	0.42105263157894735	0.05621051111815414	-0.44265994	6.489	0.5957875	CD63	CD63	-0.91755545	0.55279076	0.37209302325581395	0.051279087783819705	-0.4429068	CD4+/CD45RO+ Memory	CD8+/CD45RA+ Naive Cytotoxic	0.7494997118988933	0.522788244586276	8.21389	9.10228	0.37209302325581395
717	GNAI2	GNAI2	-0.5598338	0.35068423	0.2631578947368421	0.021690554666930817	-0.30595595	6.489	0.5957875	S1PR4	S1PR4	0.43495166	1.2067674	0.6976744186046512	0.18182694018313222	0.4529604	CD4+/CD45RO+ Memory	CD8+/CD45RA+ Naive Cytotoxic	0.12608907393325441	0.9999997751391996	4.66732	9.375141	0.2631578947368421
718	HLA-DRA	HLA-DRA	-2.9134417	0.939926	0.37037037037037035	0.08296733211624363	-1.0045141	6.489	0.5957875	LAG3	LAG3	0.36231816	0.20246512	0.13953488372093023	0.0	0.4397079	CD8+ Cytotoxic T	CD8+/CD45RA+ Naive Cytotoxic	0.9976503307327512	0.004453216364959095	17.527489	0.86704636	0.13953488372093023
719	HLA-DQA2	HLA-DQA2	-2.3389668	0.31631482	0.16666666666666666	0.0	-0.8620307	6.489	0.5957875	LAG3	LAG3	0.36231816	0.20246512	0.13953488372093023	0.0	0.4397079	CD8+ Cytotoxic T	CD8+/CD45RA+ Naive Cytotoxic	0.014066909777026506	0.004453216364959095	7.4193964	0.86704636	0.13953488372093023
720	HLA-DQA1	HLA-DQA1	-2.7965994	0.43603706	0.24074074074074073	0.0	-0.86023	6.489	0.5957875	LAG3	LAG3	0.36231816	0.20246512	0.13953488372093023	0.0	0.4397079	CD8+ Cytotoxic T	CD8+/CD45RA+ Naive Cytotoxic	0.10912211961068363	0.004453216364959095	9.060017	0.86704636	0.13953488372093023
721	HLA-DRB1	HLA-DRB1	-2.2999468	1.445963	0.6481481481481481	0.20761096035476273	-0.8212409	6.489	0.5957875	LAG3	LAG3	0.36231816	0.20246512	0.13953488372093023	0.0	0.4397079	CD8+ Cytotoxic T	CD8+/CD45RA+ Naive Cytotoxic	0.9999999999974437	0.004453216364959095	17.608295	0.86704636	0.13953488372093023
722	HLA-DQB1	HLA-DQB1	-2.5179114	0.38218516	0.24074074074074073	0.0	-0.8491596	6.489	0.5957875	LAG3	LAG3	0.36231816	0.20246512	0.13953488372093023	0.0	0.4397079	CD8+ Cytotoxic T	CD8+/CD45RA+ Naive Cytotoxic	0.0479647161046452	0.004453216364959095	8.894551	0.86704636	0.13953488372093023
723	HLA-DPB1	HLA-DPB1	-2.2576156	1.2818888	0.5185185185185185	0.19837417833034093	-0.72577333	6.489	0.5957875	LAG3	LAG3	0.36231816	0.20246512	0.13953488372093023	0.0	0.4397079	CD8+ Cytotoxic T	CD8+/CD45RA+ Naive Cytotoxic	0.9999999880438512	0.004453216364959095	15.027288	0.86704636	0.13953488372093023
724	HLA-DPA1	HLA-DPA1	-2.601099	1.0987962	0.5185185185185185	0.17255162617531103	-0.8764554	6.489	0.5957875	LAG3	LAG3	0.36231816	0.20246512	0.13953488372093023	0.0	0.4397079	CD8+ Cytotoxic T	CD8+/CD45RA+ Naive Cytotoxic	0.9999799100156407	0.004453216364959095	15.136278	0.86704636	0.13953488372093023
725	HLA-DRB5	HLA-DRB5	-2.1747606	1.0132037	0.5185185185185185	0.15830636833161882	-0.8621605	6.489	0.5957875	LAG3	LAG3	0.36231816	0.20246512	0.13953488372093023	0.0	0.4397079	CD8+ Cytotoxic T	CD8+/CD45RA+ Naive Cytotoxic	0.999683548458335	0.004453216364959095	13.273344	0.86704636	0.13953488372093023
726	LGALS3	LGALS3	-0.7613834	0.35705554	0.2037037037037037	0.0	-0.50776666	6.489	0.5957875	LAG3	LAG3	0.36231816	0.20246512	0.13953488372093023	0.0	0.4397079	CD8+ Cytotoxic T	CD8+/CD45RA+ Naive Cytotoxic	0.030929685956551718	0.004453216364959095	4.770398	0.86704636	0.13953488372093023
727	LCK	LCK	0.9643241	1.2353704	0.6481481481481481	0.1918535228081969	0.774199	6.489	0.5957875	CD8A	CD8A_CD8B	1.3206489	0.824093	0.5116279069767442	0.14967637405197473	1.4016948	CD8+ Cytotoxic T	CD8+/CD45RA+ Naive Cytotoxic	0.9999999037133518	0.9832911401896091	8.552524	2.1620398	0.5116279069767442
729	CD40LG	CD40LG	0.52735645	0.30131483	0.2037037037037037	0.0	0.5839479	6.489	0.5957875	CD53	CD53	-0.24782658	1.2962558	0.6976744186046512	0.18695099472980659	-0.20421237	CD8+ Cytotoxic T	CD8+/CD45RA+ Naive Cytotoxic	0.010273117609126426	0.99999999495925	1.5392219	14.480906	0.2037037037037037
730	SPON2	SPON2	0.43094915	0.3317963	0.2037037037037037	0.0	0.37431395	6.489	0.5957875	ITGB2	ITGB2	-1.0290922	0.87869763	0.5581395348837209	0.15316304377459278	-0.6401493	CD8+ Cytotoxic T	CD8+/CD45RA+ Naive Cytotoxic	0.019191903381628846	0.9945146335020377	2.510991	12.169357	0.2037037037037037
731	SPON2	SPON2	0.43094915	0.3317963	0.2037037037037037	0.0	0.37431395	6.489	0.5957875	ITGA4	ITGA4	-0.37821162	0.24209301	0.18604651162790697	0.0	-0.17708965	CD8+ Cytotoxic T	CD8+/CD45RA+ Naive Cytotoxic	0.019191903381628846	0.010353418095264437	2.510991	3.9564362	0.18604651162790697
733	MIF	MIF	0.14049459	1.0239073	0.6296296296296297	0.16341116205343179	0.17832763	6.489	0.5957875	CXCR4	CD74_CXCR4	0.7072073	0.97260463	0.6046511627906976	0.1594429062626599	0.6403263	CD8+ Cytotoxic T	CD8+/CD45RA+ Naive Cytotoxic	0.9997702432619795	0.9994431050469592	10.280284	5.491374	0.6046511627906976
734	TIMP1	TIMP1	-1.2440416	0.64179623	0.4074074074074074	0.053898909013604	-0.51099044	6.489	0.5957875	CD63	CD63	-0.91755545	0.55279076	0.37209302325581395	0.051279087783819705	-0.4429068	CD8+ Cytotoxic T	CD8+/CD45RA+ Naive Cytotoxic	0.6649128959309756	0.522788244586276	8.21389	9.10228	0.37209302325581395
735	GNAI2	GNAI2	-0.68547946	0.27168518	0.18518518518518517	0.0	-0.40577316	6.489	0.5957875	S1PR4	S1PR4	0.43495166	1.2067674	0.6976744186046512	0.18182694018313222	0.4529604	CD8+ Cytotoxic T	CD8+/CD45RA+ Naive Cytotoxic	0.005311705070188978	0.9999997751391996	4.66732	9.375141	0.18518518518518517
736	HLA-DRA	HLA-DRA	-4.274893	0.37451166	0.18604651162790697	0.0	-1.2987853	6.489	0.5957875	LAG3	LAG3	0.36231816	0.20246512	0.13953488372093023	0.0	0.4397079	CD8+/CD45RA+ Naive Cytotoxic	CD8+/CD45RA+ Naive Cytotoxic	0.09628542273289598	0.004453216364959095	17.527489	0.86704636	0.13953488372093023
737	HLA-DRB1	HLA-DRB1	-3.9634562	0.4793256	0.2558139534883721	0.022942672473562138	-1.4027203	6.489	0.5957875	LAG3	LAG3	0.36231816	0.20246512	0.13953488372093023	0.0	0.4397079	CD8+/CD45RA+ Naive Cytotoxic	CD8+/CD45RA+ Naive Cytotoxic	0.30736154208251737	0.004453216364959095	17.608295	0.86704636	0.13953488372093023
738	HLA-DQB1	HLA-DQB1	-3.0688107	0.16493022	0.11627906976744186	0.0	-1.0062137	6.489	0.5957875	LAG3	LAG3	0.36231816	0.20246512	0.13953488372093023	0.0	0.4397079	CD8+/CD45RA+ Naive Cytotoxic	CD8+/CD45RA+ Naive Cytotoxic	0.0018539781709815608	0.004453216364959095	8.894551	0.86704636	0.11627906976744186
739	HLA-DPB1	HLA-DPB1	-4.364337	0.28225583	0.16279069767441862	0.0	-1.2919608	6.489	0.5957875	LAG3	LAG3	0.36231816	0.20246512	0.13953488372093023	0.0	0.4397079	CD8+/CD45RA+ Naive Cytotoxic	CD8+/CD45RA+ Naive Cytotoxic	0.022381808908700503	0.004453216364959095	15.027288	0.86704636	0.13953488372093023
740	HLA-DPA1	HLA-DPA1	-4.7509522	0.16630232	0.11627906976744186	0.0	-1.422237	6.489	0.5957875	LAG3	LAG3	0.36231816	0.20246512	0.13953488372093023	0.0	0.4397079	CD8+/CD45RA+ Naive Cytotoxic	CD8+/CD45RA+ Naive Cytotoxic	0.001916881161813824	0.004453216364959095	15.136278	0.86704636	0.11627906976744186
741	HLA-DRB5	HLA-DRB5	-3.786148	0.26041862	0.18604651162790697	0.0	-1.3769598	6.489	0.5957875	LAG3	LAG3	0.36231816	0.20246512	0.13953488372093023	0.0	0.4397079	CD8+/CD45RA+ Naive Cytotoxic	CD8+/CD45RA+ Naive Cytotoxic	0.014872332919758108	0.004453216364959095	13.273344	0.86704636	0.13953488372093023
742	LGALS3	LGALS3	-1.296674	0.20932558	0.11627906976744186	0.0	-0.65928525	6.489	0.5957875	LAG3	LAG3	0.36231816	0.20246512	0.13953488372093023	0.0	0.4397079	CD8+/CD45RA+ Naive Cytotoxic	CD8+/CD45RA+ Naive Cytotoxic	0.005184364906290516	0.004453216364959095	4.770398	0.86704636	0.11627906976744186
743	LCK	LCK	1.2127681	1.4575813	0.7674418604651163	0.2374980839067345	1.0266072	6.489	0.5957875	CD8A	CD8A_CD8B	1.3206489	0.824093	0.5116279069767442	0.14967637405197473	1.4016948	CD8+/CD45RA+ Naive Cytotoxic	CD8+/CD45RA+ Naive Cytotoxic	0.9999999999983007	0.9832911401896091	8.552524	2.1620398	0.5116279069767442
746	MIF	MIF	0.15922523	1.0073953	0.6046511627906976	0.16229388265087957	0.15963344	6.489	0.5957875	CXCR4	CD74_CXCR4	0.7072073	0.97260463	0.6046511627906976	0.1594429062626599	0.6403263	CD8+/CD45RA+ Naive Cytotoxic	CD8+/CD45RA+ Naive Cytotoxic	0.9997886711424563	0.9994431050469592	10.280284	5.491374	0.6046511627906976
747	TIMP1	TIMP1	-1.2197433	0.5982093	0.3488372093023256	0.05177993582502126	-0.54925466	6.489	0.5957875	CD63	CD63	-0.91755545	0.55279076	0.37209302325581395	0.051279087783819705	-0.4429068	CD8+/CD45RA+ Naive Cytotoxic	CD8+/CD45RA+ Naive Cytotoxic	0.6567721302980041	0.522788244586276	8.21389	9.10228	0.3488372093023256
748	GNAI2	GNAI2	-0.07889116	0.5087674	0.3023255813953488	0.04867853311982824	-0.10621354	6.489	0.5957875	S1PR4	S1PR4	0.43495166	1.2067674	0.6976744186046512	0.18182694018313222	0.4529604	CD8+/CD45RA+ Naive Cytotoxic	CD8+/CD45RA+ Naive Cytotoxic	0.39023013202653967	0.9999997751391996	4.66732	9.375141	0.3023255813953488
749	HLA-DRA	HLA-DRA	-0.7562399	3.3535428	1.0	0.5278548522058293	0.25165862	6.489	0.5957875	LAG3	LAG3	0.36231816	0.20246512	0.13953488372093023	0.0	0.4397079	CD14+ Monocyte	CD8+/CD45RA+ Naive Cytotoxic	1.0	0.004453216364959095	17.527489	0.86704636	0.13953488372093023
750	HLA-DQA2	HLA-DQA2	-0.89270043	1.2765816	0.627906976744186	0.19976113683742394	-0.15458368	6.489	0.5957875	LAG3	LAG3	0.36231816	0.20246512	0.13953488372093023	0.0	0.4397079	CD14+ Monocyte	CD8+/CD45RA+ Naive Cytotoxic	0.9999999999999896	0.004453216364959095	7.4193964	0.86704636	0.13953488372093023
751	HLA-DQA1	HLA-DQA1	-1.2712383	1.5174031	0.689922480620155	0.21829250517639115	-0.17789002	6.489	0.5957875	LAG3	LAG3	0.36231816	0.20246512	0.13953488372093023	0.0	0.4397079	CD14+ Monocyte	CD8+/CD45RA+ Naive Cytotoxic	1.0	0.004453216364959095	9.060017	0.86704636	0.13953488372093023
752	HLA-DRB1	HLA-DRB1	-0.39131165	3.2971468	1.0	0.5217676186337296	0.29233634	6.489	0.5957875	LAG3	LAG3	0.36231816	0.20246512	0.13953488372093023	0.0	0.4397079	CD14+ Monocyte	CD8+/CD45RA+ Naive Cytotoxic	1.0	0.004453216364959095	17.608295	0.86704636	0.13953488372093023
753	HLA-DQB1	HLA-DQB1	-0.92045903	1.2730231	0.6124031007751938	0.19976113683742394	-0.20517074	6.489	0.5957875	LAG3	LAG3	0.36231816	0.20246512	0.13953488372093023	0.0	0.4397079	CD14+ Monocyte	CD8+/CD45RA+ Naive Cytotoxic	0.9999999999999857	0.004453216364959095	8.894551	0.86704636	0.13953488372093023
754	HLA-DPB1	HLA-DPB1	-0.8526602	2.8309608	0.9534883720930233	0.4592002017280626	0.15161428	6.489	0.5957875	LAG3	LAG3	0.36231816	0.20246512	0.13953488372093023	0.0	0.4397079	CD14+ Monocyte	CD8+/CD45RA+ Naive Cytotoxic	1.0	0.004453216364959095	15.027288	0.86704636	0.13953488372093023
755	HLA-DPA1	HLA-DPA1	-0.22644281	3.2346747	0.9844961240310077	0.5076283200127802	0.37365717	6.489	0.5957875	LAG3	LAG3	0.36231816	0.20246512	0.13953488372093023	0.0	0.4397079	CD14+ Monocyte	CD8+/CD45RA+ Naive Cytotoxic	1.0	0.004453216364959095	15.136278	0.86704636	0.13953488372093023
756	HLA-DRB5	HLA-DRB5	-0.28966522	2.669387	0.9689922480620154	0.4276467935033452	0.2704364	6.489	0.5957875	LAG3	LAG3	0.36231816	0.20246512	0.13953488372093023	0.0	0.4397079	CD14+ Monocyte	CD8+/CD45RA+ Naive Cytotoxic	1.0	0.004453216364959095	13.273344	0.86704636	0.13953488372093023
757	LGALS3	LGALS3	1.0582535	1.5256978	0.7674418604651163	0.2579750447131294	0.6908463	6.489	0.5957875	LAG3	LAG3	0.36231816	0.20246512	0.13953488372093023	0.0	0.4397079	CD14+ Monocyte	CD8+/CD45RA+ Naive Cytotoxic	1.0	0.004453216364959095	4.770398	0.86704636	0.13953488372093023
758	ICAM4	ICAM4	1.630448	0.8468141	0.4496124031007752	0.060564033926351034	0.99272853	6.489	0.5957875	ITGB2	ITGB2	-1.0290922	0.87869763	0.5581395348837209	0.15316304377459278	-0.6401493	CD14+ Monocyte	CD8+/CD45RA+ Naive Cytotoxic	0.9966465783298551	0.9945146335020377	1.2610252	12.169357	0.4496124031007752
759	S100A8	S100A8	0.8493478	0.52569765	0.27906976744186046	0.05359069448111496	0.45790473	6.489	0.5957875	ITGB2	ITGB2	-1.0290922	0.87869763	0.5581395348837209	0.15316304377459278	-0.6401493	CD14+ Monocyte	CD8+/CD45RA+ Naive Cytotoxic	0.1646092007359483	0.9945146335020377	1.0063224	12.169357	0.27906976744186046
760	S100A9	S100A9	1.2974374	1.8739302	0.7984496124031008	0.323277854686867	0.8849817	6.489	0.5957875	ITGB2	ITGB2	-1.0290922	0.87869763	0.5581395348837209	0.15316304377459278	-0.6401493	CD14+ Monocyte	CD8+/CD45RA+ Naive Cytotoxic	1.0	0.9945146335020377	3.6253204	12.169357	0.5581395348837209
761	ICAM4	ICAM4	1.630448	0.8468141	0.4496124031007752	0.060564033926351034	0.99272853	6.489	0.5957875	ITGA4	ITGA4	-0.37821162	0.24209301	0.18604651162790697	0.0	-0.17708965	CD14+ Monocyte	CD8+/CD45RA+ Naive Cytotoxic	0.9966465783298551	0.010353418095264437	1.2610252	3.9564362	0.18604651162790697
762	TNFSF13B	TNFSF13B	0.6674138	0.49180618	0.3023255813953488	0.054091542522316516	0.4371166	6.489	0.5957875	HLA-DPB1	HLA-DPB1	-4.364337	0.28225583	0.16279069767441862	0.0	-1.2919608	CD14+ Monocyte	CD8+/CD45RA+ Naive Cytotoxic	0.08615817805164877	0.022381808908700503	1.1739753	15.027288	0.16279069767441862
764	MIF	MIF	-0.6730014	0.521814	0.32558139534883723	0.054707966994549474	-0.39012033	6.489	0.5957875	CXCR4	CD74_CXCR4	0.7072073	0.97260463	0.6046511627906976	0.1594429062626599	0.6403263	CD14+ Monocyte	CD8+/CD45RA+ Naive Cytotoxic	0.15379835230358052	0.9994431050469592	10.280284	5.491374	0.32558139534883723
765	TIMP1	TIMP1	1.5757282	2.323713	0.9224806201550387	0.38064417145004137	0.9655367	6.489	0.5957875	CD63	CD63	-0.91755545	0.55279076	0.37209302325581395	0.051279087783819705	-0.4429068	CD14+ Monocyte	CD8+/CD45RA+ Naive Cytotoxic	1.0	0.522788244586276	8.21389	9.10228	0.37209302325581395
766	GNAI2	GNAI2	0.5198364	0.8328218	0.4883720930232558	0.05933117579639486	0.30323806	6.489	0.5957875	S1PR4	S1PR4	0.43495166	1.2067674	0.6976744186046512	0.18182694018313222	0.4529604	CD14+ Monocyte	CD8+/CD45RA+ Naive Cytotoxic	0.9946202475587753	0.9999997751391996	4.66732	9.375141	0.4883720930232558
767	HLA-DRA	HLA-DRA	0.0033774376	3.3732631	0.9052631578947369	0.5784019115299139	0.2619222	6.489	0.5957875	LAG3	LAG3	0.36231816	0.20246512	0.13953488372093023	0.0	0.4397079	CD19+ B	CD8+/CD45RA+ Naive Cytotoxic	1.0	0.004453216364959095	17.527489	0.86704636	0.13953488372093023
768	HLA-DQA2	HLA-DQA2	-0.12849092	1.8596526	0.8526315789473684	0.3155339949850162	0.27497602	6.489	0.5957875	LAG3	LAG3	0.36231816	0.20246512	0.13953488372093023	0.0	0.4397079	CD19+ B	CD8+/CD45RA+ Naive Cytotoxic	1.0	0.004453216364959095	7.4193964	0.86704636	0.13953488372093023
769	HLA-DQA1	HLA-DQA1	-0.21188354	2.2988627	0.8842105263157894	0.3924911506068412	0.31521	6.489	0.5957875	LAG3	LAG3	0.36231816	0.20246512	0.13953488372093023	0.0	0.4397079	CD19+ B	CD8+/CD45RA+ Naive Cytotoxic	1.0	0.004453216364959095	9.060017	0.86704636	0.13953488372093023
770	HLA-DRB1	HLA-DRB1	-0.16222143	3.3167157	0.9789473684210527	0.5423601558711559	0.30410764	6.489	0.5957875	LAG3	LAG3	0.36231816	0.20246512	0.13953488372093023	0.0	0.4397079	CD19+ B	CD8+/CD45RA+ Naive Cytotoxic	1.0	0.004453216364959095	17.608295	0.86704636	0.13953488372093023
771	HLA-DQB1	HLA-DQB1	-0.2182715	1.8650004	0.8421052631578947	0.31624673621160543	0.22277051	6.489	0.5957875	LAG3	LAG3	0.36231816	0.20246512	0.13953488372093023	0.0	0.4397079	CD19+ B	CD8+/CD45RA+ Naive Cytotoxic	1.0	0.004453216364959095	8.894551	0.86704636	0.13953488372093023
772	HLA-DPB1	HLA-DPB1	-0.036313534	2.9397588	0.8736842105263158	0.5020033990539239	0.21323624	6.489	0.5957875	LAG3	LAG3	0.36231816	0.20246512	0.13953488372093023	0.0	0.4397079	CD19+ B	CD8+/CD45RA+ Naive Cytotoxic	1.0	0.004453216364959095	15.027288	0.86704636	0.13953488372093023
773	HLA-DPA1	HLA-DPA1	-0.34747934	2.8664742	0.9263157894736842	0.478174623003598	0.15815225	6.489	0.5957875	LAG3	LAG3	0.36231816	0.20246512	0.13953488372093023	0.0	0.4397079	CD19+ B	CD8+/CD45RA+ Naive Cytotoxic	1.0	0.004453216364959095	15.136278	0.86704636	0.13953488372093023
774	HLA-DRB5	HLA-DRB5	-0.06636286	2.732053	0.9578947368421052	0.45012714188180125	0.31329048	6.489	0.5957875	LAG3	LAG3	0.36231816	0.20246512	0.13953488372093023	0.0	0.4397079	CD19+ B	CD8+/CD45RA+ Naive Cytotoxic	1.0	0.004453216364959095	13.273344	0.86704636	0.13953488372093023
775	LGALS3	LGALS3	-0.99056804	0.4082737	0.2736842105263158	0.03440437772381935	-0.45523474	6.489	0.5957875	LAG3	LAG3	0.36231816	0.20246512	0.13953488372093023	0.0	0.4397079	CD19+ B	CD8+/CD45RA+ Naive Cytotoxic	0.03492564166596867	0.004453216364959095	4.770398	0.86704636	0.13953488372093023
776	LCK	LCK	-1.0513554	0.1928	0.12631578947368421	0.0	-0.41004944	6.489	0.5957875	CD8A	CD8A_CD8B	1.3206489	0.824093	0.5116279069767442	0.14967637405197473	1.4016948	CD19+ B	CD8+/CD45RA+ Naive Cytotoxic	2.0588629635242588e-05	0.9832911401896091	8.552524	2.1620398	0.12631578947368421
779	MIF	MIF	0.925364	1.4284213	0.7473684210526316	0.22310833830145882	0.6362994	6.489	0.5957875	CXCR4	CD74_CXCR4	0.7072073	0.97260463	0.6046511627906976	0.1594429062626599	0.6403263	CD19+ B	CD8+/CD45RA+ Naive Cytotoxic	1.0	0.9994431050469592	10.280284	5.491374	0.6046511627906976
780	TIMP1	TIMP1	-2.0047565	0.23694736	0.14736842105263157	0.0	-0.86640024	6.489	0.5957875	CD63	CD63	-0.91755545	0.55279076	0.37209302325581395	0.051279087783819705	-0.4429068	CD19+ B	CD8+/CD45RA+ Naive Cytotoxic	0.0001406076461785671	0.522788244586276	8.21389	9.10228	0.14736842105263157
781	GNAI2	GNAI2	-0.7408717	0.2679158	0.18947368421052632	0.0	-0.41053572	6.489	0.5957875	S1PR4	S1PR4	0.43495166	1.2067674	0.6976744186046512	0.18182694018313222	0.4529604	CD19+ B	CD8+/CD45RA+ Naive Cytotoxic	0.00047795168865613185	0.9999997751391996	4.66732	9.375141	0.18947368421052632
782	HLA-DRA	HLA-DRA	-1.5700426	2.4002306	0.8461538461538461	0.4028355902327816	-0.24449466	6.489	0.5957875	LAG3	LAG3	0.36231816	0.20246512	0.13953488372093023	0.0	0.4397079	CD34+	CD8+/CD45RA+ Naive Cytotoxic	0.9999999999999986	0.004453216364959095	17.527489	0.86704636	0.13953488372093023
783	HLA-DQA2	HLA-DQA2	-2.317143	0.41523075	0.3076923076923077	0.037101249142167066	-0.78915703	6.489	0.5957875	LAG3	LAG3	0.36231816	0.20246512	0.13953488372093023	0.0	0.4397079	CD34+	CD8+/CD45RA+ Naive Cytotoxic	0.269868332115452	0.004453216364959095	7.4193964	0.86704636	0.13953488372093023
784	HLA-DQA1	HLA-DQA1	-2.5378752	0.69861543	0.46153846153846156	0.04630914050338985	-0.69454384	6.489	0.5957875	LAG3	LAG3	0.36231816	0.20246512	0.13953488372093023	0.0	0.4397079	CD34+	CD8+/CD45RA+ Naive Cytotoxic	0.7264231337010858	0.004453216364959095	9.060017	0.86704636	0.13953488372093023
785	HLA-DRB1	HLA-DRB1	-2.0682547	1.857231	0.8461538461538461	0.28598398351785026	-0.5738431	6.489	0.5957875	LAG3	LAG3	0.36231816	0.20246512	0.13953488372093023	0.0	0.4397079	CD34+	CD8+/CD45RA+ Naive Cytotoxic	0.9999999873021373	0.004453216364959095	17.608295	0.86704636	0.13953488372093023
786	HLA-DQB1	HLA-DQB1	-1.5925897	0.9039231	0.5384615384615384	0.14389737338334452	-0.47199386	6.489	0.5957875	LAG3	LAG3	0.36231816	0.20246512	0.13953488372093023	0.0	0.4397079	CD34+	CD8+/CD45RA+ Naive Cytotoxic	0.9308902264896468	0.004453216364959095	8.894551	0.86704636	0.13953488372093023
787	HLA-DPB1	HLA-DPB1	-2.2407284	1.5571539	0.6923076923076923	0.2324703369289261	-0.56986463	6.489	0.5957875	LAG3	LAG3	0.36231816	0.20246512	0.13953488372093023	0.0	0.4397079	CD34+	CD8+/CD45RA+ Naive Cytotoxic	0.9999908099429375	0.004453216364959095	15.027288	0.86704636	0.13953488372093023
788	HLA-DPA1	HLA-DPA1	-2.168492	1.4266155	0.6153846153846154	0.21921714418111315	-0.68458533	6.489	0.5957875	LAG3	LAG3	0.36231816	0.20246512	0.13953488372093023	0.0	0.4397079	CD34+	CD8+/CD45RA+ Naive Cytotoxic	0.9999019241990668	0.004453216364959095	15.136278	0.86704636	0.13953488372093023
789	HLA-DRB5	HLA-DRB5	-2.3486998	1.0559231	0.6153846153846154	0.17683772633690953	-0.83294636	6.489	0.5957875	LAG3	LAG3	0.36231816	0.20246512	0.13953488372093023	0.0	0.4397079	CD34+	CD8+/CD45RA+ Naive Cytotoxic	0.9835899603683463	0.004453216364959095	13.273344	0.86704636	0.13953488372093023
790	LCK	LCK	-0.7927247	0.3016154	0.23076923076923078	0.0	-0.28644657	6.489	0.5957875	CD8A	CD8A_CD8B	1.3206489	0.824093	0.5116279069767442	0.14967637405197473	1.4016948	CD34+	CD8+/CD45RA+ Naive Cytotoxic	0.1355725427671206	0.9832911401896091	8.552524	2.1620398	0.23076923076923078
792	SPON2	SPON2	-0.07109308	0.20523077	0.15384615384615385	0.0	0.12816402	6.489	0.5957875	ITGB2	ITGB2	-1.0290922	0.87869763	0.5581395348837209	0.15316304377459278	-0.6401493	CD34+	CD8+/CD45RA+ Naive Cytotoxic	0.06504378318513321	0.9945146335020377	2.510991	12.169357	0.15384615384615385
793	SPON2	SPON2	-0.07109308	0.20523077	0.15384615384615385	0.0	0.12816402	6.489	0.5957875	ITGA4	ITGA4	-0.37821162	0.24209301	0.18604651162790697	0.0	-0.17708965	CD34+	CD8+/CD45RA+ Naive Cytotoxic	0.06504378318513321	0.010353418095264437	2.510991	3.9564362	0.15384615384615385
794	TNFSF13B	TNFSF13B	-0.10542172	0.21200001	0.15384615384615385	0.0	-0.054521818	6.489	0.5957875	HLA-DPB1	HLA-DPB1	-4.364337	0.28225583	0.16279069767441862	0.0	-1.2919608	CD34+	CD8+/CD45RA+ Naive Cytotoxic	0.06880793824110538	0.022381808908700503	1.1739753	15.027288	0.15384615384615385
796	MIF	MIF	0.4285332	1.2953846	0.7692307692307693	0.2479966147243115	0.48568186	6.489	0.5957875	CXCR4	CD74_CXCR4	0.7072073	0.97260463	0.6046511627906976	0.1594429062626599	0.6403263	CD34+	CD8+/CD45RA+ Naive Cytotoxic	0.9992142978477149	0.9994431050469592	10.280284	5.491374	0.6046511627906976
797	TIMP1	TIMP1	-1.7353225	0.40869233	0.3076923076923077	0.04249499427523506	-0.7156283	6.489	0.5957875	CD63	CD63	-0.91755545	0.55279076	0.37209302325581395	0.051279087783819705	-0.4429068	CD34+	CD8+/CD45RA+ Naive Cytotoxic	0.26068012058625945	0.522788244586276	8.21389	9.10228	0.3076923076923077
798	GNAI2	GNAI2	-0.93541634	0.18353847	0.15384615384615385	0.0	-0.5171491	6.489	0.5957875	S1PR4	S1PR4	0.43495166	1.2067674	0.6976744186046512	0.18182694018313222	0.4529604	CD34+	CD8+/CD45RA+ Naive Cytotoxic	0.054051313877817024	0.9999997751391996	4.66732	9.375141	0.15384615384615385
799	HLA-DRB1	HLA-DRB1	-4.013947	0.54993546	0.3225806451612903	0.05241562686304706	-1.3602448	6.489	0.5957875	LAG3	LAG3	0.36231816	0.20246512	0.13953488372093023	0.0	0.4397079	CD56+ NK	CD8+/CD45RA+ Naive Cytotoxic	0.39470169252922355	0.004453216364959095	17.608295	0.86704636	0.13953488372093023
800	HLA-DQB1	HLA-DQB1	-2.6248589	0.24651614	0.12903225806451613	0.0	-0.947235	6.489	0.5957875	LAG3	LAG3	0.36231816	0.20246512	0.13953488372093023	0.0	0.4397079	CD56+ NK	CD8+/CD45RA+ Naive Cytotoxic	0.020085863262005104	0.004453216364959095	8.894551	0.86704636	0.12903225806451613
801	HLA-DPB1	HLA-DPB1	-3.863885	0.4276774	0.22580645161290322	0.0	-1.2095951	6.489	0.5957875	LAG3	LAG3	0.36231816	0.20246512	0.13953488372093023	0.0	0.4397079	CD56+ NK	CD8+/CD45RA+ Naive Cytotoxic	0.16199780084130605	0.004453216364959095	15.027288	0.86704636	0.13953488372093023
802	HLA-DPA1	HLA-DPA1	-3.8244956	0.45461285	0.25806451612903225	0.02860610360027862	-1.2534908	6.489	0.5957875	LAG3	LAG3	0.36231816	0.20246512	0.13953488372093023	0.0	0.4397079	CD56+ NK	CD8+/CD45RA+ Naive Cytotoxic	0.20388343592596903	0.004453216364959095	15.136278	0.86704636	0.13953488372093023
803	HLA-DRB5	HLA-DRB5	-3.4867773	0.32787097	0.1935483870967742	0.0	-1.3308319	6.489	0.5957875	LAG3	LAG3	0.36231816	0.20246512	0.13953488372093023	0.0	0.4397079	CD56+ NK	CD8+/CD45RA+ Naive Cytotoxic	0.05781297790515312	0.004453216364959095	13.273344	0.86704636	0.13953488372093023
804	LCK	LCK	0.7506505	1.036871	0.5161290322580645	0.18974418979162827	0.5487251	6.489	0.5957875	CD8A	CD8A_CD8B	1.3206489	0.824093	0.5116279069767442	0.14967637405197473	1.4016948	CD56+ NK	CD8+/CD45RA+ Naive Cytotoxic	0.9953028219764197	0.9832911401896091	8.552524	2.1620398	0.5116279069767442
806	SPON2	SPON2	2.8781862	1.6563227	0.7096774193548387	0.2710548613325324	2.9503126	6.489	0.5957875	ITGB2	ITGB2	-1.0290922	0.87869763	0.5581395348837209	0.15316304377459278	-0.6401493	CD56+ NK	CD8+/CD45RA+ Naive Cytotoxic	0.9999999997830865	0.9945146335020377	2.510991	12.169357	0.5581395348837209
807	SPON2	SPON2	2.8781862	1.6563227	0.7096774193548387	0.2710548613325324	2.9503126	6.489	0.5957875	ITGA4	ITGA4	-0.37821162	0.24209301	0.18604651162790697	0.0	-0.17708965	CD56+ NK	CD8+/CD45RA+ Naive Cytotoxic	0.9999999997830865	0.010353418095264437	2.510991	3.9564362	0.18604651162790697
809	MIF	MIF	0.32914507	1.0328065	0.5483870967741935	0.1852943502290751	0.18840271	6.489	0.5957875	CXCR4	CD74_CXCR4	0.7072073	0.97260463	0.6046511627906976	0.1594429062626599	0.6403263	CD56+ NK	CD8+/CD45RA+ Naive Cytotoxic	0.9949654899402122	0.9994431050469592	10.280284	5.491374	0.5483870967741935
810	TIMP1	TIMP1	-1.3377492	0.511129	0.2903225806451613	0.052377102916951634	-0.62570083	6.489	0.5957875	CD63	CD63	-0.91755545	0.55279076	0.37209302325581395	0.051279087783819705	-0.4429068	CD56+ NK	CD8+/CD45RA+ Naive Cytotoxic	0.3101701768523372	0.522788244586276	8.21389	9.10228	0.2903225806451613
811	GNAI2	GNAI2	-0.36696744	0.37303224	0.22580645161290322	0.0	-0.27771857	6.489	0.5957875	S1PR4	S1PR4	0.43495166	1.2067674	0.6976744186046512	0.18182694018313222	0.4529604	CD56+ NK	CD8+/CD45RA+ Naive Cytotoxic	0.09548149899594888	0.9999997751391996	4.66732	9.375141	0.22580645161290322
812	HLA-DRA	HLA-DRA	2.2577872	4.537684	0.9958333333333333	0.737392138462227	0.86794716	6.489	0.5957875	LAG3	LAG3	0.36231816	0.20246512	0.13953488372093023	0.0	0.4397079	Dendritic	CD8+/CD45RA+ Naive Cytotoxic	1.0	0.004453216364959095	17.527489	0.86704636	0.13953488372093023
813	HLA-DQA2	HLA-DQA2	2.2382028	2.72458	0.9416666666666667	0.4574183268460502	0.9121839	6.489	0.5957875	LAG3	LAG3	0.36231816	0.20246512	0.13953488372093023	0.0	0.4397079	Dendritic	CD8+/CD45RA+ Naive Cytotoxic	1.0	0.004453216364959095	7.4193964	0.86704636	0.13953488372093023
814	HLA-DQA1	HLA-DQA1	2.5941813	3.2726507	0.95	0.5525986362743535	0.9296681	6.489	0.5957875	LAG3	LAG3	0.36231816	0.20246512	0.13953488372093023	0.0	0.4397079	Dendritic	CD8+/CD45RA+ Naive Cytotoxic	1.0	0.004453216364959095	9.060017	0.86704636	0.13953488372093023
815	HLA-DRB1	HLA-DRB1	2.0578656	4.2171783	1.0	0.6755470868805553	0.84578	6.489	0.5957875	LAG3	LAG3	0.36231816	0.20246512	0.13953488372093023	0.0	0.4397079	Dendritic	CD8+/CD45RA+ Naive Cytotoxic	1.0	0.004453216364959095	17.608295	0.86704636	0.13953488372093023
816	HLA-DQB1	HLA-DQB1	2.2658262	2.768654	0.9208333333333333	0.46176222326046834	0.8760236	6.489	0.5957875	LAG3	LAG3	0.36231816	0.20246512	0.13953488372093023	0.0	0.4397079	Dendritic	CD8+/CD45RA+ Naive Cytotoxic	1.0	0.004453216364959095	8.894551	0.86704636	0.13953488372093023
817	HLA-DPB1	HLA-DPB1	2.2892115	4.1221046	1.0	0.6667052051564549	0.8829119	6.489	0.5957875	LAG3	LAG3	0.36231816	0.20246512	0.13953488372093023	0.0	0.4397079	Dendritic	CD8+/CD45RA+ Naive Cytotoxic	1.0	0.004453216364959095	15.027288	0.86704636	0.13953488372093023
818	HLA-DPA1	HLA-DPA1	2.1195254	4.077455	0.9958333333333333	0.6472203117423119	0.8669294	6.489	0.5957875	LAG3	LAG3	0.36231816	0.20246512	0.13953488372093023	0.0	0.4397079	Dendritic	CD8+/CD45RA+ Naive Cytotoxic	1.0	0.004453216364959095	15.136278	0.86704636	0.13953488372093023
819	HLA-DRB5	HLA-DRB5	1.8861861	3.4981003	0.9958333333333333	0.5613249576420303	0.8371592	6.489	0.5957875	LAG3	LAG3	0.36231816	0.20246512	0.13953488372093023	0.0	0.4397079	Dendritic	CD8+/CD45RA+ Naive Cytotoxic	1.0	0.004453216364959095	13.273344	0.86704636	0.13953488372093023
820	LGALS3	LGALS3	0.56622374	1.2049205	0.6666666666666666	0.18217368440264808	0.36184305	6.489	0.5957875	LAG3	LAG3	0.36231816	0.20246512	0.13953488372093023	0.0	0.4397079	Dendritic	CD8+/CD45RA+ Naive Cytotoxic	1.0	0.004453216364959095	4.770398	0.86704636	0.13953488372093023
821	LCK	LCK	-1.335245	0.16955	0.11666666666666667	0.0	-0.43645987	6.489	0.5957875	CD8A	CD8A_CD8B	1.3206489	0.824093	0.5116279069767442	0.14967637405197473	1.4016948	Dendritic	CD8+/CD45RA+ Naive Cytotoxic	3.5076514099294997e-13	0.9832911401896091	8.552524	2.1620398	0.11666666666666667
823	ICAM4	ICAM4	-0.29680377	0.18543336	0.11666666666666667	0.0	-0.07471408	6.489	0.5957875	ITGB2	ITGB2	-1.0290922	0.87869763	0.5581395348837209	0.15316304377459278	-0.6401493	Dendritic	CD8+/CD45RA+ Naive Cytotoxic	2.180566905974647e-12	0.9945146335020377	1.2610252	12.169357	0.11666666666666667
824	S100A8	S100A8	0.59848803	0.37653744	0.20416666666666666	0.0	0.22496074	6.489	0.5957875	ITGB2	ITGB2	-1.0290922	0.87869763	0.5581395348837209	0.15316304377459278	-0.6401493	Dendritic	CD8+/CD45RA+ Naive Cytotoxic	5.5155261339659416e-05	0.9945146335020377	1.0063224	12.169357	0.20416666666666666
825	S100A9	S100A9	1.1581439	1.320579	0.5833333333333334	0.19460819162755055	0.41664618	6.489	0.5957875	ITGB2	ITGB2	-1.0290922	0.87869763	0.5581395348837209	0.15316304377459278	-0.6401493	Dendritic	CD8+/CD45RA+ Naive Cytotoxic	1.0	0.9945146335020377	3.6253204	12.169357	0.5581395348837209
826	ICAM4	ICAM4	-0.29680377	0.18543336	0.11666666666666667	0.0	-0.07471408	6.489	0.5957875	ITGA4	ITGA4	-0.37821162	0.24209301	0.18604651162790697	0.0	-0.17708965	Dendritic	CD8+/CD45RA+ Naive Cytotoxic	2.180566905974647e-12	0.010353418095264437	1.2610252	3.9564362	0.11666666666666667
827	TNFSF13B	TNFSF13B	0.53698057	0.4223292	0.2875	0.045365234932875004	0.31504148	6.489	0.5957875	HLA-DPB1	HLA-DPB1	-4.364337	0.28225583	0.16279069767441862	0.0	-1.2919608	Dendritic	CD8+/CD45RA+ Naive Cytotoxic	0.0008624651791205049	0.022381808908700503	1.1739753	15.027288	0.16279069767441862
829	MIF	MIF	-0.48486423	0.70390415	0.4708333333333333	0.053744800599173206	-0.18396597	6.489	0.5957875	CXCR4	CD74_CXCR4	0.7072073	0.97260463	0.6046511627906976	0.1594429062626599	0.6403263	Dendritic	CD8+/CD45RA+ Naive Cytotoxic	0.9149889829514922	0.9994431050469592	10.280284	5.491374	0.4708333333333333
830	TIMP1	TIMP1	0.43699574	1.6372124	0.7916666666666666	0.28247804493306683	0.3628692	6.489	0.5957875	CD63	CD63	-0.91755545	0.55279076	0.37209302325581395	0.051279087783819705	-0.4429068	Dendritic	CD8+/CD45RA+ Naive Cytotoxic	1.0	0.522788244586276	8.21389	9.10228	0.37209302325581395
831	GNAI2	GNAI2	0.33170164	0.7704043	0.5083333333333333	0.13506511346027777	0.22437172	6.489	0.5957875	S1PR4	S1PR4	0.43495166	1.2067674	0.6976744186046512	0.18182694018313222	0.4529604	Dendritic	CD8+/CD45RA+ Naive Cytotoxic	0.9925815228089819	0.9999997751391996	4.66732	9.375141	0.5083333333333333
832	HLA-DRA	HLA-DRA	-4.079347	0.62527937	0.3235294117647059	0.0549294969073924	-1.1682724	6.489	0.5957875	CD4	CD4	0.5953924	0.48397672	0.3023255813953488	0.05386038047476345	0.35787803	CD4+/CD25 T Reg	CD14+ Monocyte	0.7286889188981318	0.07287770382081166	17.527489	2.4380064	0.3023255813953488
833	HLA-DQA2	HLA-DQA2	-2.7673802	0.19695589	0.11764705882352941	0.0	-0.94996464	6.489	0.5957875	CD4	CD4	0.5953924	0.48397672	0.3023255813953488	0.05386038047476345	0.35787803	CD4+/CD25 T Reg	CD14+ Monocyte	0.00037178326702281433	0.07287770382081166	7.4193964	2.4380064	0.11764705882352941
834	HLA-DQA1	HLA-DQA1	-3.4323611	0.25389707	0.16176470588235295	0.0	-0.97516006	6.489	0.5957875	CD4	CD4	0.5953924	0.48397672	0.3023255813953488	0.05386038047476345	0.35787803	CD4+/CD25 T Reg	CD14+ Monocyte	0.0022300343666484396	0.07287770382081166	9.060017	2.4380064	0.16176470588235295
835	HLA-DRB1	HLA-DRB1	-3.038188	0.853603	0.38235294117647056	0.06700763122262769	-1.1775742	6.489	0.5957875	CD4	CD4	0.5953924	0.48397672	0.3023255813953488	0.05386038047476345	0.35787803	CD4+/CD25 T Reg	CD14+ Monocyte	0.9968469717721203	0.07287770382081166	17.608295	2.4380064	0.3023255813953488
836	HLA-DQB1	HLA-DQB1	-2.6096325	0.40177944	0.27941176470588236	0.047667208347273844	-0.83499503	6.489	0.5957875	CD4	CD4	0.5953924	0.48397672	0.3023255813953488	0.05386038047476345	0.35787803	CD4+/CD25 T Reg	CD14+ Monocyte	0.07093271103341872	0.07287770382081166	8.894551	2.4380064	0.27941176470588236
837	HLA-DPB1	HLA-DPB1	-3.8635974	0.4968235	0.25	0.01115349071776817	-1.1704303	6.489	0.5957875	CD4	CD4	0.5953924	0.48397672	0.3023255813953488	0.05386038047476345	0.35787803	CD4+/CD25 T Reg	CD14+ Monocyte	0.2791671232995886	0.07287770382081166	15.027288	2.4380064	0.25
838	HLA-DPA1	HLA-DPA1	-3.8492327	0.50217646	0.27941176470588236	0.04841847926088989	-1.2256517	6.489	0.5957875	CD4	CD4	0.5953924	0.48397672	0.3023255813953488	0.05386038047476345	0.35787803	CD4+/CD25 T Reg	CD14+ Monocyte	0.29613327011483215	0.07287770382081166	15.136278	2.4380064	0.27941176470588236
839	HLA-DMA	HLA-DMA	-2.154699	0.24420589	0.16176470588235295	0.0	-0.81654984	6.489	0.5957875	CD4	CD4	0.5953924	0.48397672	0.3023255813953488	0.05386038047476345	0.35787803	CD4+/CD25 T Reg	CD14+ Monocyte	0.001674535513676726	0.07287770382081166	7.3444376	2.4380064	0.16176470588235295
840	HLA-DRB5	HLA-DRB5	-2.486073	0.69292647	0.3382352941176471	0.05728925853730694	-1.0811851	6.489	0.5957875	CD4	CD4	0.5953924	0.48397672	0.3023255813953488	0.05386038047476345	0.35787803	CD4+/CD25 T Reg	CD14+ Monocyte	0.8920906635902193	0.07287770382081166	13.273344	2.4380064	0.3023255813953488
841	IL16	IL16	0.3659551	0.57272065	0.36764705882352944	0.05140430094230637	0.228081	6.489	0.5957875	CD4	CD4	0.5953924	0.48397672	0.3023255813953488	0.05386038047476345	0.35787803	CD4+/CD25 T Reg	CD14+ Monocyte	0.5478568937127718	0.07287770382081166	4.1250343	2.4380064	0.3023255813953488
842	ANXA1	ANXA1	0.093734264	1.1364266	0.5882352941176471	0.17663546528623197	0.0035489027	6.489	0.5957875	FPR1	FPR1	1.0145583	0.4910388	0.3023255813953488	0.053898909013604	0.7885991	CD4+/CD25 T Reg	CD14+ Monocyte	0.9999999585391705	0.08478156202302911	11.755939	0.66589344	0.3023255813953488
843	GNAI2	GNAI2	-0.10652959	0.5194706	0.3235294117647059	0.050710818244206035	-0.09268982	6.489	0.5957875	FPR1	FPR1	1.0145583	0.4910388	0.3023255813953488	0.053898909013604	0.7885991	CD4+/CD25 T Reg	CD14+ Monocyte	0.35391114371649046	0.08478156202302911	4.66732	0.66589344	0.3023255813953488
844	CD40LG	CD40LG	0.79986435	0.37026474	0.23529411764705882	0.0	0.7728271	6.489	0.5957875	CD53	CD53	0.29996634	1.6647981	0.8062015503875969	0.29603945910248647	0.19948651	CD4+/CD25 T Reg	CD14+ Monocyte	0.03904721710237656	1.0	1.5392219	14.480906	0.23529411764705882
846	MIF	MIF	-0.09518778	0.84130895	0.5147058823529411	0.15038912331586793	-0.028402226	6.489	0.5957875	CXCR4	CD74_CXCR4	-0.68569314	0.19651937	0.12403100775193798	0.0	-0.37741014	CD4+/CD25 T Reg	CD14+ Monocyte	0.9955664757134994	9.92245755501461e-07	10.280284	5.491374	0.12403100775193798
847	TIMP1	TIMP1	-1.2319012	0.62005883	0.36764705882352944	0.054255279626898606	-0.5300735	6.489	0.5957875	CD63	CD63	-0.06741953	0.83048856	0.4186046511627907	0.06145014898497761	-0.16156547	CD4+/CD25 T Reg	CD14+ Monocyte	0.7123696469156185	0.9941924323745166	8.21389	9.10228	0.36764705882352944
848	GNAI2	GNAI2	-0.10652959	0.5194706	0.3235294117647059	0.050710818244206035	-0.09268982	6.489	0.5957875	S1PR4	S1PR4	0.16732383	0.9173334	0.5271317829457365	0.16400832455261702	0.13352746	CD4+/CD25 T Reg	CD14+ Monocyte	0.35391114371649046	0.9997847915183585	4.66732	9.375141	0.3235294117647059
849	HLA-DRA	HLA-DRA	-2.7107615	1.175375	0.5	0.12235129040338924	-0.8819736	6.489	0.5957875	CD4	CD4	0.5953924	0.48397672	0.3023255813953488	0.05386038047476345	0.35787803	CD4+/CD45RA+/CD25- Naive T	CD14+ Monocyte	0.968408923097902	0.07287770382081166	17.527489	2.4380064	0.3023255813953488
850	HLA-DQA2	HLA-DQA2	-1.896609	0.466	0.25	0.012386346551351776	-0.7517544	6.489	0.5957875	CD4	CD4	0.5953924	0.48397672	0.3023255813953488	0.05386038047476345	0.35787803	CD4+/CD45RA+/CD25- Naive T	CD14+ Monocyte	0.33199779982474964	0.07287770382081166	7.4193964	2.4380064	0.25
851	HLA-DQA1	HLA-DQA1	-3.0920165	0.38975	0.25	0.012405609672585772	-0.88943744	6.489	0.5957875	CD4	CD4	0.5953924	0.48397672	0.3023255813953488	0.05386038047476345	0.35787803	CD4+/CD45RA+/CD25- Naive T	CD14+ Monocyte	0.24799857373112194	0.07287770382081166	9.060017	2.4380064	0.25
852	HLA-DRB1	HLA-DRB1	-2.430323	1.17125	0.5	0.14401294751800336	-0.98649377	6.489	0.5957875	CD4	CD4	0.5953924	0.48397672	0.3023255813953488	0.05386038047476345	0.35787803	CD4+/CD45RA+/CD25- Naive T	CD14+ Monocyte	0.9674505067682161	0.07287770382081166	17.608295	2.4380064	0.3023255813953488
853	HLA-DQB1	HLA-DQB1	-2.1281514	0.67375004	0.5	0.08773501375325084	-0.6383865	6.489	0.5957875	CD4	CD4	0.5953924	0.48397672	0.3023255813953488	0.05386038047476345	0.35787803	CD4+/CD45RA+/CD25- Naive T	CD14+ Monocyte	0.5936447951051834	0.07287770382081166	8.894551	2.4380064	0.3023255813953488
854	HLA-DPB1	HLA-DPB1	-3.0333498	0.800875	0.375	0.05799237337011742	-0.9982177	6.489	0.5957875	CD4	CD4	0.5953924	0.48397672	0.3023255813953488	0.05386038047476345	0.35787803	CD4+/CD45RA+/CD25- Naive T	CD14+ Monocyte	0.7414198861041723	0.07287770382081166	15.027288	2.4380064	0.3023255813953488
855	HLA-DPA1	HLA-DPA1	-2.8326395	0.81275004	0.375	0.06085298533760607	-1.0438758	6.489	0.5957875	CD4	CD4	0.5953924	0.48397672	0.3023255813953488	0.05386038047476345	0.35787803	CD4+/CD45RA+/CD25- Naive T	CD14+ Monocyte	0.7536757998677389	0.07287770382081166	15.136278	2.4380064	0.3023255813953488
856	HLA-DMA	HLA-DMA	-1.5090243	0.55787504	0.375	0.04976691382187747	-0.55473876	6.489	0.5957875	CD4	CD4	0.5953924	0.48397672	0.3023255813953488	0.05386038047476345	0.35787803	CD4+/CD45RA+/CD25- Naive T	CD14+ Monocyte	0.4453124377471165	0.07287770382081166	7.3444376	2.4380064	0.3023255813953488
857	HLA-DRB5	HLA-DRB5	-2.0690842	0.73225	0.375	0.04901564176007514	-1.054293	6.489	0.5957875	CD4	CD4	0.5953924	0.48397672	0.3023255813953488	0.05386038047476345	0.35787803	CD4+/CD45RA+/CD25- Naive T	CD14+ Monocyte	0.6649353543898711	0.07287770382081166	13.273344	2.4380064	0.3023255813953488
858	ANXA1	ANXA1	-0.19023824	1.006125	0.5	0.1285444659754377	-0.12030549	6.489	0.5957875	FPR1	FPR1	1.0145583	0.4910388	0.3023255813953488	0.053898909013604	0.7885991	CD4+/CD45RA+/CD25- Naive T	CD14+ Monocyte	0.9050684665266466	0.08478156202302911	11.755939	0.66589344	0.3023255813953488
859	GNAI2	GNAI2	-0.0021134615	0.589	0.375	0.04666551226487074	-0.004837513	6.489	0.5957875	FPR1	FPR1	1.0145583	0.4910388	0.3023255813953488	0.053898909013604	0.7885991	CD4+/CD45RA+/CD25- Naive T	CD14+ Monocyte	0.48526849628415064	0.08478156202302911	4.66732	0.66589344	0.3023255813953488
860	CD40LG	CD40LG	0.5064282	0.24025	0.125	0.0	0.4166692	6.489	0.5957875	CD53	CD53	0.29996634	1.6647981	0.8062015503875969	0.29603945910248647	0.19948651	CD4+/CD45RA+/CD25- Naive T	CD14+ Monocyte	0.12223158171011461	1.0	1.5392219	14.480906	0.125
862	MIF	MIF	0.8088082	1.4755	0.75	0.25563454161170374	0.6896004	6.489	0.5957875	CXCR4	CD74_CXCR4	-0.68569314	0.19651937	0.12403100775193798	0.0	-0.37741014	CD4+/CD45RA+/CD25- Naive T	CD14+ Monocyte	0.9976561568755408	9.92245755501461e-07	10.280284	5.491374	0.12403100775193798
863	TIMP1	TIMP1	-1.572302	0.5165	0.375	0.049930653222832126	-0.62098587	6.489	0.5957875	CD63	CD63	-0.06741953	0.83048856	0.4186046511627907	0.06145014898497761	-0.16156547	CD4+/CD45RA+/CD25- Naive T	CD14+ Monocyte	0.3931128415412852	0.9941924323745166	8.21389	9.10228	0.375
864	GNAI2	GNAI2	-0.0021134615	0.589	0.375	0.04666551226487074	-0.004837513	6.489	0.5957875	S1PR4	S1PR4	0.16732383	0.9173334	0.5271317829457365	0.16400832455261702	0.13352746	CD4+/CD45RA+/CD25- Naive T	CD14+ Monocyte	0.48526849628415064	0.9997847915183585	4.66732	9.375141	0.375
865	HLA-DRA	HLA-DRA	-4.5826817	0.52257895	0.3157894736842105	0.05222299335433454	-1.2217228	6.489	0.5957875	CD4	CD4	0.5953924	0.48397672	0.3023255813953488	0.05386038047476345	0.35787803	CD4+/CD45RO+ Memory	CD14+ Monocyte	0.38282787801528084	0.07287770382081166	17.527489	2.4380064	0.3023255813953488
866	HLA-DRB1	HLA-DRB1	-3.8463407	0.4199474	0.21052631578947367	0.0	-1.4384387	6.489	0.5957875	CD4	CD4	0.5953924	0.48397672	0.3023255813953488	0.05386038047476345	0.35787803	CD4+/CD45RO+ Memory	CD14+ Monocyte	0.2107620073739293	0.07287770382081166	17.608295	2.4380064	0.21052631578947367
867	HLA-DQB1	HLA-DQB1	-2.93739	0.21478948	0.15789473684210525	0.0	-0.97016996	6.489	0.5957875	CD4	CD4	0.5953924	0.48397672	0.3023255813953488	0.05386038047476345	0.35787803	CD4+/CD45RO+ Memory	CD14+ Monocyte	0.03478521382819743	0.07287770382081166	8.894551	2.4380064	0.15789473684210525
868	HLA-DPB1	HLA-DPB1	-4.278796	0.28778946	0.15789473684210525	0.0	-1.2888271	6.489	0.5957875	CD4	CD4	0.5953924	0.48397672	0.3023255813953488	0.05386038047476345	0.35787803	CD4+/CD45RO+ Memory	CD14+ Monocyte	0.07283610680290925	0.07287770382081166	15.027288	2.4380064	0.15789473684210525
869	HLA-DPA1	HLA-DPA1	-3.8976426	0.49642107	0.3157894736842105	0.044479119874248435	-1.2290206	6.489	0.5957875	CD4	CD4	0.5953924	0.48397672	0.3023255813953488	0.05386038047476345	0.35787803	CD4+/CD45RO+ Memory	CD14+ Monocyte	0.33470593541013066	0.07287770382081166	15.136278	2.4380064	0.3023255813953488
870	HLA-DMA	HLA-DMA	-1.9619751	0.20500001	0.10526315789473684	0.0	-0.849274	6.489	0.5957875	CD4	CD4	0.5953924	0.48397672	0.3023255813953488	0.05386038047476345	0.35787803	CD4+/CD45RO+ Memory	CD14+ Monocyte	0.031235701456070034	0.07287770382081166	7.3444376	2.4380064	0.10526315789473684
871	HLA-DRB5	HLA-DRB5	-3.3401375	0.29121053	0.15789473684210525	0.0	-1.3559023	6.489	0.5957875	CD4	CD4	0.5953924	0.48397672	0.3023255813953488	0.05386038047476345	0.35787803	CD4+/CD45RO+ Memory	CD14+ Monocyte	0.075198303185315	0.07287770382081166	13.273344	2.4380064	0.15789473684210525
872	IL16	IL16	0.47012174	0.65284216	0.42105263157894735	0.05193404309126578	0.3435031	6.489	0.5957875	CD4	CD4	0.5953924	0.48397672	0.3023255813953488	0.05386038047476345	0.35787803	CD4+/CD45RO+ Memory	CD14+ Monocyte	0.6345057722442501	0.07287770382081166	4.1250343	2.4380064	0.3023255813953488
873	ANXA1	ANXA1	0.17651367	1.1361053	0.5263157894736842	0.18067113913085714	0.0032435907	6.489	0.5957875	FPR1	FPR1	1.0145583	0.4910388	0.3023255813953488	0.053898909013604	0.7885991	CD4+/CD45RO+ Memory	CD14+ Monocyte	0.9967858427170802	0.08478156202302911	11.755939	0.66589344	0.3023255813953488
874	GNAI2	GNAI2	-0.5598338	0.35068423	0.2631578947368421	0.021690554666930817	-0.30595595	6.489	0.5957875	FPR1	FPR1	1.0145583	0.4910388	0.3023255813953488	0.053898909013604	0.7885991	CD4+/CD45RO+ Memory	CD14+ Monocyte	0.12608907393325441	0.08478156202302911	4.66732	0.66589344	0.2631578947368421
875	CD40LG	CD40LG	0.7847147	0.41378945	0.2631578947368421	0.024175528307145745	0.8920571	6.489	0.5957875	CD53	CD53	0.29996634	1.6647981	0.8062015503875969	0.29603945910248647	0.19948651	CD4+/CD45RO+ Memory	CD14+ Monocyte	0.20210574671073656	1.0	1.5392219	14.480906	0.2631578947368421
877	MIF	MIF	0.19396627	0.94984215	0.5263157894736842	0.16354600505025602	0.09447424	6.489	0.5957875	CXCR4	CD74_CXCR4	-0.68569314	0.19651937	0.12403100775193798	0.0	-0.37741014	CD4+/CD45RO+ Memory	CD14+ Monocyte	0.9646407580633922	9.92245755501461e-07	10.280284	5.491374	0.12403100775193798
878	TIMP1	TIMP1	-1.0577443	0.71963155	0.42105263157894735	0.05621051111815414	-0.44265994	6.489	0.5957875	CD63	CD63	-0.06741953	0.83048856	0.4186046511627907	0.06145014898497761	-0.16156547	CD4+/CD45RO+ Memory	CD14+ Monocyte	0.7494997118988933	0.9941924323745166	8.21389	9.10228	0.4186046511627907
879	GNAI2	GNAI2	-0.5598338	0.35068423	0.2631578947368421	0.021690554666930817	-0.30595595	6.489	0.5957875	S1PR4	S1PR4	0.16732383	0.9173334	0.5271317829457365	0.16400832455261702	0.13352746	CD4+/CD45RO+ Memory	CD14+ Monocyte	0.12608907393325441	0.9997847915183585	4.66732	9.375141	0.2631578947368421
880	HLA-DRA	HLA-DRA	-2.9134417	0.939926	0.37037037037037035	0.08296733211624363	-1.0045141	6.489	0.5957875	CD4	CD4	0.5953924	0.48397672	0.3023255813953488	0.05386038047476345	0.35787803	CD8+ Cytotoxic T	CD14+ Monocyte	0.9976503307327512	0.07287770382081166	17.527489	2.4380064	0.3023255813953488
881	HLA-DQA2	HLA-DQA2	-2.3389668	0.31631482	0.16666666666666666	0.0	-0.8620307	6.489	0.5957875	CD4	CD4	0.5953924	0.48397672	0.3023255813953488	0.05386038047476345	0.35787803	CD8+ Cytotoxic T	CD14+ Monocyte	0.014066909777026506	0.07287770382081166	7.4193964	2.4380064	0.16666666666666666
882	HLA-DQA1	HLA-DQA1	-2.7965994	0.43603706	0.24074074074074073	0.0	-0.86023	6.489	0.5957875	CD4	CD4	0.5953924	0.48397672	0.3023255813953488	0.05386038047476345	0.35787803	CD8+ Cytotoxic T	CD14+ Monocyte	0.10912211961068363	0.07287770382081166	9.060017	2.4380064	0.24074074074074073
883	HLA-DRB1	HLA-DRB1	-2.2999468	1.445963	0.6481481481481481	0.20761096035476273	-0.8212409	6.489	0.5957875	CD4	CD4	0.5953924	0.48397672	0.3023255813953488	0.05386038047476345	0.35787803	CD8+ Cytotoxic T	CD14+ Monocyte	0.9999999999974437	0.07287770382081166	17.608295	2.4380064	0.3023255813953488
884	HLA-DQB1	HLA-DQB1	-2.5179114	0.38218516	0.24074074074074073	0.0	-0.8491596	6.489	0.5957875	CD4	CD4	0.5953924	0.48397672	0.3023255813953488	0.05386038047476345	0.35787803	CD8+ Cytotoxic T	CD14+ Monocyte	0.0479647161046452	0.07287770382081166	8.894551	2.4380064	0.24074074074074073
885	HLA-DPB1	HLA-DPB1	-2.2576156	1.2818888	0.5185185185185185	0.19837417833034093	-0.72577333	6.489	0.5957875	CD4	CD4	0.5953924	0.48397672	0.3023255813953488	0.05386038047476345	0.35787803	CD8+ Cytotoxic T	CD14+ Monocyte	0.9999999880438512	0.07287770382081166	15.027288	2.4380064	0.3023255813953488
886	HLA-DPA1	HLA-DPA1	-2.601099	1.0987962	0.5185185185185185	0.17255162617531103	-0.8764554	6.489	0.5957875	CD4	CD4	0.5953924	0.48397672	0.3023255813953488	0.05386038047476345	0.35787803	CD8+ Cytotoxic T	CD14+ Monocyte	0.9999799100156407	0.07287770382081166	15.136278	2.4380064	0.3023255813953488
887	HLA-DMA	HLA-DMA	-1.9699581	0.31314814	0.2037037037037037	0.0	-0.7590056	6.489	0.5957875	CD4	CD4	0.5953924	0.48397672	0.3023255813953488	0.05386038047476345	0.35787803	CD8+ Cytotoxic T	CD14+ Monocyte	0.013178233645452734	0.07287770382081166	7.3444376	2.4380064	0.2037037037037037
888	HLA-DMB	HLA-DMB	-1.7229478	0.179	0.12962962962962962	0.0	-0.67563957	6.489	0.5957875	CD4	CD4	0.5953924	0.48397672	0.3023255813953488	0.05386038047476345	0.35787803	CD8+ Cytotoxic T	CD14+ Monocyte	0.0004811804732078715	0.07287770382081166	4.388339	2.4380064	0.12962962962962962
889	HLA-DRB5	HLA-DRB5	-2.1747606	1.0132037	0.5185185185185185	0.15830636833161882	-0.8621605	6.489	0.5957875	CD4	CD4	0.5953924	0.48397672	0.3023255813953488	0.05386038047476345	0.35787803	CD8+ Cytotoxic T	CD14+ Monocyte	0.999683548458335	0.07287770382081166	13.273344	2.4380064	0.3023255813953488
890	IL16	IL16	0.20026517	0.5285555	0.35185185185185186	0.05244452326717747	0.16445744	6.489	0.5957875	CD4	CD4	0.5953924	0.48397672	0.3023255813953488	0.05386038047476345	0.35787803	CD8+ Cytotoxic T	CD14+ Monocyte	0.3134495655786758	0.07287770382081166	4.1250343	2.4380064	0.3023255813953488
891	ANXA1	ANXA1	0.58191967	1.7255558	0.8518518518518519	0.28759247767870755	0.5635292	6.489	0.5957875	FPR1	FPR1	1.0145583	0.4910388	0.3023255813953488	0.053898909013604	0.7885991	CD8+ Cytotoxic T	CD14+ Monocyte	1.0	0.08478156202302911	11.755939	0.66589344	0.3023255813953488
892	GNAI2	GNAI2	-0.68547946	0.27168518	0.18518518518518517	0.0	-0.40577316	6.489	0.5957875	FPR1	FPR1	1.0145583	0.4910388	0.3023255813953488	0.053898909013604	0.7885991	CD8+ Cytotoxic T	CD14+ Monocyte	0.005311705070188978	0.08478156202302911	4.66732	0.66589344	0.18518518518518517
893	CD40LG	CD40LG	0.52735645	0.30131483	0.2037037037037037	0.0	0.5839479	6.489	0.5957875	CD53	CD53	0.29996634	1.6647981	0.8062015503875969	0.29603945910248647	0.19948651	CD8+ Cytotoxic T	CD14+ Monocyte	0.010273117609126426	1.0	1.5392219	14.480906	0.2037037037037037
894	SPON2	SPON2	0.43094915	0.3317963	0.2037037037037037	0.0	0.37431395	6.489	0.5957875	ITGB2	ITGB2	0.8420563	2.0915506	0.9457364341085271	0.33063646574227323	0.6292609	CD8+ Cytotoxic T	CD14+ Monocyte	0.019191903381628846	1.0	2.510991	12.169357	0.2037037037037037
895	SPON2	SPON2	0.43094915	0.3317963	0.2037037037037037	0.0	0.37431395	6.489	0.5957875	ITGA4	ITGA4	0.25755072	0.48203102	0.31007751937984496	0.052666050883647834	0.18366824	CD8+ Cytotoxic T	CD14+ Monocyte	0.019191903381628846	0.06983411969129952	2.510991	3.9564362	0.2037037037037037
897	MIF	MIF	0.14049459	1.0239073	0.6296296296296297	0.16341116205343179	0.17832763	6.489	0.5957875	CXCR4	CD74_CXCR4	-0.68569314	0.19651937	0.12403100775193798	0.0	-0.37741014	CD8+ Cytotoxic T	CD14+ Monocyte	0.9997702432619795	9.92245755501461e-07	10.280284	5.491374	0.12403100775193798
898	TIMP1	TIMP1	-1.2440416	0.64179623	0.4074074074074074	0.053898909013604	-0.51099044	6.489	0.5957875	CD63	CD63	-0.06741953	0.83048856	0.4186046511627907	0.06145014898497761	-0.16156547	CD8+ Cytotoxic T	CD14+ Monocyte	0.6649128959309756	0.9941924323745166	8.21389	9.10228	0.4074074074074074
899	GNAI2	GNAI2	-0.68547946	0.27168518	0.18518518518518517	0.0	-0.40577316	6.489	0.5957875	S1PR4	S1PR4	0.16732383	0.9173334	0.5271317829457365	0.16400832455261702	0.13352746	CD8+ Cytotoxic T	CD14+ Monocyte	0.005311705070188978	0.9997847915183585	4.66732	9.375141	0.18518518518518517
900	HLA-DRA	HLA-DRA	-4.274893	0.37451166	0.18604651162790697	0.0	-1.2987853	6.489	0.5957875	CD4	CD4	0.5953924	0.48397672	0.3023255813953488	0.05386038047476345	0.35787803	CD8+/CD45RA+ Naive Cytotoxic	CD14+ Monocyte	0.09628542273289598	0.07287770382081166	17.527489	2.4380064	0.18604651162790697
901	HLA-DRB1	HLA-DRB1	-3.9634562	0.4793256	0.2558139534883721	0.022942672473562138	-1.4027203	6.489	0.5957875	CD4	CD4	0.5953924	0.48397672	0.3023255813953488	0.05386038047476345	0.35787803	CD8+/CD45RA+ Naive Cytotoxic	CD14+ Monocyte	0.30736154208251737	0.07287770382081166	17.608295	2.4380064	0.2558139534883721
902	HLA-DQB1	HLA-DQB1	-3.0688107	0.16493022	0.11627906976744186	0.0	-1.0062137	6.489	0.5957875	CD4	CD4	0.5953924	0.48397672	0.3023255813953488	0.05386038047476345	0.35787803	CD8+/CD45RA+ Naive Cytotoxic	CD14+ Monocyte	0.0018539781709815608	0.07287770382081166	8.894551	2.4380064	0.11627906976744186
903	HLA-DPB1	HLA-DPB1	-4.364337	0.28225583	0.16279069767441862	0.0	-1.2919608	6.489	0.5957875	CD4	CD4	0.5953924	0.48397672	0.3023255813953488	0.05386038047476345	0.35787803	CD8+/CD45RA+ Naive Cytotoxic	CD14+ Monocyte	0.022381808908700503	0.07287770382081166	15.027288	2.4380064	0.16279069767441862
904	HLA-DPA1	HLA-DPA1	-4.7509522	0.16630232	0.11627906976744186	0.0	-1.422237	6.489	0.5957875	CD4	CD4	0.5953924	0.48397672	0.3023255813953488	0.05386038047476345	0.35787803	CD8+/CD45RA+ Naive Cytotoxic	CD14+ Monocyte	0.001916881161813824	0.07287770382081166	15.136278	2.4380064	0.11627906976744186
905	HLA-DMA	HLA-DMA	-2.1096117	0.23920928	0.16279069767441862	0.0	-0.82072043	6.489	0.5957875	CD4	CD4	0.5953924	0.48397672	0.3023255813953488	0.05386038047476345	0.35787803	CD8+/CD45RA+ Naive Cytotoxic	CD14+ Monocyte	0.009764172104983296	0.07287770382081166	7.3444376	2.4380064	0.16279069767441862
906	HLA-DRB5	HLA-DRB5	-3.786148	0.26041862	0.18604651162790697	0.0	-1.3769598	6.489	0.5957875	CD4	CD4	0.5953924	0.48397672	0.3023255813953488	0.05386038047476345	0.35787803	CD8+/CD45RA+ Naive Cytotoxic	CD14+ Monocyte	0.014872332919758108	0.07287770382081166	13.273344	2.4380064	0.18604651162790697
907	IL16	IL16	0.4154756	0.662186	0.4418604651162791	0.051645092828197015	0.356964	6.489	0.5957875	CD4	CD4	0.5953924	0.48397672	0.3023255813953488	0.05386038047476345	0.35787803	CD8+/CD45RA+ Naive Cytotoxic	CD14+ Monocyte	0.8137429619720251	0.07287770382081166	4.1250343	2.4380064	0.3023255813953488
908	ANXA1	ANXA1	-0.203161	1.0932326	0.6046511627906976	0.17753121018319612	-0.03750788	6.489	0.5957875	FPR1	FPR1	1.0145583	0.4910388	0.3023255813953488	0.053898909013604	0.7885991	CD8+/CD45RA+ Naive Cytotoxic	CD14+ Monocyte	0.9999854504794712	0.08478156202302911	11.755939	0.66589344	0.3023255813953488
909	GNAI2	GNAI2	-0.07889116	0.5087674	0.3023255813953488	0.04867853311982824	-0.10621354	6.489	0.5957875	FPR1	FPR1	1.0145583	0.4910388	0.3023255813953488	0.053898909013604	0.7885991	CD8+/CD45RA+ Naive Cytotoxic	CD14+ Monocyte	0.39023013202653967	0.08478156202302911	4.66732	0.66589344	0.3023255813953488
911	MIF	MIF	0.15922523	1.0073953	0.6046511627906976	0.16229388265087957	0.15963344	6.489	0.5957875	CXCR4	CD74_CXCR4	-0.68569314	0.19651937	0.12403100775193798	0.0	-0.37741014	CD8+/CD45RA+ Naive Cytotoxic	CD14+ Monocyte	0.9997886711424563	9.92245755501461e-07	10.280284	5.491374	0.12403100775193798
912	TIMP1	TIMP1	-1.2197433	0.5982093	0.3488372093023256	0.05177993582502126	-0.54925466	6.489	0.5957875	CD63	CD63	-0.06741953	0.83048856	0.4186046511627907	0.06145014898497761	-0.16156547	CD8+/CD45RA+ Naive Cytotoxic	CD14+ Monocyte	0.6567721302980041	0.9941924323745166	8.21389	9.10228	0.3488372093023256
913	GNAI2	GNAI2	-0.07889116	0.5087674	0.3023255813953488	0.04867853311982824	-0.10621354	6.489	0.5957875	S1PR4	S1PR4	0.16732383	0.9173334	0.5271317829457365	0.16400832455261702	0.13352746	CD8+/CD45RA+ Naive Cytotoxic	CD14+ Monocyte	0.39023013202653967	0.9997847915183585	4.66732	9.375141	0.3023255813953488
914	HLA-DRA	HLA-DRA	-0.7562399	3.3535428	1.0	0.5278548522058293	0.25165862	6.489	0.5957875	CD4	CD4	0.5953924	0.48397672	0.3023255813953488	0.05386038047476345	0.35787803	CD14+ Monocyte	CD14+ Monocyte	1.0	0.07287770382081166	17.527489	2.4380064	0.3023255813953488
915	HLA-DQA2	HLA-DQA2	-0.89270043	1.2765816	0.627906976744186	0.19976113683742394	-0.15458368	6.489	0.5957875	CD4	CD4	0.5953924	0.48397672	0.3023255813953488	0.05386038047476345	0.35787803	CD14+ Monocyte	CD14+ Monocyte	0.9999999999999896	0.07287770382081166	7.4193964	2.4380064	0.3023255813953488
916	HLA-DQA1	HLA-DQA1	-1.2712383	1.5174031	0.689922480620155	0.21829250517639115	-0.17789002	6.489	0.5957875	CD4	CD4	0.5953924	0.48397672	0.3023255813953488	0.05386038047476345	0.35787803	CD14+ Monocyte	CD14+ Monocyte	1.0	0.07287770382081166	9.060017	2.4380064	0.3023255813953488
917	HLA-DRB1	HLA-DRB1	-0.39131165	3.2971468	1.0	0.5217676186337296	0.29233634	6.489	0.5957875	CD4	CD4	0.5953924	0.48397672	0.3023255813953488	0.05386038047476345	0.35787803	CD14+ Monocyte	CD14+ Monocyte	1.0	0.07287770382081166	17.608295	2.4380064	0.3023255813953488
918	HLA-DQB1	HLA-DQB1	-0.92045903	1.2730231	0.6124031007751938	0.19976113683742394	-0.20517074	6.489	0.5957875	CD4	CD4	0.5953924	0.48397672	0.3023255813953488	0.05386038047476345	0.35787803	CD14+ Monocyte	CD14+ Monocyte	0.9999999999999857	0.07287770382081166	8.894551	2.4380064	0.3023255813953488
919	HLA-DPB1	HLA-DPB1	-0.8526602	2.8309608	0.9534883720930233	0.4592002017280626	0.15161428	6.489	0.5957875	CD4	CD4	0.5953924	0.48397672	0.3023255813953488	0.05386038047476345	0.35787803	CD14+ Monocyte	CD14+ Monocyte	1.0	0.07287770382081166	15.027288	2.4380064	0.3023255813953488
920	HLA-DPA1	HLA-DPA1	-0.22644281	3.2346747	0.9844961240310077	0.5076283200127802	0.37365717	6.489	0.5957875	CD4	CD4	0.5953924	0.48397672	0.3023255813953488	0.05386038047476345	0.35787803	CD14+ Monocyte	CD14+ Monocyte	1.0	0.07287770382081166	15.136278	2.4380064	0.3023255813953488
921	HLA-DMA	HLA-DMA	-1.0430254	0.7821165	0.4263565891472868	0.05898443731781039	-0.36757046	6.489	0.5957875	CD4	CD4	0.5953924	0.48397672	0.3023255813953488	0.05386038047476345	0.35787803	CD14+ Monocyte	CD14+ Monocyte	0.9754811934788152	0.07287770382081166	7.3444376	2.4380064	0.3023255813953488
922	HLA-DMB	HLA-DMB	-0.84819496	0.54158133	0.31007751937984496	0.05551702956824007	-0.3329058	6.489	0.5957875	CD4	CD4	0.5953924	0.48397672	0.3023255813953488	0.05386038047476345	0.35787803	CD14+ Monocyte	CD14+ Monocyte	0.21379330051074558	0.07287770382081166	4.388339	2.4380064	0.3023255813953488
923	HLA-DRB5	HLA-DRB5	-0.28966522	2.669387	0.9689922480620154	0.4276467935033452	0.2704364	6.489	0.5957875	CD4	CD4	0.5953924	0.48397672	0.3023255813953488	0.05386038047476345	0.35787803	CD14+ Monocyte	CD14+ Monocyte	1.0	0.07287770382081166	13.273344	2.4380064	0.3023255813953488
924	IL16	IL16	-0.30709332	0.2874496	0.18604651162790697	0.0	-0.18287693	6.489	0.5957875	CD4	CD4	0.5953924	0.48397672	0.3023255813953488	0.05386038047476345	0.35787803	CD14+ Monocyte	CD14+ Monocyte	0.0001032112674707006	0.07287770382081166	4.1250343	2.4380064	0.18604651162790697
925	ANXA1	ANXA1	-0.5240234	0.8625892	0.46511627906976744	0.06052550538751048	-0.2567393	6.489	0.5957875	FPR1	FPR1	1.0145583	0.4910388	0.3023255813953488	0.053898909013604	0.7885991	CD14+ Monocyte	CD14+ Monocyte	0.9980870736458362	0.08478156202302911	11.755939	0.66589344	0.3023255813953488
926	GNAI2	GNAI2	0.5198364	0.8328218	0.4883720930232558	0.05933117579639486	0.30323806	6.489	0.5957875	FPR1	FPR1	1.0145583	0.4910388	0.3023255813953488	0.053898909013604	0.7885991	CD14+ Monocyte	CD14+ Monocyte	0.9946202475587753	0.08478156202302911	4.66732	0.66589344	0.3023255813953488
927	ICAM4	ICAM4	1.630448	0.8468141	0.4496124031007752	0.060564033926351034	0.99272853	6.489	0.5957875	ITGB2	ITGB2	0.8420563	2.0915506	0.9457364341085271	0.33063646574227323	0.6292609	CD14+ Monocyte	CD14+ Monocyte	0.9966465783298551	1.0	1.2610252	12.169357	0.4496124031007752
928	S100A8	S100A8	0.8493478	0.52569765	0.27906976744186046	0.05359069448111496	0.45790473	6.489	0.5957875	ITGB2	ITGB2	0.8420563	2.0915506	0.9457364341085271	0.33063646574227323	0.6292609	CD14+ Monocyte	CD14+ Monocyte	0.1646092007359483	1.0	1.0063224	12.169357	0.27906976744186046
929	S100A9	S100A9	1.2974374	1.8739302	0.7984496124031008	0.323277854686867	0.8849817	6.489	0.5957875	ITGB2	ITGB2	0.8420563	2.0915506	0.9457364341085271	0.33063646574227323	0.6292609	CD14+ Monocyte	CD14+ Monocyte	1.0	1.0	3.6253204	12.169357	0.7984496124031008
930	ICAM4	ICAM4	1.630448	0.8468141	0.4496124031007752	0.060564033926351034	0.99272853	6.489	0.5957875	ITGA4	ITGA4	0.25755072	0.48203102	0.31007751937984496	0.052666050883647834	0.18366824	CD14+ Monocyte	CD14+ Monocyte	0.9966465783298551	0.06983411969129952	1.2610252	3.9564362	0.31007751937984496
931	TNFSF13B	TNFSF13B	0.6674138	0.49180618	0.3023255813953488	0.054091542522316516	0.4371166	6.489	0.5957875	HLA-DPB1	HLA-DPB1	-0.8526602	2.8309608	0.9534883720930233	0.4592002017280626	0.15161428	CD14+ Monocyte	CD14+ Monocyte	0.08615817805164877	1.0	1.1739753	15.027288	0.3023255813953488
933	MIF	MIF	-0.6730014	0.521814	0.32558139534883723	0.054707966994549474	-0.39012033	6.489	0.5957875	CXCR4	CD74_CXCR4	-0.68569314	0.19651937	0.12403100775193798	0.0	-0.37741014	CD14+ Monocyte	CD14+ Monocyte	0.15379835230358052	9.92245755501461e-07	10.280284	5.491374	0.12403100775193798
934	TIMP1	TIMP1	1.5757282	2.323713	0.9224806201550387	0.38064417145004137	0.9655367	6.489	0.5957875	CD63	CD63	-0.06741953	0.83048856	0.4186046511627907	0.06145014898497761	-0.16156547	CD14+ Monocyte	CD14+ Monocyte	1.0	0.9941924323745166	8.21389	9.10228	0.4186046511627907
935	GNAI2	GNAI2	0.5198364	0.8328218	0.4883720930232558	0.05933117579639486	0.30323806	6.489	0.5957875	S1PR4	S1PR4	0.16732383	0.9173334	0.5271317829457365	0.16400832455261702	0.13352746	CD14+ Monocyte	CD14+ Monocyte	0.9946202475587753	0.9997847915183585	4.66732	9.375141	0.4883720930232558
936	C1QA	C1QA	2.9754314	1.7133261	0.6356589147286822	0.2726152005607705	1.319507	6.489	0.5957875	CD33	CD33	-0.060606122	0.36829457	0.23255813953488372	0.0	-0.020606246	CD14+ Monocyte	CD14+ Monocyte	1.0	0.002694269030953975	2.0300746	1.3432741	0.23255813953488372
937	C1QB	C1QB	2.3060799	0.7499456	0.2868217054263566	0.060140238370085454	0.8489839	6.489	0.5957875	CD33	CD33	-0.060606122	0.36829457	0.23255813953488372	0.0	-0.020606246	CD14+ Monocyte	CD14+ Monocyte	0.9450796222422496	0.002694269030953975	0.8700664	1.3432741	0.23255813953488372
938	HLA-DRA	HLA-DRA	0.0033774376	3.3732631	0.9052631578947369	0.5784019115299139	0.2619222	6.489	0.5957875	CD4	CD4	0.5953924	0.48397672	0.3023255813953488	0.05386038047476345	0.35787803	CD19+ B	CD14+ Monocyte	1.0	0.07287770382081166	17.527489	2.4380064	0.3023255813953488
939	HLA-DQA2	HLA-DQA2	-0.12849092	1.8596526	0.8526315789473684	0.3155339949850162	0.27497602	6.489	0.5957875	CD4	CD4	0.5953924	0.48397672	0.3023255813953488	0.05386038047476345	0.35787803	CD19+ B	CD14+ Monocyte	1.0	0.07287770382081166	7.4193964	2.4380064	0.3023255813953488
940	HLA-DQA1	HLA-DQA1	-0.21188354	2.2988627	0.8842105263157894	0.3924911506068412	0.31521	6.489	0.5957875	CD4	CD4	0.5953924	0.48397672	0.3023255813953488	0.05386038047476345	0.35787803	CD19+ B	CD14+ Monocyte	1.0	0.07287770382081166	9.060017	2.4380064	0.3023255813953488
941	HLA-DRB1	HLA-DRB1	-0.16222143	3.3167157	0.9789473684210527	0.5423601558711559	0.30410764	6.489	0.5957875	CD4	CD4	0.5953924	0.48397672	0.3023255813953488	0.05386038047476345	0.35787803	CD19+ B	CD14+ Monocyte	1.0	0.07287770382081166	17.608295	2.4380064	0.3023255813953488
942	HLA-DQB1	HLA-DQB1	-0.2182715	1.8650004	0.8421052631578947	0.31624673621160543	0.22277051	6.489	0.5957875	CD4	CD4	0.5953924	0.48397672	0.3023255813953488	0.05386038047476345	0.35787803	CD19+ B	CD14+ Monocyte	1.0	0.07287770382081166	8.894551	2.4380064	0.3023255813953488
943	HLA-DPB1	HLA-DPB1	-0.036313534	2.9397588	0.8736842105263158	0.5020033990539239	0.21323624	6.489	0.5957875	CD4	CD4	0.5953924	0.48397672	0.3023255813953488	0.05386038047476345	0.35787803	CD19+ B	CD14+ Monocyte	1.0	0.07287770382081166	15.027288	2.4380064	0.3023255813953488
944	HLA-DPA1	HLA-DPA1	-0.34747934	2.8664742	0.9263157894736842	0.478174623003598	0.15815225	6.489	0.5957875	CD4	CD4	0.5953924	0.48397672	0.3023255813953488	0.05386038047476345	0.35787803	CD19+ B	CD14+ Monocyte	1.0	0.07287770382081166	15.136278	2.4380064	0.3023255813953488
945	HLA-DMA	HLA-DMA	0.29593349	1.675547	0.8105263157894737	0.2840191152991394	0.37815258	6.489	0.5957875	CD4	CD4	0.5953924	0.48397672	0.3023255813953488	0.05386038047476345	0.35787803	CD19+ B	CD14+ Monocyte	1.0	0.07287770382081166	7.3444376	2.4380064	0.3023255813953488
946	HLA-DMB	HLA-DMB	0.30508757	1.1237264	0.5684210526315789	0.18192325464111592	0.21737263	6.489	0.5957875	CD4	CD4	0.5953924	0.48397672	0.3023255813953488	0.05386038047476345	0.35787803	CD19+ B	CD14+ Monocyte	0.9999999963484195	0.07287770382081166	4.388339	2.4380064	0.3023255813953488
947	HLA-DRB5	HLA-DRB5	-0.06636286	2.732053	0.9578947368421052	0.45012714188180125	0.31329048	6.489	0.5957875	CD4	CD4	0.5953924	0.48397672	0.3023255813953488	0.05386038047476345	0.35787803	CD19+ B	CD14+ Monocyte	1.0	0.07287770382081166	13.273344	2.4380064	0.3023255813953488
948	IL16	IL16	0.00385499	0.4097368	0.2736842105263158	0.040992450151630395	-0.0067114653	6.489	0.5957875	CD4	CD4	0.5953924	0.48397672	0.3023255813953488	0.05386038047476345	0.35787803	CD19+ B	CD14+ Monocyte	0.03614095059866645	0.07287770382081166	4.1250343	2.4380064	0.2736842105263158
949	ANXA1	ANXA1	-2.0402393	0.19061051	0.1368421052631579	0.0	-0.8954702	6.489	0.5957875	FPR1	FPR1	1.0145583	0.4910388	0.3023255813953488	0.053898909013604	0.7885991	CD19+ B	CD14+ Monocyte	1.8615760508662315e-05	0.08478156202302911	11.755939	0.66589344	0.1368421052631579
950	GNAI2	GNAI2	-0.7408717	0.2679158	0.18947368421052632	0.0	-0.41053572	6.489	0.5957875	FPR1	FPR1	1.0145583	0.4910388	0.3023255813953488	0.053898909013604	0.7885991	CD19+ B	CD14+ Monocyte	0.00047795168865613185	0.08478156202302911	4.66732	0.66589344	0.18947368421052632
952	MIF	MIF	0.925364	1.4284213	0.7473684210526316	0.22310833830145882	0.6362994	6.489	0.5957875	CXCR4	CD74_CXCR4	-0.68569314	0.19651937	0.12403100775193798	0.0	-0.37741014	CD19+ B	CD14+ Monocyte	1.0	9.92245755501461e-07	10.280284	5.491374	0.12403100775193798
953	TIMP1	TIMP1	-2.0047565	0.23694736	0.14736842105263157	0.0	-0.86640024	6.489	0.5957875	CD63	CD63	-0.06741953	0.83048856	0.4186046511627907	0.06145014898497761	-0.16156547	CD19+ B	CD14+ Monocyte	0.0001406076461785671	0.9941924323745166	8.21389	9.10228	0.14736842105263157
954	GNAI2	GNAI2	-0.7408717	0.2679158	0.18947368421052632	0.0	-0.41053572	6.489	0.5957875	S1PR4	S1PR4	0.16732383	0.9173334	0.5271317829457365	0.16400832455261702	0.13352746	CD19+ B	CD14+ Monocyte	0.00047795168865613185	0.9997847915183585	4.66732	9.375141	0.18947368421052632
955	HLA-DRA	HLA-DRA	-1.5700426	2.4002306	0.8461538461538461	0.4028355902327816	-0.24449466	6.489	0.5957875	CD4	CD4	0.5953924	0.48397672	0.3023255813953488	0.05386038047476345	0.35787803	CD34+	CD14+ Monocyte	0.9999999999999986	0.07287770382081166	17.527489	2.4380064	0.3023255813953488
956	HLA-DQA2	HLA-DQA2	-2.317143	0.41523075	0.3076923076923077	0.037101249142167066	-0.78915703	6.489	0.5957875	CD4	CD4	0.5953924	0.48397672	0.3023255813953488	0.05386038047476345	0.35787803	CD34+	CD14+ Monocyte	0.269868332115452	0.07287770382081166	7.4193964	2.4380064	0.3023255813953488
957	HLA-DQA1	HLA-DQA1	-2.5378752	0.69861543	0.46153846153846156	0.04630914050338985	-0.69454384	6.489	0.5957875	CD4	CD4	0.5953924	0.48397672	0.3023255813953488	0.05386038047476345	0.35787803	CD34+	CD14+ Monocyte	0.7264231337010858	0.07287770382081166	9.060017	2.4380064	0.3023255813953488
958	HLA-DRB1	HLA-DRB1	-2.0682547	1.857231	0.8461538461538461	0.28598398351785026	-0.5738431	6.489	0.5957875	CD4	CD4	0.5953924	0.48397672	0.3023255813953488	0.05386038047476345	0.35787803	CD34+	CD14+ Monocyte	0.9999999873021373	0.07287770382081166	17.608295	2.4380064	0.3023255813953488
959	HLA-DQB1	HLA-DQB1	-1.5925897	0.9039231	0.5384615384615384	0.14389737338334452	-0.47199386	6.489	0.5957875	CD4	CD4	0.5953924	0.48397672	0.3023255813953488	0.05386038047476345	0.35787803	CD34+	CD14+ Monocyte	0.9308902264896468	0.07287770382081166	8.894551	2.4380064	0.3023255813953488
960	HLA-DPB1	HLA-DPB1	-2.2407284	1.5571539	0.6923076923076923	0.2324703369289261	-0.56986463	6.489	0.5957875	CD4	CD4	0.5953924	0.48397672	0.3023255813953488	0.05386038047476345	0.35787803	CD34+	CD14+ Monocyte	0.9999908099429375	0.07287770382081166	15.027288	2.4380064	0.3023255813953488
961	HLA-DPA1	HLA-DPA1	-2.168492	1.4266155	0.6153846153846154	0.21921714418111315	-0.68458533	6.489	0.5957875	CD4	CD4	0.5953924	0.48397672	0.3023255813953488	0.05386038047476345	0.35787803	CD34+	CD14+ Monocyte	0.9999019241990668	0.07287770382081166	15.136278	2.4380064	0.3023255813953488
962	HLA-DMA	HLA-DMA	-1.2122005	0.8917693	0.6923076923076923	0.1370010818302993	-0.27604616	6.489	0.5957875	CD4	CD4	0.5953924	0.48397672	0.3023255813953488	0.05386038047476345	0.35787803	CD34+	CD14+ Monocyte	0.9236895027091202	0.07287770382081166	7.3444376	2.4380064	0.3023255813953488
963	HLA-DMB	HLA-DMB	-1.0599934	0.5192308	0.38461538461538464	0.047580522579441446	-0.354033	6.489	0.5957875	CD4	CD4	0.5953924	0.48397672	0.3023255813953488	0.05386038047476345	0.35787803	CD34+	CD14+ Monocyte	0.43359584774959475	0.07287770382081166	4.388339	2.4380064	0.3023255813953488
964	HLA-DRB5	HLA-DRB5	-2.3486998	1.0559231	0.6153846153846154	0.17683772633690953	-0.83294636	6.489	0.5957875	CD4	CD4	0.5953924	0.48397672	0.3023255813953488	0.05386038047476345	0.35787803	CD34+	CD14+ Monocyte	0.9835899603683463	0.07287770382081166	13.273344	2.4380064	0.3023255813953488
965	ANXA1	ANXA1	0.6052816	1.6836923	0.7692307692307693	0.3067884208297819	0.52373725	6.489	0.5957875	FPR1	FPR1	1.0145583	0.4910388	0.3023255813953488	0.053898909013604	0.7885991	CD34+	CD14+ Monocyte	0.9999993047017744	0.08478156202302911	11.755939	0.66589344	0.3023255813953488
966	GNAI2	GNAI2	-0.93541634	0.18353847	0.15384615384615385	0.0	-0.5171491	6.489	0.5957875	FPR1	FPR1	1.0145583	0.4910388	0.3023255813953488	0.053898909013604	0.7885991	CD34+	CD14+ Monocyte	0.054051313877817024	0.08478156202302911	4.66732	0.66589344	0.15384615384615385
967	SPON2	SPON2	-0.07109308	0.20523077	0.15384615384615385	0.0	0.12816402	6.489	0.5957875	ITGB2	ITGB2	0.8420563	2.0915506	0.9457364341085271	0.33063646574227323	0.6292609	CD34+	CD14+ Monocyte	0.06504378318513321	1.0	2.510991	12.169357	0.15384615384615385
968	SPON2	SPON2	-0.07109308	0.20523077	0.15384615384615385	0.0	0.12816402	6.489	0.5957875	ITGA4	ITGA4	0.25755072	0.48203102	0.31007751937984496	0.052666050883647834	0.18366824	CD34+	CD14+ Monocyte	0.06504378318513321	0.06983411969129952	2.510991	3.9564362	0.15384615384615385
969	TNFSF13B	TNFSF13B	-0.10542172	0.21200001	0.15384615384615385	0.0	-0.054521818	6.489	0.5957875	HLA-DPB1	HLA-DPB1	-0.8526602	2.8309608	0.9534883720930233	0.4592002017280626	0.15161428	CD34+	CD14+ Monocyte	0.06880793824110538	1.0	1.1739753	15.027288	0.15384615384615385
971	MIF	MIF	0.4285332	1.2953846	0.7692307692307693	0.2479966147243115	0.48568186	6.489	0.5957875	CXCR4	CD74_CXCR4	-0.68569314	0.19651937	0.12403100775193798	0.0	-0.37741014	CD34+	CD14+ Monocyte	0.9992142978477149	9.92245755501461e-07	10.280284	5.491374	0.12403100775193798
972	TIMP1	TIMP1	-1.7353225	0.40869233	0.3076923076923077	0.04249499427523506	-0.7156283	6.489	0.5957875	CD63	CD63	-0.06741953	0.83048856	0.4186046511627907	0.06145014898497761	-0.16156547	CD34+	CD14+ Monocyte	0.26068012058625945	0.9941924323745166	8.21389	9.10228	0.3076923076923077
973	GNAI2	GNAI2	-0.93541634	0.18353847	0.15384615384615385	0.0	-0.5171491	6.489	0.5957875	S1PR4	S1PR4	0.16732383	0.9173334	0.5271317829457365	0.16400832455261702	0.13352746	CD34+	CD14+ Monocyte	0.054051313877817024	0.9997847915183585	4.66732	9.375141	0.15384615384615385
974	HLA-DRB1	HLA-DRB1	-4.013947	0.54993546	0.3225806451612903	0.05241562686304706	-1.3602448	6.489	0.5957875	CD4	CD4	0.5953924	0.48397672	0.3023255813953488	0.05386038047476345	0.35787803	CD56+ NK	CD14+ Monocyte	0.39470169252922355	0.07287770382081166	17.608295	2.4380064	0.3023255813953488
975	HLA-DQB1	HLA-DQB1	-2.6248589	0.24651614	0.12903225806451613	0.0	-0.947235	6.489	0.5957875	CD4	CD4	0.5953924	0.48397672	0.3023255813953488	0.05386038047476345	0.35787803	CD56+ NK	CD14+ Monocyte	0.020085863262005104	0.07287770382081166	8.894551	2.4380064	0.12903225806451613
976	HLA-DPB1	HLA-DPB1	-3.863885	0.4276774	0.22580645161290322	0.0	-1.2095951	6.489	0.5957875	CD4	CD4	0.5953924	0.48397672	0.3023255813953488	0.05386038047476345	0.35787803	CD56+ NK	CD14+ Monocyte	0.16199780084130605	0.07287770382081166	15.027288	2.4380064	0.22580645161290322
977	HLA-DPA1	HLA-DPA1	-3.8244956	0.45461285	0.25806451612903225	0.02860610360027862	-1.2534908	6.489	0.5957875	CD4	CD4	0.5953924	0.48397672	0.3023255813953488	0.05386038047476345	0.35787803	CD56+ NK	CD14+ Monocyte	0.20388343592596903	0.07287770382081166	15.136278	2.4380064	0.25806451612903225
978	HLA-DMA	HLA-DMA	-2.084528	0.25174192	0.16129032258064516	0.0	-0.81025976	6.489	0.5957875	CD4	CD4	0.5953924	0.48397672	0.3023255813953488	0.05386038047476345	0.35787803	CD56+ NK	CD14+ Monocyte	0.021627586442075988	0.07287770382081166	7.3444376	2.4380064	0.16129032258064516
979	HLA-DRB5	HLA-DRB5	-3.4867773	0.32787097	0.1935483870967742	0.0	-1.3308319	6.489	0.5957875	CD4	CD4	0.5953924	0.48397672	0.3023255813953488	0.05386038047476345	0.35787803	CD56+ NK	CD14+ Monocyte	0.05781297790515312	0.07287770382081166	13.273344	2.4380064	0.1935483870967742
980	IL16	IL16	0.29954815	0.5117742	0.2903225806451613	0.05569040110390487	0.14028238	6.489	0.5957875	CD4	CD4	0.5953924	0.48397672	0.3023255813953488	0.05386038047476345	0.35787803	CD56+ NK	CD14+ Monocyte	0.3115106823535061	0.07287770382081166	4.1250343	2.4380064	0.2903225806451613
981	ANXA1	ANXA1	0.47584295	1.4673226	0.6774193548387096	0.21492141647754964	0.31807297	6.489	0.5957875	FPR1	FPR1	1.0145583	0.4910388	0.3023255813953488	0.053898909013604	0.7885991	CD56+ NK	CD14+ Monocyte	0.9999998547687244	0.08478156202302911	11.755939	0.66589344	0.3023255813953488
982	GNAI2	GNAI2	-0.36696744	0.37303224	0.22580645161290322	0.0	-0.27771857	6.489	0.5957875	FPR1	FPR1	1.0145583	0.4910388	0.3023255813953488	0.053898909013604	0.7885991	CD56+ NK	CD14+ Monocyte	0.09548149899594888	0.08478156202302911	4.66732	0.66589344	0.22580645161290322
983	SPON2	SPON2	2.8781862	1.6563227	0.7096774193548387	0.2710548613325324	2.9503126	6.489	0.5957875	ITGB2	ITGB2	0.8420563	2.0915506	0.9457364341085271	0.33063646574227323	0.6292609	CD56+ NK	CD14+ Monocyte	0.9999999997830865	1.0	2.510991	12.169357	0.7096774193548387
984	SPON2	SPON2	2.8781862	1.6563227	0.7096774193548387	0.2710548613325324	2.9503126	6.489	0.5957875	ITGA4	ITGA4	0.25755072	0.48203102	0.31007751937984496	0.052666050883647834	0.18366824	CD56+ NK	CD14+ Monocyte	0.9999999997830865	0.06983411969129952	2.510991	3.9564362	0.31007751937984496
986	MIF	MIF	0.32914507	1.0328065	0.5483870967741935	0.1852943502290751	0.18840271	6.489	0.5957875	CXCR4	CD74_CXCR4	-0.68569314	0.19651937	0.12403100775193798	0.0	-0.37741014	CD56+ NK	CD14+ Monocyte	0.9949654899402122	9.92245755501461e-07	10.280284	5.491374	0.12403100775193798
987	TIMP1	TIMP1	-1.3377492	0.511129	0.2903225806451613	0.052377102916951634	-0.62570083	6.489	0.5957875	CD63	CD63	-0.06741953	0.83048856	0.4186046511627907	0.06145014898497761	-0.16156547	CD56+ NK	CD14+ Monocyte	0.3101701768523372	0.9941924323745166	8.21389	9.10228	0.2903225806451613
988	GNAI2	GNAI2	-0.36696744	0.37303224	0.22580645161290322	0.0	-0.27771857	6.489	0.5957875	S1PR4	S1PR4	0.16732383	0.9173334	0.5271317829457365	0.16400832455261702	0.13352746	CD56+ NK	CD14+ Monocyte	0.09548149899594888	0.9997847915183585	4.66732	9.375141	0.22580645161290322
989	HLA-DRA	HLA-DRA	2.2577872	4.537684	0.9958333333333333	0.737392138462227	0.86794716	6.489	0.5957875	CD4	CD4	0.5953924	0.48397672	0.3023255813953488	0.05386038047476345	0.35787803	Dendritic	CD14+ Monocyte	1.0	0.07287770382081166	17.527489	2.4380064	0.3023255813953488
990	HLA-DQA2	HLA-DQA2	2.2382028	2.72458	0.9416666666666667	0.4574183268460502	0.9121839	6.489	0.5957875	CD4	CD4	0.5953924	0.48397672	0.3023255813953488	0.05386038047476345	0.35787803	Dendritic	CD14+ Monocyte	1.0	0.07287770382081166	7.4193964	2.4380064	0.3023255813953488
991	HLA-DQA1	HLA-DQA1	2.5941813	3.2726507	0.95	0.5525986362743535	0.9296681	6.489	0.5957875	CD4	CD4	0.5953924	0.48397672	0.3023255813953488	0.05386038047476345	0.35787803	Dendritic	CD14+ Monocyte	1.0	0.07287770382081166	9.060017	2.4380064	0.3023255813953488
992	HLA-DRB1	HLA-DRB1	2.0578656	4.2171783	1.0	0.6755470868805553	0.84578	6.489	0.5957875	CD4	CD4	0.5953924	0.48397672	0.3023255813953488	0.05386038047476345	0.35787803	Dendritic	CD14+ Monocyte	1.0	0.07287770382081166	17.608295	2.4380064	0.3023255813953488
993	HLA-DQB1	HLA-DQB1	2.2658262	2.768654	0.9208333333333333	0.46176222326046834	0.8760236	6.489	0.5957875	CD4	CD4	0.5953924	0.48397672	0.3023255813953488	0.05386038047476345	0.35787803	Dendritic	CD14+ Monocyte	1.0	0.07287770382081166	8.894551	2.4380064	0.3023255813953488
994	HLA-DPB1	HLA-DPB1	2.2892115	4.1221046	1.0	0.6667052051564549	0.8829119	6.489	0.5957875	CD4	CD4	0.5953924	0.48397672	0.3023255813953488	0.05386038047476345	0.35787803	Dendritic	CD14+ Monocyte	1.0	0.07287770382081166	15.027288	2.4380064	0.3023255813953488
995	HLA-DPA1	HLA-DPA1	2.1195254	4.077455	0.9958333333333333	0.6472203117423119	0.8669294	6.489	0.5957875	CD4	CD4	0.5953924	0.48397672	0.3023255813953488	0.05386038047476345	0.35787803	Dendritic	CD14+ Monocyte	1.0	0.07287770382081166	15.136278	2.4380064	0.3023255813953488
996	HLA-DMA	HLA-DMA	1.8322233	2.1838243	0.8666666666666667	0.3755393823209735	0.8023981	6.489	0.5957875	CD4	CD4	0.5953924	0.48397672	0.3023255813953488	0.05386038047476345	0.35787803	Dendritic	CD14+ Monocyte	1.0	0.07287770382081166	7.3444376	2.4380064	0.3023255813953488
997	HLA-DMB	HLA-DMB	1.6944176	1.7572376	0.8333333333333334	0.29758052832037285	0.81620497	6.489	0.5957875	CD4	CD4	0.5953924	0.48397672	0.3023255813953488	0.05386038047476345	0.35787803	Dendritic	CD14+ Monocyte	1.0	0.07287770382081166	4.388339	2.4380064	0.3023255813953488
998	HLA-DRB5	HLA-DRB5	1.8861861	3.4981003	0.9958333333333333	0.5613249576420303	0.8371592	6.489	0.5957875	CD4	CD4	0.5953924	0.48397672	0.3023255813953488	0.05386038047476345	0.35787803	Dendritic	CD14+ Monocyte	1.0	0.07287770382081166	13.273344	2.4380064	0.3023255813953488
999	IL16	IL16	-0.21028417	0.36715418	0.25833333333333336	0.04004854343292928	-0.068055496	6.489	0.5957875	CD4	CD4	0.5953924	0.48397672	0.3023255813953488	0.05386038047476345	0.35787803	Dendritic	CD14+ Monocyte	2.9487259790884295e-05	0.07287770382081166	4.1250343	2.4380064	0.25833333333333336
1000	ANXA1	ANXA1	0.53393507	1.4542791	0.7375	0.2055497799744408	0.30567476	6.489	0.5957875	FPR1	FPR1	1.0145583	0.4910388	0.3023255813953488	0.053898909013604	0.7885991	Dendritic	CD14+ Monocyte	1.0	0.08478156202302911	11.755939	0.66589344	0.3023255813953488
1001	GNAI2	GNAI2	0.33170164	0.7704043	0.5083333333333333	0.13506511346027777	0.22437172	6.489	0.5957875	FPR1	FPR1	1.0145583	0.4910388	0.3023255813953488	0.053898909013604	0.7885991	Dendritic	CD14+ Monocyte	0.9925815228089819	0.08478156202302911	4.66732	0.66589344	0.3023255813953488
1002	ICAM4	ICAM4	-0.29680377	0.18543336	0.11666666666666667	0.0	-0.07471408	6.489	0.5957875	ITGB2	ITGB2	0.8420563	2.0915506	0.9457364341085271	0.33063646574227323	0.6292609	Dendritic	CD14+ Monocyte	2.180566905974647e-12	1.0	1.2610252	12.169357	0.11666666666666667
1003	S100A8	S100A8	0.59848803	0.37653744	0.20416666666666666	0.0	0.22496074	6.489	0.5957875	ITGB2	ITGB2	0.8420563	2.0915506	0.9457364341085271	0.33063646574227323	0.6292609	Dendritic	CD14+ Monocyte	5.5155261339659416e-05	1.0	1.0063224	12.169357	0.20416666666666666
1004	S100A9	S100A9	1.1581439	1.320579	0.5833333333333334	0.19460819162755055	0.41664618	6.489	0.5957875	ITGB2	ITGB2	0.8420563	2.0915506	0.9457364341085271	0.33063646574227323	0.6292609	Dendritic	CD14+ Monocyte	1.0	1.0	3.6253204	12.169357	0.5833333333333334
1005	ICAM4	ICAM4	-0.29680377	0.18543336	0.11666666666666667	0.0	-0.07471408	6.489	0.5957875	ITGA4	ITGA4	0.25755072	0.48203102	0.31007751937984496	0.052666050883647834	0.18366824	Dendritic	CD14+ Monocyte	2.180566905974647e-12	0.06983411969129952	1.2610252	3.9564362	0.11666666666666667
1006	TNFSF13B	TNFSF13B	0.53698057	0.4223292	0.2875	0.045365234932875004	0.31504148	6.489	0.5957875	HLA-DPB1	HLA-DPB1	-0.8526602	2.8309608	0.9534883720930233	0.4592002017280626	0.15161428	Dendritic	CD14+ Monocyte	0.0008624651791205049	1.0	1.1739753	15.027288	0.2875
1008	MIF	MIF	-0.48486423	0.70390415	0.4708333333333333	0.053744800599173206	-0.18396597	6.489	0.5957875	CXCR4	CD74_CXCR4	-0.68569314	0.19651937	0.12403100775193798	0.0	-0.37741014	Dendritic	CD14+ Monocyte	0.9149889829514922	9.92245755501461e-07	10.280284	5.491374	0.12403100775193798
1009	TIMP1	TIMP1	0.43699574	1.6372124	0.7916666666666666	0.28247804493306683	0.3628692	6.489	0.5957875	CD63	CD63	-0.06741953	0.83048856	0.4186046511627907	0.06145014898497761	-0.16156547	Dendritic	CD14+ Monocyte	1.0	0.9941924323745166	8.21389	9.10228	0.4186046511627907
1010	GNAI2	GNAI2	0.33170164	0.7704043	0.5083333333333333	0.13506511346027777	0.22437172	6.489	0.5957875	S1PR4	S1PR4	0.16732383	0.9173334	0.5271317829457365	0.16400832455261702	0.13352746	Dendritic	CD14+ Monocyte	0.9925815228089819	0.9997847915183585	4.66732	9.375141	0.5083333333333333
1011	C1QA	C1QA	-0.85718787	0.2521042	0.10833333333333334	0.0	-0.15716432	6.489	0.5957875	CD33	CD33	-0.060606122	0.36829457	0.23255813953488372	0.0	-0.020606246	Dendritic	CD14+ Monocyte	2.3420651413811458e-09	0.002694269030953975	2.0300746	1.3432741	0.10833333333333334
1012	CD40LG	CD40LG	0.79986435	0.37026474	0.23529411764705882	0.0	0.7728271	6.489	0.5957875	CD40	CD40	0.83193946	0.46951586	0.3263157894736842	0.04792726335439848	0.8129472	CD4+/CD25 T Reg	CD19+ B	0.03904721710237656	0.12249495412008804	1.5392219	0.74654716	0.23529411764705882
1013	LTB	LTB	1.0481224	2.9309998	0.8970588235294118	0.4937201558829133	0.6741942	6.489	0.5957875	CD40	CD40	0.83193946	0.46951586	0.3263157894736842	0.04792726335439848	0.8129472	CD4+/CD25 T Reg	CD19+ B	1.0	0.12249495412008804	22.198324	0.74654716	0.3263157894736842
1014	CD40LG	CD40LG	0.79986435	0.37026474	0.23529411764705882	0.0	0.7728271	6.489	0.5957875	CD53	CD53	0.37231064	1.7458109	0.8631578947368421	0.28488597297746343	0.28822652	CD4+/CD25 T Reg	CD19+ B	0.03904721710237656	1.0	1.5392219	14.480906	0.23529411764705882
1016	MIF	MIF	-0.09518778	0.84130895	0.5147058823529411	0.15038912331586793	-0.028402226	6.489	0.5957875	CXCR4	CD74_CXCR4	-0.7281425	0.22495791	0.16842105263157894	0.0	-0.34011656	CD4+/CD25 T Reg	CD19+ B	0.9955664757134994	8.518782101088453e-05	10.280284	5.491374	0.16842105263157894
1017	TIMP1	TIMP1	-1.2319012	0.62005883	0.36764705882352944	0.054255279626898606	-0.5300735	6.489	0.5957875	CD63	CD63	-0.25006402	0.8734632	0.5368421052631579	0.14622823746094238	-0.118026786	CD4+/CD25 T Reg	CD19+ B	0.7123696469156185	0.9991155184708371	8.21389	9.10228	0.36764705882352944
1018	GNAI2	GNAI2	-0.10652959	0.5194706	0.3235294117647059	0.050710818244206035	-0.09268982	6.489	0.5957875	S1PR4	S1PR4	0.53551996	1.0732738	0.5789473684210527	0.17572044923072988	0.30563065	CD4+/CD25 T Reg	CD19+ B	0.35391114371649046	0.9999999231599416	4.66732	9.375141	0.3235294117647059
1019	CD40LG	CD40LG	0.5064282	0.24025	0.125	0.0	0.4166692	6.489	0.5957875	CD40	CD40	0.83193946	0.46951586	0.3263157894736842	0.04792726335439848	0.8129472	CD4+/CD45RA+/CD25- Naive T	CD19+ B	0.12223158171011461	0.12249495412008804	1.5392219	0.74654716	0.125
1020	LTB	LTB	0.8819103	2.625125	0.875	0.4219159489155206	0.47030964	6.489	0.5957875	CD40	CD40	0.83193946	0.46951586	0.3263157894736842	0.04792726335439848	0.8129472	CD4+/CD45RA+/CD25- Naive T	CD19+ B	0.9999999999697918	0.12249495412008804	22.198324	0.74654716	0.3263157894736842
1021	CD40LG	CD40LG	0.5064282	0.24025	0.125	0.0	0.4166692	6.489	0.5957875	CD53	CD53	0.37231064	1.7458109	0.8631578947368421	0.28488597297746343	0.28822652	CD4+/CD45RA+/CD25- Naive T	CD19+ B	0.12223158171011461	1.0	1.5392219	14.480906	0.125
1023	MIF	MIF	0.8088082	1.4755	0.75	0.25563454161170374	0.6896004	6.489	0.5957875	CXCR4	CD74_CXCR4	-0.7281425	0.22495791	0.16842105263157894	0.0	-0.34011656	CD4+/CD45RA+/CD25- Naive T	CD19+ B	0.9976561568755408	8.518782101088453e-05	10.280284	5.491374	0.16842105263157894
1024	TIMP1	TIMP1	-1.572302	0.5165	0.375	0.049930653222832126	-0.62098587	6.489	0.5957875	CD63	CD63	-0.25006402	0.8734632	0.5368421052631579	0.14622823746094238	-0.118026786	CD4+/CD45RA+/CD25- Naive T	CD19+ B	0.3931128415412852	0.9991155184708371	8.21389	9.10228	0.375
1025	GNAI2	GNAI2	-0.0021134615	0.589	0.375	0.04666551226487074	-0.004837513	6.489	0.5957875	S1PR4	S1PR4	0.53551996	1.0732738	0.5789473684210527	0.17572044923072988	0.30563065	CD4+/CD45RA+/CD25- Naive T	CD19+ B	0.48526849628415064	0.9999999231599416	4.66732	9.375141	0.375
1026	CD40LG	CD40LG	0.7847147	0.41378945	0.2631578947368421	0.024175528307145745	0.8920571	6.489	0.5957875	CD40	CD40	0.83193946	0.46951586	0.3263157894736842	0.04792726335439848	0.8129472	CD4+/CD45RO+ Memory	CD19+ B	0.20210574671073656	0.12249495412008804	1.5392219	0.74654716	0.2631578947368421
1027	LTB	LTB	0.39220476	2.3974736	0.8421052631578947	0.4183425830913936	0.31856623	6.489	0.5957875	CD40	CD40	0.83193946	0.46951586	0.3263157894736842	0.04792726335439848	0.8129472	CD4+/CD45RO+ Memory	CD19+ B	1.0	0.12249495412008804	22.198324	0.74654716	0.3263157894736842
1028	CD40LG	CD40LG	0.7847147	0.41378945	0.2631578947368421	0.024175528307145745	0.8920571	6.489	0.5957875	CD53	CD53	0.37231064	1.7458109	0.8631578947368421	0.28488597297746343	0.28822652	CD4+/CD45RO+ Memory	CD19+ B	0.20210574671073656	1.0	1.5392219	14.480906	0.2631578947368421
1030	MIF	MIF	0.19396627	0.94984215	0.5263157894736842	0.16354600505025602	0.09447424	6.489	0.5957875	CXCR4	CD74_CXCR4	-0.7281425	0.22495791	0.16842105263157894	0.0	-0.34011656	CD4+/CD45RO+ Memory	CD19+ B	0.9646407580633922	8.518782101088453e-05	10.280284	5.491374	0.16842105263157894
1031	TIMP1	TIMP1	-1.0577443	0.71963155	0.42105263157894735	0.05621051111815414	-0.44265994	6.489	0.5957875	CD63	CD63	-0.25006402	0.8734632	0.5368421052631579	0.14622823746094238	-0.118026786	CD4+/CD45RO+ Memory	CD19+ B	0.7494997118988933	0.9991155184708371	8.21389	9.10228	0.42105263157894735
1032	GNAI2	GNAI2	-0.5598338	0.35068423	0.2631578947368421	0.021690554666930817	-0.30595595	6.489	0.5957875	S1PR4	S1PR4	0.53551996	1.0732738	0.5789473684210527	0.17572044923072988	0.30563065	CD4+/CD45RO+ Memory	CD19+ B	0.12608907393325441	0.9999999231599416	4.66732	9.375141	0.2631578947368421
1033	CD40LG	CD40LG	0.52735645	0.30131483	0.2037037037037037	0.0	0.5839479	6.489	0.5957875	CD40	CD40	0.83193946	0.46951586	0.3263157894736842	0.04792726335439848	0.8129472	CD8+ Cytotoxic T	CD19+ B	0.010273117609126426	0.12249495412008804	1.5392219	0.74654716	0.2037037037037037
1034	LTB	LTB	0.8157778	2.9278147	0.9074074074074074	0.4973320307267141	0.67207074	6.489	0.5957875	CD40	CD40	0.83193946	0.46951586	0.3263157894736842	0.04792726335439848	0.8129472	CD8+ Cytotoxic T	CD19+ B	1.0	0.12249495412008804	22.198324	0.74654716	0.3263157894736842
1035	CD40LG	CD40LG	0.52735645	0.30131483	0.2037037037037037	0.0	0.5839479	6.489	0.5957875	CD53	CD53	0.37231064	1.7458109	0.8631578947368421	0.28488597297746343	0.28822652	CD8+ Cytotoxic T	CD19+ B	0.010273117609126426	1.0	1.5392219	14.480906	0.2037037037037037
1036	SPON2	SPON2	0.43094915	0.3317963	0.2037037037037037	0.0	0.37431395	6.489	0.5957875	ITGB2	ITGB2	-1.3474865	0.6551474	0.4105263157894737	0.05391817098665172	-0.8741242	CD8+ Cytotoxic T	CD19+ B	0.019191903381628846	0.7905784807542511	2.510991	12.169357	0.2037037037037037
1037	SPON2	SPON2	0.43094915	0.3317963	0.2037037037037037	0.0	0.37431395	6.489	0.5957875	ITGA4	ITGA4	0.23102403	0.42805266	0.2736842105263158	0.04056865689173739	0.102509335	CD8+ Cytotoxic T	CD19+ B	0.019191903381628846	0.05448269242317921	2.510991	3.9564362	0.2037037037037037
1039	MIF	MIF	0.14049459	1.0239073	0.6296296296296297	0.16341116205343179	0.17832763	6.489	0.5957875	CXCR4	CD74_CXCR4	-0.7281425	0.22495791	0.16842105263157894	0.0	-0.34011656	CD8+ Cytotoxic T	CD19+ B	0.9997702432619795	8.518782101088453e-05	10.280284	5.491374	0.16842105263157894
1040	TIMP1	TIMP1	-1.2440416	0.64179623	0.4074074074074074	0.053898909013604	-0.51099044	6.489	0.5957875	CD63	CD63	-0.25006402	0.8734632	0.5368421052631579	0.14622823746094238	-0.118026786	CD8+ Cytotoxic T	CD19+ B	0.6649128959309756	0.9991155184708371	8.21389	9.10228	0.4074074074074074
1041	GNAI2	GNAI2	-0.68547946	0.27168518	0.18518518518518517	0.0	-0.40577316	6.489	0.5957875	S1PR4	S1PR4	0.53551996	1.0732738	0.5789473684210527	0.17572044923072988	0.30563065	CD8+ Cytotoxic T	CD19+ B	0.005311705070188978	0.9999999231599416	4.66732	9.375141	0.18518518518518517
1042	LTB	LTB	0.8365307	3.242581	1.0	0.5035444648272513	0.88188195	6.489	0.5957875	CD40	CD40	0.83193946	0.46951586	0.3263157894736842	0.04792726335439848	0.8129472	CD8+/CD45RA+ Naive Cytotoxic	CD19+ B	1.0	0.12249495412008804	22.198324	0.74654716	0.3263157894736842
1044	MIF	MIF	0.15922523	1.0073953	0.6046511627906976	0.16229388265087957	0.15963344	6.489	0.5957875	CXCR4	CD74_CXCR4	-0.7281425	0.22495791	0.16842105263157894	0.0	-0.34011656	CD8+/CD45RA+ Naive Cytotoxic	CD19+ B	0.9997886711424563	8.518782101088453e-05	10.280284	5.491374	0.16842105263157894
1045	TIMP1	TIMP1	-1.2197433	0.5982093	0.3488372093023256	0.05177993582502126	-0.54925466	6.489	0.5957875	CD63	CD63	-0.25006402	0.8734632	0.5368421052631579	0.14622823746094238	-0.118026786	CD8+/CD45RA+ Naive Cytotoxic	CD19+ B	0.6567721302980041	0.9991155184708371	8.21389	9.10228	0.3488372093023256
1046	GNAI2	GNAI2	-0.07889116	0.5087674	0.3023255813953488	0.04867853311982824	-0.10621354	6.489	0.5957875	S1PR4	S1PR4	0.53551996	1.0732738	0.5789473684210527	0.17572044923072988	0.30563065	CD8+/CD45RA+ Naive Cytotoxic	CD19+ B	0.39023013202653967	0.9999999231599416	4.66732	9.375141	0.3023255813953488
1047	TNFSF13B	TNFSF13B	0.6674138	0.49180618	0.3023255813953488	0.054091542522316516	0.4371166	6.489	0.5957875	CD40	CD40	0.83193946	0.46951586	0.3263157894736842	0.04792726335439848	0.8129472	CD14+ Monocyte	CD19+ B	0.08615817805164877	0.12249495412008804	1.1739753	0.74654716	0.3023255813953488
1048	LTB	LTB	-1.1989524	1.6627522	0.7984496124031008	0.26379258310609044	-0.17117052	6.489	0.5957875	CD40	CD40	0.83193946	0.46951586	0.3263157894736842	0.04792726335439848	0.8129472	CD14+ Monocyte	CD19+ B	1.0	0.12249495412008804	22.198324	0.74654716	0.3263157894736842
1049	ICAM4	ICAM4	1.630448	0.8468141	0.4496124031007752	0.060564033926351034	0.99272853	6.489	0.5957875	ITGB2	ITGB2	-1.3474865	0.6551474	0.4105263157894737	0.05391817098665172	-0.8741242	CD14+ Monocyte	CD19+ B	0.9966465783298551	0.7905784807542511	1.2610252	12.169357	0.4105263157894737
1050	S100A8	S100A8	0.8493478	0.52569765	0.27906976744186046	0.05359069448111496	0.45790473	6.489	0.5957875	ITGB2	ITGB2	-1.3474865	0.6551474	0.4105263157894737	0.05391817098665172	-0.8741242	CD14+ Monocyte	CD19+ B	0.1646092007359483	0.7905784807542511	1.0063224	12.169357	0.27906976744186046
1051	S100A9	S100A9	1.2974374	1.8739302	0.7984496124031008	0.323277854686867	0.8849817	6.489	0.5957875	ITGB2	ITGB2	-1.3474865	0.6551474	0.4105263157894737	0.05391817098665172	-0.8741242	CD14+ Monocyte	CD19+ B	1.0	0.7905784807542511	3.6253204	12.169357	0.4105263157894737
1052	ICAM4	ICAM4	1.630448	0.8468141	0.4496124031007752	0.060564033926351034	0.99272853	6.489	0.5957875	ITGA4	ITGA4	0.23102403	0.42805266	0.2736842105263158	0.04056865689173739	0.102509335	CD14+ Monocyte	CD19+ B	0.9966465783298551	0.05448269242317921	1.2610252	3.9564362	0.2736842105263158
1053	TNFSF13B	TNFSF13B	0.6674138	0.49180618	0.3023255813953488	0.054091542522316516	0.4371166	6.489	0.5957875	TNFRSF13B	TNFRSF13B	1.7915463	0.9173579	0.5578947368421052	0.15909617008044796	1.7102758	CD14+ Monocyte	CD19+ B	0.08615817805164877	0.9998362904906767	1.1739753	1.0129135	0.3023255813953488
1054	TNFSF13B	TNFSF13B	0.6674138	0.49180618	0.3023255813953488	0.054091542522316516	0.4371166	6.489	0.5957875	HLA-DPB1	HLA-DPB1	-0.036313534	2.9397588	0.8736842105263158	0.5020033990539239	0.21323624	CD14+ Monocyte	CD19+ B	0.08615817805164877	1.0	1.1739753	15.027288	0.3023255813953488
1055	TNFSF13B	TNFSF13B	0.6674138	0.49180618	0.3023255813953488	0.054091542522316516	0.4371166	6.489	0.5957875	TNFRSF17	TNFRSF17	2.2947602	0.8158421	0.3473684210526316	0.07495377034613646	1.3061061	CD14+ Monocyte	CD19+ B	0.08615817805164877	0.9940430796019973	1.1739753	1.3525252	0.3023255813953488
1057	MIF	MIF	-0.6730014	0.521814	0.32558139534883723	0.054707966994549474	-0.39012033	6.489	0.5957875	CXCR4	CD74_CXCR4	-0.7281425	0.22495791	0.16842105263157894	0.0	-0.34011656	CD14+ Monocyte	CD19+ B	0.15379835230358052	8.518782101088453e-05	10.280284	5.491374	0.16842105263157894
1058	TIMP1	TIMP1	1.5757282	2.323713	0.9224806201550387	0.38064417145004137	0.9655367	6.489	0.5957875	CD63	CD63	-0.25006402	0.8734632	0.5368421052631579	0.14622823746094238	-0.118026786	CD14+ Monocyte	CD19+ B	1.0	0.9991155184708371	8.21389	9.10228	0.5368421052631579
1059	GNAI2	GNAI2	0.5198364	0.8328218	0.4883720930232558	0.05933117579639486	0.30323806	6.489	0.5957875	S1PR4	S1PR4	0.53551996	1.0732738	0.5789473684210527	0.17572044923072988	0.30563065	CD14+ Monocyte	CD19+ B	0.9946202475587753	0.9999999231599416	4.66732	9.375141	0.4883720930232558
1060	LTB	LTB	1.4252887	2.7988205	0.7894736842105263	0.49031053405248615	0.58608866	6.489	0.5957875	CD40	CD40	0.83193946	0.46951586	0.3263157894736842	0.04792726335439848	0.8129472	CD19+ B	CD19+ B	1.0	0.12249495412008804	22.198324	0.74654716	0.3263157894736842
1062	MIF	MIF	0.925364	1.4284213	0.7473684210526316	0.22310833830145882	0.6362994	6.489	0.5957875	CXCR4	CD74_CXCR4	-0.7281425	0.22495791	0.16842105263157894	0.0	-0.34011656	CD19+ B	CD19+ B	1.0	8.518782101088453e-05	10.280284	5.491374	0.16842105263157894
1063	TIMP1	TIMP1	-2.0047565	0.23694736	0.14736842105263157	0.0	-0.86640024	6.489	0.5957875	CD63	CD63	-0.25006402	0.8734632	0.5368421052631579	0.14622823746094238	-0.118026786	CD19+ B	CD19+ B	0.0001406076461785671	0.9991155184708371	8.21389	9.10228	0.14736842105263157
1064	GNAI2	GNAI2	-0.7408717	0.2679158	0.18947368421052632	0.0	-0.41053572	6.489	0.5957875	S1PR4	S1PR4	0.53551996	1.0732738	0.5789473684210527	0.17572044923072988	0.30563065	CD19+ B	CD19+ B	0.00047795168865613185	0.9999999231599416	4.66732	9.375141	0.18947368421052632
1065	TNFSF13B	TNFSF13B	-0.10542172	0.21200001	0.15384615384615385	0.0	-0.054521818	6.489	0.5957875	CD40	CD40	0.83193946	0.46951586	0.3263157894736842	0.04792726335439848	0.8129472	CD34+	CD19+ B	0.06880793824110538	0.12249495412008804	1.1739753	0.74654716	0.15384615384615385
1066	LTB	LTB	-2.0936017	0.8415385	0.46153846153846156	0.05551702956824007	-0.7185593	6.489	0.5957875	CD40	CD40	0.83193946	0.46951586	0.3263157894736842	0.04792726335439848	0.8129472	CD34+	CD19+ B	0.8878034722902108	0.12249495412008804	22.198324	0.74654716	0.3263157894736842
1067	SPON2	SPON2	-0.07109308	0.20523077	0.15384615384615385	0.0	0.12816402	6.489	0.5957875	ITGB2	ITGB2	-1.3474865	0.6551474	0.4105263157894737	0.05391817098665172	-0.8741242	CD34+	CD19+ B	0.06504378318513321	0.7905784807542511	2.510991	12.169357	0.15384615384615385
1068	SPON2	SPON2	-0.07109308	0.20523077	0.15384615384615385	0.0	0.12816402	6.489	0.5957875	ITGA4	ITGA4	0.23102403	0.42805266	0.2736842105263158	0.04056865689173739	0.102509335	CD34+	CD19+ B	0.06504378318513321	0.05448269242317921	2.510991	3.9564362	0.15384615384615385
1069	TNFSF13B	TNFSF13B	-0.10542172	0.21200001	0.15384615384615385	0.0	-0.054521818	6.489	0.5957875	TNFRSF13B	TNFRSF13B	1.7915463	0.9173579	0.5578947368421052	0.15909617008044796	1.7102758	CD34+	CD19+ B	0.06880793824110538	0.9998362904906767	1.1739753	1.0129135	0.15384615384615385
1070	TNFSF13B	TNFSF13B	-0.10542172	0.21200001	0.15384615384615385	0.0	-0.054521818	6.489	0.5957875	HLA-DPB1	HLA-DPB1	-0.036313534	2.9397588	0.8736842105263158	0.5020033990539239	0.21323624	CD34+	CD19+ B	0.06880793824110538	1.0	1.1739753	15.027288	0.15384615384615385
1071	TNFSF13B	TNFSF13B	-0.10542172	0.21200001	0.15384615384615385	0.0	-0.054521818	6.489	0.5957875	TNFRSF17	TNFRSF17	2.2947602	0.8158421	0.3473684210526316	0.07495377034613646	1.3061061	CD34+	CD19+ B	0.06880793824110538	0.9940430796019973	1.1739753	1.3525252	0.15384615384615385
1073	MIF	MIF	0.4285332	1.2953846	0.7692307692307693	0.2479966147243115	0.48568186	6.489	0.5957875	CXCR4	CD74_CXCR4	-0.7281425	0.22495791	0.16842105263157894	0.0	-0.34011656	CD34+	CD19+ B	0.9992142978477149	8.518782101088453e-05	10.280284	5.491374	0.16842105263157894
1074	TIMP1	TIMP1	-1.7353225	0.40869233	0.3076923076923077	0.04249499427523506	-0.7156283	6.489	0.5957875	CD63	CD63	-0.25006402	0.8734632	0.5368421052631579	0.14622823746094238	-0.118026786	CD34+	CD19+ B	0.26068012058625945	0.9991155184708371	8.21389	9.10228	0.3076923076923077
1075	GNAI2	GNAI2	-0.93541634	0.18353847	0.15384615384615385	0.0	-0.5171491	6.489	0.5957875	S1PR4	S1PR4	0.53551996	1.0732738	0.5789473684210527	0.17572044923072988	0.30563065	CD34+	CD19+ B	0.054051313877817024	0.9999999231599416	4.66732	9.375141	0.15384615384615385
1076	LTB	LTB	-0.37425637	1.7996452	0.6774193548387096	0.26768377722643605	-0.07992294	6.489	0.5957875	CD40	CD40	0.83193946	0.46951586	0.3263157894736842	0.04792726335439848	0.8129472	CD56+ NK	CD19+ B	0.999999999999302	0.12249495412008804	22.198324	0.74654716	0.3263157894736842
1077	SPON2	SPON2	2.8781862	1.6563227	0.7096774193548387	0.2710548613325324	2.9503126	6.489	0.5957875	ITGB2	ITGB2	-1.3474865	0.6551474	0.4105263157894737	0.05391817098665172	-0.8741242	CD56+ NK	CD19+ B	0.9999999997830865	0.7905784807542511	2.510991	12.169357	0.4105263157894737
1078	SPON2	SPON2	2.8781862	1.6563227	0.7096774193548387	0.2710548613325324	2.9503126	6.489	0.5957875	ITGA4	ITGA4	0.23102403	0.42805266	0.2736842105263158	0.04056865689173739	0.102509335	CD56+ NK	CD19+ B	0.9999999997830865	0.05448269242317921	2.510991	3.9564362	0.2736842105263158
1080	MIF	MIF	0.32914507	1.0328065	0.5483870967741935	0.1852943502290751	0.18840271	6.489	0.5957875	CXCR4	CD74_CXCR4	-0.7281425	0.22495791	0.16842105263157894	0.0	-0.34011656	CD56+ NK	CD19+ B	0.9949654899402122	8.518782101088453e-05	10.280284	5.491374	0.16842105263157894
1081	TIMP1	TIMP1	-1.3377492	0.511129	0.2903225806451613	0.052377102916951634	-0.62570083	6.489	0.5957875	CD63	CD63	-0.25006402	0.8734632	0.5368421052631579	0.14622823746094238	-0.118026786	CD56+ NK	CD19+ B	0.3101701768523372	0.9991155184708371	8.21389	9.10228	0.2903225806451613
1082	GNAI2	GNAI2	-0.36696744	0.37303224	0.22580645161290322	0.0	-0.27771857	6.489	0.5957875	S1PR4	S1PR4	0.53551996	1.0732738	0.5789473684210527	0.17572044923072988	0.30563065	CD56+ NK	CD19+ B	0.09548149899594888	0.9999999231599416	4.66732	9.375141	0.22580645161290322
1083	TNFSF13B	TNFSF13B	0.53698057	0.4223292	0.2875	0.045365234932875004	0.31504148	6.489	0.5957875	CD40	CD40	0.83193946	0.46951586	0.3263157894736842	0.04792726335439848	0.8129472	Dendritic	CD19+ B	0.0008624651791205049	0.12249495412008804	1.1739753	0.74654716	0.2875
1084	LTB	LTB	-2.1720328	0.97157496	0.4875	0.06496571396353978	-0.63188195	6.489	0.5957875	CD40	CD40	0.83193946	0.46951586	0.3263157894736842	0.04792726335439848	0.8129472	Dendritic	CD19+ B	0.9999999922379832	0.12249495412008804	22.198324	0.74654716	0.3263157894736842
1085	ICAM4	ICAM4	-0.29680377	0.18543336	0.11666666666666667	0.0	-0.07471408	6.489	0.5957875	ITGB2	ITGB2	-1.3474865	0.6551474	0.4105263157894737	0.05391817098665172	-0.8741242	Dendritic	CD19+ B	2.180566905974647e-12	0.7905784807542511	1.2610252	12.169357	0.11666666666666667
1086	S100A8	S100A8	0.59848803	0.37653744	0.20416666666666666	0.0	0.22496074	6.489	0.5957875	ITGB2	ITGB2	-1.3474865	0.6551474	0.4105263157894737	0.05391817098665172	-0.8741242	Dendritic	CD19+ B	5.5155261339659416e-05	0.7905784807542511	1.0063224	12.169357	0.20416666666666666
1087	S100A9	S100A9	1.1581439	1.320579	0.5833333333333334	0.19460819162755055	0.41664618	6.489	0.5957875	ITGB2	ITGB2	-1.3474865	0.6551474	0.4105263157894737	0.05391817098665172	-0.8741242	Dendritic	CD19+ B	1.0	0.7905784807542511	3.6253204	12.169357	0.4105263157894737
1088	ICAM4	ICAM4	-0.29680377	0.18543336	0.11666666666666667	0.0	-0.07471408	6.489	0.5957875	ITGA4	ITGA4	0.23102403	0.42805266	0.2736842105263158	0.04056865689173739	0.102509335	Dendritic	CD19+ B	2.180566905974647e-12	0.05448269242317921	1.2610252	3.9564362	0.11666666666666667
1089	TNFSF13B	TNFSF13B	0.53698057	0.4223292	0.2875	0.045365234932875004	0.31504148	6.489	0.5957875	TNFRSF13B	TNFRSF13B	1.7915463	0.9173579	0.5578947368421052	0.15909617008044796	1.7102758	Dendritic	CD19+ B	0.0008624651791205049	0.9998362904906767	1.1739753	1.0129135	0.2875
1090	TNFSF13B	TNFSF13B	0.53698057	0.4223292	0.2875	0.045365234932875004	0.31504148	6.489	0.5957875	HLA-DPB1	HLA-DPB1	-0.036313534	2.9397588	0.8736842105263158	0.5020033990539239	0.21323624	Dendritic	CD19+ B	0.0008624651791205049	1.0	1.1739753	15.027288	0.2875
1091	TNFSF13B	TNFSF13B	0.53698057	0.4223292	0.2875	0.045365234932875004	0.31504148	6.489	0.5957875	TNFRSF17	TNFRSF17	2.2947602	0.8158421	0.3473684210526316	0.07495377034613646	1.3061061	Dendritic	CD19+ B	0.0008624651791205049	0.9940430796019973	1.1739753	1.3525252	0.2875
1093	MIF	MIF	-0.48486423	0.70390415	0.4708333333333333	0.053744800599173206	-0.18396597	6.489	0.5957875	CXCR4	CD74_CXCR4	-0.7281425	0.22495791	0.16842105263157894	0.0	-0.34011656	Dendritic	CD19+ B	0.9149889829514922	8.518782101088453e-05	10.280284	5.491374	0.16842105263157894
1094	TIMP1	TIMP1	0.43699574	1.6372124	0.7916666666666666	0.28247804493306683	0.3628692	6.489	0.5957875	CD63	CD63	-0.25006402	0.8734632	0.5368421052631579	0.14622823746094238	-0.118026786	Dendritic	CD19+ B	1.0	0.9991155184708371	8.21389	9.10228	0.5368421052631579
1095	GNAI2	GNAI2	0.33170164	0.7704043	0.5083333333333333	0.13506511346027777	0.22437172	6.489	0.5957875	S1PR4	S1PR4	0.53551996	1.0732738	0.5789473684210527	0.17572044923072988	0.30563065	Dendritic	CD19+ B	0.9925815228089819	0.9999999231599416	4.66732	9.375141	0.5083333333333333
1096	CD40LG	CD40LG	0.79986435	0.37026474	0.23529411764705882	0.0	0.7728271	6.489	0.5957875	CD53	CD53	-0.83701885	0.88238466	0.5384615384615384	0.14775003896484962	-0.6575638	CD4+/CD25 T Reg	CD34+	0.03904721710237656	0.9177492889528338	1.5392219	14.480906	0.23529411764705882
1098	MIF	MIF	-0.09518778	0.84130895	0.5147058823529411	0.15038912331586793	-0.028402226	6.489	0.5957875	CXCR4	CD74_CXCR4	-0.73847556	0.19638461	0.15384615384615385	0.0	-0.37758663	CD4+/CD25 T Reg	CD34+	0.9955664757134994	0.060367995463597626	10.280284	5.491374	0.15384615384615385
1099	TIMP1	TIMP1	-1.2319012	0.62005883	0.36764705882352944	0.054255279626898606	-0.5300735	6.489	0.5957875	CD63	CD63	0.015954733	1.1131538	0.6153846153846154	0.18045924364909693	0.12480879	CD4+/CD25 T Reg	CD34+	0.7123696469156185	0.9913366441282799	8.21389	9.10228	0.36764705882352944
1100	GNAI2	GNAI2	-0.10652959	0.5194706	0.3235294117647059	0.050710818244206035	-0.09268982	6.489	0.5957875	S1PR5	S1PR5	0.16482416	0.17184615	0.15384615384615385	0.0	0.31942904	CD4+/CD25 T Reg	CD34+	0.35391114371649046	0.04876779097747369	4.66732	1.2802234	0.15384615384615385
1101	GNAI2	GNAI2	-0.10652959	0.5194706	0.3235294117647059	0.050710818244206035	-0.09268982	6.489	0.5957875	S1PR4	S1PR4	-0.39124262	0.57861537	0.38461538461538464	0.04249499427523506	-0.24029726	CD4+/CD25 T Reg	CD34+	0.35391114371649046	0.5348363087714287	4.66732	9.375141	0.3235294117647059
1102	CD40LG	CD40LG	0.5064282	0.24025	0.125	0.0	0.4166692	6.489	0.5957875	CD53	CD53	-0.83701885	0.88238466	0.5384615384615384	0.14775003896484962	-0.6575638	CD4+/CD45RA+/CD25- Naive T	CD34+	0.12223158171011461	0.9177492889528338	1.5392219	14.480906	0.125
1104	MIF	MIF	0.8088082	1.4755	0.75	0.25563454161170374	0.6896004	6.489	0.5957875	CXCR4	CD74_CXCR4	-0.73847556	0.19638461	0.15384615384615385	0.0	-0.37758663	CD4+/CD45RA+/CD25- Naive T	CD34+	0.9976561568755408	0.060367995463597626	10.280284	5.491374	0.15384615384615385
1105	TIMP1	TIMP1	-1.572302	0.5165	0.375	0.049930653222832126	-0.62098587	6.489	0.5957875	CD63	CD63	0.015954733	1.1131538	0.6153846153846154	0.18045924364909693	0.12480879	CD4+/CD45RA+/CD25- Naive T	CD34+	0.3931128415412852	0.9913366441282799	8.21389	9.10228	0.375
1106	GNAI2	GNAI2	-0.0021134615	0.589	0.375	0.04666551226487074	-0.004837513	6.489	0.5957875	S1PR5	S1PR5	0.16482416	0.17184615	0.15384615384615385	0.0	0.31942904	CD4+/CD45RA+/CD25- Naive T	CD34+	0.48526849628415064	0.04876779097747369	4.66732	1.2802234	0.15384615384615385
1107	GNAI2	GNAI2	-0.0021134615	0.589	0.375	0.04666551226487074	-0.004837513	6.489	0.5957875	S1PR4	S1PR4	-0.39124262	0.57861537	0.38461538461538464	0.04249499427523506	-0.24029726	CD4+/CD45RA+/CD25- Naive T	CD34+	0.48526849628415064	0.5348363087714287	4.66732	9.375141	0.375
1108	CD40LG	CD40LG	0.7847147	0.41378945	0.2631578947368421	0.024175528307145745	0.8920571	6.489	0.5957875	CD53	CD53	-0.83701885	0.88238466	0.5384615384615384	0.14775003896484962	-0.6575638	CD4+/CD45RO+ Memory	CD34+	0.20210574671073656	0.9177492889528338	1.5392219	14.480906	0.2631578947368421
1110	MIF	MIF	0.19396627	0.94984215	0.5263157894736842	0.16354600505025602	0.09447424	6.489	0.5957875	CXCR4	CD74_CXCR4	-0.73847556	0.19638461	0.15384615384615385	0.0	-0.37758663	CD4+/CD45RO+ Memory	CD34+	0.9646407580633922	0.060367995463597626	10.280284	5.491374	0.15384615384615385
1111	TIMP1	TIMP1	-1.0577443	0.71963155	0.42105263157894735	0.05621051111815414	-0.44265994	6.489	0.5957875	CD63	CD63	0.015954733	1.1131538	0.6153846153846154	0.18045924364909693	0.12480879	CD4+/CD45RO+ Memory	CD34+	0.7494997118988933	0.9913366441282799	8.21389	9.10228	0.42105263157894735
1112	GNAI2	GNAI2	-0.5598338	0.35068423	0.2631578947368421	0.021690554666930817	-0.30595595	6.489	0.5957875	S1PR5	S1PR5	0.16482416	0.17184615	0.15384615384615385	0.0	0.31942904	CD4+/CD45RO+ Memory	CD34+	0.12608907393325441	0.04876779097747369	4.66732	1.2802234	0.15384615384615385
1113	GNAI2	GNAI2	-0.5598338	0.35068423	0.2631578947368421	0.021690554666930817	-0.30595595	6.489	0.5957875	S1PR4	S1PR4	-0.39124262	0.57861537	0.38461538461538464	0.04249499427523506	-0.24029726	CD4+/CD45RO+ Memory	CD34+	0.12608907393325441	0.5348363087714287	4.66732	9.375141	0.2631578947368421
1114	CD40LG	CD40LG	0.52735645	0.30131483	0.2037037037037037	0.0	0.5839479	6.489	0.5957875	CD53	CD53	-0.83701885	0.88238466	0.5384615384615384	0.14775003896484962	-0.6575638	CD8+ Cytotoxic T	CD34+	0.010273117609126426	0.9177492889528338	1.5392219	14.480906	0.2037037037037037
1115	SPON2	SPON2	0.43094915	0.3317963	0.2037037037037037	0.0	0.37431395	6.489	0.5957875	ITGB2	ITGB2	-2.1370866	0.263	0.23076923076923078	0.0	-1.284558	CD8+ Cytotoxic T	CD34+	0.019191903381628846	0.10275221781438298	2.510991	12.169357	0.2037037037037037
1116	SPON2	SPON2	0.43094915	0.3317963	0.2037037037037037	0.0	0.37431395	6.489	0.5957875	ITGA4	ITGA4	0.49190348	0.6085385	0.38461538461538464	0.047580522579441446	0.37387815	CD8+ Cytotoxic T	CD34+	0.019191903381628846	0.5854097435012295	2.510991	3.9564362	0.2037037037037037
1118	MIF	MIF	0.14049459	1.0239073	0.6296296296296297	0.16341116205343179	0.17832763	6.489	0.5957875	CXCR4	CD74_CXCR4	-0.73847556	0.19638461	0.15384615384615385	0.0	-0.37758663	CD8+ Cytotoxic T	CD34+	0.9997702432619795	0.060367995463597626	10.280284	5.491374	0.15384615384615385
1119	TIMP1	TIMP1	-1.2440416	0.64179623	0.4074074074074074	0.053898909013604	-0.51099044	6.489	0.5957875	CD63	CD63	0.015954733	1.1131538	0.6153846153846154	0.18045924364909693	0.12480879	CD8+ Cytotoxic T	CD34+	0.6649128959309756	0.9913366441282799	8.21389	9.10228	0.4074074074074074
1120	GNAI2	GNAI2	-0.68547946	0.27168518	0.18518518518518517	0.0	-0.40577316	6.489	0.5957875	S1PR5	S1PR5	0.16482416	0.17184615	0.15384615384615385	0.0	0.31942904	CD8+ Cytotoxic T	CD34+	0.005311705070188978	0.04876779097747369	4.66732	1.2802234	0.15384615384615385
1121	GNAI2	GNAI2	-0.68547946	0.27168518	0.18518518518518517	0.0	-0.40577316	6.489	0.5957875	S1PR4	S1PR4	-0.39124262	0.57861537	0.38461538461538464	0.04249499427523506	-0.24029726	CD8+ Cytotoxic T	CD34+	0.005311705070188978	0.5348363087714287	4.66732	9.375141	0.18518518518518517
1123	MIF	MIF	0.15922523	1.0073953	0.6046511627906976	0.16229388265087957	0.15963344	6.489	0.5957875	CXCR4	CD74_CXCR4	-0.73847556	0.19638461	0.15384615384615385	0.0	-0.37758663	CD8+/CD45RA+ Naive Cytotoxic	CD34+	0.9997886711424563	0.060367995463597626	10.280284	5.491374	0.15384615384615385
1124	TIMP1	TIMP1	-1.2197433	0.5982093	0.3488372093023256	0.05177993582502126	-0.54925466	6.489	0.5957875	CD63	CD63	0.015954733	1.1131538	0.6153846153846154	0.18045924364909693	0.12480879	CD8+/CD45RA+ Naive Cytotoxic	CD34+	0.6567721302980041	0.9913366441282799	8.21389	9.10228	0.3488372093023256
1125	GNAI2	GNAI2	-0.07889116	0.5087674	0.3023255813953488	0.04867853311982824	-0.10621354	6.489	0.5957875	S1PR5	S1PR5	0.16482416	0.17184615	0.15384615384615385	0.0	0.31942904	CD8+/CD45RA+ Naive Cytotoxic	CD34+	0.39023013202653967	0.04876779097747369	4.66732	1.2802234	0.15384615384615385
1126	GNAI2	GNAI2	-0.07889116	0.5087674	0.3023255813953488	0.04867853311982824	-0.10621354	6.489	0.5957875	S1PR4	S1PR4	-0.39124262	0.57861537	0.38461538461538464	0.04249499427523506	-0.24029726	CD8+/CD45RA+ Naive Cytotoxic	CD34+	0.39023013202653967	0.5348363087714287	4.66732	9.375141	0.3023255813953488
1127	ICAM4	ICAM4	1.630448	0.8468141	0.4496124031007752	0.060564033926351034	0.99272853	6.489	0.5957875	ITGB2	ITGB2	-2.1370866	0.263	0.23076923076923078	0.0	-1.284558	CD14+ Monocyte	CD34+	0.9966465783298551	0.10275221781438298	1.2610252	12.169357	0.23076923076923078
1128	S100A8	S100A8	0.8493478	0.52569765	0.27906976744186046	0.05359069448111496	0.45790473	6.489	0.5957875	ITGB2	ITGB2	-2.1370866	0.263	0.23076923076923078	0.0	-1.284558	CD14+ Monocyte	CD34+	0.1646092007359483	0.10275221781438298	1.0063224	12.169357	0.23076923076923078
1129	S100A9	S100A9	1.2974374	1.8739302	0.7984496124031008	0.323277854686867	0.8849817	6.489	0.5957875	ITGB2	ITGB2	-2.1370866	0.263	0.23076923076923078	0.0	-1.284558	CD14+ Monocyte	CD34+	1.0	0.10275221781438298	3.6253204	12.169357	0.23076923076923078
1130	ICAM4	ICAM4	1.630448	0.8468141	0.4496124031007752	0.060564033926351034	0.99272853	6.489	0.5957875	ITGA4	ITGA4	0.49190348	0.6085385	0.38461538461538464	0.047580522579441446	0.37387815	CD14+ Monocyte	CD34+	0.9966465783298551	0.5854097435012295	1.2610252	3.9564362	0.38461538461538464
1131	TNFSF13B	TNFSF13B	0.6674138	0.49180618	0.3023255813953488	0.054091542522316516	0.4371166	6.489	0.5957875	HLA-DPB1	HLA-DPB1	-2.2407284	1.5571539	0.6923076923076923	0.2324703369289261	-0.56986463	CD14+ Monocyte	CD34+	0.08615817805164877	0.9999908099429375	1.1739753	15.027288	0.3023255813953488
1133	MIF	MIF	-0.6730014	0.521814	0.32558139534883723	0.054707966994549474	-0.39012033	6.489	0.5957875	CXCR4	CD74_CXCR4	-0.73847556	0.19638461	0.15384615384615385	0.0	-0.37758663	CD14+ Monocyte	CD34+	0.15379835230358052	0.060367995463597626	10.280284	5.491374	0.15384615384615385
1134	TIMP1	TIMP1	1.5757282	2.323713	0.9224806201550387	0.38064417145004137	0.9655367	6.489	0.5957875	CD63	CD63	0.015954733	1.1131538	0.6153846153846154	0.18045924364909693	0.12480879	CD14+ Monocyte	CD34+	1.0	0.9913366441282799	8.21389	9.10228	0.6153846153846154
1135	GNAI2	GNAI2	0.5198364	0.8328218	0.4883720930232558	0.05933117579639486	0.30323806	6.489	0.5957875	S1PR5	S1PR5	0.16482416	0.17184615	0.15384615384615385	0.0	0.31942904	CD14+ Monocyte	CD34+	0.9946202475587753	0.04876779097747369	4.66732	1.2802234	0.15384615384615385
1136	GNAI2	GNAI2	0.5198364	0.8328218	0.4883720930232558	0.05933117579639486	0.30323806	6.489	0.5957875	S1PR4	S1PR4	-0.39124262	0.57861537	0.38461538461538464	0.04249499427523506	-0.24029726	CD14+ Monocyte	CD34+	0.9946202475587753	0.5348363087714287	4.66732	9.375141	0.38461538461538464
1138	MIF	MIF	0.925364	1.4284213	0.7473684210526316	0.22310833830145882	0.6362994	6.489	0.5957875	CXCR4	CD74_CXCR4	-0.73847556	0.19638461	0.15384615384615385	0.0	-0.37758663	CD19+ B	CD34+	1.0	0.060367995463597626	10.280284	5.491374	0.15384615384615385
1139	TIMP1	TIMP1	-2.0047565	0.23694736	0.14736842105263157	0.0	-0.86640024	6.489	0.5957875	CD63	CD63	0.015954733	1.1131538	0.6153846153846154	0.18045924364909693	0.12480879	CD19+ B	CD34+	0.0001406076461785671	0.9913366441282799	8.21389	9.10228	0.14736842105263157
1140	GNAI2	GNAI2	-0.7408717	0.2679158	0.18947368421052632	0.0	-0.41053572	6.489	0.5957875	S1PR5	S1PR5	0.16482416	0.17184615	0.15384615384615385	0.0	0.31942904	CD19+ B	CD34+	0.00047795168865613185	0.04876779097747369	4.66732	1.2802234	0.15384615384615385
1141	GNAI2	GNAI2	-0.7408717	0.2679158	0.18947368421052632	0.0	-0.41053572	6.489	0.5957875	S1PR4	S1PR4	-0.39124262	0.57861537	0.38461538461538464	0.04249499427523506	-0.24029726	CD19+ B	CD34+	0.00047795168865613185	0.5348363087714287	4.66732	9.375141	0.18947368421052632
1142	SPON2	SPON2	-0.07109308	0.20523077	0.15384615384615385	0.0	0.12816402	6.489	0.5957875	ITGB2	ITGB2	-2.1370866	0.263	0.23076923076923078	0.0	-1.284558	CD34+	CD34+	0.06504378318513321	0.10275221781438298	2.510991	12.169357	0.15384615384615385
1143	SPON2	SPON2	-0.07109308	0.20523077	0.15384615384615385	0.0	0.12816402	6.489	0.5957875	ITGA4	ITGA4	0.49190348	0.6085385	0.38461538461538464	0.047580522579441446	0.37387815	CD34+	CD34+	0.06504378318513321	0.5854097435012295	2.510991	3.9564362	0.15384615384615385
1144	TNFSF13B	TNFSF13B	-0.10542172	0.21200001	0.15384615384615385	0.0	-0.054521818	6.489	0.5957875	HLA-DPB1	HLA-DPB1	-2.2407284	1.5571539	0.6923076923076923	0.2324703369289261	-0.56986463	CD34+	CD34+	0.06880793824110538	0.9999908099429375	1.1739753	15.027288	0.15384615384615385
1146	MIF	MIF	0.4285332	1.2953846	0.7692307692307693	0.2479966147243115	0.48568186	6.489	0.5957875	CXCR4	CD74_CXCR4	-0.73847556	0.19638461	0.15384615384615385	0.0	-0.37758663	CD34+	CD34+	0.9992142978477149	0.060367995463597626	10.280284	5.491374	0.15384615384615385
1147	TIMP1	TIMP1	-1.7353225	0.40869233	0.3076923076923077	0.04249499427523506	-0.7156283	6.489	0.5957875	CD63	CD63	0.015954733	1.1131538	0.6153846153846154	0.18045924364909693	0.12480879	CD34+	CD34+	0.26068012058625945	0.9913366441282799	8.21389	9.10228	0.3076923076923077
1148	GNAI2	GNAI2	-0.93541634	0.18353847	0.15384615384615385	0.0	-0.5171491	6.489	0.5957875	S1PR5	S1PR5	0.16482416	0.17184615	0.15384615384615385	0.0	0.31942904	CD34+	CD34+	0.054051313877817024	0.04876779097747369	4.66732	1.2802234	0.15384615384615385
1149	GNAI2	GNAI2	-0.93541634	0.18353847	0.15384615384615385	0.0	-0.5171491	6.489	0.5957875	S1PR4	S1PR4	-0.39124262	0.57861537	0.38461538461538464	0.04249499427523506	-0.24029726	CD34+	CD34+	0.054051313877817024	0.5348363087714287	4.66732	9.375141	0.15384615384615385
1150	SPON2	SPON2	2.8781862	1.6563227	0.7096774193548387	0.2710548613325324	2.9503126	6.489	0.5957875	ITGB2	ITGB2	-2.1370866	0.263	0.23076923076923078	0.0	-1.284558	CD56+ NK	CD34+	0.9999999997830865	0.10275221781438298	2.510991	12.169357	0.23076923076923078
1151	SPON2	SPON2	2.8781862	1.6563227	0.7096774193548387	0.2710548613325324	2.9503126	6.489	0.5957875	ITGA4	ITGA4	0.49190348	0.6085385	0.38461538461538464	0.047580522579441446	0.37387815	CD56+ NK	CD34+	0.9999999997830865	0.5854097435012295	2.510991	3.9564362	0.38461538461538464
1153	MIF	MIF	0.32914507	1.0328065	0.5483870967741935	0.1852943502290751	0.18840271	6.489	0.5957875	CXCR4	CD74_CXCR4	-0.73847556	0.19638461	0.15384615384615385	0.0	-0.37758663	CD56+ NK	CD34+	0.9949654899402122	0.060367995463597626	10.280284	5.491374	0.15384615384615385
1154	TIMP1	TIMP1	-1.3377492	0.511129	0.2903225806451613	0.052377102916951634	-0.62570083	6.489	0.5957875	CD63	CD63	0.015954733	1.1131538	0.6153846153846154	0.18045924364909693	0.12480879	CD56+ NK	CD34+	0.3101701768523372	0.9913366441282799	8.21389	9.10228	0.2903225806451613
1155	GNAI2	GNAI2	-0.36696744	0.37303224	0.22580645161290322	0.0	-0.27771857	6.489	0.5957875	S1PR5	S1PR5	0.16482416	0.17184615	0.15384615384615385	0.0	0.31942904	CD56+ NK	CD34+	0.09548149899594888	0.04876779097747369	4.66732	1.2802234	0.15384615384615385
1156	GNAI2	GNAI2	-0.36696744	0.37303224	0.22580645161290322	0.0	-0.27771857	6.489	0.5957875	S1PR4	S1PR4	-0.39124262	0.57861537	0.38461538461538464	0.04249499427523506	-0.24029726	CD56+ NK	CD34+	0.09548149899594888	0.5348363087714287	4.66732	9.375141	0.22580645161290322
1157	ICAM4	ICAM4	-0.29680377	0.18543336	0.11666666666666667	0.0	-0.07471408	6.489	0.5957875	ITGB2	ITGB2	-2.1370866	0.263	0.23076923076923078	0.0	-1.284558	Dendritic	CD34+	2.180566905974647e-12	0.10275221781438298	1.2610252	12.169357	0.11666666666666667
1158	S100A8	S100A8	0.59848803	0.37653744	0.20416666666666666	0.0	0.22496074	6.489	0.5957875	ITGB2	ITGB2	-2.1370866	0.263	0.23076923076923078	0.0	-1.284558	Dendritic	CD34+	5.5155261339659416e-05	0.10275221781438298	1.0063224	12.169357	0.20416666666666666
1159	S100A9	S100A9	1.1581439	1.320579	0.5833333333333334	0.19460819162755055	0.41664618	6.489	0.5957875	ITGB2	ITGB2	-2.1370866	0.263	0.23076923076923078	0.0	-1.284558	Dendritic	CD34+	1.0	0.10275221781438298	3.6253204	12.169357	0.23076923076923078
1160	ICAM4	ICAM4	-0.29680377	0.18543336	0.11666666666666667	0.0	-0.07471408	6.489	0.5957875	ITGA4	ITGA4	0.49190348	0.6085385	0.38461538461538464	0.047580522579441446	0.37387815	Dendritic	CD34+	2.180566905974647e-12	0.5854097435012295	1.2610252	3.9564362	0.11666666666666667
1161	TNFSF13B	TNFSF13B	0.53698057	0.4223292	0.2875	0.045365234932875004	0.31504148	6.489	0.5957875	HLA-DPB1	HLA-DPB1	-2.2407284	1.5571539	0.6923076923076923	0.2324703369289261	-0.56986463	Dendritic	CD34+	0.0008624651791205049	0.9999908099429375	1.1739753	15.027288	0.2875
1163	MIF	MIF	-0.48486423	0.70390415	0.4708333333333333	0.053744800599173206	-0.18396597	6.489	0.5957875	CXCR4	CD74_CXCR4	-0.73847556	0.19638461	0.15384615384615385	0.0	-0.37758663	Dendritic	CD34+	0.9149889829514922	0.060367995463597626	10.280284	5.491374	0.15384615384615385
1164	TIMP1	TIMP1	0.43699574	1.6372124	0.7916666666666666	0.28247804493306683	0.3628692	6.489	0.5957875	CD63	CD63	0.015954733	1.1131538	0.6153846153846154	0.18045924364909693	0.12480879	Dendritic	CD34+	1.0	0.9913366441282799	8.21389	9.10228	0.6153846153846154
1165	GNAI2	GNAI2	0.33170164	0.7704043	0.5083333333333333	0.13506511346027777	0.22437172	6.489	0.5957875	S1PR5	S1PR5	0.16482416	0.17184615	0.15384615384615385	0.0	0.31942904	Dendritic	CD34+	0.9925815228089819	0.04876779097747369	4.66732	1.2802234	0.15384615384615385
1166	GNAI2	GNAI2	0.33170164	0.7704043	0.5083333333333333	0.13506511346027777	0.22437172	6.489	0.5957875	S1PR4	S1PR4	-0.39124262	0.57861537	0.38461538461538464	0.04249499427523506	-0.24029726	Dendritic	CD34+	0.9925815228089819	0.5348363087714287	4.66732	9.375141	0.38461538461538464
1167	CD40LG	CD40LG	0.79986435	0.37026474	0.23529411764705882	0.0	0.7728271	6.489	0.5957875	CD53	CD53	0.35389423	1.7155806	0.8064516129032258	0.3034173275381953	0.25511295	CD4+/CD25 T Reg	CD56+ NK	0.03904721710237656	0.9999999999779989	1.5392219	14.480906	0.23529411764705882
1169	MIF	MIF	-0.09518778	0.84130895	0.5147058823529411	0.15038912331586793	-0.028402226	6.489	0.5957875	CXCR4	CD74_CXCR4	-0.25236547	0.42422584	0.2903225806451613	0.050778242038990715	-0.078802094	CD4+/CD25 T Reg	CD56+ NK	0.9955664757134994	0.15706727334185877	10.280284	5.491374	0.2903225806451613
1170	TIMP1	TIMP1	-1.2319012	0.62005883	0.36764705882352944	0.054255279626898606	-0.5300735	6.489	0.5957875	CD63	CD63	1.294817	1.9457742	0.8387096774193549	0.3399984735552308	0.9683536	CD4+/CD25 T Reg	CD56+ NK	0.7123696469156185	0.999999999999999	8.21389	9.10228	0.36764705882352944
1171	GNAI2	GNAI2	-0.10652959	0.5194706	0.3235294117647059	0.050710818244206035	-0.09268982	6.489	0.5957875	S1PR5	S1PR5	1.4892607	0.7153871	0.41935483870967744	0.05975497135266043	1.9822017	CD4+/CD25 T Reg	CD56+ NK	0.35391114371649046	0.7599680472494956	4.66732	1.2802234	0.3235294117647059
1172	GNAI2	GNAI2	-0.10652959	0.5194706	0.3235294117647059	0.050710818244206035	-0.09268982	6.489	0.5957875	S1PR4	S1PR4	-0.300884	0.68403226	0.41935483870967744	0.058695487054741625	-0.12395431	CD4+/CD25 T Reg	CD56+ NK	0.35391114371649046	0.6990784564534829	4.66732	9.375141	0.3235294117647059
1173	CD40LG	CD40LG	0.5064282	0.24025	0.125	0.0	0.4166692	6.489	0.5957875	CD53	CD53	0.35389423	1.7155806	0.8064516129032258	0.3034173275381953	0.25511295	CD4+/CD45RA+/CD25- Naive T	CD56+ NK	0.12223158171011461	0.9999999999779989	1.5392219	14.480906	0.125
1175	MIF	MIF	0.8088082	1.4755	0.75	0.25563454161170374	0.6896004	6.489	0.5957875	CXCR4	CD74_CXCR4	-0.25236547	0.42422584	0.2903225806451613	0.050778242038990715	-0.078802094	CD4+/CD45RA+/CD25- Naive T	CD56+ NK	0.9976561568755408	0.15706727334185877	10.280284	5.491374	0.2903225806451613
1176	TIMP1	TIMP1	-1.572302	0.5165	0.375	0.049930653222832126	-0.62098587	6.489	0.5957875	CD63	CD63	1.294817	1.9457742	0.8387096774193549	0.3399984735552308	0.9683536	CD4+/CD45RA+/CD25- Naive T	CD56+ NK	0.3931128415412852	0.999999999999999	8.21389	9.10228	0.375
1177	GNAI2	GNAI2	-0.0021134615	0.589	0.375	0.04666551226487074	-0.004837513	6.489	0.5957875	S1PR5	S1PR5	1.4892607	0.7153871	0.41935483870967744	0.05975497135266043	1.9822017	CD4+/CD45RA+/CD25- Naive T	CD56+ NK	0.48526849628415064	0.7599680472494956	4.66732	1.2802234	0.375
1178	GNAI2	GNAI2	-0.0021134615	0.589	0.375	0.04666551226487074	-0.004837513	6.489	0.5957875	S1PR4	S1PR4	-0.300884	0.68403226	0.41935483870967744	0.058695487054741625	-0.12395431	CD4+/CD45RA+/CD25- Naive T	CD56+ NK	0.48526849628415064	0.6990784564534829	4.66732	9.375141	0.375
1179	CD40LG	CD40LG	0.7847147	0.41378945	0.2631578947368421	0.024175528307145745	0.8920571	6.489	0.5957875	CD53	CD53	0.35389423	1.7155806	0.8064516129032258	0.3034173275381953	0.25511295	CD4+/CD45RO+ Memory	CD56+ NK	0.20210574671073656	0.9999999999779989	1.5392219	14.480906	0.2631578947368421
1181	MIF	MIF	0.19396627	0.94984215	0.5263157894736842	0.16354600505025602	0.09447424	6.489	0.5957875	CXCR4	CD74_CXCR4	-0.25236547	0.42422584	0.2903225806451613	0.050778242038990715	-0.078802094	CD4+/CD45RO+ Memory	CD56+ NK	0.9646407580633922	0.15706727334185877	10.280284	5.491374	0.2903225806451613
1182	TIMP1	TIMP1	-1.0577443	0.71963155	0.42105263157894735	0.05621051111815414	-0.44265994	6.489	0.5957875	CD63	CD63	1.294817	1.9457742	0.8387096774193549	0.3399984735552308	0.9683536	CD4+/CD45RO+ Memory	CD56+ NK	0.7494997118988933	0.999999999999999	8.21389	9.10228	0.42105263157894735
1183	GNAI2	GNAI2	-0.5598338	0.35068423	0.2631578947368421	0.021690554666930817	-0.30595595	6.489	0.5957875	S1PR5	S1PR5	1.4892607	0.7153871	0.41935483870967744	0.05975497135266043	1.9822017	CD4+/CD45RO+ Memory	CD56+ NK	0.12608907393325441	0.7599680472494956	4.66732	1.2802234	0.2631578947368421
1184	GNAI2	GNAI2	-0.5598338	0.35068423	0.2631578947368421	0.021690554666930817	-0.30595595	6.489	0.5957875	S1PR4	S1PR4	-0.300884	0.68403226	0.41935483870967744	0.058695487054741625	-0.12395431	CD4+/CD45RO+ Memory	CD56+ NK	0.12608907393325441	0.6990784564534829	4.66732	9.375141	0.2631578947368421
1185	CD40LG	CD40LG	0.52735645	0.30131483	0.2037037037037037	0.0	0.5839479	6.489	0.5957875	CD53	CD53	0.35389423	1.7155806	0.8064516129032258	0.3034173275381953	0.25511295	CD8+ Cytotoxic T	CD56+ NK	0.010273117609126426	0.9999999999779989	1.5392219	14.480906	0.2037037037037037
1186	SPON2	SPON2	0.43094915	0.3317963	0.2037037037037037	0.0	0.37431395	6.489	0.5957875	ITGB2	ITGB2	0.8419242	2.240322	0.967741935483871	0.35334798994651767	0.7849707	CD8+ Cytotoxic T	CD56+ NK	0.019191903381628846	1.0	2.510991	12.169357	0.2037037037037037
1187	SPON2	SPON2	0.43094915	0.3317963	0.2037037037037037	0.0	0.37431395	6.489	0.5957875	ITGA4	ITGA4	-0.19236887	0.2930645	0.1935483870967742	0.0	-0.10045156	CD8+ Cytotoxic T	CD56+ NK	0.019191903381628846	0.03768932218398431	2.510991	3.9564362	0.1935483870967742
1189	MIF	MIF	0.14049459	1.0239073	0.6296296296296297	0.16341116205343179	0.17832763	6.489	0.5957875	CXCR4	CD74_CXCR4	-0.25236547	0.42422584	0.2903225806451613	0.050778242038990715	-0.078802094	CD8+ Cytotoxic T	CD56+ NK	0.9997702432619795	0.15706727334185877	10.280284	5.491374	0.2903225806451613
1190	TIMP1	TIMP1	-1.2440416	0.64179623	0.4074074074074074	0.053898909013604	-0.51099044	6.489	0.5957875	CD63	CD63	1.294817	1.9457742	0.8387096774193549	0.3399984735552308	0.9683536	CD8+ Cytotoxic T	CD56+ NK	0.6649128959309756	0.999999999999999	8.21389	9.10228	0.4074074074074074
1191	GNAI2	GNAI2	-0.68547946	0.27168518	0.18518518518518517	0.0	-0.40577316	6.489	0.5957875	S1PR5	S1PR5	1.4892607	0.7153871	0.41935483870967744	0.05975497135266043	1.9822017	CD8+ Cytotoxic T	CD56+ NK	0.005311705070188978	0.7599680472494956	4.66732	1.2802234	0.18518518518518517
1192	GNAI2	GNAI2	-0.68547946	0.27168518	0.18518518518518517	0.0	-0.40577316	6.489	0.5957875	S1PR4	S1PR4	-0.300884	0.68403226	0.41935483870967744	0.058695487054741625	-0.12395431	CD8+ Cytotoxic T	CD56+ NK	0.005311705070188978	0.6990784564534829	4.66732	9.375141	0.18518518518518517
1194	MIF	MIF	0.15922523	1.0073953	0.6046511627906976	0.16229388265087957	0.15963344	6.489	0.5957875	CXCR4	CD74_CXCR4	-0.25236547	0.42422584	0.2903225806451613	0.050778242038990715	-0.078802094	CD8+/CD45RA+ Naive Cytotoxic	CD56+ NK	0.9997886711424563	0.15706727334185877	10.280284	5.491374	0.2903225806451613
1195	TIMP1	TIMP1	-1.2197433	0.5982093	0.3488372093023256	0.05177993582502126	-0.54925466	6.489	0.5957875	CD63	CD63	1.294817	1.9457742	0.8387096774193549	0.3399984735552308	0.9683536	CD8+/CD45RA+ Naive Cytotoxic	CD56+ NK	0.6567721302980041	0.999999999999999	8.21389	9.10228	0.3488372093023256
1196	GNAI2	GNAI2	-0.07889116	0.5087674	0.3023255813953488	0.04867853311982824	-0.10621354	6.489	0.5957875	S1PR5	S1PR5	1.4892607	0.7153871	0.41935483870967744	0.05975497135266043	1.9822017	CD8+/CD45RA+ Naive Cytotoxic	CD56+ NK	0.39023013202653967	0.7599680472494956	4.66732	1.2802234	0.3023255813953488
1197	GNAI2	GNAI2	-0.07889116	0.5087674	0.3023255813953488	0.04867853311982824	-0.10621354	6.489	0.5957875	S1PR4	S1PR4	-0.300884	0.68403226	0.41935483870967744	0.058695487054741625	-0.12395431	CD8+/CD45RA+ Naive Cytotoxic	CD56+ NK	0.39023013202653967	0.6990784564534829	4.66732	9.375141	0.3023255813953488
1198	ICAM4	ICAM4	1.630448	0.8468141	0.4496124031007752	0.060564033926351034	0.99272853	6.489	0.5957875	ITGB2	ITGB2	0.8419242	2.240322	0.967741935483871	0.35334798994651767	0.7849707	CD14+ Monocyte	CD56+ NK	0.9966465783298551	1.0	1.2610252	12.169357	0.4496124031007752
1199	S100A8	S100A8	0.8493478	0.52569765	0.27906976744186046	0.05359069448111496	0.45790473	6.489	0.5957875	ITGB2	ITGB2	0.8419242	2.240322	0.967741935483871	0.35334798994651767	0.7849707	CD14+ Monocyte	CD56+ NK	0.1646092007359483	1.0	1.0063224	12.169357	0.27906976744186046
1200	S100A9	S100A9	1.2974374	1.8739302	0.7984496124031008	0.323277854686867	0.8849817	6.489	0.5957875	ITGB2	ITGB2	0.8419242	2.240322	0.967741935483871	0.35334798994651767	0.7849707	CD14+ Monocyte	CD56+ NK	1.0	1.0	3.6253204	12.169357	0.7984496124031008
1201	ICAM4	ICAM4	1.630448	0.8468141	0.4496124031007752	0.060564033926351034	0.99272853	6.489	0.5957875	ITGA4	ITGA4	-0.19236887	0.2930645	0.1935483870967742	0.0	-0.10045156	CD14+ Monocyte	CD56+ NK	0.9966465783298551	0.03768932218398431	1.2610252	3.9564362	0.1935483870967742
1202	TNFSF13B	TNFSF13B	0.6674138	0.49180618	0.3023255813953488	0.054091542522316516	0.4371166	6.489	0.5957875	HLA-DPB1	HLA-DPB1	-3.863885	0.4276774	0.22580645161290322	0.0	-1.2095951	CD14+ Monocyte	CD56+ NK	0.08615817805164877	0.16199780084130605	1.1739753	15.027288	0.22580645161290322
1204	MIF	MIF	-0.6730014	0.521814	0.32558139534883723	0.054707966994549474	-0.39012033	6.489	0.5957875	CXCR4	CD74_CXCR4	-0.25236547	0.42422584	0.2903225806451613	0.050778242038990715	-0.078802094	CD14+ Monocyte	CD56+ NK	0.15379835230358052	0.15706727334185877	10.280284	5.491374	0.2903225806451613
1205	TIMP1	TIMP1	1.5757282	2.323713	0.9224806201550387	0.38064417145004137	0.9655367	6.489	0.5957875	CD63	CD63	1.294817	1.9457742	0.8387096774193549	0.3399984735552308	0.9683536	CD14+ Monocyte	CD56+ NK	1.0	0.999999999999999	8.21389	9.10228	0.8387096774193549
1206	GNAI2	GNAI2	0.5198364	0.8328218	0.4883720930232558	0.05933117579639486	0.30323806	6.489	0.5957875	S1PR5	S1PR5	1.4892607	0.7153871	0.41935483870967744	0.05975497135266043	1.9822017	CD14+ Monocyte	CD56+ NK	0.9946202475587753	0.7599680472494956	4.66732	1.2802234	0.41935483870967744
1207	GNAI2	GNAI2	0.5198364	0.8328218	0.4883720930232558	0.05933117579639486	0.30323806	6.489	0.5957875	S1PR4	S1PR4	-0.300884	0.68403226	0.41935483870967744	0.058695487054741625	-0.12395431	CD14+ Monocyte	CD56+ NK	0.9946202475587753	0.6990784564534829	4.66732	9.375141	0.41935483870967744
1209	MIF	MIF	0.925364	1.4284213	0.7473684210526316	0.22310833830145882	0.6362994	6.489	0.5957875	CXCR4	CD74_CXCR4	-0.25236547	0.42422584	0.2903225806451613	0.050778242038990715	-0.078802094	CD19+ B	CD56+ NK	1.0	0.15706727334185877	10.280284	5.491374	0.2903225806451613
1210	TIMP1	TIMP1	-2.0047565	0.23694736	0.14736842105263157	0.0	-0.86640024	6.489	0.5957875	CD63	CD63	1.294817	1.9457742	0.8387096774193549	0.3399984735552308	0.9683536	CD19+ B	CD56+ NK	0.0001406076461785671	0.999999999999999	8.21389	9.10228	0.14736842105263157
1211	GNAI2	GNAI2	-0.7408717	0.2679158	0.18947368421052632	0.0	-0.41053572	6.489	0.5957875	S1PR5	S1PR5	1.4892607	0.7153871	0.41935483870967744	0.05975497135266043	1.9822017	CD19+ B	CD56+ NK	0.00047795168865613185	0.7599680472494956	4.66732	1.2802234	0.18947368421052632
1212	GNAI2	GNAI2	-0.7408717	0.2679158	0.18947368421052632	0.0	-0.41053572	6.489	0.5957875	S1PR4	S1PR4	-0.300884	0.68403226	0.41935483870967744	0.058695487054741625	-0.12395431	CD19+ B	CD56+ NK	0.00047795168865613185	0.6990784564534829	4.66732	9.375141	0.18947368421052632
1213	SPON2	SPON2	-0.07109308	0.20523077	0.15384615384615385	0.0	0.12816402	6.489	0.5957875	ITGB2	ITGB2	0.8419242	2.240322	0.967741935483871	0.35334798994651767	0.7849707	CD34+	CD56+ NK	0.06504378318513321	1.0	2.510991	12.169357	0.15384615384615385
1214	SPON2	SPON2	-0.07109308	0.20523077	0.15384615384615385	0.0	0.12816402	6.489	0.5957875	ITGA4	ITGA4	-0.19236887	0.2930645	0.1935483870967742	0.0	-0.10045156	CD34+	CD56+ NK	0.06504378318513321	0.03768932218398431	2.510991	3.9564362	0.15384615384615385
1215	TNFSF13B	TNFSF13B	-0.10542172	0.21200001	0.15384615384615385	0.0	-0.054521818	6.489	0.5957875	HLA-DPB1	HLA-DPB1	-3.863885	0.4276774	0.22580645161290322	0.0	-1.2095951	CD34+	CD56+ NK	0.06880793824110538	0.16199780084130605	1.1739753	15.027288	0.15384615384615385
1217	MIF	MIF	0.4285332	1.2953846	0.7692307692307693	0.2479966147243115	0.48568186	6.489	0.5957875	CXCR4	CD74_CXCR4	-0.25236547	0.42422584	0.2903225806451613	0.050778242038990715	-0.078802094	CD34+	CD56+ NK	0.9992142978477149	0.15706727334185877	10.280284	5.491374	0.2903225806451613
1218	TIMP1	TIMP1	-1.7353225	0.40869233	0.3076923076923077	0.04249499427523506	-0.7156283	6.489	0.5957875	CD63	CD63	1.294817	1.9457742	0.8387096774193549	0.3399984735552308	0.9683536	CD34+	CD56+ NK	0.26068012058625945	0.999999999999999	8.21389	9.10228	0.3076923076923077
1219	GNAI2	GNAI2	-0.93541634	0.18353847	0.15384615384615385	0.0	-0.5171491	6.489	0.5957875	S1PR5	S1PR5	1.4892607	0.7153871	0.41935483870967744	0.05975497135266043	1.9822017	CD34+	CD56+ NK	0.054051313877817024	0.7599680472494956	4.66732	1.2802234	0.15384615384615385
1220	GNAI2	GNAI2	-0.93541634	0.18353847	0.15384615384615385	0.0	-0.5171491	6.489	0.5957875	S1PR4	S1PR4	-0.300884	0.68403226	0.41935483870967744	0.058695487054741625	-0.12395431	CD34+	CD56+ NK	0.054051313877817024	0.6990784564534829	4.66732	9.375141	0.15384615384615385
1221	SPON2	SPON2	2.8781862	1.6563227	0.7096774193548387	0.2710548613325324	2.9503126	6.489	0.5957875	ITGB2	ITGB2	0.8419242	2.240322	0.967741935483871	0.35334798994651767	0.7849707	CD56+ NK	CD56+ NK	0.9999999997830865	1.0	2.510991	12.169357	0.7096774193548387
1222	SPON2	SPON2	2.8781862	1.6563227	0.7096774193548387	0.2710548613325324	2.9503126	6.489	0.5957875	ITGA4	ITGA4	-0.19236887	0.2930645	0.1935483870967742	0.0	-0.10045156	CD56+ NK	CD56+ NK	0.9999999997830865	0.03768932218398431	2.510991	3.9564362	0.1935483870967742
1224	MIF	MIF	0.32914507	1.0328065	0.5483870967741935	0.1852943502290751	0.18840271	6.489	0.5957875	CXCR4	CD74_CXCR4	-0.25236547	0.42422584	0.2903225806451613	0.050778242038990715	-0.078802094	CD56+ NK	CD56+ NK	0.9949654899402122	0.15706727334185877	10.280284	5.491374	0.2903225806451613
1225	TIMP1	TIMP1	-1.3377492	0.511129	0.2903225806451613	0.052377102916951634	-0.62570083	6.489	0.5957875	CD63	CD63	1.294817	1.9457742	0.8387096774193549	0.3399984735552308	0.9683536	CD56+ NK	CD56+ NK	0.3101701768523372	0.999999999999999	8.21389	9.10228	0.2903225806451613
1226	GNAI2	GNAI2	-0.36696744	0.37303224	0.22580645161290322	0.0	-0.27771857	6.489	0.5957875	S1PR5	S1PR5	1.4892607	0.7153871	0.41935483870967744	0.05975497135266043	1.9822017	CD56+ NK	CD56+ NK	0.09548149899594888	0.7599680472494956	4.66732	1.2802234	0.22580645161290322
1227	GNAI2	GNAI2	-0.36696744	0.37303224	0.22580645161290322	0.0	-0.27771857	6.489	0.5957875	S1PR4	S1PR4	-0.300884	0.68403226	0.41935483870967744	0.058695487054741625	-0.12395431	CD56+ NK	CD56+ NK	0.09548149899594888	0.6990784564534829	4.66732	9.375141	0.22580645161290322
1228	ICAM4	ICAM4	-0.29680377	0.18543336	0.11666666666666667	0.0	-0.07471408	6.489	0.5957875	ITGB2	ITGB2	0.8419242	2.240322	0.967741935483871	0.35334798994651767	0.7849707	Dendritic	CD56+ NK	2.180566905974647e-12	1.0	1.2610252	12.169357	0.11666666666666667
1229	S100A8	S100A8	0.59848803	0.37653744	0.20416666666666666	0.0	0.22496074	6.489	0.5957875	ITGB2	ITGB2	0.8419242	2.240322	0.967741935483871	0.35334798994651767	0.7849707	Dendritic	CD56+ NK	5.5155261339659416e-05	1.0	1.0063224	12.169357	0.20416666666666666
1230	S100A9	S100A9	1.1581439	1.320579	0.5833333333333334	0.19460819162755055	0.41664618	6.489	0.5957875	ITGB2	ITGB2	0.8419242	2.240322	0.967741935483871	0.35334798994651767	0.7849707	Dendritic	CD56+ NK	1.0	1.0	3.6253204	12.169357	0.5833333333333334
1231	ICAM4	ICAM4	-0.29680377	0.18543336	0.11666666666666667	0.0	-0.07471408	6.489	0.5957875	ITGA4	ITGA4	-0.19236887	0.2930645	0.1935483870967742	0.0	-0.10045156	Dendritic	CD56+ NK	2.180566905974647e-12	0.03768932218398431	1.2610252	3.9564362	0.11666666666666667
1232	TNFSF13B	TNFSF13B	0.53698057	0.4223292	0.2875	0.045365234932875004	0.31504148	6.489	0.5957875	HLA-DPB1	HLA-DPB1	-3.863885	0.4276774	0.22580645161290322	0.0	-1.2095951	Dendritic	CD56+ NK	0.0008624651791205049	0.16199780084130605	1.1739753	15.027288	0.22580645161290322
1234	MIF	MIF	-0.48486423	0.70390415	0.4708333333333333	0.053744800599173206	-0.18396597	6.489	0.5957875	CXCR4	CD74_CXCR4	-0.25236547	0.42422584	0.2903225806451613	0.050778242038990715	-0.078802094	Dendritic	CD56+ NK	0.9149889829514922	0.15706727334185877	10.280284	5.491374	0.2903225806451613
1235	TIMP1	TIMP1	0.43699574	1.6372124	0.7916666666666666	0.28247804493306683	0.3628692	6.489	0.5957875	CD63	CD63	1.294817	1.9457742	0.8387096774193549	0.3399984735552308	0.9683536	Dendritic	CD56+ NK	1.0	0.999999999999999	8.21389	9.10228	0.7916666666666666
1236	GNAI2	GNAI2	0.33170164	0.7704043	0.5083333333333333	0.13506511346027777	0.22437172	6.489	0.5957875	S1PR5	S1PR5	1.4892607	0.7153871	0.41935483870967744	0.05975497135266043	1.9822017	Dendritic	CD56+ NK	0.9925815228089819	0.7599680472494956	4.66732	1.2802234	0.41935483870967744
1237	GNAI2	GNAI2	0.33170164	0.7704043	0.5083333333333333	0.13506511346027777	0.22437172	6.489	0.5957875	S1PR4	S1PR4	-0.300884	0.68403226	0.41935483870967744	0.058695487054741625	-0.12395431	Dendritic	CD56+ NK	0.9925815228089819	0.6990784564534829	4.66732	9.375141	0.41935483870967744
1238	HLA-DRA	HLA-DRA	-4.079347	0.62527937	0.3235294117647059	0.0549294969073924	-1.1682724	6.489	0.5957875	CD4	CD4	0.23744822	0.37367085	0.2708333333333333	0.04162814004146992	0.16801853	CD4+/CD25 T Reg	Dendritic	0.7286889188981318	4.565561892921992e-05	17.527489	2.4380064	0.2708333333333333
1239	HLA-DQA2	HLA-DQA2	-2.7673802	0.19695589	0.11764705882352941	0.0	-0.94996464	6.489	0.5957875	CD4	CD4	0.23744822	0.37367085	0.2708333333333333	0.04162814004146992	0.16801853	CD4+/CD25 T Reg	Dendritic	0.00037178326702281433	4.565561892921992e-05	7.4193964	2.4380064	0.11764705882352941
1240	HLA-DQA1	HLA-DQA1	-3.4323611	0.25389707	0.16176470588235295	0.0	-0.97516006	6.489	0.5957875	CD4	CD4	0.23744822	0.37367085	0.2708333333333333	0.04162814004146992	0.16801853	CD4+/CD25 T Reg	Dendritic	0.0022300343666484396	4.565561892921992e-05	9.060017	2.4380064	0.16176470588235295
1241	HLA-DRB1	HLA-DRB1	-3.038188	0.853603	0.38235294117647056	0.06700763122262769	-1.1775742	6.489	0.5957875	CD4	CD4	0.23744822	0.37367085	0.2708333333333333	0.04162814004146992	0.16801853	CD4+/CD25 T Reg	Dendritic	0.9968469717721203	4.565561892921992e-05	17.608295	2.4380064	0.2708333333333333
1242	HLA-DQB1	HLA-DQB1	-2.6096325	0.40177944	0.27941176470588236	0.047667208347273844	-0.83499503	6.489	0.5957875	CD4	CD4	0.23744822	0.37367085	0.2708333333333333	0.04162814004146992	0.16801853	CD4+/CD25 T Reg	Dendritic	0.07093271103341872	4.565561892921992e-05	8.894551	2.4380064	0.2708333333333333
1243	HLA-DPB1	HLA-DPB1	-3.8635974	0.4968235	0.25	0.01115349071776817	-1.1704303	6.489	0.5957875	CD4	CD4	0.23744822	0.37367085	0.2708333333333333	0.04162814004146992	0.16801853	CD4+/CD25 T Reg	Dendritic	0.2791671232995886	4.565561892921992e-05	15.027288	2.4380064	0.25
1244	HLA-DPA1	HLA-DPA1	-3.8492327	0.50217646	0.27941176470588236	0.04841847926088989	-1.2256517	6.489	0.5957875	CD4	CD4	0.23744822	0.37367085	0.2708333333333333	0.04162814004146992	0.16801853	CD4+/CD25 T Reg	Dendritic	0.29613327011483215	4.565561892921992e-05	15.136278	2.4380064	0.2708333333333333
1245	HLA-DMA	HLA-DMA	-2.154699	0.24420589	0.16176470588235295	0.0	-0.81654984	6.489	0.5957875	CD4	CD4	0.23744822	0.37367085	0.2708333333333333	0.04162814004146992	0.16801853	CD4+/CD25 T Reg	Dendritic	0.001674535513676726	4.565561892921992e-05	7.3444376	2.4380064	0.16176470588235295
1246	HLA-DRB5	HLA-DRB5	-2.486073	0.69292647	0.3382352941176471	0.05728925853730694	-1.0811851	6.489	0.5957875	CD4	CD4	0.23744822	0.37367085	0.2708333333333333	0.04162814004146992	0.16801853	CD4+/CD25 T Reg	Dendritic	0.8920906635902193	4.565561892921992e-05	13.273344	2.4380064	0.2708333333333333
1247	IL16	IL16	0.3659551	0.57272065	0.36764705882352944	0.05140430094230637	0.228081	6.489	0.5957875	CD4	CD4	0.23744822	0.37367085	0.2708333333333333	0.04162814004146992	0.16801853	CD4+/CD25 T Reg	Dendritic	0.5478568937127718	4.565561892921992e-05	4.1250343	2.4380064	0.2708333333333333
1248	CD40LG	CD40LG	0.79986435	0.37026474	0.23529411764705882	0.0	0.7728271	6.489	0.5957875	CD40	CD40	0.07467082	0.14231668	0.1	0.0	0.0326629	CD4+/CD25 T Reg	Dendritic	0.03904721710237656	1.3189536741729076e-14	1.5392219	0.74654716	0.1
1249	LTB	LTB	1.0481224	2.9309998	0.8970588235294118	0.4937201558829133	0.6741942	6.489	0.5957875	CD40	CD40	0.07467082	0.14231668	0.1	0.0	0.0326629	CD4+/CD25 T Reg	Dendritic	1.0	1.3189536741729076e-14	22.198324	0.74654716	0.1
1250	CD40LG	CD40LG	0.79986435	0.37026474	0.23529411764705882	0.0	0.7728271	6.489	0.5957875	CD53	CD53	-0.52813816	1.2451212	0.7208333333333333	0.17872554092249804	-0.2602254	CD4+/CD25 T Reg	Dendritic	0.03904721710237656	1.0	1.5392219	14.480906	0.23529411764705882
1252	MIF	MIF	-0.09518778	0.84130895	0.5147058823529411	0.15038912331586793	-0.028402226	6.489	0.5957875	CXCR4	CD74_CXCR4	0.28110301	0.6247959	0.4041666666666667	0.05206888608809002	0.18421966	CD4+/CD25 T Reg	Dendritic	0.9955664757134994	0.5422738258955434	10.280284	5.491374	0.4041666666666667
1253	TIMP1	TIMP1	-1.2319012	0.62005883	0.36764705882352944	0.054255279626898606	-0.5300735	6.489	0.5957875	CD63	CD63	0.40220404	1.2860754	0.6958333333333333	0.19264332340883977	0.29999864	CD4+/CD25 T Reg	Dendritic	0.7123696469156185	1.0	8.21389	9.10228	0.36764705882352944
1254	GNAI2	GNAI2	-0.10652959	0.5194706	0.3235294117647059	0.050710818244206035	-0.09268982	6.489	0.5957875	S1PR4	S1PR4	-1.1670914	0.35412502	0.24166666666666667	0.0	-0.48805484	CD4+/CD25 T Reg	Dendritic	0.35391114371649046	1.1926764040713102e-05	4.66732	9.375141	0.24166666666666667
1255	HLA-DRA	HLA-DRA	-2.7107615	1.175375	0.5	0.12235129040338924	-0.8819736	6.489	0.5957875	CD4	CD4	0.23744822	0.37367085	0.2708333333333333	0.04162814004146992	0.16801853	CD4+/CD45RA+/CD25- Naive T	Dendritic	0.968408923097902	4.565561892921992e-05	17.527489	2.4380064	0.2708333333333333
1256	HLA-DQA2	HLA-DQA2	-1.896609	0.466	0.25	0.012386346551351776	-0.7517544	6.489	0.5957875	CD4	CD4	0.23744822	0.37367085	0.2708333333333333	0.04162814004146992	0.16801853	CD4+/CD45RA+/CD25- Naive T	Dendritic	0.33199779982474964	4.565561892921992e-05	7.4193964	2.4380064	0.25
1257	HLA-DQA1	HLA-DQA1	-3.0920165	0.38975	0.25	0.012405609672585772	-0.88943744	6.489	0.5957875	CD4	CD4	0.23744822	0.37367085	0.2708333333333333	0.04162814004146992	0.16801853	CD4+/CD45RA+/CD25- Naive T	Dendritic	0.24799857373112194	4.565561892921992e-05	9.060017	2.4380064	0.25
1258	HLA-DRB1	HLA-DRB1	-2.430323	1.17125	0.5	0.14401294751800336	-0.98649377	6.489	0.5957875	CD4	CD4	0.23744822	0.37367085	0.2708333333333333	0.04162814004146992	0.16801853	CD4+/CD45RA+/CD25- Naive T	Dendritic	0.9674505067682161	4.565561892921992e-05	17.608295	2.4380064	0.2708333333333333
1259	HLA-DQB1	HLA-DQB1	-2.1281514	0.67375004	0.5	0.08773501375325084	-0.6383865	6.489	0.5957875	CD4	CD4	0.23744822	0.37367085	0.2708333333333333	0.04162814004146992	0.16801853	CD4+/CD45RA+/CD25- Naive T	Dendritic	0.5936447951051834	4.565561892921992e-05	8.894551	2.4380064	0.2708333333333333
1260	HLA-DPB1	HLA-DPB1	-3.0333498	0.800875	0.375	0.05799237337011742	-0.9982177	6.489	0.5957875	CD4	CD4	0.23744822	0.37367085	0.2708333333333333	0.04162814004146992	0.16801853	CD4+/CD45RA+/CD25- Naive T	Dendritic	0.7414198861041723	4.565561892921992e-05	15.027288	2.4380064	0.2708333333333333
1261	HLA-DPA1	HLA-DPA1	-2.8326395	0.81275004	0.375	0.06085298533760607	-1.0438758	6.489	0.5957875	CD4	CD4	0.23744822	0.37367085	0.2708333333333333	0.04162814004146992	0.16801853	CD4+/CD45RA+/CD25- Naive T	Dendritic	0.7536757998677389	4.565561892921992e-05	15.136278	2.4380064	0.2708333333333333
1262	HLA-DMA	HLA-DMA	-1.5090243	0.55787504	0.375	0.04976691382187747	-0.55473876	6.489	0.5957875	CD4	CD4	0.23744822	0.37367085	0.2708333333333333	0.04162814004146992	0.16801853	CD4+/CD45RA+/CD25- Naive T	Dendritic	0.4453124377471165	4.565561892921992e-05	7.3444376	2.4380064	0.2708333333333333
1263	HLA-DRB5	HLA-DRB5	-2.0690842	0.73225	0.375	0.04901564176007514	-1.054293	6.489	0.5957875	CD4	CD4	0.23744822	0.37367085	0.2708333333333333	0.04162814004146992	0.16801853	CD4+/CD45RA+/CD25- Naive T	Dendritic	0.6649353543898711	4.565561892921992e-05	13.273344	2.4380064	0.2708333333333333
1264	CD40LG	CD40LG	0.5064282	0.24025	0.125	0.0	0.4166692	6.489	0.5957875	CD40	CD40	0.07467082	0.14231668	0.1	0.0	0.0326629	CD4+/CD45RA+/CD25- Naive T	Dendritic	0.12223158171011461	1.3189536741729076e-14	1.5392219	0.74654716	0.1
1265	LTB	LTB	0.8819103	2.625125	0.875	0.4219159489155206	0.47030964	6.489	0.5957875	CD40	CD40	0.07467082	0.14231668	0.1	0.0	0.0326629	CD4+/CD45RA+/CD25- Naive T	Dendritic	0.9999999999697918	1.3189536741729076e-14	22.198324	0.74654716	0.1
1266	CD40LG	CD40LG	0.5064282	0.24025	0.125	0.0	0.4166692	6.489	0.5957875	CD53	CD53	-0.52813816	1.2451212	0.7208333333333333	0.17872554092249804	-0.2602254	CD4+/CD45RA+/CD25- Naive T	Dendritic	0.12223158171011461	1.0	1.5392219	14.480906	0.125
1268	MIF	MIF	0.8088082	1.4755	0.75	0.25563454161170374	0.6896004	6.489	0.5957875	CXCR4	CD74_CXCR4	0.28110301	0.6247959	0.4041666666666667	0.05206888608809002	0.18421966	CD4+/CD45RA+/CD25- Naive T	Dendritic	0.9976561568755408	0.5422738258955434	10.280284	5.491374	0.4041666666666667
1269	TIMP1	TIMP1	-1.572302	0.5165	0.375	0.049930653222832126	-0.62098587	6.489	0.5957875	CD63	CD63	0.40220404	1.2860754	0.6958333333333333	0.19264332340883977	0.29999864	CD4+/CD45RA+/CD25- Naive T	Dendritic	0.3931128415412852	1.0	8.21389	9.10228	0.375
1270	GNAI2	GNAI2	-0.0021134615	0.589	0.375	0.04666551226487074	-0.004837513	6.489	0.5957875	S1PR4	S1PR4	-1.1670914	0.35412502	0.24166666666666667	0.0	-0.48805484	CD4+/CD45RA+/CD25- Naive T	Dendritic	0.48526849628415064	1.1926764040713102e-05	4.66732	9.375141	0.24166666666666667
1271	HLA-DRA	HLA-DRA	-4.5826817	0.52257895	0.3157894736842105	0.05222299335433454	-1.2217228	6.489	0.5957875	CD4	CD4	0.23744822	0.37367085	0.2708333333333333	0.04162814004146992	0.16801853	CD4+/CD45RO+ Memory	Dendritic	0.38282787801528084	4.565561892921992e-05	17.527489	2.4380064	0.2708333333333333
1272	HLA-DRB1	HLA-DRB1	-3.8463407	0.4199474	0.21052631578947367	0.0	-1.4384387	6.489	0.5957875	CD4	CD4	0.23744822	0.37367085	0.2708333333333333	0.04162814004146992	0.16801853	CD4+/CD45RO+ Memory	Dendritic	0.2107620073739293	4.565561892921992e-05	17.608295	2.4380064	0.21052631578947367
1273	HLA-DQB1	HLA-DQB1	-2.93739	0.21478948	0.15789473684210525	0.0	-0.97016996	6.489	0.5957875	CD4	CD4	0.23744822	0.37367085	0.2708333333333333	0.04162814004146992	0.16801853	CD4+/CD45RO+ Memory	Dendritic	0.03478521382819743	4.565561892921992e-05	8.894551	2.4380064	0.15789473684210525
1274	HLA-DPB1	HLA-DPB1	-4.278796	0.28778946	0.15789473684210525	0.0	-1.2888271	6.489	0.5957875	CD4	CD4	0.23744822	0.37367085	0.2708333333333333	0.04162814004146992	0.16801853	CD4+/CD45RO+ Memory	Dendritic	0.07283610680290925	4.565561892921992e-05	15.027288	2.4380064	0.15789473684210525
1275	HLA-DPA1	HLA-DPA1	-3.8976426	0.49642107	0.3157894736842105	0.044479119874248435	-1.2290206	6.489	0.5957875	CD4	CD4	0.23744822	0.37367085	0.2708333333333333	0.04162814004146992	0.16801853	CD4+/CD45RO+ Memory	Dendritic	0.33470593541013066	4.565561892921992e-05	15.136278	2.4380064	0.2708333333333333
1276	HLA-DMA	HLA-DMA	-1.9619751	0.20500001	0.10526315789473684	0.0	-0.849274	6.489	0.5957875	CD4	CD4	0.23744822	0.37367085	0.2708333333333333	0.04162814004146992	0.16801853	CD4+/CD45RO+ Memory	Dendritic	0.031235701456070034	4.565561892921992e-05	7.3444376	2.4380064	0.10526315789473684
1277	HLA-DRB5	HLA-DRB5	-3.3401375	0.29121053	0.15789473684210525	0.0	-1.3559023	6.489	0.5957875	CD4	CD4	0.23744822	0.37367085	0.2708333333333333	0.04162814004146992	0.16801853	CD4+/CD45RO+ Memory	Dendritic	0.075198303185315	4.565561892921992e-05	13.273344	2.4380064	0.15789473684210525
1278	IL16	IL16	0.47012174	0.65284216	0.42105263157894735	0.05193404309126578	0.3435031	6.489	0.5957875	CD4	CD4	0.23744822	0.37367085	0.2708333333333333	0.04162814004146992	0.16801853	CD4+/CD45RO+ Memory	Dendritic	0.6345057722442501	4.565561892921992e-05	4.1250343	2.4380064	0.2708333333333333
1279	CD40LG	CD40LG	0.7847147	0.41378945	0.2631578947368421	0.024175528307145745	0.8920571	6.489	0.5957875	CD40	CD40	0.07467082	0.14231668	0.1	0.0	0.0326629	CD4+/CD45RO+ Memory	Dendritic	0.20210574671073656	1.3189536741729076e-14	1.5392219	0.74654716	0.1
1280	LTB	LTB	0.39220476	2.3974736	0.8421052631578947	0.4183425830913936	0.31856623	6.489	0.5957875	CD40	CD40	0.07467082	0.14231668	0.1	0.0	0.0326629	CD4+/CD45RO+ Memory	Dendritic	1.0	1.3189536741729076e-14	22.198324	0.74654716	0.1
1281	CD40LG	CD40LG	0.7847147	0.41378945	0.2631578947368421	0.024175528307145745	0.8920571	6.489	0.5957875	CD53	CD53	-0.52813816	1.2451212	0.7208333333333333	0.17872554092249804	-0.2602254	CD4+/CD45RO+ Memory	Dendritic	0.20210574671073656	1.0	1.5392219	14.480906	0.2631578947368421
1283	MIF	MIF	0.19396627	0.94984215	0.5263157894736842	0.16354600505025602	0.09447424	6.489	0.5957875	CXCR4	CD74_CXCR4	0.28110301	0.6247959	0.4041666666666667	0.05206888608809002	0.18421966	CD4+/CD45RO+ Memory	Dendritic	0.9646407580633922	0.5422738258955434	10.280284	5.491374	0.4041666666666667
1284	TIMP1	TIMP1	-1.0577443	0.71963155	0.42105263157894735	0.05621051111815414	-0.44265994	6.489	0.5957875	CD63	CD63	0.40220404	1.2860754	0.6958333333333333	0.19264332340883977	0.29999864	CD4+/CD45RO+ Memory	Dendritic	0.7494997118988933	1.0	8.21389	9.10228	0.42105263157894735
1285	GNAI2	GNAI2	-0.5598338	0.35068423	0.2631578947368421	0.021690554666930817	-0.30595595	6.489	0.5957875	S1PR4	S1PR4	-1.1670914	0.35412502	0.24166666666666667	0.0	-0.48805484	CD4+/CD45RO+ Memory	Dendritic	0.12608907393325441	1.1926764040713102e-05	4.66732	9.375141	0.24166666666666667
1286	HLA-DRA	HLA-DRA	-2.9134417	0.939926	0.37037037037037035	0.08296733211624363	-1.0045141	6.489	0.5957875	CD4	CD4	0.23744822	0.37367085	0.2708333333333333	0.04162814004146992	0.16801853	CD8+ Cytotoxic T	Dendritic	0.9976503307327512	4.565561892921992e-05	17.527489	2.4380064	0.2708333333333333
1287	HLA-DQA2	HLA-DQA2	-2.3389668	0.31631482	0.16666666666666666	0.0	-0.8620307	6.489	0.5957875	CD4	CD4	0.23744822	0.37367085	0.2708333333333333	0.04162814004146992	0.16801853	CD8+ Cytotoxic T	Dendritic	0.014066909777026506	4.565561892921992e-05	7.4193964	2.4380064	0.16666666666666666
1288	HLA-DQA1	HLA-DQA1	-2.7965994	0.43603706	0.24074074074074073	0.0	-0.86023	6.489	0.5957875	CD4	CD4	0.23744822	0.37367085	0.2708333333333333	0.04162814004146992	0.16801853	CD8+ Cytotoxic T	Dendritic	0.10912211961068363	4.565561892921992e-05	9.060017	2.4380064	0.24074074074074073
1289	HLA-DRB1	HLA-DRB1	-2.2999468	1.445963	0.6481481481481481	0.20761096035476273	-0.8212409	6.489	0.5957875	CD4	CD4	0.23744822	0.37367085	0.2708333333333333	0.04162814004146992	0.16801853	CD8+ Cytotoxic T	Dendritic	0.9999999999974437	4.565561892921992e-05	17.608295	2.4380064	0.2708333333333333
1290	HLA-DQB1	HLA-DQB1	-2.5179114	0.38218516	0.24074074074074073	0.0	-0.8491596	6.489	0.5957875	CD4	CD4	0.23744822	0.37367085	0.2708333333333333	0.04162814004146992	0.16801853	CD8+ Cytotoxic T	Dendritic	0.0479647161046452	4.565561892921992e-05	8.894551	2.4380064	0.24074074074074073
1291	HLA-DPB1	HLA-DPB1	-2.2576156	1.2818888	0.5185185185185185	0.19837417833034093	-0.72577333	6.489	0.5957875	CD4	CD4	0.23744822	0.37367085	0.2708333333333333	0.04162814004146992	0.16801853	CD8+ Cytotoxic T	Dendritic	0.9999999880438512	4.565561892921992e-05	15.027288	2.4380064	0.2708333333333333
1292	HLA-DPA1	HLA-DPA1	-2.601099	1.0987962	0.5185185185185185	0.17255162617531103	-0.8764554	6.489	0.5957875	CD4	CD4	0.23744822	0.37367085	0.2708333333333333	0.04162814004146992	0.16801853	CD8+ Cytotoxic T	Dendritic	0.9999799100156407	4.565561892921992e-05	15.136278	2.4380064	0.2708333333333333
1293	HLA-DMA	HLA-DMA	-1.9699581	0.31314814	0.2037037037037037	0.0	-0.7590056	6.489	0.5957875	CD4	CD4	0.23744822	0.37367085	0.2708333333333333	0.04162814004146992	0.16801853	CD8+ Cytotoxic T	Dendritic	0.013178233645452734	4.565561892921992e-05	7.3444376	2.4380064	0.2037037037037037
1294	HLA-DMB	HLA-DMB	-1.7229478	0.179	0.12962962962962962	0.0	-0.67563957	6.489	0.5957875	CD4	CD4	0.23744822	0.37367085	0.2708333333333333	0.04162814004146992	0.16801853	CD8+ Cytotoxic T	Dendritic	0.0004811804732078715	4.565561892921992e-05	4.388339	2.4380064	0.12962962962962962
1295	HLA-DRB5	HLA-DRB5	-2.1747606	1.0132037	0.5185185185185185	0.15830636833161882	-0.8621605	6.489	0.5957875	CD4	CD4	0.23744822	0.37367085	0.2708333333333333	0.04162814004146992	0.16801853	CD8+ Cytotoxic T	Dendritic	0.999683548458335	4.565561892921992e-05	13.273344	2.4380064	0.2708333333333333
1296	IL16	IL16	0.20026517	0.5285555	0.35185185185185186	0.05244452326717747	0.16445744	6.489	0.5957875	CD4	CD4	0.23744822	0.37367085	0.2708333333333333	0.04162814004146992	0.16801853	CD8+ Cytotoxic T	Dendritic	0.3134495655786758	4.565561892921992e-05	4.1250343	2.4380064	0.2708333333333333
1297	CD40LG	CD40LG	0.52735645	0.30131483	0.2037037037037037	0.0	0.5839479	6.489	0.5957875	CD40	CD40	0.07467082	0.14231668	0.1	0.0	0.0326629	CD8+ Cytotoxic T	Dendritic	0.010273117609126426	1.3189536741729076e-14	1.5392219	0.74654716	0.1
1298	LTB	LTB	0.8157778	2.9278147	0.9074074074074074	0.4973320307267141	0.67207074	6.489	0.5957875	CD40	CD40	0.07467082	0.14231668	0.1	0.0	0.0326629	CD8+ Cytotoxic T	Dendritic	1.0	1.3189536741729076e-14	22.198324	0.74654716	0.1
1299	CD40LG	CD40LG	0.52735645	0.30131483	0.2037037037037037	0.0	0.5839479	6.489	0.5957875	CD53	CD53	-0.52813816	1.2451212	0.7208333333333333	0.17872554092249804	-0.2602254	CD8+ Cytotoxic T	Dendritic	0.010273117609126426	1.0	1.5392219	14.480906	0.2037037037037037
1300	SPON2	SPON2	0.43094915	0.3317963	0.2037037037037037	0.0	0.37431395	6.489	0.5957875	ITGB2	ITGB2	0.2786224	1.7717453	0.9	0.2896921774123798	0.2945433	CD8+ Cytotoxic T	Dendritic	0.019191903381628846	1.0	2.510991	12.169357	0.2037037037037037
1301	SPON2	SPON2	0.43094915	0.3317963	0.2037037037037037	0.0	0.37431395	6.489	0.5957875	ITGA4	ITGA4	-0.3349039	0.2884667	0.20833333333333334	0.0	-0.10736481	CD8+ Cytotoxic T	Dendritic	0.019191903381628846	6.597645277624429e-08	2.510991	3.9564362	0.2037037037037037
1303	MIF	MIF	0.14049459	1.0239073	0.6296296296296297	0.16341116205343179	0.17832763	6.489	0.5957875	CXCR4	CD74_CXCR4	0.28110301	0.6247959	0.4041666666666667	0.05206888608809002	0.18421966	CD8+ Cytotoxic T	Dendritic	0.9997702432619795	0.5422738258955434	10.280284	5.491374	0.4041666666666667
1304	TIMP1	TIMP1	-1.2440416	0.64179623	0.4074074074074074	0.053898909013604	-0.51099044	6.489	0.5957875	CD63	CD63	0.40220404	1.2860754	0.6958333333333333	0.19264332340883977	0.29999864	CD8+ Cytotoxic T	Dendritic	0.6649128959309756	1.0	8.21389	9.10228	0.4074074074074074
1305	GNAI2	GNAI2	-0.68547946	0.27168518	0.18518518518518517	0.0	-0.40577316	6.489	0.5957875	S1PR4	S1PR4	-1.1670914	0.35412502	0.24166666666666667	0.0	-0.48805484	CD8+ Cytotoxic T	Dendritic	0.005311705070188978	1.1926764040713102e-05	4.66732	9.375141	0.18518518518518517
1306	HLA-DRA	HLA-DRA	-4.274893	0.37451166	0.18604651162790697	0.0	-1.2987853	6.489	0.5957875	CD4	CD4	0.23744822	0.37367085	0.2708333333333333	0.04162814004146992	0.16801853	CD8+/CD45RA+ Naive Cytotoxic	Dendritic	0.09628542273289598	4.565561892921992e-05	17.527489	2.4380064	0.18604651162790697
1307	HLA-DRB1	HLA-DRB1	-3.9634562	0.4793256	0.2558139534883721	0.022942672473562138	-1.4027203	6.489	0.5957875	CD4	CD4	0.23744822	0.37367085	0.2708333333333333	0.04162814004146992	0.16801853	CD8+/CD45RA+ Naive Cytotoxic	Dendritic	0.30736154208251737	4.565561892921992e-05	17.608295	2.4380064	0.2558139534883721
1308	HLA-DQB1	HLA-DQB1	-3.0688107	0.16493022	0.11627906976744186	0.0	-1.0062137	6.489	0.5957875	CD4	CD4	0.23744822	0.37367085	0.2708333333333333	0.04162814004146992	0.16801853	CD8+/CD45RA+ Naive Cytotoxic	Dendritic	0.0018539781709815608	4.565561892921992e-05	8.894551	2.4380064	0.11627906976744186
1309	HLA-DPB1	HLA-DPB1	-4.364337	0.28225583	0.16279069767441862	0.0	-1.2919608	6.489	0.5957875	CD4	CD4	0.23744822	0.37367085	0.2708333333333333	0.04162814004146992	0.16801853	CD8+/CD45RA+ Naive Cytotoxic	Dendritic	0.022381808908700503	4.565561892921992e-05	15.027288	2.4380064	0.16279069767441862
1310	HLA-DPA1	HLA-DPA1	-4.7509522	0.16630232	0.11627906976744186	0.0	-1.422237	6.489	0.5957875	CD4	CD4	0.23744822	0.37367085	0.2708333333333333	0.04162814004146992	0.16801853	CD8+/CD45RA+ Naive Cytotoxic	Dendritic	0.001916881161813824	4.565561892921992e-05	15.136278	2.4380064	0.11627906976744186
1311	HLA-DMA	HLA-DMA	-2.1096117	0.23920928	0.16279069767441862	0.0	-0.82072043	6.489	0.5957875	CD4	CD4	0.23744822	0.37367085	0.2708333333333333	0.04162814004146992	0.16801853	CD8+/CD45RA+ Naive Cytotoxic	Dendritic	0.009764172104983296	4.565561892921992e-05	7.3444376	2.4380064	0.16279069767441862
1312	HLA-DRB5	HLA-DRB5	-3.786148	0.26041862	0.18604651162790697	0.0	-1.3769598	6.489	0.5957875	CD4	CD4	0.23744822	0.37367085	0.2708333333333333	0.04162814004146992	0.16801853	CD8+/CD45RA+ Naive Cytotoxic	Dendritic	0.014872332919758108	4.565561892921992e-05	13.273344	2.4380064	0.18604651162790697
1313	IL16	IL16	0.4154756	0.662186	0.4418604651162791	0.051645092828197015	0.356964	6.489	0.5957875	CD4	CD4	0.23744822	0.37367085	0.2708333333333333	0.04162814004146992	0.16801853	CD8+/CD45RA+ Naive Cytotoxic	Dendritic	0.8137429619720251	4.565561892921992e-05	4.1250343	2.4380064	0.2708333333333333
1314	LTB	LTB	0.8365307	3.242581	1.0	0.5035444648272513	0.88188195	6.489	0.5957875	CD40	CD40	0.07467082	0.14231668	0.1	0.0	0.0326629	CD8+/CD45RA+ Naive Cytotoxic	Dendritic	1.0	1.3189536741729076e-14	22.198324	0.74654716	0.1
1316	MIF	MIF	0.15922523	1.0073953	0.6046511627906976	0.16229388265087957	0.15963344	6.489	0.5957875	CXCR4	CD74_CXCR4	0.28110301	0.6247959	0.4041666666666667	0.05206888608809002	0.18421966	CD8+/CD45RA+ Naive Cytotoxic	Dendritic	0.9997886711424563	0.5422738258955434	10.280284	5.491374	0.4041666666666667
1317	TIMP1	TIMP1	-1.2197433	0.5982093	0.3488372093023256	0.05177993582502126	-0.54925466	6.489	0.5957875	CD63	CD63	0.40220404	1.2860754	0.6958333333333333	0.19264332340883977	0.29999864	CD8+/CD45RA+ Naive Cytotoxic	Dendritic	0.6567721302980041	1.0	8.21389	9.10228	0.3488372093023256
1318	GNAI2	GNAI2	-0.07889116	0.5087674	0.3023255813953488	0.04867853311982824	-0.10621354	6.489	0.5957875	S1PR4	S1PR4	-1.1670914	0.35412502	0.24166666666666667	0.0	-0.48805484	CD8+/CD45RA+ Naive Cytotoxic	Dendritic	0.39023013202653967	1.1926764040713102e-05	4.66732	9.375141	0.24166666666666667
1319	HLA-DRA	HLA-DRA	-0.7562399	3.3535428	1.0	0.5278548522058293	0.25165862	6.489	0.5957875	CD4	CD4	0.23744822	0.37367085	0.2708333333333333	0.04162814004146992	0.16801853	CD14+ Monocyte	Dendritic	1.0	4.565561892921992e-05	17.527489	2.4380064	0.2708333333333333
1320	HLA-DQA2	HLA-DQA2	-0.89270043	1.2765816	0.627906976744186	0.19976113683742394	-0.15458368	6.489	0.5957875	CD4	CD4	0.23744822	0.37367085	0.2708333333333333	0.04162814004146992	0.16801853	CD14+ Monocyte	Dendritic	0.9999999999999896	4.565561892921992e-05	7.4193964	2.4380064	0.2708333333333333
1321	HLA-DQA1	HLA-DQA1	-1.2712383	1.5174031	0.689922480620155	0.21829250517639115	-0.17789002	6.489	0.5957875	CD4	CD4	0.23744822	0.37367085	0.2708333333333333	0.04162814004146992	0.16801853	CD14+ Monocyte	Dendritic	1.0	4.565561892921992e-05	9.060017	2.4380064	0.2708333333333333
1322	HLA-DRB1	HLA-DRB1	-0.39131165	3.2971468	1.0	0.5217676186337296	0.29233634	6.489	0.5957875	CD4	CD4	0.23744822	0.37367085	0.2708333333333333	0.04162814004146992	0.16801853	CD14+ Monocyte	Dendritic	1.0	4.565561892921992e-05	17.608295	2.4380064	0.2708333333333333
1323	HLA-DQB1	HLA-DQB1	-0.92045903	1.2730231	0.6124031007751938	0.19976113683742394	-0.20517074	6.489	0.5957875	CD4	CD4	0.23744822	0.37367085	0.2708333333333333	0.04162814004146992	0.16801853	CD14+ Monocyte	Dendritic	0.9999999999999857	4.565561892921992e-05	8.894551	2.4380064	0.2708333333333333
1324	HLA-DPB1	HLA-DPB1	-0.8526602	2.8309608	0.9534883720930233	0.4592002017280626	0.15161428	6.489	0.5957875	CD4	CD4	0.23744822	0.37367085	0.2708333333333333	0.04162814004146992	0.16801853	CD14+ Monocyte	Dendritic	1.0	4.565561892921992e-05	15.027288	2.4380064	0.2708333333333333
1325	HLA-DPA1	HLA-DPA1	-0.22644281	3.2346747	0.9844961240310077	0.5076283200127802	0.37365717	6.489	0.5957875	CD4	CD4	0.23744822	0.37367085	0.2708333333333333	0.04162814004146992	0.16801853	CD14+ Monocyte	Dendritic	1.0	4.565561892921992e-05	15.136278	2.4380064	0.2708333333333333
1326	HLA-DMA	HLA-DMA	-1.0430254	0.7821165	0.4263565891472868	0.05898443731781039	-0.36757046	6.489	0.5957875	CD4	CD4	0.23744822	0.37367085	0.2708333333333333	0.04162814004146992	0.16801853	CD14+ Monocyte	Dendritic	0.9754811934788152	4.565561892921992e-05	7.3444376	2.4380064	0.2708333333333333
1327	HLA-DMB	HLA-DMB	-0.84819496	0.54158133	0.31007751937984496	0.05551702956824007	-0.3329058	6.489	0.5957875	CD4	CD4	0.23744822	0.37367085	0.2708333333333333	0.04162814004146992	0.16801853	CD14+ Monocyte	Dendritic	0.21379330051074558	4.565561892921992e-05	4.388339	2.4380064	0.2708333333333333
1328	HLA-DRB5	HLA-DRB5	-0.28966522	2.669387	0.9689922480620154	0.4276467935033452	0.2704364	6.489	0.5957875	CD4	CD4	0.23744822	0.37367085	0.2708333333333333	0.04162814004146992	0.16801853	CD14+ Monocyte	Dendritic	1.0	4.565561892921992e-05	13.273344	2.4380064	0.2708333333333333
1329	IL16	IL16	-0.30709332	0.2874496	0.18604651162790697	0.0	-0.18287693	6.489	0.5957875	CD4	CD4	0.23744822	0.37367085	0.2708333333333333	0.04162814004146992	0.16801853	CD14+ Monocyte	Dendritic	0.0001032112674707006	4.565561892921992e-05	4.1250343	2.4380064	0.18604651162790697
1330	TNFSF13B	TNFSF13B	0.6674138	0.49180618	0.3023255813953488	0.054091542522316516	0.4371166	6.489	0.5957875	CD40	CD40	0.07467082	0.14231668	0.1	0.0	0.0326629	CD14+ Monocyte	Dendritic	0.08615817805164877	1.3189536741729076e-14	1.1739753	0.74654716	0.1
1331	LTB	LTB	-1.1989524	1.6627522	0.7984496124031008	0.26379258310609044	-0.17117052	6.489	0.5957875	CD40	CD40	0.07467082	0.14231668	0.1	0.0	0.0326629	CD14+ Monocyte	Dendritic	1.0	1.3189536741729076e-14	22.198324	0.74654716	0.1
1332	ICAM4	ICAM4	1.630448	0.8468141	0.4496124031007752	0.060564033926351034	0.99272853	6.489	0.5957875	ITGB2	ITGB2	0.2786224	1.7717453	0.9	0.2896921774123798	0.2945433	CD14+ Monocyte	Dendritic	0.9966465783298551	1.0	1.2610252	12.169357	0.4496124031007752
1333	S100A8	S100A8	0.8493478	0.52569765	0.27906976744186046	0.05359069448111496	0.45790473	6.489	0.5957875	ITGB2	ITGB2	0.2786224	1.7717453	0.9	0.2896921774123798	0.2945433	CD14+ Monocyte	Dendritic	0.1646092007359483	1.0	1.0063224	12.169357	0.27906976744186046
1334	S100A9	S100A9	1.2974374	1.8739302	0.7984496124031008	0.323277854686867	0.8849817	6.489	0.5957875	ITGB2	ITGB2	0.2786224	1.7717453	0.9	0.2896921774123798	0.2945433	CD14+ Monocyte	Dendritic	1.0	1.0	3.6253204	12.169357	0.7984496124031008
1335	ICAM4	ICAM4	1.630448	0.8468141	0.4496124031007752	0.060564033926351034	0.99272853	6.489	0.5957875	ITGA4	ITGA4	-0.3349039	0.2884667	0.20833333333333334	0.0	-0.10736481	CD14+ Monocyte	Dendritic	0.9966465783298551	6.597645277624429e-08	1.2610252	3.9564362	0.20833333333333334
1336	TNFSF13B	TNFSF13B	0.6674138	0.49180618	0.3023255813953488	0.054091542522316516	0.4371166	6.489	0.5957875	HLA-DPB1	HLA-DPB1	2.2892115	4.1221046	1.0	0.6667052051564549	0.8829119	CD14+ Monocyte	Dendritic	0.08615817805164877	1.0	1.1739753	15.027288	0.3023255813953488
1338	MIF	MIF	-0.6730014	0.521814	0.32558139534883723	0.054707966994549474	-0.39012033	6.489	0.5957875	CXCR4	CD74_CXCR4	0.28110301	0.6247959	0.4041666666666667	0.05206888608809002	0.18421966	CD14+ Monocyte	Dendritic	0.15379835230358052	0.5422738258955434	10.280284	5.491374	0.32558139534883723
1339	TIMP1	TIMP1	1.5757282	2.323713	0.9224806201550387	0.38064417145004137	0.9655367	6.489	0.5957875	CD63	CD63	0.40220404	1.2860754	0.6958333333333333	0.19264332340883977	0.29999864	CD14+ Monocyte	Dendritic	1.0	1.0	8.21389	9.10228	0.6958333333333333
1340	GNAI2	GNAI2	0.5198364	0.8328218	0.4883720930232558	0.05933117579639486	0.30323806	6.489	0.5957875	S1PR4	S1PR4	-1.1670914	0.35412502	0.24166666666666667	0.0	-0.48805484	CD14+ Monocyte	Dendritic	0.9946202475587753	1.1926764040713102e-05	4.66732	9.375141	0.24166666666666667
1341	C1QA	C1QA	2.9754314	1.7133261	0.6356589147286822	0.2726152005607705	1.319507	6.489	0.5957875	CD33	CD33	1.4230019	0.9007917	0.5666666666666667	0.14957042975565346	0.7358536	CD14+ Monocyte	Dendritic	1.0	0.999996950451018	2.0300746	1.3432741	0.5666666666666667
1342	C1QB	C1QB	2.3060799	0.7499456	0.2868217054263566	0.060140238370085454	0.8489839	6.489	0.5957875	CD33	CD33	1.4230019	0.9007917	0.5666666666666667	0.14957042975565346	0.7358536	CD14+ Monocyte	Dendritic	0.9450796222422496	0.999996950451018	0.8700664	1.3432741	0.2868217054263566
1343	HLA-DRA	HLA-DRA	0.0033774376	3.3732631	0.9052631578947369	0.5784019115299139	0.2619222	6.489	0.5957875	CD4	CD4	0.23744822	0.37367085	0.2708333333333333	0.04162814004146992	0.16801853	CD19+ B	Dendritic	1.0	4.565561892921992e-05	17.527489	2.4380064	0.2708333333333333
1344	HLA-DQA2	HLA-DQA2	-0.12849092	1.8596526	0.8526315789473684	0.3155339949850162	0.27497602	6.489	0.5957875	CD4	CD4	0.23744822	0.37367085	0.2708333333333333	0.04162814004146992	0.16801853	CD19+ B	Dendritic	1.0	4.565561892921992e-05	7.4193964	2.4380064	0.2708333333333333
1345	HLA-DQA1	HLA-DQA1	-0.21188354	2.2988627	0.8842105263157894	0.3924911506068412	0.31521	6.489	0.5957875	CD4	CD4	0.23744822	0.37367085	0.2708333333333333	0.04162814004146992	0.16801853	CD19+ B	Dendritic	1.0	4.565561892921992e-05	9.060017	2.4380064	0.2708333333333333
1346	HLA-DRB1	HLA-DRB1	-0.16222143	3.3167157	0.9789473684210527	0.5423601558711559	0.30410764	6.489	0.5957875	CD4	CD4	0.23744822	0.37367085	0.2708333333333333	0.04162814004146992	0.16801853	CD19+ B	Dendritic	1.0	4.565561892921992e-05	17.608295	2.4380064	0.2708333333333333
1347	HLA-DQB1	HLA-DQB1	-0.2182715	1.8650004	0.8421052631578947	0.31624673621160543	0.22277051	6.489	0.5957875	CD4	CD4	0.23744822	0.37367085	0.2708333333333333	0.04162814004146992	0.16801853	CD19+ B	Dendritic	1.0	4.565561892921992e-05	8.894551	2.4380064	0.2708333333333333
1348	HLA-DPB1	HLA-DPB1	-0.036313534	2.9397588	0.8736842105263158	0.5020033990539239	0.21323624	6.489	0.5957875	CD4	CD4	0.23744822	0.37367085	0.2708333333333333	0.04162814004146992	0.16801853	CD19+ B	Dendritic	1.0	4.565561892921992e-05	15.027288	2.4380064	0.2708333333333333
1349	HLA-DPA1	HLA-DPA1	-0.34747934	2.8664742	0.9263157894736842	0.478174623003598	0.15815225	6.489	0.5957875	CD4	CD4	0.23744822	0.37367085	0.2708333333333333	0.04162814004146992	0.16801853	CD19+ B	Dendritic	1.0	4.565561892921992e-05	15.136278	2.4380064	0.2708333333333333
1350	HLA-DMA	HLA-DMA	0.29593349	1.675547	0.8105263157894737	0.2840191152991394	0.37815258	6.489	0.5957875	CD4	CD4	0.23744822	0.37367085	0.2708333333333333	0.04162814004146992	0.16801853	CD19+ B	Dendritic	1.0	4.565561892921992e-05	7.3444376	2.4380064	0.2708333333333333
1351	HLA-DMB	HLA-DMB	0.30508757	1.1237264	0.5684210526315789	0.18192325464111592	0.21737263	6.489	0.5957875	CD4	CD4	0.23744822	0.37367085	0.2708333333333333	0.04162814004146992	0.16801853	CD19+ B	Dendritic	0.9999999963484195	4.565561892921992e-05	4.388339	2.4380064	0.2708333333333333
1352	HLA-DRB5	HLA-DRB5	-0.06636286	2.732053	0.9578947368421052	0.45012714188180125	0.31329048	6.489	0.5957875	CD4	CD4	0.23744822	0.37367085	0.2708333333333333	0.04162814004146992	0.16801853	CD19+ B	Dendritic	1.0	4.565561892921992e-05	13.273344	2.4380064	0.2708333333333333
1353	IL16	IL16	0.00385499	0.4097368	0.2736842105263158	0.040992450151630395	-0.0067114653	6.489	0.5957875	CD4	CD4	0.23744822	0.37367085	0.2708333333333333	0.04162814004146992	0.16801853	CD19+ B	Dendritic	0.03614095059866645	4.565561892921992e-05	4.1250343	2.4380064	0.2708333333333333
1354	LTB	LTB	1.4252887	2.7988205	0.7894736842105263	0.49031053405248615	0.58608866	6.489	0.5957875	CD40	CD40	0.07467082	0.14231668	0.1	0.0	0.0326629	CD19+ B	Dendritic	1.0	1.3189536741729076e-14	22.198324	0.74654716	0.1
1356	MIF	MIF	0.925364	1.4284213	0.7473684210526316	0.22310833830145882	0.6362994	6.489	0.5957875	CXCR4	CD74_CXCR4	0.28110301	0.6247959	0.4041666666666667	0.05206888608809002	0.18421966	CD19+ B	Dendritic	1.0	0.5422738258955434	10.280284	5.491374	0.4041666666666667
1357	TIMP1	TIMP1	-2.0047565	0.23694736	0.14736842105263157	0.0	-0.86640024	6.489	0.5957875	CD63	CD63	0.40220404	1.2860754	0.6958333333333333	0.19264332340883977	0.29999864	CD19+ B	Dendritic	0.0001406076461785671	1.0	8.21389	9.10228	0.14736842105263157
1358	GNAI2	GNAI2	-0.7408717	0.2679158	0.18947368421052632	0.0	-0.41053572	6.489	0.5957875	S1PR4	S1PR4	-1.1670914	0.35412502	0.24166666666666667	0.0	-0.48805484	CD19+ B	Dendritic	0.00047795168865613185	1.1926764040713102e-05	4.66732	9.375141	0.18947368421052632
1359	HLA-DRA	HLA-DRA	-1.5700426	2.4002306	0.8461538461538461	0.4028355902327816	-0.24449466	6.489	0.5957875	CD4	CD4	0.23744822	0.37367085	0.2708333333333333	0.04162814004146992	0.16801853	CD34+	Dendritic	0.9999999999999986	4.565561892921992e-05	17.527489	2.4380064	0.2708333333333333
1360	HLA-DQA2	HLA-DQA2	-2.317143	0.41523075	0.3076923076923077	0.037101249142167066	-0.78915703	6.489	0.5957875	CD4	CD4	0.23744822	0.37367085	0.2708333333333333	0.04162814004146992	0.16801853	CD34+	Dendritic	0.269868332115452	4.565561892921992e-05	7.4193964	2.4380064	0.2708333333333333
1361	HLA-DQA1	HLA-DQA1	-2.5378752	0.69861543	0.46153846153846156	0.04630914050338985	-0.69454384	6.489	0.5957875	CD4	CD4	0.23744822	0.37367085	0.2708333333333333	0.04162814004146992	0.16801853	CD34+	Dendritic	0.7264231337010858	4.565561892921992e-05	9.060017	2.4380064	0.2708333333333333
1362	HLA-DRB1	HLA-DRB1	-2.0682547	1.857231	0.8461538461538461	0.28598398351785026	-0.5738431	6.489	0.5957875	CD4	CD4	0.23744822	0.37367085	0.2708333333333333	0.04162814004146992	0.16801853	CD34+	Dendritic	0.9999999873021373	4.565561892921992e-05	17.608295	2.4380064	0.2708333333333333
1363	HLA-DQB1	HLA-DQB1	-1.5925897	0.9039231	0.5384615384615384	0.14389737338334452	-0.47199386	6.489	0.5957875	CD4	CD4	0.23744822	0.37367085	0.2708333333333333	0.04162814004146992	0.16801853	CD34+	Dendritic	0.9308902264896468	4.565561892921992e-05	8.894551	2.4380064	0.2708333333333333
1364	HLA-DPB1	HLA-DPB1	-2.2407284	1.5571539	0.6923076923076923	0.2324703369289261	-0.56986463	6.489	0.5957875	CD4	CD4	0.23744822	0.37367085	0.2708333333333333	0.04162814004146992	0.16801853	CD34+	Dendritic	0.9999908099429375	4.565561892921992e-05	15.027288	2.4380064	0.2708333333333333
1365	HLA-DPA1	HLA-DPA1	-2.168492	1.4266155	0.6153846153846154	0.21921714418111315	-0.68458533	6.489	0.5957875	CD4	CD4	0.23744822	0.37367085	0.2708333333333333	0.04162814004146992	0.16801853	CD34+	Dendritic	0.9999019241990668	4.565561892921992e-05	15.136278	2.4380064	0.2708333333333333
1366	HLA-DMA	HLA-DMA	-1.2122005	0.8917693	0.6923076923076923	0.1370010818302993	-0.27604616	6.489	0.5957875	CD4	CD4	0.23744822	0.37367085	0.2708333333333333	0.04162814004146992	0.16801853	CD34+	Dendritic	0.9236895027091202	4.565561892921992e-05	7.3444376	2.4380064	0.2708333333333333
1367	HLA-DMB	HLA-DMB	-1.0599934	0.5192308	0.38461538461538464	0.047580522579441446	-0.354033	6.489	0.5957875	CD4	CD4	0.23744822	0.37367085	0.2708333333333333	0.04162814004146992	0.16801853	CD34+	Dendritic	0.43359584774959475	4.565561892921992e-05	4.388339	2.4380064	0.2708333333333333
1368	HLA-DRB5	HLA-DRB5	-2.3486998	1.0559231	0.6153846153846154	0.17683772633690953	-0.83294636	6.489	0.5957875	CD4	CD4	0.23744822	0.37367085	0.2708333333333333	0.04162814004146992	0.16801853	CD34+	Dendritic	0.9835899603683463	4.565561892921992e-05	13.273344	2.4380064	0.2708333333333333
1369	TNFSF13B	TNFSF13B	-0.10542172	0.21200001	0.15384615384615385	0.0	-0.054521818	6.489	0.5957875	CD40	CD40	0.07467082	0.14231668	0.1	0.0	0.0326629	CD34+	Dendritic	0.06880793824110538	1.3189536741729076e-14	1.1739753	0.74654716	0.1
1370	LTB	LTB	-2.0936017	0.8415385	0.46153846153846156	0.05551702956824007	-0.7185593	6.489	0.5957875	CD40	CD40	0.07467082	0.14231668	0.1	0.0	0.0326629	CD34+	Dendritic	0.8878034722902108	1.3189536741729076e-14	22.198324	0.74654716	0.1
1371	SPON2	SPON2	-0.07109308	0.20523077	0.15384615384615385	0.0	0.12816402	6.489	0.5957875	ITGB2	ITGB2	0.2786224	1.7717453	0.9	0.2896921774123798	0.2945433	CD34+	Dendritic	0.06504378318513321	1.0	2.510991	12.169357	0.15384615384615385
1372	SPON2	SPON2	-0.07109308	0.20523077	0.15384615384615385	0.0	0.12816402	6.489	0.5957875	ITGA4	ITGA4	-0.3349039	0.2884667	0.20833333333333334	0.0	-0.10736481	CD34+	Dendritic	0.06504378318513321	6.597645277624429e-08	2.510991	3.9564362	0.15384615384615385
1373	TNFSF13B	TNFSF13B	-0.10542172	0.21200001	0.15384615384615385	0.0	-0.054521818	6.489	0.5957875	HLA-DPB1	HLA-DPB1	2.2892115	4.1221046	1.0	0.6667052051564549	0.8829119	CD34+	Dendritic	0.06880793824110538	1.0	1.1739753	15.027288	0.15384615384615385
1375	MIF	MIF	0.4285332	1.2953846	0.7692307692307693	0.2479966147243115	0.48568186	6.489	0.5957875	CXCR4	CD74_CXCR4	0.28110301	0.6247959	0.4041666666666667	0.05206888608809002	0.18421966	CD34+	Dendritic	0.9992142978477149	0.5422738258955434	10.280284	5.491374	0.4041666666666667
1376	TIMP1	TIMP1	-1.7353225	0.40869233	0.3076923076923077	0.04249499427523506	-0.7156283	6.489	0.5957875	CD63	CD63	0.40220404	1.2860754	0.6958333333333333	0.19264332340883977	0.29999864	CD34+	Dendritic	0.26068012058625945	1.0	8.21389	9.10228	0.3076923076923077
1377	GNAI2	GNAI2	-0.93541634	0.18353847	0.15384615384615385	0.0	-0.5171491	6.489	0.5957875	S1PR4	S1PR4	-1.1670914	0.35412502	0.24166666666666667	0.0	-0.48805484	CD34+	Dendritic	0.054051313877817024	1.1926764040713102e-05	4.66732	9.375141	0.15384615384615385
1378	HLA-DRB1	HLA-DRB1	-4.013947	0.54993546	0.3225806451612903	0.05241562686304706	-1.3602448	6.489	0.5957875	CD4	CD4	0.23744822	0.37367085	0.2708333333333333	0.04162814004146992	0.16801853	CD56+ NK	Dendritic	0.39470169252922355	4.565561892921992e-05	17.608295	2.4380064	0.2708333333333333
1379	HLA-DQB1	HLA-DQB1	-2.6248589	0.24651614	0.12903225806451613	0.0	-0.947235	6.489	0.5957875	CD4	CD4	0.23744822	0.37367085	0.2708333333333333	0.04162814004146992	0.16801853	CD56+ NK	Dendritic	0.020085863262005104	4.565561892921992e-05	8.894551	2.4380064	0.12903225806451613
1380	HLA-DPB1	HLA-DPB1	-3.863885	0.4276774	0.22580645161290322	0.0	-1.2095951	6.489	0.5957875	CD4	CD4	0.23744822	0.37367085	0.2708333333333333	0.04162814004146992	0.16801853	CD56+ NK	Dendritic	0.16199780084130605	4.565561892921992e-05	15.027288	2.4380064	0.22580645161290322
1381	HLA-DPA1	HLA-DPA1	-3.8244956	0.45461285	0.25806451612903225	0.02860610360027862	-1.2534908	6.489	0.5957875	CD4	CD4	0.23744822	0.37367085	0.2708333333333333	0.04162814004146992	0.16801853	CD56+ NK	Dendritic	0.20388343592596903	4.565561892921992e-05	15.136278	2.4380064	0.25806451612903225
1382	HLA-DMA	HLA-DMA	-2.084528	0.25174192	0.16129032258064516	0.0	-0.81025976	6.489	0.5957875	CD4	CD4	0.23744822	0.37367085	0.2708333333333333	0.04162814004146992	0.16801853	CD56+ NK	Dendritic	0.021627586442075988	4.565561892921992e-05	7.3444376	2.4380064	0.16129032258064516
1383	HLA-DRB5	HLA-DRB5	-3.4867773	0.32787097	0.1935483870967742	0.0	-1.3308319	6.489	0.5957875	CD4	CD4	0.23744822	0.37367085	0.2708333333333333	0.04162814004146992	0.16801853	CD56+ NK	Dendritic	0.05781297790515312	4.565561892921992e-05	13.273344	2.4380064	0.1935483870967742
1384	IL16	IL16	0.29954815	0.5117742	0.2903225806451613	0.05569040110390487	0.14028238	6.489	0.5957875	CD4	CD4	0.23744822	0.37367085	0.2708333333333333	0.04162814004146992	0.16801853	CD56+ NK	Dendritic	0.3115106823535061	4.565561892921992e-05	4.1250343	2.4380064	0.2708333333333333
1385	LTB	LTB	-0.37425637	1.7996452	0.6774193548387096	0.26768377722643605	-0.07992294	6.489	0.5957875	CD40	CD40	0.07467082	0.14231668	0.1	0.0	0.0326629	CD56+ NK	Dendritic	0.999999999999302	1.3189536741729076e-14	22.198324	0.74654716	0.1
1386	SPON2	SPON2	2.8781862	1.6563227	0.7096774193548387	0.2710548613325324	2.9503126	6.489	0.5957875	ITGB2	ITGB2	0.2786224	1.7717453	0.9	0.2896921774123798	0.2945433	CD56+ NK	Dendritic	0.9999999997830865	1.0	2.510991	12.169357	0.7096774193548387
1387	SPON2	SPON2	2.8781862	1.6563227	0.7096774193548387	0.2710548613325324	2.9503126	6.489	0.5957875	ITGA4	ITGA4	-0.3349039	0.2884667	0.20833333333333334	0.0	-0.10736481	CD56+ NK	Dendritic	0.9999999997830865	6.597645277624429e-08	2.510991	3.9564362	0.20833333333333334
1389	MIF	MIF	0.32914507	1.0328065	0.5483870967741935	0.1852943502290751	0.18840271	6.489	0.5957875	CXCR4	CD74_CXCR4	0.28110301	0.6247959	0.4041666666666667	0.05206888608809002	0.18421966	CD56+ NK	Dendritic	0.9949654899402122	0.5422738258955434	10.280284	5.491374	0.4041666666666667
1390	TIMP1	TIMP1	-1.3377492	0.511129	0.2903225806451613	0.052377102916951634	-0.62570083	6.489	0.5957875	CD63	CD63	0.40220404	1.2860754	0.6958333333333333	0.19264332340883977	0.29999864	CD56+ NK	Dendritic	0.3101701768523372	1.0	8.21389	9.10228	0.2903225806451613
1391	GNAI2	GNAI2	-0.36696744	0.37303224	0.22580645161290322	0.0	-0.27771857	6.489	0.5957875	S1PR4	S1PR4	-1.1670914	0.35412502	0.24166666666666667	0.0	-0.48805484	CD56+ NK	Dendritic	0.09548149899594888	1.1926764040713102e-05	4.66732	9.375141	0.22580645161290322
1392	HLA-DRA	HLA-DRA	2.2577872	4.537684	0.9958333333333333	0.737392138462227	0.86794716	6.489	0.5957875	CD4	CD4	0.23744822	0.37367085	0.2708333333333333	0.04162814004146992	0.16801853	Dendritic	Dendritic	1.0	4.565561892921992e-05	17.527489	2.4380064	0.2708333333333333
1393	HLA-DQA2	HLA-DQA2	2.2382028	2.72458	0.9416666666666667	0.4574183268460502	0.9121839	6.489	0.5957875	CD4	CD4	0.23744822	0.37367085	0.2708333333333333	0.04162814004146992	0.16801853	Dendritic	Dendritic	1.0	4.565561892921992e-05	7.4193964	2.4380064	0.2708333333333333
1394	HLA-DQA1	HLA-DQA1	2.5941813	3.2726507	0.95	0.5525986362743535	0.9296681	6.489	0.5957875	CD4	CD4	0.23744822	0.37367085	0.2708333333333333	0.04162814004146992	0.16801853	Dendritic	Dendritic	1.0	4.565561892921992e-05	9.060017	2.4380064	0.2708333333333333
1395	HLA-DRB1	HLA-DRB1	2.0578656	4.2171783	1.0	0.6755470868805553	0.84578	6.489	0.5957875	CD4	CD4	0.23744822	0.37367085	0.2708333333333333	0.04162814004146992	0.16801853	Dendritic	Dendritic	1.0	4.565561892921992e-05	17.608295	2.4380064	0.2708333333333333
1396	HLA-DQB1	HLA-DQB1	2.2658262	2.768654	0.9208333333333333	0.46176222326046834	0.8760236	6.489	0.5957875	CD4	CD4	0.23744822	0.37367085	0.2708333333333333	0.04162814004146992	0.16801853	Dendritic	Dendritic	1.0	4.565561892921992e-05	8.894551	2.4380064	0.2708333333333333
1397	HLA-DPB1	HLA-DPB1	2.2892115	4.1221046	1.0	0.6667052051564549	0.8829119	6.489	0.5957875	CD4	CD4	0.23744822	0.37367085	0.2708333333333333	0.04162814004146992	0.16801853	Dendritic	Dendritic	1.0	4.565561892921992e-05	15.027288	2.4380064	0.2708333333333333
1398	HLA-DPA1	HLA-DPA1	2.1195254	4.077455	0.9958333333333333	0.6472203117423119	0.8669294	6.489	0.5957875	CD4	CD4	0.23744822	0.37367085	0.2708333333333333	0.04162814004146992	0.16801853	Dendritic	Dendritic	1.0	4.565561892921992e-05	15.136278	2.4380064	0.2708333333333333
1399	HLA-DMA	HLA-DMA	1.8322233	2.1838243	0.8666666666666667	0.3755393823209735	0.8023981	6.489	0.5957875	CD4	CD4	0.23744822	0.37367085	0.2708333333333333	0.04162814004146992	0.16801853	Dendritic	Dendritic	1.0	4.565561892921992e-05	7.3444376	2.4380064	0.2708333333333333
1400	HLA-DMB	HLA-DMB	1.6944176	1.7572376	0.8333333333333334	0.29758052832037285	0.81620497	6.489	0.5957875	CD4	CD4	0.23744822	0.37367085	0.2708333333333333	0.04162814004146992	0.16801853	Dendritic	Dendritic	1.0	4.565561892921992e-05	4.388339	2.4380064	0.2708333333333333
1401	HLA-DRB5	HLA-DRB5	1.8861861	3.4981003	0.9958333333333333	0.5613249576420303	0.8371592	6.489	0.5957875	CD4	CD4	0.23744822	0.37367085	0.2708333333333333	0.04162814004146992	0.16801853	Dendritic	Dendritic	1.0	4.565561892921992e-05	13.273344	2.4380064	0.2708333333333333
1402	IL16	IL16	-0.21028417	0.36715418	0.25833333333333336	0.04004854343292928	-0.068055496	6.489	0.5957875	CD4	CD4	0.23744822	0.37367085	0.2708333333333333	0.04162814004146992	0.16801853	Dendritic	Dendritic	2.9487259790884295e-05	4.565561892921992e-05	4.1250343	2.4380064	0.25833333333333336
1403	TNFSF13B	TNFSF13B	0.53698057	0.4223292	0.2875	0.045365234932875004	0.31504148	6.489	0.5957875	CD40	CD40	0.07467082	0.14231668	0.1	0.0	0.0326629	Dendritic	Dendritic	0.0008624651791205049	1.3189536741729076e-14	1.1739753	0.74654716	0.1
1404	LTB	LTB	-2.1720328	0.97157496	0.4875	0.06496571396353978	-0.63188195	6.489	0.5957875	CD40	CD40	0.07467082	0.14231668	0.1	0.0	0.0326629	Dendritic	Dendritic	0.9999999922379832	1.3189536741729076e-14	22.198324	0.74654716	0.1
1405	ICAM4	ICAM4	-0.29680377	0.18543336	0.11666666666666667	0.0	-0.07471408	6.489	0.5957875	ITGB2	ITGB2	0.2786224	1.7717453	0.9	0.2896921774123798	0.2945433	Dendritic	Dendritic	2.180566905974647e-12	1.0	1.2610252	12.169357	0.11666666666666667
1406	S100A8	S100A8	0.59848803	0.37653744	0.20416666666666666	0.0	0.22496074	6.489	0.5957875	ITGB2	ITGB2	0.2786224	1.7717453	0.9	0.2896921774123798	0.2945433	Dendritic	Dendritic	5.5155261339659416e-05	1.0	1.0063224	12.169357	0.20416666666666666
1407	S100A9	S100A9	1.1581439	1.320579	0.5833333333333334	0.19460819162755055	0.41664618	6.489	0.5957875	ITGB2	ITGB2	0.2786224	1.7717453	0.9	0.2896921774123798	0.2945433	Dendritic	Dendritic	1.0	1.0	3.6253204	12.169357	0.5833333333333334
1408	ICAM4	ICAM4	-0.29680377	0.18543336	0.11666666666666667	0.0	-0.07471408	6.489	0.5957875	ITGA4	ITGA4	-0.3349039	0.2884667	0.20833333333333334	0.0	-0.10736481	Dendritic	Dendritic	2.180566905974647e-12	6.597645277624429e-08	1.2610252	3.9564362	0.11666666666666667
1409	TNFSF13B	TNFSF13B	0.53698057	0.4223292	0.2875	0.045365234932875004	0.31504148	6.489	0.5957875	HLA-DPB1	HLA-DPB1	2.2892115	4.1221046	1.0	0.6667052051564549	0.8829119	Dendritic	Dendritic	0.0008624651791205049	1.0	1.1739753	15.027288	0.2875
1411	MIF	MIF	-0.48486423	0.70390415	0.4708333333333333	0.053744800599173206	-0.18396597	6.489	0.5957875	CXCR4	CD74_CXCR4	0.28110301	0.6247959	0.4041666666666667	0.05206888608809002	0.18421966	Dendritic	Dendritic	0.9149889829514922	0.5422738258955434	10.280284	5.491374	0.4041666666666667
1412	TIMP1	TIMP1	0.43699574	1.6372124	0.7916666666666666	0.28247804493306683	0.3628692	6.489	0.5957875	CD63	CD63	0.40220404	1.2860754	0.6958333333333333	0.19264332340883977	0.29999864	Dendritic	Dendritic	1.0	1.0	8.21389	9.10228	0.6958333333333333
1413	GNAI2	GNAI2	0.33170164	0.7704043	0.5083333333333333	0.13506511346027777	0.22437172	6.489	0.5957875	S1PR4	S1PR4	-1.1670914	0.35412502	0.24166666666666667	0.0	-0.48805484	Dendritic	Dendritic	0.9925815228089819	1.1926764040713102e-05	4.66732	9.375141	0.24166666666666667
1414	C1QA	C1QA	-0.85718787	0.2521042	0.10833333333333334	0.0	-0.15716432	6.489	0.5957875	CD33	CD33	1.4230019	0.9007917	0.5666666666666667	0.14957042975565346	0.7358536	Dendritic	Dendritic	2.3420651413811458e-09	0.999996950451018	2.0300746	1.3432741	0.10833333333333334
