# Supplementary material for: LIANA+ provides an all-in-one framework for cell–cell communication inference
Source: Nat Cell Biol. 2024 Sep 2;26(9):1613–22. doi: 10.1038/s41556-024-01469-w (PMC11392821; doi:10.1038/s41556-024-01469-w)
Supplement: Supplementary file 5 — Code for the LIANA+ version used throughout the manuscript. [file 41556_2024_1469_MOESM5_ESM.zip › liana-py-1.0.5/liana/tests/data/not_defaults.csv]

	ligand	ligand_complex	ligand_logfc	ligand_means	ligand_props	ligand_pvals	ligand_trimean	ligand_zscores	mat_max	mat_mean	receptor	receptor_complex	receptor_logfc	receptor_means	receptor_props	receptor_pvals	receptor_trimean	receptor_zscores	source	target	ligand_cdf	receptor_cdf	ligand_means_sums	receptor_means_sums	prop_min	lrs_to_keep
0	HLA-DRA	HLA-DRA	-4.079347	0.62527937	0.3235294117647059	7.335845800967662e-21	0.0549294969073924	-1.1682724	6.489	0.5957875	CD4	CD4	-0.028532088	0.2956912	0.22058823529411764	0.7612124957868073	0.0	0.033799183	CD4+/CD25 T Reg	CD4+/CD25 T Reg	0.7286889188981318	0.007042022908096407	17.527489	2.4380064	0.22058823529411764	True
1	HLA-DQA2	HLA-DQA2	-2.7673802	0.19695589	0.11764705882352941	5.189917757216876e-15	0.0	-0.94996464	6.489	0.5957875	CD4	CD4	-0.028532088	0.2956912	0.22058823529411764	0.7612124957868073	0.0	0.033799183	CD4+/CD25 T Reg	CD4+/CD25 T Reg	0.00037178326702281433	0.007042022908096407	7.4193964	2.4380064	0.0	False
2	HLA-DQA1	HLA-DQA1	-3.4323611	0.25389707	0.16176470588235295	4.957196569997411e-16	0.0	-0.97516006	6.489	0.5957875	CD4	CD4	-0.028532088	0.2956912	0.22058823529411764	0.7612124957868073	0.0	0.033799183	CD4+/CD25 T Reg	CD4+/CD25 T Reg	0.0022300343666484396	0.007042022908096407	9.060017	2.4380064	0.0	False
3	HLA-DRB1	HLA-DRB1	-3.038188	0.853603	0.38235294117647056	5.1209135908910605e-21	0.06700763122262769	-1.1775742	6.489	0.5957875	CD4	CD4	-0.028532088	0.2956912	0.22058823529411764	0.7612124957868073	0.0	0.033799183	CD4+/CD25 T Reg	CD4+/CD25 T Reg	0.9968469717721203	0.007042022908096407	17.608295	2.4380064	0.22058823529411764	True
4	HLA-DQB1	HLA-DQB1	-2.6096325	0.40177944	0.27941176470588236	1.2287301926134909e-12	0.047667208347273844	-0.83499503	6.489	0.5957875	CD4	CD4	-0.028532088	0.2956912	0.22058823529411764	0.7612124957868073	0.0	0.033799183	CD4+/CD25 T Reg	CD4+/CD25 T Reg	0.07093271103341872	0.007042022908096407	8.894551	2.4380064	0.22058823529411764	True
5	HLA-DPB1	HLA-DPB1	-3.8635974	0.4968235	0.25	2.951918993993391e-21	0.01115349071776817	-1.1704303	6.489	0.5957875	CD4	CD4	-0.028532088	0.2956912	0.22058823529411764	0.7612124957868073	0.0	0.033799183	CD4+/CD25 T Reg	CD4+/CD25 T Reg	0.2791671232995886	0.007042022908096407	15.027288	2.4380064	0.22058823529411764	True
6	HLA-DPA1	HLA-DPA1	-3.8492327	0.50217646	0.27941176470588236	2.005973471142304e-22	0.04841847926088989	-1.2256517	6.489	0.5957875	CD4	CD4	-0.028532088	0.2956912	0.22058823529411764	0.7612124957868073	0.0	0.033799183	CD4+/CD25 T Reg	CD4+/CD25 T Reg	0.29613327011483215	0.007042022908096407	15.136278	2.4380064	0.22058823529411764	True
7	HLA-DMA	HLA-DMA	-2.154699	0.24420589	0.16176470588235295	1.3977748986999182e-11	0.0	-0.81654984	6.489	0.5957875	CD4	CD4	-0.028532088	0.2956912	0.22058823529411764	0.7612124957868073	0.0	0.033799183	CD4+/CD25 T Reg	CD4+/CD25 T Reg	0.001674535513676726	0.007042022908096407	7.3444376	2.4380064	0.0	False
8	HLA-DMB	HLA-DMB	-2.1165407	0.028941177	0.014705882352941176	8.133457002793197e-11	0.0	-0.81748414	6.489	0.5957875	CD4	CD4	-0.028532088	0.2956912	0.22058823529411764	0.7612124957868073	0.0	0.033799183	CD4+/CD25 T Reg	CD4+/CD25 T Reg	4.009332241092719e-07	0.007042022908096407	4.388339	2.4380064	0.0	False
9	HLA-DRB5	HLA-DRB5	-2.486073	0.69292647	0.3382352941176471	3.8518504370686596e-18	0.05728925853730694	-1.0811851	6.489	0.5957875	CD4	CD4	-0.028532088	0.2956912	0.22058823529411764	0.7612124957868073	0.0	0.033799183	CD4+/CD25 T Reg	CD4+/CD25 T Reg	0.8920906635902193	0.007042022908096407	13.273344	2.4380064	0.22058823529411764	True
10	IL16	IL16	0.3659551	0.57272065	0.36764705882352944	0.16127617057079502	0.05140430094230637	0.228081	6.489	0.5957875	CD4	CD4	-0.028532088	0.2956912	0.22058823529411764	0.7612124957868073	0.0	0.033799183	CD4+/CD25 T Reg	CD4+/CD25 T Reg	0.5478568937127718	0.007042022908096407	4.1250343	2.4380064	0.22058823529411764	True
11	HLA-DRA	HLA-DRA	-4.079347	0.62527937	0.3235294117647059	7.335845800967662e-21	0.0549294969073924	-1.1682724	6.489	0.5957875	LAG3	LAG3	0.17221232	0.11414705	0.07352941176470588	0.6278837673203445	0.0	0.15850334	CD4+/CD25 T Reg	CD4+/CD25 T Reg	0.7286889188981318	1.7153847696253903e-05	17.527489	0.86704636	0.0	False
12	HLA-DQA2	HLA-DQA2	-2.7673802	0.19695589	0.11764705882352941	5.189917757216876e-15	0.0	-0.94996464	6.489	0.5957875	LAG3	LAG3	0.17221232	0.11414705	0.07352941176470588	0.6278837673203445	0.0	0.15850334	CD4+/CD25 T Reg	CD4+/CD25 T Reg	0.00037178326702281433	1.7153847696253903e-05	7.4193964	0.86704636	0.0	False
13	HLA-DQA1	HLA-DQA1	-3.4323611	0.25389707	0.16176470588235295	4.957196569997411e-16	0.0	-0.97516006	6.489	0.5957875	LAG3	LAG3	0.17221232	0.11414705	0.07352941176470588	0.6278837673203445	0.0	0.15850334	CD4+/CD25 T Reg	CD4+/CD25 T Reg	0.0022300343666484396	1.7153847696253903e-05	9.060017	0.86704636	0.0	False
14	HLA-DRB1	HLA-DRB1	-3.038188	0.853603	0.38235294117647056	5.1209135908910605e-21	0.06700763122262769	-1.1775742	6.489	0.5957875	LAG3	LAG3	0.17221232	0.11414705	0.07352941176470588	0.6278837673203445	0.0	0.15850334	CD4+/CD25 T Reg	CD4+/CD25 T Reg	0.9968469717721203	1.7153847696253903e-05	17.608295	0.86704636	0.0	False
15	HLA-DQB1	HLA-DQB1	-2.6096325	0.40177944	0.27941176470588236	1.2287301926134909e-12	0.047667208347273844	-0.83499503	6.489	0.5957875	LAG3	LAG3	0.17221232	0.11414705	0.07352941176470588	0.6278837673203445	0.0	0.15850334	CD4+/CD25 T Reg	CD4+/CD25 T Reg	0.07093271103341872	1.7153847696253903e-05	8.894551	0.86704636	0.0	False
16	HLA-DPB1	HLA-DPB1	-3.8635974	0.4968235	0.25	2.951918993993391e-21	0.01115349071776817	-1.1704303	6.489	0.5957875	LAG3	LAG3	0.17221232	0.11414705	0.07352941176470588	0.6278837673203445	0.0	0.15850334	CD4+/CD25 T Reg	CD4+/CD25 T Reg	0.2791671232995886	1.7153847696253903e-05	15.027288	0.86704636	0.0	False
17	HLA-DPA1	HLA-DPA1	-3.8492327	0.50217646	0.27941176470588236	2.005973471142304e-22	0.04841847926088989	-1.2256517	6.489	0.5957875	LAG3	LAG3	0.17221232	0.11414705	0.07352941176470588	0.6278837673203445	0.0	0.15850334	CD4+/CD25 T Reg	CD4+/CD25 T Reg	0.29613327011483215	1.7153847696253903e-05	15.136278	0.86704636	0.0	False
18	HLA-DRB5	HLA-DRB5	-2.486073	0.69292647	0.3382352941176471	3.8518504370686596e-18	0.05728925853730694	-1.0811851	6.489	0.5957875	LAG3	LAG3	0.17221232	0.11414705	0.07352941176470588	0.6278837673203445	0.0	0.15850334	CD4+/CD25 T Reg	CD4+/CD25 T Reg	0.8920906635902193	1.7153847696253903e-05	13.273344	0.86704636	0.0	False
19	LGALS3	LGALS3	-0.6407143	0.51305884	0.3088235294117647	0.0035655408334906596	0.050152181987488775	-0.34776267	6.489	0.5957875	LAG3	LAG3	0.17221232	0.11414705	0.07352941176470588	0.6278837673203445	0.0	0.15850334	CD4+/CD25 T Reg	CD4+/CD25 T Reg	0.3320033242753163	1.7153847696253903e-05	4.770398	0.86704636	0.0	False
20	ANXA1	ANXA1	0.093734264	1.1364266	0.5882352941176471	0.7759203495825141	0.17663546528623197	0.0035489027	6.489	0.5957875	FPR1	FPR1	-0.47243354	0.0	0.0	0.19054688437644773	0.0	-0.30293918	CD4+/CD25 T Reg	CD4+/CD25 T Reg	0.9999999585391705	0.0	11.755939	0.66589344	0.0	False
21	GNAI2	GNAI2	-0.10652959	0.5194706	0.3235294117647059	0.44808116143074883	0.050710818244206035	-0.09268982	6.489	0.5957875	FPR1	FPR1	-0.47243354	0.0	0.0	0.19054688437644773	0.0	-0.30293918	CD4+/CD25 T Reg	CD4+/CD25 T Reg	0.35391114371649046	0.0	4.66732	0.66589344	0.0	False
22	LCK	LCK	1.5311964	1.6345147	0.8382352941176471	1.1254715572869188e-17	0.2728656257295575	1.2275844	6.489	0.5957875	CD8A	CD8A_CD8B	-0.08773458	0.11925	0.07352941176470588	0.7972792936599571	0.0	-0.056970105	CD4+/CD25 T Reg	CD4+/CD25 T Reg	1.0	2.107466938714587e-05	8.552524	2.1620398	0.0	False
23	CD40LG	CD40LG	0.79986435	0.37026474	0.23529411764705882	0.007620974729489125	0.0	0.7728271	6.489	0.5957875	CD40	CD40	-0.4207264	0.0	0.0	0.17641376430173494	0.0	-0.30672473	CD4+/CD25 T Reg	CD4+/CD25 T Reg	0.03904721710237656	0.0	1.5392219	0.74654716	0.0	False
24	TNFSF13B	TNFSF13B	-0.67390937	0.020235294	0.014705882352941176	0.028317456909851036	0.0	-0.39146575	6.489	0.5957875	CD40	CD40	-0.4207264	0.0	0.0	0.17641376430173494	0.0	-0.30672473	CD4+/CD25 T Reg	CD4+/CD25 T Reg	2.64003711978552e-07	0.0	1.1739753	0.74654716	0.0	False
25	LTB	LTB	1.0481224	2.9309998	0.8970588235294118	5.7759678872629534e-09	0.4937201558829133	0.6741942	6.489	0.5957875	CD40	CD40	-0.4207264	0.0	0.0	0.17641376430173494	0.0	-0.30672473	CD4+/CD25 T Reg	CD4+/CD25 T Reg	1.0	0.0	22.198324	0.74654716	0.0	False
26	CD40LG	CD40LG	0.79986435	0.37026474	0.23529411764705882	0.007620974729489125	0.0	0.7728271	6.489	0.5957875	CD53	CD53	-0.020973444	1.490941	0.7794117647058824	0.8565099165049683	0.25078017879960923	0.009044547	CD4+/CD25 T Reg	CD4+/CD25 T Reg	0.03904721710237656	1.0	1.5392219	14.480906	0.23529411764705882	True
27	ICAM4	ICAM4	-0.8573768	0.0	0.0	0.04836199488527445	0.0	-0.37399626	6.489	0.5957875	ITGB2	ITGB2	-0.47439456	1.1274558	0.6029411764705882	0.0022154638180147354	0.17974650012613513	-0.37979105	CD4+/CD25 T Reg	CD4+/CD25 T Reg	0.0	0.999999934434377	1.2610252	12.169357	0.0	False
28	S100A8	S100A8	-0.92579293	0.0	0.0	0.05898031188029871	0.0	-0.36308095	6.489	0.5957875	ITGB2	ITGB2	-0.47439456	1.1274558	0.6029411764705882	0.0022154638180147354	0.17974650012613513	-0.37979105	CD4+/CD25 T Reg	CD4+/CD25 T Reg	0.0	0.999999934434377	1.0063224	12.169357	0.0	False
29	S100A9	S100A9	-2.3472722	0.062102944	0.04411764705882353	5.278487443926058e-07	0.0	-0.64848185	6.489	0.5957875	ITGB2	ITGB2	-0.47439456	1.1274558	0.6029411764705882	0.0022154638180147354	0.17974650012613513	-0.37979105	CD4+/CD25 T Reg	CD4+/CD25 T Reg	1.858323193996187e-06	0.999999934434377	3.6253204	12.169357	0.0	False
30	SPON2	SPON2	-0.49629375	0.04294118	0.029411764705882353	0.4812205970420028	0.0	-0.18746406	6.489	0.5957875	ITGB2	ITGB2	-0.47439456	1.1274558	0.6029411764705882	0.0022154638180147354	0.17974650012613513	-0.37979105	CD4+/CD25 T Reg	CD4+/CD25 T Reg	7.746715308915043e-07	0.999999934434377	2.510991	12.169357	0.0	False
31	ICAM4	ICAM4	-0.8573768	0.0	0.0	0.04836199488527445	0.0	-0.37399626	6.489	0.5957875	ITGA4	ITGA4	-0.08546358	0.26502937	0.16176470588235295	0.2615310528279414	0.0	-0.14260367	CD4+/CD25 T Reg	CD4+/CD25 T Reg	0.0	0.0030705064048474396	1.2610252	3.9564362	0.0	False
32	SPON2	SPON2	-0.49629375	0.04294118	0.029411764705882353	0.4812205970420028	0.0	-0.18746406	6.489	0.5957875	ITGA4	ITGA4	-0.08546358	0.26502937	0.16176470588235295	0.2615310528279414	0.0	-0.14260367	CD4+/CD25 T Reg	CD4+/CD25 T Reg	7.746715308915043e-07	0.0030705064048474396	2.510991	3.9564362	0.0	False
33	TNFSF13B	TNFSF13B	-0.67390937	0.020235294	0.014705882352941176	0.028317456909851036	0.0	-0.39146575	6.489	0.5957875	TNFRSF13B	TNFRSF13B	-0.49032283	0.0	0.0	0.22949104031364875	0.0	-0.28712595	CD4+/CD25 T Reg	CD4+/CD25 T Reg	2.64003711978552e-07	0.0	1.1739753	1.0129135	0.0	False
34	TNFSF13B	TNFSF13B	-0.67390937	0.020235294	0.014705882352941176	0.028317456909851036	0.0	-0.39146575	6.489	0.5957875	HLA-DPB1	HLA-DPB1	-3.8635974	0.4968235	0.25	2.951918993993391e-21	0.01115349071776817	-1.1704303	CD4+/CD25 T Reg	CD4+/CD25 T Reg	2.64003711978552e-07	0.2791671232995886	1.1739753	15.027288	0.0	False
35	TNFSF13B	TNFSF13B	-0.67390937	0.020235294	0.014705882352941176	0.028317456909851036	0.0	-0.39146575	6.489	0.5957875	TNFRSF17	TNFRSF17	-0.7367615	0.0	0.0	0.4398167164246647	0.0	-0.22234248	CD4+/CD25 T Reg	CD4+/CD25 T Reg	2.64003711978552e-07	0.0	1.1739753	1.3525252	0.0	False
36	MIF	MIF	-0.09518778	0.84130895	0.5147058823529411	0.8508165643566548	0.15038912331586793	-0.028402226	6.489	0.5957875	CD74	CD74_CXCR4	-2.843997	1.8832941	0.7941176470588235	6.004335716597442e-22	0.3079634815587321	-1.1790037	CD4+/CD25 T Reg	CD4+/CD25 T Reg	0.9955664757134994	1.0	10.280284	27.658499	0.25	True
37	TIMP1	TIMP1	-1.2319012	0.62005883	0.36764705882352944	8.852005579873062e-06	0.054255279626898606	-0.5300735	6.489	0.5957875	CD63	CD63	-1.0560038	0.4396912	0.27941176470588236	3.758885386901382e-06	0.04819694934804697	-0.5574901	CD4+/CD25 T Reg	CD4+/CD25 T Reg	0.7123696469156185	0.1321171169834574	8.21389	9.10228	0.27941176470588236	True
38	GNAI2	GNAI2	-0.10652959	0.5194706	0.3235294117647059	0.44808116143074883	0.050710818244206035	-0.09268982	6.489	0.5957875	S1PR5	S1PR5	-0.19023511	0.020676471	0.014705882352941176	0.6694090140617734	0.0	-0.14302164	CD4+/CD25 T Reg	CD4+/CD25 T Reg	0.35391114371649046	2.696944005169658e-07	4.66732	1.2802234	0.0	False
39	GNAI2	GNAI2	-0.10652959	0.5194706	0.3235294117647059	0.44808116143074883	0.050710818244206035	-0.09268982	6.489	0.5957875	S1PR4	S1PR4	0.8447877	1.2635443	0.6617647058823529	0.00021082597286363643	0.18787564292001885	0.5156219	CD4+/CD25 T Reg	CD4+/CD25 T Reg	0.35391114371649046	0.999999999969727	4.66732	9.375141	0.3235294117647059	True
40	C1QA	C1QA	-1.8723683	0.023014707	0.014705882352941176	0.030332469821265157	0.0	-0.3886763	6.489	0.5957875	CD33	CD33	-1.050268	0.018132353	0.014705882352941176	0.0005676899010884256	0.0	-0.5180438	CD4+/CD25 T Reg	CD4+/CD25 T Reg	3.018853096246478e-07	2.3843200517523213e-07	2.0300746	1.3432741	0.0	False
41	C1QB	C1QB	-1.1444457	0.0	0.0	0.26449177954867664	0.0	-0.26692882	6.489	0.5957875	CD33	CD33	-1.050268	0.018132353	0.014705882352941176	0.0005676899010884256	0.0	-0.5180438	CD4+/CD25 T Reg	CD4+/CD25 T Reg	0.0	2.3843200517523213e-07	0.8700664	1.3432741	0.0	False
42	HLA-DRA	HLA-DRA	-2.7107615	1.175375	0.5	0.013958360464449463	0.12235129040338924	-0.8819736	6.489	0.5957875	CD4	CD4	-0.028532088	0.2956912	0.22058823529411764	0.7612124957868073	0.0	0.033799183	CD4+/CD45RA+/CD25- Naive T	CD4+/CD25 T Reg	0.968408923097902	0.007042022908096407	17.527489	2.4380064	0.22058823529411764	True
43	HLA-DQA2	HLA-DQA2	-1.896609	0.466	0.25	0.039986689341876325	0.012386346551351776	-0.7517544	6.489	0.5957875	CD4	CD4	-0.028532088	0.2956912	0.22058823529411764	0.7612124957868073	0.0	0.033799183	CD4+/CD45RA+/CD25- Naive T	CD4+/CD25 T Reg	0.33199779982474964	0.007042022908096407	7.4193964	2.4380064	0.22058823529411764	True
44	HLA-DQA1	HLA-DQA1	-3.0920165	0.38975	0.25	0.014728372456329457	0.012405609672585772	-0.88943744	6.489	0.5957875	CD4	CD4	-0.028532088	0.2956912	0.22058823529411764	0.7612124957868073	0.0	0.033799183	CD4+/CD45RA+/CD25- Naive T	CD4+/CD25 T Reg	0.24799857373112194	0.007042022908096407	9.060017	2.4380064	0.22058823529411764	True
45	HLA-DRB1	HLA-DRB1	-2.430323	1.17125	0.5	0.007079354179410302	0.14401294751800336	-0.98649377	6.489	0.5957875	CD4	CD4	-0.028532088	0.2956912	0.22058823529411764	0.7612124957868073	0.0	0.033799183	CD4+/CD45RA+/CD25- Naive T	CD4+/CD25 T Reg	0.9674505067682161	0.007042022908096407	17.608295	2.4380064	0.22058823529411764	True
46	HLA-DQB1	HLA-DQB1	-2.1281514	0.67375004	0.5	0.06432731256093849	0.08773501375325084	-0.6383865	6.489	0.5957875	CD4	CD4	-0.028532088	0.2956912	0.22058823529411764	0.7612124957868073	0.0	0.033799183	CD4+/CD45RA+/CD25- Naive T	CD4+/CD25 T Reg	0.5936447951051834	0.007042022908096407	8.894551	2.4380064	0.22058823529411764	True
47	HLA-DPB1	HLA-DPB1	-3.0333498	0.800875	0.375	0.006679162633172309	0.05799237337011742	-0.9982177	6.489	0.5957875	CD4	CD4	-0.028532088	0.2956912	0.22058823529411764	0.7612124957868073	0.0	0.033799183	CD4+/CD45RA+/CD25- Naive T	CD4+/CD25 T Reg	0.7414198861041723	0.007042022908096407	15.027288	2.4380064	0.22058823529411764	True
48	HLA-DPA1	HLA-DPA1	-2.8326395	0.81275004	0.375	0.004953748795418838	0.06085298533760607	-1.0438758	6.489	0.5957875	CD4	CD4	-0.028532088	0.2956912	0.22058823529411764	0.7612124957868073	0.0	0.033799183	CD4+/CD45RA+/CD25- Naive T	CD4+/CD25 T Reg	0.7536757998677389	0.007042022908096407	15.136278	2.4380064	0.22058823529411764	True
49	HLA-DMA	HLA-DMA	-1.5090243	0.55787504	0.375	0.11290826558908205	0.04976691382187747	-0.55473876	6.489	0.5957875	CD4	CD4	-0.028532088	0.2956912	0.22058823529411764	0.7612124957868073	0.0	0.033799183	CD4+/CD45RA+/CD25- Naive T	CD4+/CD25 T Reg	0.4453124377471165	0.007042022908096407	7.3444376	2.4380064	0.22058823529411764	True
50	HLA-DMB	HLA-DMB	-2.1423137	0.0	0.0	0.027693760287479184	0.0	-0.8448411	6.489	0.5957875	CD4	CD4	-0.028532088	0.2956912	0.22058823529411764	0.7612124957868073	0.0	0.033799183	CD4+/CD45RA+/CD25- Naive T	CD4+/CD25 T Reg	0.0	0.007042022908096407	4.388339	2.4380064	0.0	False
51	HLA-DRB5	HLA-DRB5	-2.0690842	0.73225	0.375	0.006265886987172957	0.04901564176007514	-1.054293	6.489	0.5957875	CD4	CD4	-0.028532088	0.2956912	0.22058823529411764	0.7612124957868073	0.0	0.033799183	CD4+/CD45RA+/CD25- Naive T	CD4+/CD25 T Reg	0.6649353543898711	0.007042022908096407	13.273344	2.4380064	0.22058823529411764	True
52	IL16	IL16	-1.0388714	0.0	0.0	0.17461144082725522	0.0	-0.59697366	6.489	0.5957875	CD4	CD4	-0.028532088	0.2956912	0.22058823529411764	0.7612124957868073	0.0	0.033799183	CD4+/CD45RA+/CD25- Naive T	CD4+/CD25 T Reg	0.0	0.007042022908096407	4.1250343	2.4380064	0.0	False
53	HLA-DRA	HLA-DRA	-2.7107615	1.175375	0.5	0.013958360464449463	0.12235129040338924	-0.8819736	6.489	0.5957875	LAG3	LAG3	0.17221232	0.11414705	0.07352941176470588	0.6278837673203445	0.0	0.15850334	CD4+/CD45RA+/CD25- Naive T	CD4+/CD25 T Reg	0.968408923097902	1.7153847696253903e-05	17.527489	0.86704636	0.0	False
54	HLA-DQA2	HLA-DQA2	-1.896609	0.466	0.25	0.039986689341876325	0.012386346551351776	-0.7517544	6.489	0.5957875	LAG3	LAG3	0.17221232	0.11414705	0.07352941176470588	0.6278837673203445	0.0	0.15850334	CD4+/CD45RA+/CD25- Naive T	CD4+/CD25 T Reg	0.33199779982474964	1.7153847696253903e-05	7.4193964	0.86704636	0.0	False
55	HLA-DQA1	HLA-DQA1	-3.0920165	0.38975	0.25	0.014728372456329457	0.012405609672585772	-0.88943744	6.489	0.5957875	LAG3	LAG3	0.17221232	0.11414705	0.07352941176470588	0.6278837673203445	0.0	0.15850334	CD4+/CD45RA+/CD25- Naive T	CD4+/CD25 T Reg	0.24799857373112194	1.7153847696253903e-05	9.060017	0.86704636	0.0	False
56	HLA-DRB1	HLA-DRB1	-2.430323	1.17125	0.5	0.007079354179410302	0.14401294751800336	-0.98649377	6.489	0.5957875	LAG3	LAG3	0.17221232	0.11414705	0.07352941176470588	0.6278837673203445	0.0	0.15850334	CD4+/CD45RA+/CD25- Naive T	CD4+/CD25 T Reg	0.9674505067682161	1.7153847696253903e-05	17.608295	0.86704636	0.0	False
57	HLA-DQB1	HLA-DQB1	-2.1281514	0.67375004	0.5	0.06432731256093849	0.08773501375325084	-0.6383865	6.489	0.5957875	LAG3	LAG3	0.17221232	0.11414705	0.07352941176470588	0.6278837673203445	0.0	0.15850334	CD4+/CD45RA+/CD25- Naive T	CD4+/CD25 T Reg	0.5936447951051834	1.7153847696253903e-05	8.894551	0.86704636	0.0	False
58	HLA-DPB1	HLA-DPB1	-3.0333498	0.800875	0.375	0.006679162633172309	0.05799237337011742	-0.9982177	6.489	0.5957875	LAG3	LAG3	0.17221232	0.11414705	0.07352941176470588	0.6278837673203445	0.0	0.15850334	CD4+/CD45RA+/CD25- Naive T	CD4+/CD25 T Reg	0.7414198861041723	1.7153847696253903e-05	15.027288	0.86704636	0.0	False
59	HLA-DPA1	HLA-DPA1	-2.8326395	0.81275004	0.375	0.004953748795418838	0.06085298533760607	-1.0438758	6.489	0.5957875	LAG3	LAG3	0.17221232	0.11414705	0.07352941176470588	0.6278837673203445	0.0	0.15850334	CD4+/CD45RA+/CD25- Naive T	CD4+/CD25 T Reg	0.7536757998677389	1.7153847696253903e-05	15.136278	0.86704636	0.0	False
60	HLA-DRB5	HLA-DRB5	-2.0690842	0.73225	0.375	0.006265886987172957	0.04901564176007514	-1.054293	6.489	0.5957875	LAG3	LAG3	0.17221232	0.11414705	0.07352941176470588	0.6278837673203445	0.0	0.15850334	CD4+/CD45RA+/CD25- Naive T	CD4+/CD25 T Reg	0.6649353543898711	1.7153847696253903e-05	13.273344	0.86704636	0.0	False
61	LGALS3	LGALS3	-1.3356731	0.286625	0.25	0.11411139238374682	0.009679842998293924	-0.58000326	6.489	0.5957875	LAG3	LAG3	0.17221232	0.11414705	0.07352941176470588	0.6278837673203445	0.0	0.15850334	CD4+/CD45RA+/CD25- Naive T	CD4+/CD25 T Reg	0.15528067203318802	1.7153847696253903e-05	4.770398	0.86704636	0.0	False
62	ANXA1	ANXA1	-0.19023824	1.006125	0.5	0.7818122498974678	0.1285444659754377	-0.12030549	6.489	0.5957875	FPR1	FPR1	-0.47243354	0.0	0.0	0.19054688437644773	0.0	-0.30293918	CD4+/CD45RA+/CD25- Naive T	CD4+/CD25 T Reg	0.9050684665266466	0.0	11.755939	0.66589344	0.0	False
63	GNAI2	GNAI2	-0.0021134615	0.589	0.375	0.9915818467497479	0.04666551226487074	-0.004837513	6.489	0.5957875	FPR1	FPR1	-0.47243354	0.0	0.0	0.19054688437644773	0.0	-0.30293918	CD4+/CD45RA+/CD25- Naive T	CD4+/CD25 T Reg	0.48526849628415064	0.0	4.66732	0.66589344	0.0	False
64	LCK	LCK	0.80080247	0.9397501	0.5	0.3409912729152331	0.0978964428196986	0.4384061	6.489	0.5957875	CD8A	CD8A_CD8B	-0.08773458	0.11925	0.07352941176470588	0.7972792936599571	0.0	-0.056970105	CD4+/CD45RA+/CD25- Naive T	CD4+/CD25 T Reg	0.8635693429850965	2.107466938714587e-05	8.552524	2.1620398	0.0	False
65	CD40LG	CD40LG	0.5064282	0.24025	0.125	0.7204574416850107	0.0	0.4166692	6.489	0.5957875	CD40	CD40	-0.4207264	0.0	0.0	0.17641376430173494	0.0	-0.30672473	CD4+/CD45RA+/CD25- Naive T	CD4+/CD25 T Reg	0.12223158171011461	0.0	1.5392219	0.74654716	0.0	False
66	TNFSF13B	TNFSF13B	-0.68835694	0.0	0.0	0.4308183589099013	0.0	-0.42702037	6.489	0.5957875	CD40	CD40	-0.4207264	0.0	0.0	0.17641376430173494	0.0	-0.30672473	CD4+/CD45RA+/CD25- Naive T	CD4+/CD25 T Reg	0.0	0.0	1.1739753	0.74654716	0.0	False
67	LTB	LTB	0.8819103	2.625125	0.875	0.19377062030721393	0.4219159489155206	0.47030964	6.489	0.5957875	CD40	CD40	-0.4207264	0.0	0.0	0.17641376430173494	0.0	-0.30672473	CD4+/CD45RA+/CD25- Naive T	CD4+/CD25 T Reg	0.9999999999697918	0.0	22.198324	0.74654716	0.0	False
68	CD40LG	CD40LG	0.5064282	0.24025	0.125	0.7204574416850107	0.0	0.4166692	6.489	0.5957875	CD53	CD53	-0.020973444	1.490941	0.7794117647058824	0.8565099165049683	0.25078017879960923	0.009044547	CD4+/CD45RA+/CD25- Naive T	CD4+/CD25 T Reg	0.12223158171011461	1.0	1.5392219	14.480906	0.0	False
69	ICAM4	ICAM4	-0.8002139	0.0	0.0	0.5175575900815689	0.0	-0.37399605	6.489	0.5957875	ITGB2	ITGB2	-0.47439456	1.1274558	0.6029411764705882	0.0022154638180147354	0.17974650012613513	-0.37979105	CD4+/CD45RA+/CD25- Naive T	CD4+/CD25 T Reg	0.0	0.999999934434377	1.2610252	12.169357	0.0	False
70	S100A8	S100A8	-0.8652987	0.0	0.0	0.5359298911561298	0.0	-0.36308086	6.489	0.5957875	ITGB2	ITGB2	-0.47439456	1.1274558	0.6029411764705882	0.0022154638180147354	0.17974650012613513	-0.37979105	CD4+/CD45RA+/CD25- Naive T	CD4+/CD25 T Reg	0.0	0.999999934434377	1.0063224	12.169357	0.0	False
71	S100A9	S100A9	-2.4283323	0.0	0.0	0.0706529907373914	0.0	-0.70104367	6.489	0.5957875	ITGB2	ITGB2	-0.47439456	1.1274558	0.6029411764705882	0.0022154638180147354	0.17974650012613513	-0.37979105	CD4+/CD45RA+/CD25- Naive T	CD4+/CD25 T Reg	0.0	0.999999934434377	3.6253204	12.169357	0.0	False
72	SPON2	SPON2	-0.59447086	0.0	0.0	0.7093014363336668	0.0	-0.270978	6.489	0.5957875	ITGB2	ITGB2	-0.47439456	1.1274558	0.6029411764705882	0.0022154638180147354	0.17974650012613513	-0.37979105	CD4+/CD45RA+/CD25- Naive T	CD4+/CD25 T Reg	0.0	0.999999934434377	2.510991	12.169357	0.0	False
73	ICAM4	ICAM4	-0.8002139	0.0	0.0	0.5175575900815689	0.0	-0.37399605	6.489	0.5957875	ITGA4	ITGA4	-0.08546358	0.26502937	0.16176470588235295	0.2615310528279414	0.0	-0.14260367	CD4+/CD45RA+/CD25- Naive T	CD4+/CD25 T Reg	0.0	0.0030705064048474396	1.2610252	3.9564362	0.0	False
74	SPON2	SPON2	-0.59447086	0.0	0.0	0.7093014363336668	0.0	-0.270978	6.489	0.5957875	ITGA4	ITGA4	-0.08546358	0.26502937	0.16176470588235295	0.2615310528279414	0.0	-0.14260367	CD4+/CD45RA+/CD25- Naive T	CD4+/CD25 T Reg	0.0	0.0030705064048474396	2.510991	3.9564362	0.0	False
75	TNFSF13B	TNFSF13B	-0.68835694	0.0	0.0	0.4308183589099013	0.0	-0.42702037	6.489	0.5957875	TNFRSF13B	TNFRSF13B	-0.49032283	0.0	0.0	0.22949104031364875	0.0	-0.28712595	CD4+/CD45RA+/CD25- Naive T	CD4+/CD25 T Reg	0.0	0.0	1.1739753	1.0129135	0.0	False
76	TNFSF13B	TNFSF13B	-0.68835694	0.0	0.0	0.4308183589099013	0.0	-0.42702037	6.489	0.5957875	HLA-DPB1	HLA-DPB1	-3.8635974	0.4968235	0.25	2.951918993993391e-21	0.01115349071776817	-1.1704303	CD4+/CD45RA+/CD25- Naive T	CD4+/CD25 T Reg	0.0	0.2791671232995886	1.1739753	15.027288	0.0	False
77	TNFSF13B	TNFSF13B	-0.68835694	0.0	0.0	0.4308183589099013	0.0	-0.42702037	6.489	0.5957875	TNFRSF17	TNFRSF17	-0.7367615	0.0	0.0	0.4398167164246647	0.0	-0.22234248	CD4+/CD45RA+/CD25- Naive T	CD4+/CD25 T Reg	0.0	0.0	1.1739753	1.3525252	0.0	False
78	MIF	MIF	0.8088082	1.4755	0.75	0.05941987397455264	0.25563454161170374	0.6896004	6.489	0.5957875	CD74	CD74_CXCR4	-2.843997	1.8832941	0.7941176470588235	6.004335716597442e-22	0.3079634815587321	-1.1790037	CD4+/CD45RA+/CD25- Naive T	CD4+/CD25 T Reg	0.9976561568755408	1.0	10.280284	27.658499	0.25	True
79	TIMP1	TIMP1	-1.572302	0.5165	0.375	0.07343514786896006	0.049930653222832126	-0.62098587	6.489	0.5957875	CD63	CD63	-1.0560038	0.4396912	0.27941176470588236	3.758885386901382e-06	0.04819694934804697	-0.5574901	CD4+/CD45RA+/CD25- Naive T	CD4+/CD25 T Reg	0.3931128415412852	0.1321171169834574	8.21389	9.10228	0.27941176470588236	True
80	GNAI2	GNAI2	-0.0021134615	0.589	0.375	0.9915818467497479	0.04666551226487074	-0.004837513	6.489	0.5957875	S1PR5	S1PR5	-0.19023511	0.020676471	0.014705882352941176	0.6694090140617734	0.0	-0.14302164	CD4+/CD45RA+/CD25- Naive T	CD4+/CD25 T Reg	0.48526849628415064	2.696944005169658e-07	4.66732	1.2802234	0.0	False
81	GNAI2	GNAI2	-0.0021134615	0.589	0.375	0.9915818467497479	0.04666551226487074	-0.004837513	6.489	0.5957875	S1PR4	S1PR4	0.8447877	1.2635443	0.6617647058823529	0.00021082597286363643	0.18787564292001885	0.5156219	CD4+/CD45RA+/CD25- Naive T	CD4+/CD25 T Reg	0.48526849628415064	0.999999999969727	4.66732	9.375141	0.375	True
82	C1QA	C1QA	-1.8568099	0.0	0.0	0.4390938330128453	0.0	-0.4119344	6.489	0.5957875	CD33	CD33	-1.050268	0.018132353	0.014705882352941176	0.0005676899010884256	0.0	-0.5180438	CD4+/CD45RA+/CD25- Naive T	CD4+/CD25 T Reg	0.0	2.3843200517523213e-07	2.0300746	1.3432741	0.0	False
83	C1QB	C1QB	-1.0742624	0.0	0.0	0.7145437303778392	0.0	-0.2669287	6.489	0.5957875	CD33	CD33	-1.050268	0.018132353	0.014705882352941176	0.0005676899010884256	0.0	-0.5180438	CD4+/CD45RA+/CD25- Naive T	CD4+/CD25 T Reg	0.0	2.3843200517523213e-07	0.8700664	1.3432741	0.0	False
84	HLA-DRA	HLA-DRA	-4.5826817	0.52257895	0.3157894736842105	8.229412121787877e-07	0.05222299335433454	-1.2217228	6.489	0.5957875	CD4	CD4	-0.028532088	0.2956912	0.22058823529411764	0.7612124957868073	0.0	0.033799183	CD4+/CD45RO+ Memory	CD4+/CD25 T Reg	0.38282787801528084	0.007042022908096407	17.527489	2.4380064	0.22058823529411764	True
85	HLA-DQA2	HLA-DQA2	-3.320322	0.0	0.0	6.073371677465998e-06	0.0	-1.0950655	6.489	0.5957875	CD4	CD4	-0.028532088	0.2956912	0.22058823529411764	0.7612124957868073	0.0	0.033799183	CD4+/CD45RO+ Memory	CD4+/CD25 T Reg	0.0	0.007042022908096407	7.4193964	2.4380064	0.0	False
86	HLA-DQA1	HLA-DQA1	-4.102014	0.0	0.0	1.7958040424666653e-06	0.0	-1.1353691	6.489	0.5957875	CD4	CD4	-0.028532088	0.2956912	0.22058823529411764	0.7612124957868073	0.0	0.033799183	CD4+/CD45RO+ Memory	CD4+/CD25 T Reg	0.0	0.007042022908096407	9.060017	2.4380064	0.0	False
87	HLA-DRB1	HLA-DRB1	-3.8463407	0.4199474	0.21052631578947367	4.0586850745261015e-08	0.0	-1.4384387	6.489	0.5957875	CD4	CD4	-0.028532088	0.2956912	0.22058823529411764	0.7612124957868073	0.0	0.033799183	CD4+/CD45RO+ Memory	CD4+/CD25 T Reg	0.2107620073739293	0.007042022908096407	17.608295	2.4380064	0.21052631578947367	True
88	HLA-DQB1	HLA-DQB1	-2.93739	0.21478948	0.15789473684210525	3.1776161664337816e-05	0.0	-0.97016996	6.489	0.5957875	CD4	CD4	-0.028532088	0.2956912	0.22058823529411764	0.7612124957868073	0.0	0.033799183	CD4+/CD45RO+ Memory	CD4+/CD25 T Reg	0.03478521382819743	0.007042022908096407	8.894551	2.4380064	0.0	False
89	HLA-DPB1	HLA-DPB1	-4.278796	0.28778946	0.15789473684210525	2.4035282991438816e-07	0.0	-1.2888271	6.489	0.5957875	CD4	CD4	-0.028532088	0.2956912	0.22058823529411764	0.7612124957868073	0.0	0.033799183	CD4+/CD45RO+ Memory	CD4+/CD25 T Reg	0.07283610680290925	0.007042022908096407	15.027288	2.4380064	0.0	False
90	HLA-DPA1	HLA-DPA1	-3.8976426	0.49642107	0.3157894736842105	6.476742974141904e-07	0.044479119874248435	-1.2290206	6.489	0.5957875	CD4	CD4	-0.028532088	0.2956912	0.22058823529411764	0.7612124957868073	0.0	0.033799183	CD4+/CD45RO+ Memory	CD4+/CD25 T Reg	0.33470593541013066	0.007042022908096407	15.136278	2.4380064	0.22058823529411764	True
91	HLA-DMA	HLA-DMA	-1.9619751	0.20500001	0.10526315789473684	0.0003892287887832041	0.0	-0.849274	6.489	0.5957875	CD4	CD4	-0.028532088	0.2956912	0.22058823529411764	0.7612124957868073	0.0	0.033799183	CD4+/CD45RO+ Memory	CD4+/CD25 T Reg	0.031235701456070034	0.007042022908096407	7.3444376	2.4380064	0.0	False
92	HLA-DMB	HLA-DMB	-2.1602263	0.0	0.0	0.0006257928298631668	0.0	-0.8448411	6.489	0.5957875	CD4	CD4	-0.028532088	0.2956912	0.22058823529411764	0.7612124957868073	0.0	0.033799183	CD4+/CD45RO+ Memory	CD4+/CD25 T Reg	0.0	0.007042022908096407	4.388339	2.4380064	0.0	False
93	HLA-DRB5	HLA-DRB5	-3.3401375	0.29121053	0.15789473684210525	1.4008545903297917e-07	0.0	-1.3559023	6.489	0.5957875	CD4	CD4	-0.028532088	0.2956912	0.22058823529411764	0.7612124957868073	0.0	0.033799183	CD4+/CD45RO+ Memory	CD4+/CD25 T Reg	0.075198303185315	0.007042022908096407	13.273344	2.4380064	0.0	False
94	IL16	IL16	0.47012174	0.65284216	0.42105263157894735	0.2826854098321865	0.05193404309126578	0.3435031	6.489	0.5957875	CD4	CD4	-0.028532088	0.2956912	0.22058823529411764	0.7612124957868073	0.0	0.033799183	CD4+/CD45RO+ Memory	CD4+/CD25 T Reg	0.6345057722442501	0.007042022908096407	4.1250343	2.4380064	0.22058823529411764	True
95	HLA-DRA	HLA-DRA	-4.5826817	0.52257895	0.3157894736842105	8.229412121787877e-07	0.05222299335433454	-1.2217228	6.489	0.5957875	LAG3	LAG3	0.17221232	0.11414705	0.07352941176470588	0.6278837673203445	0.0	0.15850334	CD4+/CD45RO+ Memory	CD4+/CD25 T Reg	0.38282787801528084	1.7153847696253903e-05	17.527489	0.86704636	0.0	False
96	HLA-DQA2	HLA-DQA2	-3.320322	0.0	0.0	6.073371677465998e-06	0.0	-1.0950655	6.489	0.5957875	LAG3	LAG3	0.17221232	0.11414705	0.07352941176470588	0.6278837673203445	0.0	0.15850334	CD4+/CD45RO+ Memory	CD4+/CD25 T Reg	0.0	1.7153847696253903e-05	7.4193964	0.86704636	0.0	False
97	HLA-DQA1	HLA-DQA1	-4.102014	0.0	0.0	1.7958040424666653e-06	0.0	-1.1353691	6.489	0.5957875	LAG3	LAG3	0.17221232	0.11414705	0.07352941176470588	0.6278837673203445	0.0	0.15850334	CD4+/CD45RO+ Memory	CD4+/CD25 T Reg	0.0	1.7153847696253903e-05	9.060017	0.86704636	0.0	False
98	HLA-DRB1	HLA-DRB1	-3.8463407	0.4199474	0.21052631578947367	4.0586850745261015e-08	0.0	-1.4384387	6.489	0.5957875	LAG3	LAG3	0.17221232	0.11414705	0.07352941176470588	0.6278837673203445	0.0	0.15850334	CD4+/CD45RO+ Memory	CD4+/CD25 T Reg	0.2107620073739293	1.7153847696253903e-05	17.608295	0.86704636	0.0	False
99	HLA-DQB1	HLA-DQB1	-2.93739	0.21478948	0.15789473684210525	3.1776161664337816e-05	0.0	-0.97016996	6.489	0.5957875	LAG3	LAG3	0.17221232	0.11414705	0.07352941176470588	0.6278837673203445	0.0	0.15850334	CD4+/CD45RO+ Memory	CD4+/CD25 T Reg	0.03478521382819743	1.7153847696253903e-05	8.894551	0.86704636	0.0	False
100	HLA-DPB1	HLA-DPB1	-4.278796	0.28778946	0.15789473684210525	2.4035282991438816e-07	0.0	-1.2888271	6.489	0.5957875	LAG3	LAG3	0.17221232	0.11414705	0.07352941176470588	0.6278837673203445	0.0	0.15850334	CD4+/CD45RO+ Memory	CD4+/CD25 T Reg	0.07283610680290925	1.7153847696253903e-05	15.027288	0.86704636	0.0	False
101	HLA-DPA1	HLA-DPA1	-3.8976426	0.49642107	0.3157894736842105	6.476742974141904e-07	0.044479119874248435	-1.2290206	6.489	0.5957875	LAG3	LAG3	0.17221232	0.11414705	0.07352941176470588	0.6278837673203445	0.0	0.15850334	CD4+/CD45RO+ Memory	CD4+/CD25 T Reg	0.33470593541013066	1.7153847696253903e-05	15.136278	0.86704636	0.0	False
102	HLA-DRB5	HLA-DRB5	-3.3401375	0.29121053	0.15789473684210525	1.4008545903297917e-07	0.0	-1.3559023	6.489	0.5957875	LAG3	LAG3	0.17221232	0.11414705	0.07352941176470588	0.6278837673203445	0.0	0.15850334	CD4+/CD45RO+ Memory	CD4+/CD25 T Reg	0.075198303185315	1.7153847696253903e-05	13.273344	0.86704636	0.0	False
103	LGALS3	LGALS3	-1.4716249	0.16547368	0.10526315789473684	0.0037351173553880485	0.0	-0.70426154	6.489	0.5957875	LAG3	LAG3	0.17221232	0.11414705	0.07352941176470588	0.6278837673203445	0.0	0.15850334	CD4+/CD45RO+ Memory	CD4+/CD25 T Reg	0.01980940369968755	1.7153847696253903e-05	4.770398	0.86704636	0.0	False
104	ANXA1	ANXA1	0.17651367	1.1361053	0.5263157894736842	0.9807292603446726	0.18067113913085714	0.0032435907	6.489	0.5957875	FPR1	FPR1	-0.47243354	0.0	0.0	0.19054688437644773	0.0	-0.30293918	CD4+/CD45RO+ Memory	CD4+/CD25 T Reg	0.9967858427170802	0.0	11.755939	0.66589344	0.0	False
105	GNAI2	GNAI2	-0.5598338	0.35068423	0.2631578947368421	0.2384075612219524	0.021690554666930817	-0.30595595	6.489	0.5957875	FPR1	FPR1	-0.47243354	0.0	0.0	0.19054688437644773	0.0	-0.30293918	CD4+/CD45RO+ Memory	CD4+/CD25 T Reg	0.12608907393325441	0.0	4.66732	0.66589344	0.0	False
106	LCK	LCK	1.188534	1.4533157	0.7368421052631579	0.00032437232962577363	0.2489019963487309	1.0217619	6.489	0.5957875	CD8A	CD8A_CD8B	-0.08773458	0.11925	0.07352941176470588	0.7972792936599571	0.0	-0.056970105	CD4+/CD45RO+ Memory	CD4+/CD25 T Reg	0.9999909916829426	2.107466938714587e-05	8.552524	2.1620398	0.0	False
107	CD40LG	CD40LG	0.7847147	0.41378945	0.2631578947368421	0.11493877201266638	0.024175528307145745	0.8920571	6.489	0.5957875	CD40	CD40	-0.4207264	0.0	0.0	0.17641376430173494	0.0	-0.30672473	CD4+/CD45RO+ Memory	CD4+/CD25 T Reg	0.20210574671073656	0.0	1.5392219	0.74654716	0.0	False
108	TNFSF13B	TNFSF13B	-0.6971726	0.0	0.0	0.22101446072988962	0.0	-0.42702043	6.489	0.5957875	CD40	CD40	-0.4207264	0.0	0.0	0.17641376430173494	0.0	-0.30672473	CD4+/CD45RO+ Memory	CD4+/CD25 T Reg	0.0	0.0	1.1739753	0.74654716	0.0	False
109	LTB	LTB	0.39220476	2.3974736	0.8421052631578947	0.19866236820015337	0.4183425830913936	0.31856623	6.489	0.5957875	CD40	CD40	-0.4207264	0.0	0.0	0.17641376430173494	0.0	-0.30672473	CD4+/CD45RO+ Memory	CD4+/CD25 T Reg	1.0	0.0	22.198324	0.74654716	0.0	False
110	CD40LG	CD40LG	0.7847147	0.41378945	0.2631578947368421	0.11493877201266638	0.024175528307145745	0.8920571	6.489	0.5957875	CD53	CD53	-0.020973444	1.490941	0.7794117647058824	0.8565099165049683	0.25078017879960923	0.009044547	CD4+/CD45RO+ Memory	CD4+/CD25 T Reg	0.20210574671073656	1.0	1.5392219	14.480906	0.2631578947368421	True
111	ICAM4	ICAM4	-0.8101011	0.0	0.0	0.3147557493986888	0.0	-0.37399614	6.489	0.5957875	ITGB2	ITGB2	-0.47439456	1.1274558	0.6029411764705882	0.0022154638180147354	0.17974650012613513	-0.37979105	CD4+/CD45RO+ Memory	CD4+/CD25 T Reg	0.0	0.999999934434377	1.2610252	12.169357	0.0	False
112	S100A8	S100A8	-0.87577206	0.0	0.0	0.3362582706311522	0.0	-0.36308092	6.489	0.5957875	ITGB2	ITGB2	-0.47439456	1.1274558	0.6029411764705882	0.0022154638180147354	0.17974650012613513	-0.37979105	CD4+/CD45RO+ Memory	CD4+/CD25 T Reg	0.0	0.999999934434377	1.0063224	12.169357	0.0	False
113	S100A9	S100A9	-2.2457356	0.07068422	0.05263157894736842	0.011788644935274626	0.0	-0.6412193	6.489	0.5957875	ITGB2	ITGB2	-0.47439456	1.1274558	0.6029411764705882	0.0022154638180147354	0.17974650012613513	-0.37979105	CD4+/CD45RO+ Memory	CD4+/CD25 T Reg	0.005788581450131466	0.999999934434377	3.6253204	12.169357	0.0	False
114	SPON2	SPON2	-0.44757986	0.05968421	0.05263157894736842	0.838225177653037	0.0	-0.15490146	6.489	0.5957875	ITGB2	ITGB2	-0.47439456	1.1274558	0.6029411764705882	0.0022154638180147354	0.17974650012613513	-0.37979105	CD4+/CD45RO+ Memory	CD4+/CD25 T Reg	0.0049546272256558235	0.999999934434377	2.510991	12.169357	0.0	False
115	ICAM4	ICAM4	-0.8101011	0.0	0.0	0.3147557493986888	0.0	-0.37399614	6.489	0.5957875	ITGA4	ITGA4	-0.08546358	0.26502937	0.16176470588235295	0.2615310528279414	0.0	-0.14260367	CD4+/CD45RO+ Memory	CD4+/CD25 T Reg	0.0	0.0030705064048474396	1.2610252	3.9564362	0.0	False
116	SPON2	SPON2	-0.44757986	0.05968421	0.05263157894736842	0.838225177653037	0.0	-0.15490146	6.489	0.5957875	ITGA4	ITGA4	-0.08546358	0.26502937	0.16176470588235295	0.2615310528279414	0.0	-0.14260367	CD4+/CD45RO+ Memory	CD4+/CD25 T Reg	0.0049546272256558235	0.0030705064048474396	2.510991	3.9564362	0.0	False
117	TNFSF13B	TNFSF13B	-0.6971726	0.0	0.0	0.22101446072988962	0.0	-0.42702043	6.489	0.5957875	TNFRSF13B	TNFRSF13B	-0.49032283	0.0	0.0	0.22949104031364875	0.0	-0.28712595	CD4+/CD45RO+ Memory	CD4+/CD25 T Reg	0.0	0.0	1.1739753	1.0129135	0.0	False
118	TNFSF13B	TNFSF13B	-0.6971726	0.0	0.0	0.22101446072988962	0.0	-0.42702043	6.489	0.5957875	HLA-DPB1	HLA-DPB1	-3.8635974	0.4968235	0.25	2.951918993993391e-21	0.01115349071776817	-1.1704303	CD4+/CD45RO+ Memory	CD4+/CD25 T Reg	0.0	0.2791671232995886	1.1739753	15.027288	0.0	False
119	TNFSF13B	TNFSF13B	-0.6971726	0.0	0.0	0.22101446072988962	0.0	-0.42702043	6.489	0.5957875	TNFRSF17	TNFRSF17	-0.7367615	0.0	0.0	0.4398167164246647	0.0	-0.22234248	CD4+/CD45RO+ Memory	CD4+/CD25 T Reg	0.0	0.0	1.1739753	1.3525252	0.0	False
120	MIF	MIF	0.19396627	0.94984215	0.5263157894736842	0.6438025260417544	0.16354600505025602	0.09447424	6.489	0.5957875	CD74	CD74_CXCR4	-2.843997	1.8832941	0.7941176470588235	6.004335716597442e-22	0.3079634815587321	-1.1790037	CD4+/CD45RO+ Memory	CD4+/CD25 T Reg	0.9646407580633922	1.0	10.280284	27.658499	0.25	True
121	TIMP1	TIMP1	-1.0577443	0.71963155	0.42105263157894735	0.052188827159237186	0.05621051111815414	-0.44265994	6.489	0.5957875	CD63	CD63	-1.0560038	0.4396912	0.27941176470588236	3.758885386901382e-06	0.04819694934804697	-0.5574901	CD4+/CD45RO+ Memory	CD4+/CD25 T Reg	0.7494997118988933	0.1321171169834574	8.21389	9.10228	0.27941176470588236	True
122	GNAI2	GNAI2	-0.5598338	0.35068423	0.2631578947368421	0.2384075612219524	0.021690554666930817	-0.30595595	6.489	0.5957875	S1PR5	S1PR5	-0.19023511	0.020676471	0.014705882352941176	0.6694090140617734	0.0	-0.14302164	CD4+/CD45RO+ Memory	CD4+/CD25 T Reg	0.12608907393325441	2.696944005169658e-07	4.66732	1.2802234	0.0	False
123	GNAI2	GNAI2	-0.5598338	0.35068423	0.2631578947368421	0.2384075612219524	0.021690554666930817	-0.30595595	6.489	0.5957875	S1PR4	S1PR4	0.8447877	1.2635443	0.6617647058823529	0.00021082597286363643	0.18787564292001885	0.5156219	CD4+/CD45RO+ Memory	CD4+/CD25 T Reg	0.12608907393325441	0.999999999969727	4.66732	9.375141	0.2631578947368421	True
124	C1QA	C1QA	-1.873582	0.0	0.0	0.22937094816323178	0.0	-0.4119344	6.489	0.5957875	CD33	CD33	-1.050268	0.018132353	0.014705882352941176	0.0005676899010884256	0.0	-0.5180438	CD4+/CD45RO+ Memory	CD4+/CD25 T Reg	0.0	2.3843200517523213e-07	2.0300746	1.3432741	0.0	False
125	C1QB	C1QB	-1.0864469	0.0	0.0	0.5698929737659211	0.0	-0.2669287	6.489	0.5957875	CD33	CD33	-1.050268	0.018132353	0.014705882352941176	0.0005676899010884256	0.0	-0.5180438	CD4+/CD45RO+ Memory	CD4+/CD25 T Reg	0.0	2.3843200517523213e-07	0.8700664	1.3432741	0.0	False
126	HLA-DRA	HLA-DRA	-2.9134417	0.939926	0.37037037037037035	2.504818182185331e-13	0.08296733211624363	-1.0045141	6.489	0.5957875	CD4	CD4	-0.028532088	0.2956912	0.22058823529411764	0.7612124957868073	0.0	0.033799183	CD8+ Cytotoxic T	CD4+/CD25 T Reg	0.9976503307327512	0.007042022908096407	17.527489	2.4380064	0.22058823529411764	True
127	HLA-DQA2	HLA-DQA2	-2.3389668	0.31631482	0.16666666666666666	3.5626556438238543e-10	0.0	-0.8620307	6.489	0.5957875	CD4	CD4	-0.028532088	0.2956912	0.22058823529411764	0.7612124957868073	0.0	0.033799183	CD8+ Cytotoxic T	CD4+/CD25 T Reg	0.014066909777026506	0.007042022908096407	7.4193964	2.4380064	0.0	False
128	HLA-DQA1	HLA-DQA1	-2.7965994	0.43603706	0.24074074074074073	2.5734300970950945e-10	0.0	-0.86023	6.489	0.5957875	CD4	CD4	-0.028532088	0.2956912	0.22058823529411764	0.7612124957868073	0.0	0.033799183	CD8+ Cytotoxic T	CD4+/CD25 T Reg	0.10912211961068363	0.007042022908096407	9.060017	2.4380064	0.22058823529411764	True
129	HLA-DRB1	HLA-DRB1	-2.2999468	1.445963	0.6481481481481481	5.026599902634088e-11	0.20761096035476273	-0.8212409	6.489	0.5957875	CD4	CD4	-0.028532088	0.2956912	0.22058823529411764	0.7612124957868073	0.0	0.033799183	CD8+ Cytotoxic T	CD4+/CD25 T Reg	0.9999999999974437	0.007042022908096407	17.608295	2.4380064	0.22058823529411764	True
130	HLA-DQB1	HLA-DQB1	-2.5179114	0.38218516	0.24074074074074073	2.779477854970206e-10	0.0	-0.8491596	6.489	0.5957875	CD4	CD4	-0.028532088	0.2956912	0.22058823529411764	0.7612124957868073	0.0	0.033799183	CD8+ Cytotoxic T	CD4+/CD25 T Reg	0.0479647161046452	0.007042022908096407	8.894551	2.4380064	0.22058823529411764	True
131	HLA-DPB1	HLA-DPB1	-2.2576156	1.2818888	0.5185185185185185	9.214563155828527e-09	0.19837417833034093	-0.72577333	6.489	0.5957875	CD4	CD4	-0.028532088	0.2956912	0.22058823529411764	0.7612124957868073	0.0	0.033799183	CD8+ Cytotoxic T	CD4+/CD25 T Reg	0.9999999880438512	0.007042022908096407	15.027288	2.4380064	0.22058823529411764	True
132	HLA-DPA1	HLA-DPA1	-2.601099	1.0987962	0.5185185185185185	2.097918403205639e-11	0.17255162617531103	-0.8764554	6.489	0.5957875	CD4	CD4	-0.028532088	0.2956912	0.22058823529411764	0.7612124957868073	0.0	0.033799183	CD8+ Cytotoxic T	CD4+/CD25 T Reg	0.9999799100156407	0.007042022908096407	15.136278	2.4380064	0.22058823529411764	True
133	HLA-DMA	HLA-DMA	-1.9699581	0.31314814	0.2037037037037037	3.381872093856539e-08	0.0	-0.7590056	6.489	0.5957875	CD4	CD4	-0.028532088	0.2956912	0.22058823529411764	0.7612124957868073	0.0	0.033799183	CD8+ Cytotoxic T	CD4+/CD25 T Reg	0.013178233645452734	0.007042022908096407	7.3444376	2.4380064	0.2037037037037037	True
134	HLA-DMB	HLA-DMB	-1.7229478	0.179	0.12962962962962962	2.7419669821111155e-06	0.0	-0.67563957	6.489	0.5957875	CD4	CD4	-0.028532088	0.2956912	0.22058823529411764	0.7612124957868073	0.0	0.033799183	CD8+ Cytotoxic T	CD4+/CD25 T Reg	0.0004811804732078715	0.007042022908096407	4.388339	2.4380064	0.0	False
135	HLA-DRB5	HLA-DRB5	-2.1747606	1.0132037	0.5185185185185185	2.450933263594383e-11	0.15830636833161882	-0.8621605	6.489	0.5957875	CD4	CD4	-0.028532088	0.2956912	0.22058823529411764	0.7612124957868073	0.0	0.033799183	CD8+ Cytotoxic T	CD4+/CD25 T Reg	0.999683548458335	0.007042022908096407	13.273344	2.4380064	0.22058823529411764	True
136	IL16	IL16	0.20026517	0.5285555	0.35185185185185186	0.3092486069177214	0.05244452326717747	0.16445744	6.489	0.5957875	CD4	CD4	-0.028532088	0.2956912	0.22058823529411764	0.7612124957868073	0.0	0.033799183	CD8+ Cytotoxic T	CD4+/CD25 T Reg	0.3134495655786758	0.007042022908096407	4.1250343	2.4380064	0.22058823529411764	True
137	HLA-DRA	HLA-DRA	-2.9134417	0.939926	0.37037037037037035	2.504818182185331e-13	0.08296733211624363	-1.0045141	6.489	0.5957875	LAG3	LAG3	0.17221232	0.11414705	0.07352941176470588	0.6278837673203445	0.0	0.15850334	CD8+ Cytotoxic T	CD4+/CD25 T Reg	0.9976503307327512	1.7153847696253903e-05	17.527489	0.86704636	0.0	False
138	HLA-DQA2	HLA-DQA2	-2.3389668	0.31631482	0.16666666666666666	3.5626556438238543e-10	0.0	-0.8620307	6.489	0.5957875	LAG3	LAG3	0.17221232	0.11414705	0.07352941176470588	0.6278837673203445	0.0	0.15850334	CD8+ Cytotoxic T	CD4+/CD25 T Reg	0.014066909777026506	1.7153847696253903e-05	7.4193964	0.86704636	0.0	False
139	HLA-DQA1	HLA-DQA1	-2.7965994	0.43603706	0.24074074074074073	2.5734300970950945e-10	0.0	-0.86023	6.489	0.5957875	LAG3	LAG3	0.17221232	0.11414705	0.07352941176470588	0.6278837673203445	0.0	0.15850334	CD8+ Cytotoxic T	CD4+/CD25 T Reg	0.10912211961068363	1.7153847696253903e-05	9.060017	0.86704636	0.0	False
140	HLA-DRB1	HLA-DRB1	-2.2999468	1.445963	0.6481481481481481	5.026599902634088e-11	0.20761096035476273	-0.8212409	6.489	0.5957875	LAG3	LAG3	0.17221232	0.11414705	0.07352941176470588	0.6278837673203445	0.0	0.15850334	CD8+ Cytotoxic T	CD4+/CD25 T Reg	0.9999999999974437	1.7153847696253903e-05	17.608295	0.86704636	0.0	False
141	HLA-DQB1	HLA-DQB1	-2.5179114	0.38218516	0.24074074074074073	2.779477854970206e-10	0.0	-0.8491596	6.489	0.5957875	LAG3	LAG3	0.17221232	0.11414705	0.07352941176470588	0.6278837673203445	0.0	0.15850334	CD8+ Cytotoxic T	CD4+/CD25 T Reg	0.0479647161046452	1.7153847696253903e-05	8.894551	0.86704636	0.0	False
142	HLA-DPB1	HLA-DPB1	-2.2576156	1.2818888	0.5185185185185185	9.214563155828527e-09	0.19837417833034093	-0.72577333	6.489	0.5957875	LAG3	LAG3	0.17221232	0.11414705	0.07352941176470588	0.6278837673203445	0.0	0.15850334	CD8+ Cytotoxic T	CD4+/CD25 T Reg	0.9999999880438512	1.7153847696253903e-05	15.027288	0.86704636	0.0	False
143	HLA-DPA1	HLA-DPA1	-2.601099	1.0987962	0.5185185185185185	2.097918403205639e-11	0.17255162617531103	-0.8764554	6.489	0.5957875	LAG3	LAG3	0.17221232	0.11414705	0.07352941176470588	0.6278837673203445	0.0	0.15850334	CD8+ Cytotoxic T	CD4+/CD25 T Reg	0.9999799100156407	1.7153847696253903e-05	15.136278	0.86704636	0.0	False
144	HLA-DRB5	HLA-DRB5	-2.1747606	1.0132037	0.5185185185185185	2.450933263594383e-11	0.15830636833161882	-0.8621605	6.489	0.5957875	LAG3	LAG3	0.17221232	0.11414705	0.07352941176470588	0.6278837673203445	0.0	0.15850334	CD8+ Cytotoxic T	CD4+/CD25 T Reg	0.999683548458335	1.7153847696253903e-05	13.273344	0.86704636	0.0	False
145	LGALS3	LGALS3	-0.7613834	0.35705554	0.2037037037037037	0.00021282859481869812	0.0	-0.50776666	6.489	0.5957875	LAG3	LAG3	0.17221232	0.11414705	0.07352941176470588	0.6278837673203445	0.0	0.15850334	CD8+ Cytotoxic T	CD4+/CD25 T Reg	0.030929685956551718	1.7153847696253903e-05	4.770398	0.86704636	0.0	False
146	ANXA1	ANXA1	0.58191967	1.7255558	0.8518518518518519	2.1407193248289875e-05	0.28759247767870755	0.5635292	6.489	0.5957875	FPR1	FPR1	-0.47243354	0.0	0.0	0.19054688437644773	0.0	-0.30293918	CD8+ Cytotoxic T	CD4+/CD25 T Reg	1.0	0.0	11.755939	0.66589344	0.0	False
147	GNAI2	GNAI2	-0.68547946	0.27168518	0.18518518518518517	0.007704204388186281	0.0	-0.40577316	6.489	0.5957875	FPR1	FPR1	-0.47243354	0.0	0.0	0.19054688437644773	0.0	-0.30293918	CD8+ Cytotoxic T	CD4+/CD25 T Reg	0.005311705070188978	0.0	4.66732	0.66589344	0.0	False
148	LCK	LCK	0.9643241	1.2353704	0.6481481481481481	9.978693975356982e-07	0.1918535228081969	0.774199	6.489	0.5957875	CD8A	CD8A_CD8B	-0.08773458	0.11925	0.07352941176470588	0.7972792936599571	0.0	-0.056970105	CD8+ Cytotoxic T	CD4+/CD25 T Reg	0.9999999037133518	2.107466938714587e-05	8.552524	2.1620398	0.0	False
149	CD40LG	CD40LG	0.52735645	0.30131483	0.2037037037037037	0.052455034911952705	0.0	0.5839479	6.489	0.5957875	CD40	CD40	-0.4207264	0.0	0.0	0.17641376430173494	0.0	-0.30672473	CD8+ Cytotoxic T	CD4+/CD25 T Reg	0.010273117609126426	0.0	1.5392219	0.74654716	0.0	False
150	TNFSF13B	TNFSF13B	-0.72681975	0.0	0.0	0.03414438656901437	0.0	-0.4270205	6.489	0.5957875	CD40	CD40	-0.4207264	0.0	0.0	0.17641376430173494	0.0	-0.30672473	CD8+ Cytotoxic T	CD4+/CD25 T Reg	0.0	0.0	1.1739753	0.74654716	0.0	False
151	LTB	LTB	0.8157778	2.9278147	0.9074074074074074	2.1697473755438735e-07	0.4973320307267141	0.67207074	6.489	0.5957875	CD40	CD40	-0.4207264	0.0	0.0	0.17641376430173494	0.0	-0.30672473	CD8+ Cytotoxic T	CD4+/CD25 T Reg	1.0	0.0	22.198324	0.74654716	0.0	False
152	CD40LG	CD40LG	0.52735645	0.30131483	0.2037037037037037	0.052455034911952705	0.0	0.5839479	6.489	0.5957875	CD53	CD53	-0.020973444	1.490941	0.7794117647058824	0.8565099165049683	0.25078017879960923	0.009044547	CD8+ Cytotoxic T	CD4+/CD25 T Reg	0.010273117609126426	1.0	1.5392219	14.480906	0.2037037037037037	True
153	ICAM4	ICAM4	-0.558483	0.06577778	0.037037037037037035	0.20986932499919297	0.0	-0.26783326	6.489	0.5957875	ITGB2	ITGB2	-0.47439456	1.1274558	0.6029411764705882	0.0022154638180147354	0.17974650012613513	-0.37979105	CD8+ Cytotoxic T	CD4+/CD25 T Reg	1.2591055831256416e-05	0.999999934434377	1.2610252	12.169357	0.0	False
154	S100A8	S100A8	-0.7128851	0.057925925	0.037037037037037035	0.23729632995524108	0.0	-0.27261773	6.489	0.5957875	ITGB2	ITGB2	-0.47439456	1.1274558	0.6029411764705882	0.0022154638180147354	0.17974650012613513	-0.37979105	CD8+ Cytotoxic T	CD4+/CD25 T Reg	9.497092148431144e-06	0.999999934434377	1.0063224	12.169357	0.0	False
155	S100A9	S100A9	-1.8580965	0.122574076	0.05555555555555555	3.645896595727571e-05	0.0	-0.5973018	6.489	0.5957875	ITGB2	ITGB2	-0.47439456	1.1274558	0.6029411764705882	0.0022154638180147354	0.17974650012613513	-0.37979105	CD8+ Cytotoxic T	CD4+/CD25 T Reg	8.641437310112578e-05	0.999999934434377	3.6253204	12.169357	0.0	False
156	SPON2	SPON2	0.43094915	0.3317963	0.2037037037037037	0.09928789916188142	0.0	0.37431395	6.489	0.5957875	ITGB2	ITGB2	-0.47439456	1.1274558	0.6029411764705882	0.0022154638180147354	0.17974650012613513	-0.37979105	CD8+ Cytotoxic T	CD4+/CD25 T Reg	0.019191903381628846	0.999999934434377	2.510991	12.169357	0.2037037037037037	True
157	ICAM4	ICAM4	-0.558483	0.06577778	0.037037037037037035	0.20986932499919297	0.0	-0.26783326	6.489	0.5957875	ITGA4	ITGA4	-0.08546358	0.26502937	0.16176470588235295	0.2615310528279414	0.0	-0.14260367	CD8+ Cytotoxic T	CD4+/CD25 T Reg	1.2591055831256416e-05	0.0030705064048474396	1.2610252	3.9564362	0.0	False
158	SPON2	SPON2	0.43094915	0.3317963	0.2037037037037037	0.09928789916188142	0.0	0.37431395	6.489	0.5957875	ITGA4	ITGA4	-0.08546358	0.26502937	0.16176470588235295	0.2615310528279414	0.0	-0.14260367	CD8+ Cytotoxic T	CD4+/CD25 T Reg	0.019191903381628846	0.0030705064048474396	2.510991	3.9564362	0.0	False
159	TNFSF13B	TNFSF13B	-0.72681975	0.0	0.0	0.03414438656901437	0.0	-0.4270205	6.489	0.5957875	TNFRSF13B	TNFRSF13B	-0.49032283	0.0	0.0	0.22949104031364875	0.0	-0.28712595	CD8+ Cytotoxic T	CD4+/CD25 T Reg	0.0	0.0	1.1739753	1.0129135	0.0	False
160	TNFSF13B	TNFSF13B	-0.72681975	0.0	0.0	0.03414438656901437	0.0	-0.4270205	6.489	0.5957875	HLA-DPB1	HLA-DPB1	-3.8635974	0.4968235	0.25	2.951918993993391e-21	0.01115349071776817	-1.1704303	CD8+ Cytotoxic T	CD4+/CD25 T Reg	0.0	0.2791671232995886	1.1739753	15.027288	0.0	False
161	TNFSF13B	TNFSF13B	-0.72681975	0.0	0.0	0.03414438656901437	0.0	-0.4270205	6.489	0.5957875	TNFRSF17	TNFRSF17	-0.7367615	0.0	0.0	0.4398167164246647	0.0	-0.22234248	CD8+ Cytotoxic T	CD4+/CD25 T Reg	0.0	0.0	1.1739753	1.3525252	0.0	False
162	MIF	MIF	0.14049459	1.0239073	0.6296296296296297	0.21669612510116898	0.16341116205343179	0.17832763	6.489	0.5957875	CD74	CD74_CXCR4	-2.843997	1.8832941	0.7941176470588235	6.004335716597442e-22	0.3079634815587321	-1.1790037	CD8+ Cytotoxic T	CD4+/CD25 T Reg	0.9997702432619795	1.0	10.280284	27.658499	0.25	True
163	TIMP1	TIMP1	-1.2440416	0.64179623	0.4074074074074074	0.00013636860839219813	0.053898909013604	-0.51099044	6.489	0.5957875	CD63	CD63	-1.0560038	0.4396912	0.27941176470588236	3.758885386901382e-06	0.04819694934804697	-0.5574901	CD8+ Cytotoxic T	CD4+/CD25 T Reg	0.6649128959309756	0.1321171169834574	8.21389	9.10228	0.27941176470588236	True
164	GNAI2	GNAI2	-0.68547946	0.27168518	0.18518518518518517	0.007704204388186281	0.0	-0.40577316	6.489	0.5957875	S1PR5	S1PR5	-0.19023511	0.020676471	0.014705882352941176	0.6694090140617734	0.0	-0.14302164	CD8+ Cytotoxic T	CD4+/CD25 T Reg	0.005311705070188978	2.696944005169658e-07	4.66732	1.2802234	0.0	False
165	GNAI2	GNAI2	-0.68547946	0.27168518	0.18518518518518517	0.007704204388186281	0.0	-0.40577316	6.489	0.5957875	S1PR4	S1PR4	0.8447877	1.2635443	0.6617647058823529	0.00021082597286363643	0.18787564292001885	0.5156219	CD8+ Cytotoxic T	CD4+/CD25 T Reg	0.005311705070188978	0.999999999969727	4.66732	9.375141	0.0	False
166	C1QA	C1QA	-1.7141746	0.041629627	0.018518518518518517	0.06445582685343025	0.0	-0.36986467	6.489	0.5957875	CD33	CD33	-1.050268	0.018132353	0.014705882352941176	0.0005676899010884256	0.0	-0.5180438	CD8+ Cytotoxic T	CD4+/CD25 T Reg	5.225084036476765e-06	2.3843200517523213e-07	2.0300746	1.3432741	0.0	False
167	C1QB	C1QB	-1.1272207	0.0	0.0	0.3253489175720432	0.0	-0.2669287	6.489	0.5957875	CD33	CD33	-1.050268	0.018132353	0.014705882352941176	0.0005676899010884256	0.0	-0.5180438	CD8+ Cytotoxic T	CD4+/CD25 T Reg	0.0	2.3843200517523213e-07	0.8700664	1.3432741	0.0	False
168	HLA-DRA	HLA-DRA	-4.274893	0.37451166	0.18604651162790697	2.872920289280549e-15	0.0	-1.2987853	6.489	0.5957875	CD4	CD4	-0.028532088	0.2956912	0.22058823529411764	0.7612124957868073	0.0	0.033799183	CD8+/CD45RA+ Naive Cytotoxic	CD4+/CD25 T Reg	0.09628542273289598	0.007042022908096407	17.527489	2.4380064	0.0	False
169	HLA-DQA2	HLA-DQA2	-3.168581	0.0462093	0.023255813953488372	1.5928050632060667e-11	0.0	-1.0610225	6.489	0.5957875	CD4	CD4	-0.028532088	0.2956912	0.22058823529411764	0.7612124957868073	0.0	0.033799183	CD8+/CD45RA+ Naive Cytotoxic	CD4+/CD25 T Reg	7.011435598754291e-05	0.007042022908096407	7.4193964	2.4380064	0.0	False
170	HLA-DQA1	HLA-DQA1	-3.8579578	0.080348834	0.046511627906976744	2.476501575576786e-12	0.0	-1.0846688	6.489	0.5957875	CD4	CD4	-0.028532088	0.2956912	0.22058823529411764	0.7612124957868073	0.0	0.033799183	CD8+/CD45RA+ Naive Cytotoxic	CD4+/CD25 T Reg	0.00019460053135120808	0.007042022908096407	9.060017	2.4380064	0.0	False
171	HLA-DRB1	HLA-DRB1	-3.9634562	0.4793256	0.2558139534883721	7.024295630611039e-17	0.022942672473562138	-1.4027203	6.489	0.5957875	CD4	CD4	-0.028532088	0.2956912	0.22058823529411764	0.7612124957868073	0.0	0.033799183	CD8+/CD45RA+ Naive Cytotoxic	CD4+/CD25 T Reg	0.30736154208251737	0.007042022908096407	17.608295	2.4380064	0.22058823529411764	True
172	HLA-DQB1	HLA-DQB1	-3.0688107	0.16493022	0.11627906976744186	4.8420316657371975e-11	0.0	-1.0062137	6.489	0.5957875	CD4	CD4	-0.028532088	0.2956912	0.22058823529411764	0.7612124957868073	0.0	0.033799183	CD8+/CD45RA+ Naive Cytotoxic	CD4+/CD25 T Reg	0.0018539781709815608	0.007042022908096407	8.894551	2.4380064	0.0	False
173	HLA-DPB1	HLA-DPB1	-4.364337	0.28225583	0.16279069767441862	1.6810693368485893e-15	0.0	-1.2919608	6.489	0.5957875	CD4	CD4	-0.028532088	0.2956912	0.22058823529411764	0.7612124957868073	0.0	0.033799183	CD8+/CD45RA+ Naive Cytotoxic	CD4+/CD25 T Reg	0.022381808908700503	0.007042022908096407	15.027288	2.4380064	0.0	False
174	HLA-DPA1	HLA-DPA1	-4.7509522	0.16630232	0.11627906976744186	2.5885987625113745e-17	0.0	-1.422237	6.489	0.5957875	CD4	CD4	-0.028532088	0.2956912	0.22058823529411764	0.7612124957868073	0.0	0.033799183	CD8+/CD45RA+ Naive Cytotoxic	CD4+/CD25 T Reg	0.001916881161813824	0.007042022908096407	15.136278	2.4380064	0.0	False
175	HLA-DMA	HLA-DMA	-2.1096117	0.23920928	0.16279069767441862	9.662236179589056e-08	0.0	-0.82072043	6.489	0.5957875	CD4	CD4	-0.028532088	0.2956912	0.22058823529411764	0.7612124957868073	0.0	0.033799183	CD8+/CD45RA+ Naive Cytotoxic	CD4+/CD25 T Reg	0.009764172104983296	0.007042022908096407	7.3444376	2.4380064	0.0	False
176	HLA-DMB	HLA-DMB	-1.8557043	0.12497674	0.09302325581395349	6.633757794637281e-06	0.0	-0.7267055	6.489	0.5957875	CD4	CD4	-0.028532088	0.2956912	0.22058823529411764	0.7612124957868073	0.0	0.033799183	CD8+/CD45RA+ Naive Cytotoxic	CD4+/CD25 T Reg	0.0006710652272140581	0.007042022908096407	4.388339	2.4380064	0.0	False
177	HLA-DRB5	HLA-DRB5	-3.786148	0.26041862	0.18604651162790697	1.3711507417154074e-16	0.0	-1.3769598	6.489	0.5957875	CD4	CD4	-0.028532088	0.2956912	0.22058823529411764	0.7612124957868073	0.0	0.033799183	CD8+/CD45RA+ Naive Cytotoxic	CD4+/CD25 T Reg	0.014872332919758108	0.007042022908096407	13.273344	2.4380064	0.0	False
178	IL16	IL16	0.4154756	0.662186	0.4418604651162791	0.06483192984269802	0.051645092828197015	0.356964	6.489	0.5957875	CD4	CD4	-0.028532088	0.2956912	0.22058823529411764	0.7612124957868073	0.0	0.033799183	CD8+/CD45RA+ Naive Cytotoxic	CD4+/CD25 T Reg	0.8137429619720251	0.007042022908096407	4.1250343	2.4380064	0.22058823529411764	True
179	HLA-DRA	HLA-DRA	-4.274893	0.37451166	0.18604651162790697	2.872920289280549e-15	0.0	-1.2987853	6.489	0.5957875	LAG3	LAG3	0.17221232	0.11414705	0.07352941176470588	0.6278837673203445	0.0	0.15850334	CD8+/CD45RA+ Naive Cytotoxic	CD4+/CD25 T Reg	0.09628542273289598	1.7153847696253903e-05	17.527489	0.86704636	0.0	False
180	HLA-DQA2	HLA-DQA2	-3.168581	0.0462093	0.023255813953488372	1.5928050632060667e-11	0.0	-1.0610225	6.489	0.5957875	LAG3	LAG3	0.17221232	0.11414705	0.07352941176470588	0.6278837673203445	0.0	0.15850334	CD8+/CD45RA+ Naive Cytotoxic	CD4+/CD25 T Reg	7.011435598754291e-05	1.7153847696253903e-05	7.4193964	0.86704636	0.0	False
181	HLA-DQA1	HLA-DQA1	-3.8579578	0.080348834	0.046511627906976744	2.476501575576786e-12	0.0	-1.0846688	6.489	0.5957875	LAG3	LAG3	0.17221232	0.11414705	0.07352941176470588	0.6278837673203445	0.0	0.15850334	CD8+/CD45RA+ Naive Cytotoxic	CD4+/CD25 T Reg	0.00019460053135120808	1.7153847696253903e-05	9.060017	0.86704636	0.0	False
182	HLA-DRB1	HLA-DRB1	-3.9634562	0.4793256	0.2558139534883721	7.024295630611039e-17	0.022942672473562138	-1.4027203	6.489	0.5957875	LAG3	LAG3	0.17221232	0.11414705	0.07352941176470588	0.6278837673203445	0.0	0.15850334	CD8+/CD45RA+ Naive Cytotoxic	CD4+/CD25 T Reg	0.30736154208251737	1.7153847696253903e-05	17.608295	0.86704636	0.0	False
183	HLA-DQB1	HLA-DQB1	-3.0688107	0.16493022	0.11627906976744186	4.8420316657371975e-11	0.0	-1.0062137	6.489	0.5957875	LAG3	LAG3	0.17221232	0.11414705	0.07352941176470588	0.6278837673203445	0.0	0.15850334	CD8+/CD45RA+ Naive Cytotoxic	CD4+/CD25 T Reg	0.0018539781709815608	1.7153847696253903e-05	8.894551	0.86704636	0.0	False
184	HLA-DPB1	HLA-DPB1	-4.364337	0.28225583	0.16279069767441862	1.6810693368485893e-15	0.0	-1.2919608	6.489	0.5957875	LAG3	LAG3	0.17221232	0.11414705	0.07352941176470588	0.6278837673203445	0.0	0.15850334	CD8+/CD45RA+ Naive Cytotoxic	CD4+/CD25 T Reg	0.022381808908700503	1.7153847696253903e-05	15.027288	0.86704636	0.0	False
185	HLA-DPA1	HLA-DPA1	-4.7509522	0.16630232	0.11627906976744186	2.5885987625113745e-17	0.0	-1.422237	6.489	0.5957875	LAG3	LAG3	0.17221232	0.11414705	0.07352941176470588	0.6278837673203445	0.0	0.15850334	CD8+/CD45RA+ Naive Cytotoxic	CD4+/CD25 T Reg	0.001916881161813824	1.7153847696253903e-05	15.136278	0.86704636	0.0	False
186	HLA-DRB5	HLA-DRB5	-3.786148	0.26041862	0.18604651162790697	1.3711507417154074e-16	0.0	-1.3769598	6.489	0.5957875	LAG3	LAG3	0.17221232	0.11414705	0.07352941176470588	0.6278837673203445	0.0	0.15850334	CD8+/CD45RA+ Naive Cytotoxic	CD4+/CD25 T Reg	0.014872332919758108	1.7153847696253903e-05	13.273344	0.86704636	0.0	False
187	LGALS3	LGALS3	-1.296674	0.20932558	0.11627906976744186	3.7222605482338194e-05	0.0	-0.65928525	6.489	0.5957875	LAG3	LAG3	0.17221232	0.11414705	0.07352941176470588	0.6278837673203445	0.0	0.15850334	CD8+/CD45RA+ Naive Cytotoxic	CD4+/CD25 T Reg	0.005184364906290516	1.7153847696253903e-05	4.770398	0.86704636	0.0	False
188	ANXA1	ANXA1	-0.203161	1.0932326	0.6046511627906976	0.7008666052484649	0.17753121018319612	-0.03750788	6.489	0.5957875	FPR1	FPR1	-0.47243354	0.0	0.0	0.19054688437644773	0.0	-0.30293918	CD8+/CD45RA+ Naive Cytotoxic	CD4+/CD25 T Reg	0.9999854504794712	0.0	11.755939	0.66589344	0.0	False
189	GNAI2	GNAI2	-0.07889116	0.5087674	0.3023255813953488	0.48162408044513905	0.04867853311982824	-0.10621354	6.489	0.5957875	FPR1	FPR1	-0.47243354	0.0	0.0	0.19054688437644773	0.0	-0.30293918	CD8+/CD45RA+ Naive Cytotoxic	CD4+/CD25 T Reg	0.39023013202653967	0.0	4.66732	0.66589344	0.0	False
190	LCK	LCK	1.2127681	1.4575813	0.7674418604651163	1.8944980625294898e-08	0.2374980839067345	1.0266072	6.489	0.5957875	CD8A	CD8A_CD8B	-0.08773458	0.11925	0.07352941176470588	0.7972792936599571	0.0	-0.056970105	CD8+/CD45RA+ Naive Cytotoxic	CD4+/CD25 T Reg	0.9999999999983007	2.107466938714587e-05	8.552524	2.1620398	0.0	False
191	CD40LG	CD40LG	0.07794818	0.11088372	0.06976744186046512	0.8796578708014257	0.0	0.062287718	6.489	0.5957875	CD40	CD40	-0.4207264	0.0	0.0	0.17641376430173494	0.0	-0.30672473	CD8+/CD45RA+ Naive Cytotoxic	CD4+/CD25 T Reg	0.00045930375862993333	0.0	1.5392219	0.74654716	0.0	False
192	TNFSF13B	TNFSF13B	-0.63973427	0.027604653	0.023255813953488372	0.10154500378523008	0.0	-0.37851697	6.489	0.5957875	CD40	CD40	-0.4207264	0.0	0.0	0.17641376430173494	0.0	-0.30672473	CD8+/CD45RA+ Naive Cytotoxic	CD4+/CD25 T Reg	3.912345935527938e-05	0.0	1.1739753	0.74654716	0.0	False
193	LTB	LTB	0.8365307	3.242581	1.0	2.074062282802227e-09	0.5035444648272513	0.88188195	6.489	0.5957875	CD40	CD40	-0.4207264	0.0	0.0	0.17641376430173494	0.0	-0.30672473	CD8+/CD45RA+ Naive Cytotoxic	CD4+/CD25 T Reg	1.0	0.0	22.198324	0.74654716	0.0	False
194	CD40LG	CD40LG	0.07794818	0.11088372	0.06976744186046512	0.8796578708014257	0.0	0.062287718	6.489	0.5957875	CD53	CD53	-0.020973444	1.490941	0.7794117647058824	0.8565099165049683	0.25078017879960923	0.009044547	CD8+/CD45RA+ Naive Cytotoxic	CD4+/CD25 T Reg	0.00045930375862993333	1.0	1.5392219	14.480906	0.0	False
195	ICAM4	ICAM4	-0.75100064	0.028511627	0.023255813953488372	0.19401397851559	0.0	-0.32797936	6.489	0.5957875	ITGB2	ITGB2	-0.47439456	1.1274558	0.6029411764705882	0.0022154638180147354	0.17974650012613513	-0.37979105	CD8+/CD45RA+ Naive Cytotoxic	CD4+/CD25 T Reg	4.027003697026196e-05	0.999999934434377	1.2610252	12.169357	0.0	False
196	S100A8	S100A8	-0.899556	0.0	0.0	0.14081223690982086	0.0	-0.36308095	6.489	0.5957875	ITGB2	ITGB2	-0.47439456	1.1274558	0.6029411764705882	0.0022154638180147354	0.17974650012613513	-0.37979105	CD8+/CD45RA+ Naive Cytotoxic	CD4+/CD25 T Reg	0.0	0.999999934434377	1.0063224	12.169357	0.0	False
197	S100A9	S100A9	-2.3945446	0.03160465	0.023255813953488372	4.070383369809308e-05	0.0	-0.67429495	6.489	0.5957875	ITGB2	ITGB2	-0.47439456	1.1274558	0.6029411764705882	0.0022154638180147354	0.17974650012613513	-0.37979105	CD8+/CD45RA+ Naive Cytotoxic	CD4+/CD25 T Reg	4.442364467185279e-05	0.999999934434377	3.6253204	12.169357	0.0	False
198	SPON2	SPON2	-0.16966707	0.13967443	0.09302325581395349	0.858825650364285	0.0	0.0006671007	6.489	0.5957875	ITGB2	ITGB2	-0.47439456	1.1274558	0.6029411764705882	0.0022154638180147354	0.17974650012613513	-0.37979105	CD8+/CD45RA+ Naive Cytotoxic	CD4+/CD25 T Reg	0.000985123935739269	0.999999934434377	2.510991	12.169357	0.0	False
199	ICAM4	ICAM4	-0.75100064	0.028511627	0.023255813953488372	0.19401397851559	0.0	-0.32797936	6.489	0.5957875	ITGA4	ITGA4	-0.08546358	0.26502937	0.16176470588235295	0.2615310528279414	0.0	-0.14260367	CD8+/CD45RA+ Naive Cytotoxic	CD4+/CD25 T Reg	4.027003697026196e-05	0.0030705064048474396	1.2610252	3.9564362	0.0	False
200	SPON2	SPON2	-0.16966707	0.13967443	0.09302325581395349	0.858825650364285	0.0	0.0006671007	6.489	0.5957875	ITGA4	ITGA4	-0.08546358	0.26502937	0.16176470588235295	0.2615310528279414	0.0	-0.14260367	CD8+/CD45RA+ Naive Cytotoxic	CD4+/CD25 T Reg	0.000985123935739269	0.0030705064048474396	2.510991	3.9564362	0.0	False
201	TNFSF13B	TNFSF13B	-0.63973427	0.027604653	0.023255813953488372	0.10154500378523008	0.0	-0.37851697	6.489	0.5957875	TNFRSF13B	TNFRSF13B	-0.49032283	0.0	0.0	0.22949104031364875	0.0	-0.28712595	CD8+/CD45RA+ Naive Cytotoxic	CD4+/CD25 T Reg	3.912345935527938e-05	0.0	1.1739753	1.0129135	0.0	False
202	TNFSF13B	TNFSF13B	-0.63973427	0.027604653	0.023255813953488372	0.10154500378523008	0.0	-0.37851697	6.489	0.5957875	HLA-DPB1	HLA-DPB1	-3.8635974	0.4968235	0.25	2.951918993993391e-21	0.01115349071776817	-1.1704303	CD8+/CD45RA+ Naive Cytotoxic	CD4+/CD25 T Reg	3.912345935527938e-05	0.2791671232995886	1.1739753	15.027288	0.0	False
203	TNFSF13B	TNFSF13B	-0.63973427	0.027604653	0.023255813953488372	0.10154500378523008	0.0	-0.37851697	6.489	0.5957875	TNFRSF17	TNFRSF17	-0.7367615	0.0	0.0	0.4398167164246647	0.0	-0.22234248	CD8+/CD45RA+ Naive Cytotoxic	CD4+/CD25 T Reg	3.912345935527938e-05	0.0	1.1739753	1.3525252	0.0	False
204	MIF	MIF	0.15922523	1.0073953	0.6046511627906976	0.37152115660994356	0.16229388265087957	0.15963344	6.489	0.5957875	CD74	CD74_CXCR4	-2.843997	1.8832941	0.7941176470588235	6.004335716597442e-22	0.3079634815587321	-1.1790037	CD8+/CD45RA+ Naive Cytotoxic	CD4+/CD25 T Reg	0.9997886711424563	1.0	10.280284	27.658499	0.25	True
205	TIMP1	TIMP1	-1.2197433	0.5982093	0.3488372093023256	0.00024157047128961417	0.05177993582502126	-0.54925466	6.489	0.5957875	CD63	CD63	-1.0560038	0.4396912	0.27941176470588236	3.758885386901382e-06	0.04819694934804697	-0.5574901	CD8+/CD45RA+ Naive Cytotoxic	CD4+/CD25 T Reg	0.6567721302980041	0.1321171169834574	8.21389	9.10228	0.27941176470588236	True
206	GNAI2	GNAI2	-0.07889116	0.5087674	0.3023255813953488	0.48162408044513905	0.04867853311982824	-0.10621354	6.489	0.5957875	S1PR5	S1PR5	-0.19023511	0.020676471	0.014705882352941176	0.6694090140617734	0.0	-0.14302164	CD8+/CD45RA+ Naive Cytotoxic	CD4+/CD25 T Reg	0.39023013202653967	2.696944005169658e-07	4.66732	1.2802234	0.0	False
207	GNAI2	GNAI2	-0.07889116	0.5087674	0.3023255813953488	0.48162408044513905	0.04867853311982824	-0.10621354	6.489	0.5957875	S1PR4	S1PR4	0.8447877	1.2635443	0.6617647058823529	0.00021082597286363643	0.18787564292001885	0.5156219	CD8+/CD45RA+ Naive Cytotoxic	CD4+/CD25 T Reg	0.39023013202653967	0.999999999969727	4.66732	9.375141	0.3023255813953488	True
208	C1QA	C1QA	-1.9114013	0.0	0.0	0.06562649241391885	0.0	-0.41193455	6.489	0.5957875	CD33	CD33	-1.050268	0.018132353	0.014705882352941176	0.0005676899010884256	0.0	-0.5180438	CD8+/CD45RA+ Naive Cytotoxic	CD4+/CD25 T Reg	0.0	2.3843200517523213e-07	2.0300746	1.3432741	0.0	False
209	C1QB	C1QB	-1.1140641	0.0	0.0	0.38415014092073774	0.0	-0.2669287	6.489	0.5957875	CD33	CD33	-1.050268	0.018132353	0.014705882352941176	0.0005676899010884256	0.0	-0.5180438	CD8+/CD45RA+ Naive Cytotoxic	CD4+/CD25 T Reg	0.0	2.3843200517523213e-07	0.8700664	1.3432741	0.0	False
210	HLA-DRA	HLA-DRA	-0.7562399	3.3535428	1.0	0.8625991120568561	0.5278548522058293	0.25165862	6.489	0.5957875	CD4	CD4	-0.028532088	0.2956912	0.22058823529411764	0.7612124957868073	0.0	0.033799183	CD14+ Monocyte	CD4+/CD25 T Reg	1.0	0.007042022908096407	17.527489	2.4380064	0.22058823529411764	True
211	HLA-DQA2	HLA-DQA2	-0.89270043	1.2765816	0.627906976744186	0.01695233059581898	0.19976113683742394	-0.15458368	6.489	0.5957875	CD4	CD4	-0.028532088	0.2956912	0.22058823529411764	0.7612124957868073	0.0	0.033799183	CD14+ Monocyte	CD4+/CD25 T Reg	0.9999999999999896	0.007042022908096407	7.4193964	2.4380064	0.22058823529411764	True
212	HLA-DQA1	HLA-DQA1	-1.2712383	1.5174031	0.689922480620155	0.010855747356812148	0.21829250517639115	-0.17789002	6.489	0.5957875	CD4	CD4	-0.028532088	0.2956912	0.22058823529411764	0.7612124957868073	0.0	0.033799183	CD14+ Monocyte	CD4+/CD25 T Reg	1.0	0.007042022908096407	9.060017	2.4380064	0.22058823529411764	True
213	HLA-DRB1	HLA-DRB1	-0.39131165	3.2971468	1.0	0.3873854227530761	0.5217676186337296	0.29233634	6.489	0.5957875	CD4	CD4	-0.028532088	0.2956912	0.22058823529411764	0.7612124957868073	0.0	0.033799183	CD14+ Monocyte	CD4+/CD25 T Reg	1.0	0.007042022908096407	17.608295	2.4380064	0.22058823529411764	True
214	HLA-DQB1	HLA-DQB1	-0.92045903	1.2730231	0.6124031007751938	0.010079220479510455	0.19976113683742394	-0.20517074	6.489	0.5957875	CD4	CD4	-0.028532088	0.2956912	0.22058823529411764	0.7612124957868073	0.0	0.033799183	CD14+ Monocyte	CD4+/CD25 T Reg	0.9999999999999857	0.007042022908096407	8.894551	2.4380064	0.22058823529411764	True
215	HLA-DPB1	HLA-DPB1	-0.8526602	2.8309608	0.9534883720930233	0.7155204092953396	0.4592002017280626	0.15161428	6.489	0.5957875	CD4	CD4	-0.028532088	0.2956912	0.22058823529411764	0.7612124957868073	0.0	0.033799183	CD14+ Monocyte	CD4+/CD25 T Reg	1.0	0.007042022908096407	15.027288	2.4380064	0.22058823529411764	True
216	HLA-DPA1	HLA-DPA1	-0.22644281	3.2346747	0.9844961240310077	0.03407173679537325	0.5076283200127802	0.37365717	6.489	0.5957875	CD4	CD4	-0.028532088	0.2956912	0.22058823529411764	0.7612124957868073	0.0	0.033799183	CD14+ Monocyte	CD4+/CD25 T Reg	1.0	0.007042022908096407	15.136278	2.4380064	0.22058823529411764	True
217	HLA-DMA	HLA-DMA	-1.0430254	0.7821165	0.4263565891472868	9.558087023238781e-06	0.05898443731781039	-0.36757046	6.489	0.5957875	CD4	CD4	-0.028532088	0.2956912	0.22058823529411764	0.7612124957868073	0.0	0.033799183	CD14+ Monocyte	CD4+/CD25 T Reg	0.9754811934788152	0.007042022908096407	7.3444376	2.4380064	0.22058823529411764	True
218	HLA-DMB	HLA-DMB	-0.84819496	0.54158133	0.31007751937984496	0.00019013320908225115	0.05551702956824007	-0.3329058	6.489	0.5957875	CD4	CD4	-0.028532088	0.2956912	0.22058823529411764	0.7612124957868073	0.0	0.033799183	CD14+ Monocyte	CD4+/CD25 T Reg	0.21379330051074558	0.007042022908096407	4.388339	2.4380064	0.22058823529411764	True
219	HLA-DRB5	HLA-DRB5	-0.28966522	2.669387	0.9689922480620154	0.29273596117374034	0.4276467935033452	0.2704364	6.489	0.5957875	CD4	CD4	-0.028532088	0.2956912	0.22058823529411764	0.7612124957868073	0.0	0.033799183	CD14+ Monocyte	CD4+/CD25 T Reg	1.0	0.007042022908096407	13.273344	2.4380064	0.22058823529411764	True
220	IL16	IL16	-0.30709332	0.2874496	0.18604651162790697	0.08727768119664488	0.0	-0.18287693	6.489	0.5957875	CD4	CD4	-0.028532088	0.2956912	0.22058823529411764	0.7612124957868073	0.0	0.033799183	CD14+ Monocyte	CD4+/CD25 T Reg	0.0001032112674707006	0.007042022908096407	4.1250343	2.4380064	0.0	False
221	HLA-DRA	HLA-DRA	-0.7562399	3.3535428	1.0	0.8625991120568561	0.5278548522058293	0.25165862	6.489	0.5957875	LAG3	LAG3	0.17221232	0.11414705	0.07352941176470588	0.6278837673203445	0.0	0.15850334	CD14+ Monocyte	CD4+/CD25 T Reg	1.0	1.7153847696253903e-05	17.527489	0.86704636	0.0	False
222	HLA-DQA2	HLA-DQA2	-0.89270043	1.2765816	0.627906976744186	0.01695233059581898	0.19976113683742394	-0.15458368	6.489	0.5957875	LAG3	LAG3	0.17221232	0.11414705	0.07352941176470588	0.6278837673203445	0.0	0.15850334	CD14+ Monocyte	CD4+/CD25 T Reg	0.9999999999999896	1.7153847696253903e-05	7.4193964	0.86704636	0.0	False
223	HLA-DQA1	HLA-DQA1	-1.2712383	1.5174031	0.689922480620155	0.010855747356812148	0.21829250517639115	-0.17789002	6.489	0.5957875	LAG3	LAG3	0.17221232	0.11414705	0.07352941176470588	0.6278837673203445	0.0	0.15850334	CD14+ Monocyte	CD4+/CD25 T Reg	1.0	1.7153847696253903e-05	9.060017	0.86704636	0.0	False
224	HLA-DRB1	HLA-DRB1	-0.39131165	3.2971468	1.0	0.3873854227530761	0.5217676186337296	0.29233634	6.489	0.5957875	LAG3	LAG3	0.17221232	0.11414705	0.07352941176470588	0.6278837673203445	0.0	0.15850334	CD14+ Monocyte	CD4+/CD25 T Reg	1.0	1.7153847696253903e-05	17.608295	0.86704636	0.0	False
225	HLA-DQB1	HLA-DQB1	-0.92045903	1.2730231	0.6124031007751938	0.010079220479510455	0.19976113683742394	-0.20517074	6.489	0.5957875	LAG3	LAG3	0.17221232	0.11414705	0.07352941176470588	0.6278837673203445	0.0	0.15850334	CD14+ Monocyte	CD4+/CD25 T Reg	0.9999999999999857	1.7153847696253903e-05	8.894551	0.86704636	0.0	False
226	HLA-DPB1	HLA-DPB1	-0.8526602	2.8309608	0.9534883720930233	0.7155204092953396	0.4592002017280626	0.15161428	6.489	0.5957875	LAG3	LAG3	0.17221232	0.11414705	0.07352941176470588	0.6278837673203445	0.0	0.15850334	CD14+ Monocyte	CD4+/CD25 T Reg	1.0	1.7153847696253903e-05	15.027288	0.86704636	0.0	False
227	HLA-DPA1	HLA-DPA1	-0.22644281	3.2346747	0.9844961240310077	0.03407173679537325	0.5076283200127802	0.37365717	6.489	0.5957875	LAG3	LAG3	0.17221232	0.11414705	0.07352941176470588	0.6278837673203445	0.0	0.15850334	CD14+ Monocyte	CD4+/CD25 T Reg	1.0	1.7153847696253903e-05	15.136278	0.86704636	0.0	False
228	HLA-DRB5	HLA-DRB5	-0.28966522	2.669387	0.9689922480620154	0.29273596117374034	0.4276467935033452	0.2704364	6.489	0.5957875	LAG3	LAG3	0.17221232	0.11414705	0.07352941176470588	0.6278837673203445	0.0	0.15850334	CD14+ Monocyte	CD4+/CD25 T Reg	1.0	1.7153847696253903e-05	13.273344	0.86704636	0.0	False
229	LGALS3	LGALS3	1.0582535	1.5256978	0.7674418604651163	7.12695291990735e-16	0.2579750447131294	0.6908463	6.489	0.5957875	LAG3	LAG3	0.17221232	0.11414705	0.07352941176470588	0.6278837673203445	0.0	0.15850334	CD14+ Monocyte	CD4+/CD25 T Reg	1.0	1.7153847696253903e-05	4.770398	0.86704636	0.0	False
230	ANXA1	ANXA1	-0.5240234	0.8625892	0.46511627906976744	0.004305376137454194	0.06052550538751048	-0.2567393	6.489	0.5957875	FPR1	FPR1	-0.47243354	0.0	0.0	0.19054688437644773	0.0	-0.30293918	CD14+ Monocyte	CD4+/CD25 T Reg	0.9980870736458362	0.0	11.755939	0.66589344	0.0	False
231	GNAI2	GNAI2	0.5198364	0.8328218	0.4883720930232558	0.0006867770770454104	0.05933117579639486	0.30323806	6.489	0.5957875	FPR1	FPR1	-0.47243354	0.0	0.0	0.19054688437644773	0.0	-0.30293918	CD14+ Monocyte	CD4+/CD25 T Reg	0.9946202475587753	0.0	4.66732	0.66589344	0.0	False
232	LCK	LCK	-1.2562584	0.13115504	0.08527131782945736	7.124195966966844e-07	0.0	-0.48007214	6.489	0.5957875	CD8A	CD8A_CD8B	-0.08773458	0.11925	0.07352941176470588	0.7972792936599571	0.0	-0.056970105	CD14+ Monocyte	CD4+/CD25 T Reg	1.841158510161442e-08	2.107466938714587e-05	8.552524	2.1620398	0.0	False
233	CD40LG	CD40LG	-0.34898674	0.0	0.0	0.21358598174892895	0.0	-0.24146308	6.489	0.5957875	CD40	CD40	-0.4207264	0.0	0.0	0.17641376430173494	0.0	-0.30672473	CD14+ Monocyte	CD4+/CD25 T Reg	0.0	0.0	1.5392219	0.74654716	0.0	False
234	TNFSF13B	TNFSF13B	0.6674138	0.49180618	0.3023255813953488	0.0007478085834547512	0.054091542522316516	0.4371166	6.489	0.5957875	CD40	CD40	-0.4207264	0.0	0.0	0.17641376430173494	0.0	-0.30672473	CD14+ Monocyte	CD4+/CD25 T Reg	0.08615817805164877	0.0	1.1739753	0.74654716	0.0	False
235	LTB	LTB	-1.1989524	1.6627522	0.7984496124031008	0.0292959082686247	0.26379258310609044	-0.17117052	6.489	0.5957875	CD40	CD40	-0.4207264	0.0	0.0	0.17641376430173494	0.0	-0.30672473	CD14+ Monocyte	CD4+/CD25 T Reg	1.0	0.0	22.198324	0.74654716	0.0	False
236	CD40LG	CD40LG	-0.34898674	0.0	0.0	0.21358598174892895	0.0	-0.24146308	6.489	0.5957875	CD53	CD53	-0.020973444	1.490941	0.7794117647058824	0.8565099165049683	0.25078017879960923	0.009044547	CD14+ Monocyte	CD4+/CD25 T Reg	0.0	1.0	1.5392219	14.480906	0.0	False
237	ICAM4	ICAM4	1.630448	0.8468141	0.4496124031007752	1.0040066997284794e-12	0.060564033926351034	0.99272853	6.489	0.5957875	ITGB2	ITGB2	-0.47439456	1.1274558	0.6029411764705882	0.0022154638180147354	0.17974650012613513	-0.37979105	CD14+ Monocyte	CD4+/CD25 T Reg	0.9966465783298551	0.999999934434377	1.2610252	12.169357	0.4496124031007752	True
238	S100A8	S100A8	0.8493478	0.52569765	0.27906976744186046	0.0007176336049457081	0.05359069448111496	0.45790473	6.489	0.5957875	ITGB2	ITGB2	-0.47439456	1.1274558	0.6029411764705882	0.0022154638180147354	0.17974650012613513	-0.37979105	CD14+ Monocyte	CD4+/CD25 T Reg	0.1646092007359483	0.999999934434377	1.0063224	12.169357	0.27906976744186046	True
239	S100A9	S100A9	1.2974374	1.8739302	0.7984496124031008	2.781584403425295e-23	0.323277854686867	0.8849817	6.489	0.5957875	ITGB2	ITGB2	-0.47439456	1.1274558	0.6029411764705882	0.0022154638180147354	0.17974650012613513	-0.37979105	CD14+ Monocyte	CD4+/CD25 T Reg	1.0	0.999999934434377	3.6253204	12.169357	0.6029411764705882	True
240	SPON2	SPON2	-0.6095747	0.022891473	0.015503875968992248	0.18790557958649723	0.0	-0.22645812	6.489	0.5957875	ITGB2	ITGB2	-0.47439456	1.1274558	0.6029411764705882	0.0022154638180147354	0.17974650012613513	-0.37979105	CD14+ Monocyte	CD4+/CD25 T Reg	7.47290474945124e-12	0.999999934434377	2.510991	12.169357	0.0	False
241	ICAM4	ICAM4	1.630448	0.8468141	0.4496124031007752	1.0040066997284794e-12	0.060564033926351034	0.99272853	6.489	0.5957875	ITGA4	ITGA4	-0.08546358	0.26502937	0.16176470588235295	0.2615310528279414	0.0	-0.14260367	CD14+ Monocyte	CD4+/CD25 T Reg	0.9966465783298551	0.0030705064048474396	1.2610252	3.9564362	0.0	False
242	SPON2	SPON2	-0.6095747	0.022891473	0.015503875968992248	0.18790557958649723	0.0	-0.22645812	6.489	0.5957875	ITGA4	ITGA4	-0.08546358	0.26502937	0.16176470588235295	0.2615310528279414	0.0	-0.14260367	CD14+ Monocyte	CD4+/CD25 T Reg	7.47290474945124e-12	0.0030705064048474396	2.510991	3.9564362	0.0	False
243	TNFSF13B	TNFSF13B	0.6674138	0.49180618	0.3023255813953488	0.0007478085834547512	0.054091542522316516	0.4371166	6.489	0.5957875	TNFRSF13B	TNFRSF13B	-0.49032283	0.0	0.0	0.22949104031364875	0.0	-0.28712595	CD14+ Monocyte	CD4+/CD25 T Reg	0.08615817805164877	0.0	1.1739753	1.0129135	0.0	False
244	TNFSF13B	TNFSF13B	0.6674138	0.49180618	0.3023255813953488	0.0007478085834547512	0.054091542522316516	0.4371166	6.489	0.5957875	HLA-DPB1	HLA-DPB1	-3.8635974	0.4968235	0.25	2.951918993993391e-21	0.01115349071776817	-1.1704303	CD14+ Monocyte	CD4+/CD25 T Reg	0.08615817805164877	0.2791671232995886	1.1739753	15.027288	0.25	True
245	TNFSF13B	TNFSF13B	0.6674138	0.49180618	0.3023255813953488	0.0007478085834547512	0.054091542522316516	0.4371166	6.489	0.5957875	TNFRSF17	TNFRSF17	-0.7367615	0.0	0.0	0.4398167164246647	0.0	-0.22234248	CD14+ Monocyte	CD4+/CD25 T Reg	0.08615817805164877	0.0	1.1739753	1.3525252	0.0	False
246	MIF	MIF	-0.6730014	0.521814	0.32558139534883723	2.439066740345538e-05	0.054707966994549474	-0.39012033	6.489	0.5957875	CD74	CD74_CXCR4	-2.843997	1.8832941	0.7941176470588235	6.004335716597442e-22	0.3079634815587321	-1.1790037	CD14+ Monocyte	CD4+/CD25 T Reg	0.15379835230358052	1.0	10.280284	27.658499	0.25	True
247	TIMP1	TIMP1	1.5757282	2.323713	0.9224806201550387	1.9015119570960922e-32	0.38064417145004137	0.9655367	6.489	0.5957875	CD63	CD63	-1.0560038	0.4396912	0.27941176470588236	3.758885386901382e-06	0.04819694934804697	-0.5574901	CD14+ Monocyte	CD4+/CD25 T Reg	1.0	0.1321171169834574	8.21389	9.10228	0.27941176470588236	True
248	GNAI2	GNAI2	0.5198364	0.8328218	0.4883720930232558	0.0006867770770454104	0.05933117579639486	0.30323806	6.489	0.5957875	S1PR5	S1PR5	-0.19023511	0.020676471	0.014705882352941176	0.6694090140617734	0.0	-0.14302164	CD14+ Monocyte	CD4+/CD25 T Reg	0.9946202475587753	2.696944005169658e-07	4.66732	1.2802234	0.0	False
249	GNAI2	GNAI2	0.5198364	0.8328218	0.4883720930232558	0.0006867770770454104	0.05933117579639486	0.30323806	6.489	0.5957875	S1PR4	S1PR4	0.8447877	1.2635443	0.6617647058823529	0.00021082597286363643	0.18787564292001885	0.5156219	CD14+ Monocyte	CD4+/CD25 T Reg	0.9946202475587753	0.999999999969727	4.66732	9.375141	0.4883720930232558	True
250	C1QA	C1QA	2.9754314	1.7133261	0.6356589147286822	2.9503411202682455e-26	0.2726152005607705	1.319507	6.489	0.5957875	CD33	CD33	-1.050268	0.018132353	0.014705882352941176	0.0005676899010884256	0.0	-0.5180438	CD14+ Monocyte	CD4+/CD25 T Reg	1.0	2.3843200517523213e-07	2.0300746	1.3432741	0.0	False
251	C1QB	C1QB	2.3060799	0.7499456	0.2868217054263566	2.6948652879401547e-06	0.060140238370085454	0.8489839	6.489	0.5957875	CD33	CD33	-1.050268	0.018132353	0.014705882352941176	0.0005676899010884256	0.0	-0.5180438	CD14+ Monocyte	CD4+/CD25 T Reg	0.9450796222422496	2.3843200517523213e-07	0.8700664	1.3432741	0.0	False
252	HLA-DRA	HLA-DRA	0.0033774376	3.3732631	0.9052631578947369	0.07127881688767264	0.5784019115299139	0.2619222	6.489	0.5957875	CD4	CD4	-0.028532088	0.2956912	0.22058823529411764	0.7612124957868073	0.0	0.033799183	CD19+ B	CD4+/CD25 T Reg	1.0	0.007042022908096407	17.527489	2.4380064	0.22058823529411764	True
253	HLA-DQA2	HLA-DQA2	-0.12849092	1.8596526	0.8526315789473684	0.01764846111024256	0.3155339949850162	0.27497602	6.489	0.5957875	CD4	CD4	-0.028532088	0.2956912	0.22058823529411764	0.7612124957868073	0.0	0.033799183	CD19+ B	CD4+/CD25 T Reg	1.0	0.007042022908096407	7.4193964	2.4380064	0.22058823529411764	True
254	HLA-DQA1	HLA-DQA1	-0.21188354	2.2988627	0.8842105263157894	0.008209491556694376	0.3924911506068412	0.31521	6.489	0.5957875	CD4	CD4	-0.028532088	0.2956912	0.22058823529411764	0.7612124957868073	0.0	0.033799183	CD19+ B	CD4+/CD25 T Reg	1.0	0.007042022908096407	9.060017	2.4380064	0.22058823529411764	True
255	HLA-DRB1	HLA-DRB1	-0.16222143	3.3167157	0.9789473684210527	0.10728825654269204	0.5423601558711559	0.30410764	6.489	0.5957875	CD4	CD4	-0.028532088	0.2956912	0.22058823529411764	0.7612124957868073	0.0	0.033799183	CD19+ B	CD4+/CD25 T Reg	1.0	0.007042022908096407	17.608295	2.4380064	0.22058823529411764	True
256	HLA-DQB1	HLA-DQB1	-0.2182715	1.8650004	0.8421052631578947	0.038424736807029694	0.31624673621160543	0.22277051	6.489	0.5957875	CD4	CD4	-0.028532088	0.2956912	0.22058823529411764	0.7612124957868073	0.0	0.033799183	CD19+ B	CD4+/CD25 T Reg	1.0	0.007042022908096407	8.894551	2.4380064	0.22058823529411764	True
257	HLA-DPB1	HLA-DPB1	-0.036313534	2.9397588	0.8736842105263158	0.08338304612378722	0.5020033990539239	0.21323624	6.489	0.5957875	CD4	CD4	-0.028532088	0.2956912	0.22058823529411764	0.7612124957868073	0.0	0.033799183	CD19+ B	CD4+/CD25 T Reg	1.0	0.007042022908096407	15.027288	2.4380064	0.22058823529411764	True
258	HLA-DPA1	HLA-DPA1	-0.34747934	2.8664742	0.9263157894736842	0.6955745453873747	0.478174623003598	0.15815225	6.489	0.5957875	CD4	CD4	-0.028532088	0.2956912	0.22058823529411764	0.7612124957868073	0.0	0.033799183	CD19+ B	CD4+/CD25 T Reg	1.0	0.007042022908096407	15.136278	2.4380064	0.22058823529411764	True
259	HLA-DMA	HLA-DMA	0.29593349	1.675547	0.8105263157894737	0.00025867996702020566	0.2840191152991394	0.37815258	6.489	0.5957875	CD4	CD4	-0.028532088	0.2956912	0.22058823529411764	0.7612124957868073	0.0	0.033799183	CD19+ B	CD4+/CD25 T Reg	1.0	0.007042022908096407	7.3444376	2.4380064	0.22058823529411764	True
260	HLA-DMB	HLA-DMB	0.30508757	1.1237264	0.5684210526315789	0.040970727337867885	0.18192325464111592	0.21737263	6.489	0.5957875	CD4	CD4	-0.028532088	0.2956912	0.22058823529411764	0.7612124957868073	0.0	0.033799183	CD19+ B	CD4+/CD25 T Reg	0.9999999963484195	0.007042022908096407	4.388339	2.4380064	0.22058823529411764	True
261	HLA-DRB5	HLA-DRB5	-0.06636286	2.732053	0.9578947368421052	0.05746611097674977	0.45012714188180125	0.31329048	6.489	0.5957875	CD4	CD4	-0.028532088	0.2956912	0.22058823529411764	0.7612124957868073	0.0	0.033799183	CD19+ B	CD4+/CD25 T Reg	1.0	0.007042022908096407	13.273344	2.4380064	0.22058823529411764	True
262	IL16	IL16	0.00385499	0.4097368	0.2736842105263158	0.942353929252483	0.040992450151630395	-0.0067114653	6.489	0.5957875	CD4	CD4	-0.028532088	0.2956912	0.22058823529411764	0.7612124957868073	0.0	0.033799183	CD19+ B	CD4+/CD25 T Reg	0.03614095059866645	0.007042022908096407	4.1250343	2.4380064	0.22058823529411764	True
263	HLA-DRA	HLA-DRA	0.0033774376	3.3732631	0.9052631578947369	0.07127881688767264	0.5784019115299139	0.2619222	6.489	0.5957875	LAG3	LAG3	0.17221232	0.11414705	0.07352941176470588	0.6278837673203445	0.0	0.15850334	CD19+ B	CD4+/CD25 T Reg	1.0	1.7153847696253903e-05	17.527489	0.86704636	0.0	False
264	HLA-DQA2	HLA-DQA2	-0.12849092	1.8596526	0.8526315789473684	0.01764846111024256	0.3155339949850162	0.27497602	6.489	0.5957875	LAG3	LAG3	0.17221232	0.11414705	0.07352941176470588	0.6278837673203445	0.0	0.15850334	CD19+ B	CD4+/CD25 T Reg	1.0	1.7153847696253903e-05	7.4193964	0.86704636	0.0	False
265	HLA-DQA1	HLA-DQA1	-0.21188354	2.2988627	0.8842105263157894	0.008209491556694376	0.3924911506068412	0.31521	6.489	0.5957875	LAG3	LAG3	0.17221232	0.11414705	0.07352941176470588	0.6278837673203445	0.0	0.15850334	CD19+ B	CD4+/CD25 T Reg	1.0	1.7153847696253903e-05	9.060017	0.86704636	0.0	False
266	HLA-DRB1	HLA-DRB1	-0.16222143	3.3167157	0.9789473684210527	0.10728825654269204	0.5423601558711559	0.30410764	6.489	0.5957875	LAG3	LAG3	0.17221232	0.11414705	0.07352941176470588	0.6278837673203445	0.0	0.15850334	CD19+ B	CD4+/CD25 T Reg	1.0	1.7153847696253903e-05	17.608295	0.86704636	0.0	False
267	HLA-DQB1	HLA-DQB1	-0.2182715	1.8650004	0.8421052631578947	0.038424736807029694	0.31624673621160543	0.22277051	6.489	0.5957875	LAG3	LAG3	0.17221232	0.11414705	0.07352941176470588	0.6278837673203445	0.0	0.15850334	CD19+ B	CD4+/CD25 T Reg	1.0	1.7153847696253903e-05	8.894551	0.86704636	0.0	False
268	HLA-DPB1	HLA-DPB1	-0.036313534	2.9397588	0.8736842105263158	0.08338304612378722	0.5020033990539239	0.21323624	6.489	0.5957875	LAG3	LAG3	0.17221232	0.11414705	0.07352941176470588	0.6278837673203445	0.0	0.15850334	CD19+ B	CD4+/CD25 T Reg	1.0	1.7153847696253903e-05	15.027288	0.86704636	0.0	False
269	HLA-DPA1	HLA-DPA1	-0.34747934	2.8664742	0.9263157894736842	0.6955745453873747	0.478174623003598	0.15815225	6.489	0.5957875	LAG3	LAG3	0.17221232	0.11414705	0.07352941176470588	0.6278837673203445	0.0	0.15850334	CD19+ B	CD4+/CD25 T Reg	1.0	1.7153847696253903e-05	15.136278	0.86704636	0.0	False
270	HLA-DRB5	HLA-DRB5	-0.06636286	2.732053	0.9578947368421052	0.05746611097674977	0.45012714188180125	0.31329048	6.489	0.5957875	LAG3	LAG3	0.17221232	0.11414705	0.07352941176470588	0.6278837673203445	0.0	0.15850334	CD19+ B	CD4+/CD25 T Reg	1.0	1.7153847696253903e-05	13.273344	0.86704636	0.0	False
271	LGALS3	LGALS3	-0.99056804	0.4082737	0.2736842105263158	1.276625984382038e-05	0.03440437772381935	-0.45523474	6.489	0.5957875	LAG3	LAG3	0.17221232	0.11414705	0.07352941176470588	0.6278837673203445	0.0	0.15850334	CD19+ B	CD4+/CD25 T Reg	0.03492564166596867	1.7153847696253903e-05	4.770398	0.86704636	0.0	False
272	ANXA1	ANXA1	-2.0402393	0.19061051	0.1368421052631579	5.12131361945374e-19	0.0	-0.8954702	6.489	0.5957875	FPR1	FPR1	-0.47243354	0.0	0.0	0.19054688437644773	0.0	-0.30293918	CD19+ B	CD4+/CD25 T Reg	1.8615760508662315e-05	0.0	11.755939	0.66589344	0.0	False
273	GNAI2	GNAI2	-0.7408717	0.2679158	0.18947368421052632	0.00022466952095581314	0.0	-0.41053572	6.489	0.5957875	FPR1	FPR1	-0.47243354	0.0	0.0	0.19054688437644773	0.0	-0.30293918	CD19+ B	CD4+/CD25 T Reg	0.00047795168865613185	0.0	4.66732	0.66589344	0.0	False
274	LCK	LCK	-1.0513554	0.1928	0.12631578947368421	0.0005796951098404385	0.0	-0.41004944	6.489	0.5957875	CD8A	CD8A_CD8B	-0.08773458	0.11925	0.07352941176470588	0.7972792936599571	0.0	-0.056970105	CD19+ B	CD4+/CD25 T Reg	2.0588629635242588e-05	2.107466938714587e-05	8.552524	2.1620398	0.0	False
275	CD40LG	CD40LG	-0.33146015	0.0	0.0	0.2997726149043566	0.0	-0.24146321	6.489	0.5957875	CD40	CD40	-0.4207264	0.0	0.0	0.17641376430173494	0.0	-0.30672473	CD19+ B	CD4+/CD25 T Reg	0.0	0.0	1.5392219	0.74654716	0.0	False
276	TNFSF13B	TNFSF13B	-0.76500374	0.0	0.0	0.003691593938127565	0.0	-0.4270207	6.489	0.5957875	CD40	CD40	-0.4207264	0.0	0.0	0.17641376430173494	0.0	-0.30672473	CD19+ B	CD4+/CD25 T Reg	0.0	0.0	1.1739753	0.74654716	0.0	False
277	LTB	LTB	1.4252887	2.7988205	0.7894736842105263	1.1543868371706266e-09	0.49031053405248615	0.58608866	6.489	0.5957875	CD40	CD40	-0.4207264	0.0	0.0	0.17641376430173494	0.0	-0.30672473	CD19+ B	CD4+/CD25 T Reg	1.0	0.0	22.198324	0.74654716	0.0	False
278	CD40LG	CD40LG	-0.33146015	0.0	0.0	0.2997726149043566	0.0	-0.24146321	6.489	0.5957875	CD53	CD53	-0.020973444	1.490941	0.7794117647058824	0.8565099165049683	0.25078017879960923	0.009044547	CD19+ B	CD4+/CD25 T Reg	0.0	1.0	1.5392219	14.480906	0.0	False
279	ICAM4	ICAM4	-0.8154554	0.023642108	0.021052631578947368	0.040970727337867885	0.0	-0.33583894	6.489	0.5957875	ITGB2	ITGB2	-0.47439456	1.1274558	0.6029411764705882	0.0022154638180147354	0.17974650012613513	-0.37979105	CD19+ B	CD4+/CD25 T Reg	1.8520738533653973e-09	0.999999934434377	1.2610252	12.169357	0.0	False
280	S100A8	S100A8	-0.9559684	0.0	0.0	0.02253504806731025	0.0	-0.36308083	6.489	0.5957875	ITGB2	ITGB2	-0.47439456	1.1274558	0.6029411764705882	0.0022154638180147354	0.17974650012613513	-0.37979105	CD19+ B	CD4+/CD25 T Reg	0.0	0.999999934434377	1.0063224	12.169357	0.0	False
281	S100A9	S100A9	-2.3819537	0.06976842	0.05263157894736842	2.466483776403376e-09	0.0	-0.64199376	6.489	0.5957875	ITGB2	ITGB2	-0.47439456	1.1274558	0.6029411764705882	0.0022154638180147354	0.17974650012613513	-0.37979105	CD19+ B	CD4+/CD25 T Reg	3.202280103060996e-08	0.999999934434377	3.6253204	12.169357	0.0	False
282	SPON2	SPON2	-0.6628852	0.0	0.0	0.16946636492325529	0.0	-0.27097833	6.489	0.5957875	ITGB2	ITGB2	-0.47439456	1.1274558	0.6029411764705882	0.0022154638180147354	0.17974650012613513	-0.37979105	CD19+ B	CD4+/CD25 T Reg	0.0	0.999999934434377	2.510991	12.169357	0.0	False
283	ICAM4	ICAM4	-0.8154554	0.023642108	0.021052631578947368	0.040970727337867885	0.0	-0.33583894	6.489	0.5957875	ITGA4	ITGA4	-0.08546358	0.26502937	0.16176470588235295	0.2615310528279414	0.0	-0.14260367	CD19+ B	CD4+/CD25 T Reg	1.8520738533653973e-09	0.0030705064048474396	1.2610252	3.9564362	0.0	False
284	SPON2	SPON2	-0.6628852	0.0	0.0	0.16946636492325529	0.0	-0.27097833	6.489	0.5957875	ITGA4	ITGA4	-0.08546358	0.26502937	0.16176470588235295	0.2615310528279414	0.0	-0.14260367	CD19+ B	CD4+/CD25 T Reg	0.0	0.0030705064048474396	2.510991	3.9564362	0.0	False
285	TNFSF13B	TNFSF13B	-0.76500374	0.0	0.0	0.003691593938127565	0.0	-0.4270207	6.489	0.5957875	TNFRSF13B	TNFRSF13B	-0.49032283	0.0	0.0	0.22949104031364875	0.0	-0.28712595	CD19+ B	CD4+/CD25 T Reg	0.0	0.0	1.1739753	1.0129135	0.0	False
286	TNFSF13B	TNFSF13B	-0.76500374	0.0	0.0	0.003691593938127565	0.0	-0.4270207	6.489	0.5957875	HLA-DPB1	HLA-DPB1	-3.8635974	0.4968235	0.25	2.951918993993391e-21	0.01115349071776817	-1.1704303	CD19+ B	CD4+/CD25 T Reg	0.0	0.2791671232995886	1.1739753	15.027288	0.0	False
287	TNFSF13B	TNFSF13B	-0.76500374	0.0	0.0	0.003691593938127565	0.0	-0.4270207	6.489	0.5957875	TNFRSF17	TNFRSF17	-0.7367615	0.0	0.0	0.4398167164246647	0.0	-0.22234248	CD19+ B	CD4+/CD25 T Reg	0.0	0.0	1.1739753	1.3525252	0.0	False
288	MIF	MIF	0.925364	1.4284213	0.7473684210526316	5.296232530518328e-10	0.22310833830145882	0.6362994	6.489	0.5957875	CD74	CD74_CXCR4	-2.843997	1.8832941	0.7941176470588235	6.004335716597442e-22	0.3079634815587321	-1.1790037	CD19+ B	CD4+/CD25 T Reg	1.0	1.0	10.280284	27.658499	0.25	True
289	TIMP1	TIMP1	-2.0047565	0.23694736	0.14736842105263157	3.574267911027413e-18	0.0	-0.86640024	6.489	0.5957875	CD63	CD63	-1.0560038	0.4396912	0.27941176470588236	3.758885386901382e-06	0.04819694934804697	-0.5574901	CD19+ B	CD4+/CD25 T Reg	0.0001406076461785671	0.1321171169834574	8.21389	9.10228	0.0	False
290	GNAI2	GNAI2	-0.7408717	0.2679158	0.18947368421052632	0.00022466952095581314	0.0	-0.41053572	6.489	0.5957875	S1PR5	S1PR5	-0.19023511	0.020676471	0.014705882352941176	0.6694090140617734	0.0	-0.14302164	CD19+ B	CD4+/CD25 T Reg	0.00047795168865613185	2.696944005169658e-07	4.66732	1.2802234	0.0	False
291	GNAI2	GNAI2	-0.7408717	0.2679158	0.18947368421052632	0.00022466952095581314	0.0	-0.41053572	6.489	0.5957875	S1PR4	S1PR4	0.8447877	1.2635443	0.6617647058823529	0.00021082597286363643	0.18787564292001885	0.5156219	CD19+ B	CD4+/CD25 T Reg	0.00047795168865613185	0.999999999969727	4.66732	9.375141	0.0	False
292	C1QA	C1QA	-1.999681	0.0	0.0	0.004350895458924994	0.0	-0.41193423	6.489	0.5957875	CD33	CD33	-1.050268	0.018132353	0.014705882352941176	0.0005676899010884256	0.0	-0.5180438	CD19+ B	CD4+/CD25 T Reg	0.0	2.3843200517523213e-07	2.0300746	1.3432741	0.0	False
293	C1QB	C1QB	-1.179281	0.0	0.0	0.17765919610093928	0.0	-0.26692903	6.489	0.5957875	CD33	CD33	-1.050268	0.018132353	0.014705882352941176	0.0005676899010884256	0.0	-0.5180438	CD19+ B	CD4+/CD25 T Reg	0.0	2.3843200517523213e-07	0.8700664	1.3432741	0.0	False
294	HLA-DRA	HLA-DRA	-1.5700426	2.4002306	0.8461538461538461	0.13431587077578247	0.4028355902327816	-0.24449466	6.489	0.5957875	CD4	CD4	-0.028532088	0.2956912	0.22058823529411764	0.7612124957868073	0.0	0.033799183	CD34+	CD4+/CD25 T Reg	0.9999999999999986	0.007042022908096407	17.527489	2.4380064	0.22058823529411764	True
295	HLA-DQA2	HLA-DQA2	-2.317143	0.41523075	0.3076923076923077	0.005818259316169363	0.037101249142167066	-0.78915703	6.489	0.5957875	CD4	CD4	-0.028532088	0.2956912	0.22058823529411764	0.7612124957868073	0.0	0.033799183	CD34+	CD4+/CD25 T Reg	0.269868332115452	0.007042022908096407	7.4193964	2.4380064	0.22058823529411764	True
296	HLA-DQA1	HLA-DQA1	-2.5378752	0.69861543	0.46153846153846156	0.016119530398441852	0.04630914050338985	-0.69454384	6.489	0.5957875	CD4	CD4	-0.028532088	0.2956912	0.22058823529411764	0.7612124957868073	0.0	0.033799183	CD34+	CD4+/CD25 T Reg	0.7264231337010858	0.007042022908096407	9.060017	2.4380064	0.22058823529411764	True
297	HLA-DRB1	HLA-DRB1	-2.0682547	1.857231	0.8461538461538461	0.008003071621891142	0.28598398351785026	-0.5738431	6.489	0.5957875	CD4	CD4	-0.028532088	0.2956912	0.22058823529411764	0.7612124957868073	0.0	0.033799183	CD34+	CD4+/CD25 T Reg	0.9999999873021373	0.007042022908096407	17.608295	2.4380064	0.22058823529411764	True
298	HLA-DQB1	HLA-DQB1	-1.5925897	0.9039231	0.5384615384615384	0.08602760707847078	0.14389737338334452	-0.47199386	6.489	0.5957875	CD4	CD4	-0.028532088	0.2956912	0.22058823529411764	0.7612124957868073	0.0	0.033799183	CD34+	CD4+/CD25 T Reg	0.9308902264896468	0.007042022908096407	8.894551	2.4380064	0.22058823529411764	True
299	HLA-DPB1	HLA-DPB1	-2.2407284	1.5571539	0.6923076923076923	0.017027047481002394	0.2324703369289261	-0.56986463	6.489	0.5957875	CD4	CD4	-0.028532088	0.2956912	0.22058823529411764	0.7612124957868073	0.0	0.033799183	CD34+	CD4+/CD25 T Reg	0.9999908099429375	0.007042022908096407	15.027288	2.4380064	0.22058823529411764	True
300	HLA-DPA1	HLA-DPA1	-2.168492	1.4266155	0.6153846153846154	0.005298383838654582	0.21921714418111315	-0.68458533	6.489	0.5957875	CD4	CD4	-0.028532088	0.2956912	0.22058823529411764	0.7612124957868073	0.0	0.033799183	CD34+	CD4+/CD25 T Reg	0.9999019241990668	0.007042022908096407	15.136278	2.4380064	0.22058823529411764	True
301	HLA-DMA	HLA-DMA	-1.2122005	0.8917693	0.6923076923076923	0.2562663027993932	0.1370010818302993	-0.27604616	6.489	0.5957875	CD4	CD4	-0.028532088	0.2956912	0.22058823529411764	0.7612124957868073	0.0	0.033799183	CD34+	CD4+/CD25 T Reg	0.9236895027091202	0.007042022908096407	7.3444376	2.4380064	0.22058823529411764	True
302	HLA-DMB	HLA-DMB	-1.0599934	0.5192308	0.38461538461538464	0.23762356978469457	0.047580522579441446	-0.354033	6.489	0.5957875	CD4	CD4	-0.028532088	0.2956912	0.22058823529411764	0.7612124957868073	0.0	0.033799183	CD34+	CD4+/CD25 T Reg	0.43359584774959475	0.007042022908096407	4.388339	2.4380064	0.22058823529411764	True
303	HLA-DRB5	HLA-DRB5	-2.3486998	1.0559231	0.6153846153846154	0.0010963215961990306	0.17683772633690953	-0.83294636	6.489	0.5957875	CD4	CD4	-0.028532088	0.2956912	0.22058823529411764	0.7612124957868073	0.0	0.033799183	CD34+	CD4+/CD25 T Reg	0.9835899603683463	0.007042022908096407	13.273344	2.4380064	0.22058823529411764	True
304	IL16	IL16	-0.60192215	0.13261539	0.07692307692307693	0.24121772863222568	0.0	-0.40592942	6.489	0.5957875	CD4	CD4	-0.028532088	0.2956912	0.22058823529411764	0.7612124957868073	0.0	0.033799183	CD34+	CD4+/CD25 T Reg	0.03398888975099203	0.007042022908096407	4.1250343	2.4380064	0.0	False
305	HLA-DRA	HLA-DRA	-1.5700426	2.4002306	0.8461538461538461	0.13431587077578247	0.4028355902327816	-0.24449466	6.489	0.5957875	LAG3	LAG3	0.17221232	0.11414705	0.07352941176470588	0.6278837673203445	0.0	0.15850334	CD34+	CD4+/CD25 T Reg	0.9999999999999986	1.7153847696253903e-05	17.527489	0.86704636	0.0	False
306	HLA-DQA2	HLA-DQA2	-2.317143	0.41523075	0.3076923076923077	0.005818259316169363	0.037101249142167066	-0.78915703	6.489	0.5957875	LAG3	LAG3	0.17221232	0.11414705	0.07352941176470588	0.6278837673203445	0.0	0.15850334	CD34+	CD4+/CD25 T Reg	0.269868332115452	1.7153847696253903e-05	7.4193964	0.86704636	0.0	False
307	HLA-DQA1	HLA-DQA1	-2.5378752	0.69861543	0.46153846153846156	0.016119530398441852	0.04630914050338985	-0.69454384	6.489	0.5957875	LAG3	LAG3	0.17221232	0.11414705	0.07352941176470588	0.6278837673203445	0.0	0.15850334	CD34+	CD4+/CD25 T Reg	0.7264231337010858	1.7153847696253903e-05	9.060017	0.86704636	0.0	False
308	HLA-DRB1	HLA-DRB1	-2.0682547	1.857231	0.8461538461538461	0.008003071621891142	0.28598398351785026	-0.5738431	6.489	0.5957875	LAG3	LAG3	0.17221232	0.11414705	0.07352941176470588	0.6278837673203445	0.0	0.15850334	CD34+	CD4+/CD25 T Reg	0.9999999873021373	1.7153847696253903e-05	17.608295	0.86704636	0.0	False
309	HLA-DQB1	HLA-DQB1	-1.5925897	0.9039231	0.5384615384615384	0.08602760707847078	0.14389737338334452	-0.47199386	6.489	0.5957875	LAG3	LAG3	0.17221232	0.11414705	0.07352941176470588	0.6278837673203445	0.0	0.15850334	CD34+	CD4+/CD25 T Reg	0.9308902264896468	1.7153847696253903e-05	8.894551	0.86704636	0.0	False
310	HLA-DPB1	HLA-DPB1	-2.2407284	1.5571539	0.6923076923076923	0.017027047481002394	0.2324703369289261	-0.56986463	6.489	0.5957875	LAG3	LAG3	0.17221232	0.11414705	0.07352941176470588	0.6278837673203445	0.0	0.15850334	CD34+	CD4+/CD25 T Reg	0.9999908099429375	1.7153847696253903e-05	15.027288	0.86704636	0.0	False
311	HLA-DPA1	HLA-DPA1	-2.168492	1.4266155	0.6153846153846154	0.005298383838654582	0.21921714418111315	-0.68458533	6.489	0.5957875	LAG3	LAG3	0.17221232	0.11414705	0.07352941176470588	0.6278837673203445	0.0	0.15850334	CD34+	CD4+/CD25 T Reg	0.9999019241990668	1.7153847696253903e-05	15.136278	0.86704636	0.0	False
312	HLA-DRB5	HLA-DRB5	-2.3486998	1.0559231	0.6153846153846154	0.0010963215961990306	0.17683772633690953	-0.83294636	6.489	0.5957875	LAG3	LAG3	0.17221232	0.11414705	0.07352941176470588	0.6278837673203445	0.0	0.15850334	CD34+	CD4+/CD25 T Reg	0.9835899603683463	1.7153847696253903e-05	13.273344	0.86704636	0.0	False
313	LGALS3	LGALS3	-1.9730996	0.0	0.0	0.003160537757313883	0.0	-0.8739789	6.489	0.5957875	LAG3	LAG3	0.17221232	0.11414705	0.07352941176470588	0.6278837673203445	0.0	0.15850334	CD34+	CD4+/CD25 T Reg	0.0	1.7153847696253903e-05	4.770398	0.86704636	0.0	False
314	ANXA1	ANXA1	0.6052816	1.6836923	0.7692307692307693	0.050517603180508415	0.3067884208297819	0.52373725	6.489	0.5957875	FPR1	FPR1	-0.47243354	0.0	0.0	0.19054688437644773	0.0	-0.30293918	CD34+	CD4+/CD25 T Reg	0.9999993047017744	0.0	11.755939	0.66589344	0.0	False
315	GNAI2	GNAI2	-0.93541634	0.18353847	0.15384615384615385	0.08923834845326864	0.0	-0.5171491	6.489	0.5957875	FPR1	FPR1	-0.47243354	0.0	0.0	0.19054688437644773	0.0	-0.30293918	CD34+	CD4+/CD25 T Reg	0.054051313877817024	0.0	4.66732	0.66589344	0.0	False
316	LCK	LCK	-0.7927247	0.3016154	0.23076923076923078	0.4576241091953712	0.0	-0.28644657	6.489	0.5957875	CD8A	CD8A_CD8B	-0.08773458	0.11925	0.07352941176470588	0.7972792936599571	0.0	-0.056970105	CD34+	CD4+/CD25 T Reg	0.1355725427671206	2.107466938714587e-05	8.552524	2.1620398	0.0	False
317	CD40LG	CD40LG	-0.29567283	0.0	0.0	0.7188766287465667	0.0	-0.24146324	6.489	0.5957875	CD40	CD40	-0.4207264	0.0	0.0	0.17641376430173494	0.0	-0.30672473	CD34+	CD4+/CD25 T Reg	0.0	0.0	1.5392219	0.74654716	0.0	False
318	TNFSF13B	TNFSF13B	-0.10542172	0.21200001	0.15384615384615385	0.9426081854682872	0.0	-0.054521818	6.489	0.5957875	CD40	CD40	-0.4207264	0.0	0.0	0.17641376430173494	0.0	-0.30672473	CD34+	CD4+/CD25 T Reg	0.06880793824110538	0.0	1.1739753	0.74654716	0.0	False
319	LTB	LTB	-2.0936017	0.8415385	0.46153846153846156	0.00813529921312012	0.05551702956824007	-0.7185593	6.489	0.5957875	CD40	CD40	-0.4207264	0.0	0.0	0.17641376430173494	0.0	-0.30672473	CD34+	CD4+/CD25 T Reg	0.8878034722902108	0.0	22.198324	0.74654716	0.0	False
320	CD40LG	CD40LG	-0.29567283	0.0	0.0	0.7188766287465667	0.0	-0.24146324	6.489	0.5957875	CD53	CD53	-0.020973444	1.490941	0.7794117647058824	0.8565099165049683	0.25078017879960923	0.009044547	CD34+	CD4+/CD25 T Reg	0.0	1.0	1.5392219	14.480906	0.0	False
321	ICAM4	ICAM4	-0.4810951	0.110846154	0.07692307692307693	0.7095796204087297	0.0	-0.19509476	6.489	0.5957875	ITGB2	ITGB2	-0.47439456	1.1274558	0.6029411764705882	0.0022154638180147354	0.17974650012613513	-0.37979105	CD34+	CD4+/CD25 T Reg	0.027523355348057554	0.999999934434377	1.2610252	12.169357	0.0	False
322	S100A8	S100A8	-0.8700273	0.0	0.0	0.4284112725895819	0.0	-0.36308092	6.489	0.5957875	ITGB2	ITGB2	-0.47439456	1.1274558	0.6029411764705882	0.0022154638180147354	0.17974650012613513	-0.37979105	CD34+	CD4+/CD25 T Reg	0.0	0.999999934434377	1.0063224	12.169357	0.0	False
323	S100A9	S100A9	-2.266842	0.07407693	0.07692307692307693	0.04492076622063624	0.0	-0.6383477	6.489	0.5957875	ITGB2	ITGB2	-0.47439456	1.1274558	0.6029411764705882	0.0022154638180147354	0.17974650012613513	-0.37979105	CD34+	CD4+/CD25 T Reg	0.018938409808037605	0.999999934434377	3.6253204	12.169357	0.0	False
324	SPON2	SPON2	-0.07109308	0.20523077	0.15384615384615385	0.6512492478063862	0.0	0.12816402	6.489	0.5957875	ITGB2	ITGB2	-0.47439456	1.1274558	0.6029411764705882	0.0022154638180147354	0.17974650012613513	-0.37979105	CD34+	CD4+/CD25 T Reg	0.06504378318513321	0.999999934434377	2.510991	12.169357	0.0	False
325	ICAM4	ICAM4	-0.4810951	0.110846154	0.07692307692307693	0.7095796204087297	0.0	-0.19509476	6.489	0.5957875	ITGA4	ITGA4	-0.08546358	0.26502937	0.16176470588235295	0.2615310528279414	0.0	-0.14260367	CD34+	CD4+/CD25 T Reg	0.027523355348057554	0.0030705064048474396	1.2610252	3.9564362	0.0	False
326	SPON2	SPON2	-0.07109308	0.20523077	0.15384615384615385	0.6512492478063862	0.0	0.12816402	6.489	0.5957875	ITGA4	ITGA4	-0.08546358	0.26502937	0.16176470588235295	0.2615310528279414	0.0	-0.14260367	CD34+	CD4+/CD25 T Reg	0.06504378318513321	0.0030705064048474396	2.510991	3.9564362	0.0	False
327	TNFSF13B	TNFSF13B	-0.10542172	0.21200001	0.15384615384615385	0.9426081854682872	0.0	-0.054521818	6.489	0.5957875	TNFRSF13B	TNFRSF13B	-0.49032283	0.0	0.0	0.22949104031364875	0.0	-0.28712595	CD34+	CD4+/CD25 T Reg	0.06880793824110538	0.0	1.1739753	1.0129135	0.0	False
328	TNFSF13B	TNFSF13B	-0.10542172	0.21200001	0.15384615384615385	0.9426081854682872	0.0	-0.054521818	6.489	0.5957875	HLA-DPB1	HLA-DPB1	-3.8635974	0.4968235	0.25	2.951918993993391e-21	0.01115349071776817	-1.1704303	CD34+	CD4+/CD25 T Reg	0.06880793824110538	0.2791671232995886	1.1739753	15.027288	0.0	False
329	TNFSF13B	TNFSF13B	-0.10542172	0.21200001	0.15384615384615385	0.9426081854682872	0.0	-0.054521818	6.489	0.5957875	TNFRSF17	TNFRSF17	-0.7367615	0.0	0.0	0.4398167164246647	0.0	-0.22234248	CD34+	CD4+/CD25 T Reg	0.06880793824110538	0.0	1.1739753	1.3525252	0.0	False
330	MIF	MIF	0.4285332	1.2953846	0.7692307692307693	0.09294823284407454	0.2479966147243115	0.48568186	6.489	0.5957875	CD74	CD74_CXCR4	-2.843997	1.8832941	0.7941176470588235	6.004335716597442e-22	0.3079634815587321	-1.1790037	CD34+	CD4+/CD25 T Reg	0.9992142978477149	1.0	10.280284	27.658499	0.25	True
331	TIMP1	TIMP1	-1.7353225	0.40869233	0.3076923076923077	0.008826215343583247	0.04249499427523506	-0.7156283	6.489	0.5957875	CD63	CD63	-1.0560038	0.4396912	0.27941176470588236	3.758885386901382e-06	0.04819694934804697	-0.5574901	CD34+	CD4+/CD25 T Reg	0.26068012058625945	0.1321171169834574	8.21389	9.10228	0.27941176470588236	True
332	GNAI2	GNAI2	-0.93541634	0.18353847	0.15384615384615385	0.08923834845326864	0.0	-0.5171491	6.489	0.5957875	S1PR5	S1PR5	-0.19023511	0.020676471	0.014705882352941176	0.6694090140617734	0.0	-0.14302164	CD34+	CD4+/CD25 T Reg	0.054051313877817024	2.696944005169658e-07	4.66732	1.2802234	0.0	False
333	GNAI2	GNAI2	-0.93541634	0.18353847	0.15384615384615385	0.08923834845326864	0.0	-0.5171491	6.489	0.5957875	S1PR4	S1PR4	0.8447877	1.2635443	0.6617647058823529	0.00021082597286363643	0.18787564292001885	0.5156219	CD34+	CD4+/CD25 T Reg	0.054051313877817024	0.999999999969727	4.66732	9.375141	0.0	False
334	C1QA	C1QA	-1.864391	0.0	0.0	0.3222271366488636	0.0	-0.4119344	6.489	0.5957875	CD33	CD33	-1.050268	0.018132353	0.014705882352941176	0.0005676899010884256	0.0	-0.5180438	CD34+	CD4+/CD25 T Reg	0.0	2.3843200517523213e-07	2.0300746	1.3432741	0.0	False
335	C1QB	C1QB	-1.0797653	0.0	0.0	0.6398212569613579	0.0	-0.2669287	6.489	0.5957875	CD33	CD33	-1.050268	0.018132353	0.014705882352941176	0.0005676899010884256	0.0	-0.5180438	CD34+	CD4+/CD25 T Reg	0.0	2.3843200517523213e-07	0.8700664	1.3432741	0.0	False
336	HLA-DRA	HLA-DRA	-4.3847003	0.22509676	0.0967741935483871	4.214728973667516e-12	0.0	-1.3765483	6.489	0.5957875	CD4	CD4	-0.028532088	0.2956912	0.22058823529411764	0.7612124957868073	0.0	0.033799183	CD56+ NK	CD4+/CD25 T Reg	0.014703751691786724	0.007042022908096407	17.527489	2.4380064	0.0	False
337	HLA-DQA2	HLA-DQA2	-2.9166355	0.117870964	0.06451612903225806	6.260898268175955e-08	0.0	-1.0082278	6.489	0.5957875	CD4	CD4	-0.028532088	0.2956912	0.22058823529411764	0.7612124957868073	0.0	0.033799183	CD56+ NK	CD4+/CD25 T Reg	0.0024867406109451364	0.007042022908096407	7.4193964	2.4380064	0.0	False
338	HLA-DQA1	HLA-DQA1	-3.7288918	0.11245161	0.06451612903225806	7.2493378896619086e-09	0.0	-1.064412	6.489	0.5957875	CD4	CD4	-0.028532088	0.2956912	0.22058823529411764	0.7612124957868073	0.0	0.033799183	CD56+ NK	CD4+/CD25 T Reg	0.0022512525543536763	0.007042022908096407	9.060017	2.4380064	0.0	False
339	HLA-DRB1	HLA-DRB1	-4.013947	0.54993546	0.3225806451612903	5.51568796716517e-12	0.05241562686304706	-1.3602448	6.489	0.5957875	CD4	CD4	-0.028532088	0.2956912	0.22058823529411764	0.7612124957868073	0.0	0.033799183	CD56+ NK	CD4+/CD25 T Reg	0.39470169252922355	0.007042022908096407	17.608295	2.4380064	0.22058823529411764	True
340	HLA-DQB1	HLA-DQB1	-2.6248589	0.24651614	0.12903225806451613	2.636823011505584e-07	0.0	-0.947235	6.489	0.5957875	CD4	CD4	-0.028532088	0.2956912	0.22058823529411764	0.7612124957868073	0.0	0.033799183	CD56+ NK	CD4+/CD25 T Reg	0.020085863262005104	0.007042022908096407	8.894551	2.4380064	0.0	False
341	HLA-DPB1	HLA-DPB1	-3.863885	0.4276774	0.22580645161290322	2.2684428496419513e-10	0.0	-1.2095951	6.489	0.5957875	CD4	CD4	-0.028532088	0.2956912	0.22058823529411764	0.7612124957868073	0.0	0.033799183	CD56+ NK	CD4+/CD25 T Reg	0.16199780084130605	0.007042022908096407	15.027288	2.4380064	0.22058823529411764	True
342	HLA-DPA1	HLA-DPA1	-3.8244956	0.45461285	0.25806451612903225	1.0719097781284577e-10	0.02860610360027862	-1.2534908	6.489	0.5957875	CD4	CD4	-0.028532088	0.2956912	0.22058823529411764	0.7612124957868073	0.0	0.033799183	CD56+ NK	CD4+/CD25 T Reg	0.20388343592596903	0.007042022908096407	15.136278	2.4380064	0.22058823529411764	True
343	HLA-DMA	HLA-DMA	-2.084528	0.25174192	0.16129032258064516	1.433479773657231e-05	0.0	-0.81025976	6.489	0.5957875	CD4	CD4	-0.028532088	0.2956912	0.22058823529411764	0.7612124957868073	0.0	0.033799183	CD56+ NK	CD4+/CD25 T Reg	0.021627586442075988	0.007042022908096407	7.3444376	2.4380064	0.0	False
344	HLA-DMB	HLA-DMB	-1.761682	0.11364516	0.06451612903225806	0.00012309034433002737	0.0	-0.73741686	6.489	0.5957875	CD4	CD4	-0.028532088	0.2956912	0.22058823529411764	0.7612124957868073	0.0	0.033799183	CD56+ NK	CD4+/CD25 T Reg	0.0023013087015201763	0.007042022908096407	4.388339	2.4380064	0.0	False
345	HLA-DRB5	HLA-DRB5	-3.4867773	0.32787097	0.1935483870967742	1.2103382944058604e-11	0.0	-1.3308319	6.489	0.5957875	CD4	CD4	-0.028532088	0.2956912	0.22058823529411764	0.7612124957868073	0.0	0.033799183	CD56+ NK	CD4+/CD25 T Reg	0.05781297790515312	0.007042022908096407	13.273344	2.4380064	0.0	False
346	IL16	IL16	0.29954815	0.5117742	0.2903225806451613	0.5878624625970292	0.05569040110390487	0.14028238	6.489	0.5957875	CD4	CD4	-0.028532088	0.2956912	0.22058823529411764	0.7612124957868073	0.0	0.033799183	CD56+ NK	CD4+/CD25 T Reg	0.3115106823535061	0.007042022908096407	4.1250343	2.4380064	0.22058823529411764	True
347	HLA-DRA	HLA-DRA	-4.3847003	0.22509676	0.0967741935483871	4.214728973667516e-12	0.0	-1.3765483	6.489	0.5957875	LAG3	LAG3	0.17221232	0.11414705	0.07352941176470588	0.6278837673203445	0.0	0.15850334	CD56+ NK	CD4+/CD25 T Reg	0.014703751691786724	1.7153847696253903e-05	17.527489	0.86704636	0.0	False
348	HLA-DQA2	HLA-DQA2	-2.9166355	0.117870964	0.06451612903225806	6.260898268175955e-08	0.0	-1.0082278	6.489	0.5957875	LAG3	LAG3	0.17221232	0.11414705	0.07352941176470588	0.6278837673203445	0.0	0.15850334	CD56+ NK	CD4+/CD25 T Reg	0.0024867406109451364	1.7153847696253903e-05	7.4193964	0.86704636	0.0	False
349	HLA-DQA1	HLA-DQA1	-3.7288918	0.11245161	0.06451612903225806	7.2493378896619086e-09	0.0	-1.064412	6.489	0.5957875	LAG3	LAG3	0.17221232	0.11414705	0.07352941176470588	0.6278837673203445	0.0	0.15850334	CD56+ NK	CD4+/CD25 T Reg	0.0022512525543536763	1.7153847696253903e-05	9.060017	0.86704636	0.0	False
350	HLA-DRB1	HLA-DRB1	-4.013947	0.54993546	0.3225806451612903	5.51568796716517e-12	0.05241562686304706	-1.3602448	6.489	0.5957875	LAG3	LAG3	0.17221232	0.11414705	0.07352941176470588	0.6278837673203445	0.0	0.15850334	CD56+ NK	CD4+/CD25 T Reg	0.39470169252922355	1.7153847696253903e-05	17.608295	0.86704636	0.0	False
351	HLA-DQB1	HLA-DQB1	-2.6248589	0.24651614	0.12903225806451613	2.636823011505584e-07	0.0	-0.947235	6.489	0.5957875	LAG3	LAG3	0.17221232	0.11414705	0.07352941176470588	0.6278837673203445	0.0	0.15850334	CD56+ NK	CD4+/CD25 T Reg	0.020085863262005104	1.7153847696253903e-05	8.894551	0.86704636	0.0	False
352	HLA-DPB1	HLA-DPB1	-3.863885	0.4276774	0.22580645161290322	2.2684428496419513e-10	0.0	-1.2095951	6.489	0.5957875	LAG3	LAG3	0.17221232	0.11414705	0.07352941176470588	0.6278837673203445	0.0	0.15850334	CD56+ NK	CD4+/CD25 T Reg	0.16199780084130605	1.7153847696253903e-05	15.027288	0.86704636	0.0	False
353	HLA-DPA1	HLA-DPA1	-3.8244956	0.45461285	0.25806451612903225	1.0719097781284577e-10	0.02860610360027862	-1.2534908	6.489	0.5957875	LAG3	LAG3	0.17221232	0.11414705	0.07352941176470588	0.6278837673203445	0.0	0.15850334	CD56+ NK	CD4+/CD25 T Reg	0.20388343592596903	1.7153847696253903e-05	15.136278	0.86704636	0.0	False
354	HLA-DRB5	HLA-DRB5	-3.4867773	0.32787097	0.1935483870967742	1.2103382944058604e-11	0.0	-1.3308319	6.489	0.5957875	LAG3	LAG3	0.17221232	0.11414705	0.07352941176470588	0.6278837673203445	0.0	0.15850334	CD56+ NK	CD4+/CD25 T Reg	0.05781297790515312	1.7153847696253903e-05	13.273344	0.86704636	0.0	False
355	LGALS3	LGALS3	-1.6882176	0.09996774	0.06451612903225806	5.85912565840605e-05	0.0	-0.7714476	6.489	0.5957875	LAG3	LAG3	0.17221232	0.11414705	0.07352941176470588	0.6278837673203445	0.0	0.15850334	CD56+ NK	CD4+/CD25 T Reg	0.001783784936392769	1.7153847696253903e-05	4.770398	0.86704636	0.0	False
356	ANXA1	ANXA1	0.47584295	1.4673226	0.6774193548387096	0.05652089808407055	0.21492141647754964	0.31807297	6.489	0.5957875	FPR1	FPR1	-0.47243354	0.0	0.0	0.19054688437644773	0.0	-0.30293918	CD56+ NK	CD4+/CD25 T Reg	0.9999998547687244	0.0	11.755939	0.66589344	0.0	False
357	GNAI2	GNAI2	-0.36696744	0.37303224	0.22580645161290322	0.1849919473097955	0.0	-0.27771857	6.489	0.5957875	FPR1	FPR1	-0.47243354	0.0	0.0	0.19054688437644773	0.0	-0.30293918	CD56+ NK	CD4+/CD25 T Reg	0.09548149899594888	0.0	4.66732	0.66589344	0.0	False
358	LCK	LCK	0.7506505	1.036871	0.5161290322580645	0.011236907996171514	0.18974418979162827	0.5487251	6.489	0.5957875	CD8A	CD8A_CD8B	-0.08773458	0.11925	0.07352941176470588	0.7972792936599571	0.0	-0.056970105	CD56+ NK	CD4+/CD25 T Reg	0.9953028219764197	2.107466938714587e-05	8.552524	2.1620398	0.0	False
359	CD40LG	CD40LG	-0.030732453	0.09067742	0.06451612903225806	0.9449513872457596	0.0	0.0069353115	6.489	0.5957875	CD40	CD40	-0.4207264	0.0	0.0	0.17641376430173494	0.0	-0.30672473	CD56+ NK	CD4+/CD25 T Reg	0.001495238998438606	0.0	1.5392219	0.74654716	0.0	False
360	TNFSF13B	TNFSF13B	-0.70705533	0.0	0.0	0.11474896109753685	0.0	-0.42702028	6.489	0.5957875	CD40	CD40	-0.4207264	0.0	0.0	0.17641376430173494	0.0	-0.30672473	CD56+ NK	CD4+/CD25 T Reg	0.0	0.0	1.1739753	0.74654716	0.0	False
361	LTB	LTB	-0.37425637	1.7996452	0.6774193548387096	0.6980597604998834	0.26768377722643605	-0.07992294	6.489	0.5957875	CD40	CD40	-0.4207264	0.0	0.0	0.17641376430173494	0.0	-0.30672473	CD56+ NK	CD4+/CD25 T Reg	0.999999999999302	0.0	22.198324	0.74654716	0.0	False
362	CD40LG	CD40LG	-0.030732453	0.09067742	0.06451612903225806	0.9449513872457596	0.0	0.0069353115	6.489	0.5957875	CD53	CD53	-0.020973444	1.490941	0.7794117647058824	0.8565099165049683	0.25078017879960923	0.009044547	CD56+ NK	CD4+/CD25 T Reg	0.001495238998438606	1.0	1.5392219	14.480906	0.0	False
363	ICAM4	ICAM4	-0.8211768	0.0	0.0	0.19512742299495733	0.0	-0.37399602	6.489	0.5957875	ITGB2	ITGB2	-0.47439456	1.1274558	0.6029411764705882	0.0022154638180147354	0.17974650012613513	-0.37979105	CD56+ NK	CD4+/CD25 T Reg	0.0	0.999999934434377	1.2610252	12.169357	0.0	False
364	S100A8	S100A8	-0.7427792	0.04616129	0.03225806451612903	0.34775006325414526	0.0	-0.29099062	6.489	0.5957875	ITGB2	ITGB2	-0.47439456	1.1274558	0.6029411764705882	0.0022154638180147354	0.17974650012613513	-0.37979105	CD56+ NK	CD4+/CD25 T Reg	0.0006176849278148616	0.999999934434377	1.0063224	12.169357	0.0	False
365	S100A9	S100A9	-2.4681625	0.0	0.0	0.0002956108632728008	0.0	-0.7010439	6.489	0.5957875	ITGB2	ITGB2	-0.47439456	1.1274558	0.6029411764705882	0.0022154638180147354	0.17974650012613513	-0.37979105	CD56+ NK	CD4+/CD25 T Reg	0.0	0.999999934434377	3.6253204	12.169357	0.0	False
366	SPON2	SPON2	2.8781862	1.6563227	0.7096774193548387	8.126648394772785e-11	0.2710548613325324	2.9503126	6.489	0.5957875	ITGB2	ITGB2	-0.47439456	1.1274558	0.6029411764705882	0.0022154638180147354	0.17974650012613513	-0.37979105	CD56+ NK	CD4+/CD25 T Reg	0.9999999997830865	0.999999934434377	2.510991	12.169357	0.6029411764705882	True
367	ICAM4	ICAM4	-0.8211768	0.0	0.0	0.19512742299495733	0.0	-0.37399602	6.489	0.5957875	ITGA4	ITGA4	-0.08546358	0.26502937	0.16176470588235295	0.2615310528279414	0.0	-0.14260367	CD56+ NK	CD4+/CD25 T Reg	0.0	0.0030705064048474396	1.2610252	3.9564362	0.0	False
368	SPON2	SPON2	2.8781862	1.6563227	0.7096774193548387	8.126648394772785e-11	0.2710548613325324	2.9503126	6.489	0.5957875	ITGA4	ITGA4	-0.08546358	0.26502937	0.16176470588235295	0.2615310528279414	0.0	-0.14260367	CD56+ NK	CD4+/CD25 T Reg	0.9999999997830865	0.0030705064048474396	2.510991	3.9564362	0.0	False
369	TNFSF13B	TNFSF13B	-0.70705533	0.0	0.0	0.11474896109753685	0.0	-0.42702028	6.489	0.5957875	TNFRSF13B	TNFRSF13B	-0.49032283	0.0	0.0	0.22949104031364875	0.0	-0.28712595	CD56+ NK	CD4+/CD25 T Reg	0.0	0.0	1.1739753	1.0129135	0.0	False
370	TNFSF13B	TNFSF13B	-0.70705533	0.0	0.0	0.11474896109753685	0.0	-0.42702028	6.489	0.5957875	HLA-DPB1	HLA-DPB1	-3.8635974	0.4968235	0.25	2.951918993993391e-21	0.01115349071776817	-1.1704303	CD56+ NK	CD4+/CD25 T Reg	0.0	0.2791671232995886	1.1739753	15.027288	0.0	False
371	TNFSF13B	TNFSF13B	-0.70705533	0.0	0.0	0.11474896109753685	0.0	-0.42702028	6.489	0.5957875	TNFRSF17	TNFRSF17	-0.7367615	0.0	0.0	0.4398167164246647	0.0	-0.22234248	CD56+ NK	CD4+/CD25 T Reg	0.0	0.0	1.1739753	1.3525252	0.0	False
372	MIF	MIF	0.32914507	1.0328065	0.5483870967741935	0.19247864361204425	0.1852943502290751	0.18840271	6.489	0.5957875	CD74	CD74_CXCR4	-2.843997	1.8832941	0.7941176470588235	6.004335716597442e-22	0.3079634815587321	-1.1790037	CD56+ NK	CD4+/CD25 T Reg	0.9949654899402122	1.0	10.280284	27.658499	0.25	True
373	TIMP1	TIMP1	-1.3377492	0.511129	0.2903225806451613	0.0007462527480665309	0.052377102916951634	-0.62570083	6.489	0.5957875	CD63	CD63	-1.0560038	0.4396912	0.27941176470588236	3.758885386901382e-06	0.04819694934804697	-0.5574901	CD56+ NK	CD4+/CD25 T Reg	0.3101701768523372	0.1321171169834574	8.21389	9.10228	0.27941176470588236	True
374	GNAI2	GNAI2	-0.36696744	0.37303224	0.22580645161290322	0.1849919473097955	0.0	-0.27771857	6.489	0.5957875	S1PR5	S1PR5	-0.19023511	0.020676471	0.014705882352941176	0.6694090140617734	0.0	-0.14302164	CD56+ NK	CD4+/CD25 T Reg	0.09548149899594888	2.696944005169658e-07	4.66732	1.2802234	0.0	False
375	GNAI2	GNAI2	-0.36696744	0.37303224	0.22580645161290322	0.1849919473097955	0.0	-0.27771857	6.489	0.5957875	S1PR4	S1PR4	0.8447877	1.2635443	0.6617647058823529	0.00021082597286363643	0.18787564292001885	0.5156219	CD56+ NK	CD4+/CD25 T Reg	0.09548149899594888	0.999999999969727	4.66732	9.375141	0.22580645161290322	True
376	C1QA	C1QA	-1.8922762	0.0	0.0	0.12137256850127932	0.0	-0.41193458	6.489	0.5957875	CD33	CD33	-1.050268	0.018132353	0.014705882352941176	0.0005676899010884256	0.0	-0.5180438	CD56+ NK	CD4+/CD25 T Reg	0.0	2.3843200517523213e-07	2.0300746	1.3432741	0.0	False
377	C1QB	C1QB	-1.1000739	0.0	0.0	0.46400223479917024	0.0	-0.2669287	6.489	0.5957875	CD33	CD33	-1.050268	0.018132353	0.014705882352941176	0.0005676899010884256	0.0	-0.5180438	CD56+ NK	CD4+/CD25 T Reg	0.0	2.3843200517523213e-07	0.8700664	1.3432741	0.0	False
378	HLA-DRA	HLA-DRA	2.2577872	4.537684	0.9958333333333333	7.628582353763371e-74	0.737392138462227	0.86794716	6.489	0.5957875	CD4	CD4	-0.028532088	0.2956912	0.22058823529411764	0.7612124957868073	0.0	0.033799183	Dendritic	CD4+/CD25 T Reg	1.0	0.007042022908096407	17.527489	2.4380064	0.22058823529411764	True
379	HLA-DQA2	HLA-DQA2	2.2382028	2.72458	0.9416666666666667	3.059884291255836e-66	0.4574183268460502	0.9121839	6.489	0.5957875	CD4	CD4	-0.028532088	0.2956912	0.22058823529411764	0.7612124957868073	0.0	0.033799183	Dendritic	CD4+/CD25 T Reg	1.0	0.007042022908096407	7.4193964	2.4380064	0.22058823529411764	True
380	HLA-DQA1	HLA-DQA1	2.5941813	3.2726507	0.95	3.832372604751164e-70	0.5525986362743535	0.9296681	6.489	0.5957875	CD4	CD4	-0.028532088	0.2956912	0.22058823529411764	0.7612124957868073	0.0	0.033799183	Dendritic	CD4+/CD25 T Reg	1.0	0.007042022908096407	9.060017	2.4380064	0.22058823529411764	True
381	HLA-DRB1	HLA-DRB1	2.0578656	4.2171783	1.0	1.551710696939292e-73	0.6755470868805553	0.84578	6.489	0.5957875	CD4	CD4	-0.028532088	0.2956912	0.22058823529411764	0.7612124957868073	0.0	0.033799183	Dendritic	CD4+/CD25 T Reg	1.0	0.007042022908096407	17.608295	2.4380064	0.22058823529411764	True
382	HLA-DQB1	HLA-DQB1	2.2658262	2.768654	0.9208333333333333	5.9497860888130895e-61	0.46176222326046834	0.8760236	6.489	0.5957875	CD4	CD4	-0.028532088	0.2956912	0.22058823529411764	0.7612124957868073	0.0	0.033799183	Dendritic	CD4+/CD25 T Reg	1.0	0.007042022908096407	8.894551	2.4380064	0.22058823529411764	True
383	HLA-DPB1	HLA-DPB1	2.2892115	4.1221046	1.0	1.5188198825000742e-72	0.6667052051564549	0.8829119	6.489	0.5957875	CD4	CD4	-0.028532088	0.2956912	0.22058823529411764	0.7612124957868073	0.0	0.033799183	Dendritic	CD4+/CD25 T Reg	1.0	0.007042022908096407	15.027288	2.4380064	0.22058823529411764	True
384	HLA-DPA1	HLA-DPA1	2.1195254	4.077455	0.9958333333333333	1.0158081102161436e-72	0.6472203117423119	0.8669294	6.489	0.5957875	CD4	CD4	-0.028532088	0.2956912	0.22058823529411764	0.7612124957868073	0.0	0.033799183	Dendritic	CD4+/CD25 T Reg	1.0	0.007042022908096407	15.136278	2.4380064	0.22058823529411764	True
385	HLA-DMA	HLA-DMA	1.8322233	2.1838243	0.8666666666666667	2.2847441990038398e-49	0.3755393823209735	0.8023981	6.489	0.5957875	CD4	CD4	-0.028532088	0.2956912	0.22058823529411764	0.7612124957868073	0.0	0.033799183	Dendritic	CD4+/CD25 T Reg	1.0	0.007042022908096407	7.3444376	2.4380064	0.22058823529411764	True
386	HLA-DMB	HLA-DMB	1.6944176	1.7572376	0.8333333333333334	8.316644903693065e-46	0.29758052832037285	0.81620497	6.489	0.5957875	CD4	CD4	-0.028532088	0.2956912	0.22058823529411764	0.7612124957868073	0.0	0.033799183	Dendritic	CD4+/CD25 T Reg	1.0	0.007042022908096407	4.388339	2.4380064	0.22058823529411764	True
387	HLA-DRB5	HLA-DRB5	1.8861861	3.4981003	0.9958333333333333	7.74350093871839e-68	0.5613249576420303	0.8371592	6.489	0.5957875	CD4	CD4	-0.028532088	0.2956912	0.22058823529411764	0.7612124957868073	0.0	0.033799183	Dendritic	CD4+/CD25 T Reg	1.0	0.007042022908096407	13.273344	2.4380064	0.22058823529411764	True
388	IL16	IL16	-0.21028417	0.36715418	0.25833333333333336	0.3702352349772765	0.04004854343292928	-0.068055496	6.489	0.5957875	CD4	CD4	-0.028532088	0.2956912	0.22058823529411764	0.7612124957868073	0.0	0.033799183	Dendritic	CD4+/CD25 T Reg	2.9487259790884295e-05	0.007042022908096407	4.1250343	2.4380064	0.22058823529411764	True
389	HLA-DRA	HLA-DRA	2.2577872	4.537684	0.9958333333333333	7.628582353763371e-74	0.737392138462227	0.86794716	6.489	0.5957875	LAG3	LAG3	0.17221232	0.11414705	0.07352941176470588	0.6278837673203445	0.0	0.15850334	Dendritic	CD4+/CD25 T Reg	1.0	1.7153847696253903e-05	17.527489	0.86704636	0.0	False
390	HLA-DQA2	HLA-DQA2	2.2382028	2.72458	0.9416666666666667	3.059884291255836e-66	0.4574183268460502	0.9121839	6.489	0.5957875	LAG3	LAG3	0.17221232	0.11414705	0.07352941176470588	0.6278837673203445	0.0	0.15850334	Dendritic	CD4+/CD25 T Reg	1.0	1.7153847696253903e-05	7.4193964	0.86704636	0.0	False
391	HLA-DQA1	HLA-DQA1	2.5941813	3.2726507	0.95	3.832372604751164e-70	0.5525986362743535	0.9296681	6.489	0.5957875	LAG3	LAG3	0.17221232	0.11414705	0.07352941176470588	0.6278837673203445	0.0	0.15850334	Dendritic	CD4+/CD25 T Reg	1.0	1.7153847696253903e-05	9.060017	0.86704636	0.0	False
392	HLA-DRB1	HLA-DRB1	2.0578656	4.2171783	1.0	1.551710696939292e-73	0.6755470868805553	0.84578	6.489	0.5957875	LAG3	LAG3	0.17221232	0.11414705	0.07352941176470588	0.6278837673203445	0.0	0.15850334	Dendritic	CD4+/CD25 T Reg	1.0	1.7153847696253903e-05	17.608295	0.86704636	0.0	False
393	HLA-DQB1	HLA-DQB1	2.2658262	2.768654	0.9208333333333333	5.9497860888130895e-61	0.46176222326046834	0.8760236	6.489	0.5957875	LAG3	LAG3	0.17221232	0.11414705	0.07352941176470588	0.6278837673203445	0.0	0.15850334	Dendritic	CD4+/CD25 T Reg	1.0	1.7153847696253903e-05	8.894551	0.86704636	0.0	False
394	HLA-DPB1	HLA-DPB1	2.2892115	4.1221046	1.0	1.5188198825000742e-72	0.6667052051564549	0.8829119	6.489	0.5957875	LAG3	LAG3	0.17221232	0.11414705	0.07352941176470588	0.6278837673203445	0.0	0.15850334	Dendritic	CD4+/CD25 T Reg	1.0	1.7153847696253903e-05	15.027288	0.86704636	0.0	False
395	HLA-DPA1	HLA-DPA1	2.1195254	4.077455	0.9958333333333333	1.0158081102161436e-72	0.6472203117423119	0.8669294	6.489	0.5957875	LAG3	LAG3	0.17221232	0.11414705	0.07352941176470588	0.6278837673203445	0.0	0.15850334	Dendritic	CD4+/CD25 T Reg	1.0	1.7153847696253903e-05	15.136278	0.86704636	0.0	False
396	HLA-DRB5	HLA-DRB5	1.8861861	3.4981003	0.9958333333333333	7.74350093871839e-68	0.5613249576420303	0.8371592	6.489	0.5957875	LAG3	LAG3	0.17221232	0.11414705	0.07352941176470588	0.6278837673203445	0.0	0.15850334	Dendritic	CD4+/CD25 T Reg	1.0	1.7153847696253903e-05	13.273344	0.86704636	0.0	False
397	LGALS3	LGALS3	0.56622374	1.2049205	0.6666666666666666	9.65433595590899e-11	0.18217368440264808	0.36184305	6.489	0.5957875	LAG3	LAG3	0.17221232	0.11414705	0.07352941176470588	0.6278837673203445	0.0	0.15850334	Dendritic	CD4+/CD25 T Reg	1.0	1.7153847696253903e-05	4.770398	0.86704636	0.0	False
398	ANXA1	ANXA1	0.53393507	1.4542791	0.7375	6.142933852278145e-08	0.2055497799744408	0.30567476	6.489	0.5957875	FPR1	FPR1	-0.47243354	0.0	0.0	0.19054688437644773	0.0	-0.30293918	Dendritic	CD4+/CD25 T Reg	1.0	0.0	11.755939	0.66589344	0.0	False
399	GNAI2	GNAI2	0.33170164	0.7704043	0.5083333333333333	0.0002373962645130679	0.13506511346027777	0.22437172	6.489	0.5957875	FPR1	FPR1	-0.47243354	0.0	0.0	0.19054688437644773	0.0	-0.30293918	Dendritic	CD4+/CD25 T Reg	0.9925815228089819	0.0	4.66732	0.66589344	0.0	False
400	LCK	LCK	-1.335245	0.16955	0.11666666666666667	1.6558864221031754e-11	0.0	-0.43645987	6.489	0.5957875	CD8A	CD8A_CD8B	-0.08773458	0.11925	0.07352941176470588	0.7972792936599571	0.0	-0.056970105	Dendritic	CD4+/CD25 T Reg	3.5076514099294997e-13	2.107466938714587e-05	8.552524	2.1620398	0.0	False
401	CD40LG	CD40LG	-0.36792558	0.0120416675	0.008333333333333333	0.1063394300162279	0.0	-0.2084764	6.489	0.5957875	CD40	CD40	-0.4207264	0.0	0.0	0.17641376430173494	0.0	-0.30672473	Dendritic	CD4+/CD25 T Reg	1.511302291082764e-22	0.0	1.5392219	0.74654716	0.0	False
402	TNFSF13B	TNFSF13B	0.53698057	0.4223292	0.2875	5.6320902755641125e-05	0.045365234932875004	0.31504148	6.489	0.5957875	CD40	CD40	-0.4207264	0.0	0.0	0.17641376430173494	0.0	-0.30672473	Dendritic	CD4+/CD25 T Reg	0.0008624651791205049	0.0	1.1739753	0.74654716	0.0	False
403	LTB	LTB	-2.1720328	0.97157496	0.4875	3.558549900600003e-33	0.06496571396353978	-0.63188195	6.489	0.5957875	CD40	CD40	-0.4207264	0.0	0.0	0.17641376430173494	0.0	-0.30672473	Dendritic	CD4+/CD25 T Reg	0.9999999922379832	0.0	22.198324	0.74654716	0.0	False
404	CD40LG	CD40LG	-0.36792558	0.0120416675	0.008333333333333333	0.1063394300162279	0.0	-0.2084764	6.489	0.5957875	CD53	CD53	-0.020973444	1.490941	0.7794117647058824	0.8565099165049683	0.25078017879960923	0.009044547	Dendritic	CD4+/CD25 T Reg	1.511302291082764e-22	1.0	1.5392219	14.480906	0.0	False
405	ICAM4	ICAM4	-0.29680377	0.18543336	0.11666666666666667	0.5490880671073899	0.0	-0.07471408	6.489	0.5957875	ITGB2	ITGB2	-0.47439456	1.1274558	0.6029411764705882	0.0022154638180147354	0.17974650012613513	-0.37979105	Dendritic	CD4+/CD25 T Reg	2.180566905974647e-12	0.999999934434377	1.2610252	12.169357	0.0	False
406	S100A8	S100A8	0.59848803	0.37653744	0.20416666666666666	0.010159287396475538	0.0	0.22496074	6.489	0.5957875	ITGB2	ITGB2	-0.47439456	1.1274558	0.6029411764705882	0.0022154638180147354	0.17974650012613513	-0.37979105	Dendritic	CD4+/CD25 T Reg	5.5155261339659416e-05	0.999999934434377	1.0063224	12.169357	0.20416666666666666	True
407	S100A9	S100A9	1.1581439	1.320579	0.5833333333333334	1.113513209830139e-12	0.19460819162755055	0.41664618	6.489	0.5957875	ITGB2	ITGB2	-0.47439456	1.1274558	0.6029411764705882	0.0022154638180147354	0.17974650012613513	-0.37979105	Dendritic	CD4+/CD25 T Reg	1.0	0.999999934434377	3.6253204	12.169357	0.5833333333333334	True
408	SPON2	SPON2	-0.61415666	0.052450005	0.0375	0.1929789632449942	0.0	-0.16897102	6.489	0.5957875	ITGB2	ITGB2	-0.47439456	1.1274558	0.6029411764705882	0.0022154638180147354	0.17974650012613513	-0.37979105	Dendritic	CD4+/CD25 T Reg	6.949068353229702e-20	0.999999934434377	2.510991	12.169357	0.0	False
409	ICAM4	ICAM4	-0.29680377	0.18543336	0.11666666666666667	0.5490880671073899	0.0	-0.07471408	6.489	0.5957875	ITGA4	ITGA4	-0.08546358	0.26502937	0.16176470588235295	0.2615310528279414	0.0	-0.14260367	Dendritic	CD4+/CD25 T Reg	2.180566905974647e-12	0.0030705064048474396	1.2610252	3.9564362	0.0	False
410	SPON2	SPON2	-0.61415666	0.052450005	0.0375	0.1929789632449942	0.0	-0.16897102	6.489	0.5957875	ITGA4	ITGA4	-0.08546358	0.26502937	0.16176470588235295	0.2615310528279414	0.0	-0.14260367	Dendritic	CD4+/CD25 T Reg	6.949068353229702e-20	0.0030705064048474396	2.510991	3.9564362	0.0	False
411	TNFSF13B	TNFSF13B	0.53698057	0.4223292	0.2875	5.6320902755641125e-05	0.045365234932875004	0.31504148	6.489	0.5957875	TNFRSF13B	TNFRSF13B	-0.49032283	0.0	0.0	0.22949104031364875	0.0	-0.28712595	Dendritic	CD4+/CD25 T Reg	0.0008624651791205049	0.0	1.1739753	1.0129135	0.0	False
412	TNFSF13B	TNFSF13B	0.53698057	0.4223292	0.2875	5.6320902755641125e-05	0.045365234932875004	0.31504148	6.489	0.5957875	HLA-DPB1	HLA-DPB1	-3.8635974	0.4968235	0.25	2.951918993993391e-21	0.01115349071776817	-1.1704303	Dendritic	CD4+/CD25 T Reg	0.0008624651791205049	0.2791671232995886	1.1739753	15.027288	0.25	True
413	TNFSF13B	TNFSF13B	0.53698057	0.4223292	0.2875	5.6320902755641125e-05	0.045365234932875004	0.31504148	6.489	0.5957875	TNFRSF17	TNFRSF17	-0.7367615	0.0	0.0	0.4398167164246647	0.0	-0.22234248	Dendritic	CD4+/CD25 T Reg	0.0008624651791205049	0.0	1.1739753	1.3525252	0.0	False
414	MIF	MIF	-0.48486423	0.70390415	0.4708333333333333	0.00022805251839536187	0.053744800599173206	-0.18396597	6.489	0.5957875	CD74	CD74_CXCR4	-2.843997	1.8832941	0.7941176470588235	6.004335716597442e-22	0.3079634815587321	-1.1790037	Dendritic	CD4+/CD25 T Reg	0.9149889829514922	1.0	10.280284	27.658499	0.25	True
415	TIMP1	TIMP1	0.43699574	1.6372124	0.7916666666666666	3.3799373227441635e-11	0.28247804493306683	0.3628692	6.489	0.5957875	CD63	CD63	-1.0560038	0.4396912	0.27941176470588236	3.758885386901382e-06	0.04819694934804697	-0.5574901	Dendritic	CD4+/CD25 T Reg	1.0	0.1321171169834574	8.21389	9.10228	0.27941176470588236	True
416	GNAI2	GNAI2	0.33170164	0.7704043	0.5083333333333333	0.0002373962645130679	0.13506511346027777	0.22437172	6.489	0.5957875	S1PR5	S1PR5	-0.19023511	0.020676471	0.014705882352941176	0.6694090140617734	0.0	-0.14302164	Dendritic	CD4+/CD25 T Reg	0.9925815228089819	2.696944005169658e-07	4.66732	1.2802234	0.0	False
417	GNAI2	GNAI2	0.33170164	0.7704043	0.5083333333333333	0.0002373962645130679	0.13506511346027777	0.22437172	6.489	0.5957875	S1PR4	S1PR4	0.8447877	1.2635443	0.6617647058823529	0.00021082597286363643	0.18787564292001885	0.5156219	Dendritic	CD4+/CD25 T Reg	0.9925815228089819	0.999999999969727	4.66732	9.375141	0.5083333333333333	True
418	C1QA	C1QA	-0.85718787	0.2521042	0.10833333333333334	0.08149858684263897	0.0	-0.15716432	6.489	0.5957875	CD33	CD33	-1.050268	0.018132353	0.014705882352941176	0.0005676899010884256	0.0	-0.5180438	Dendritic	CD4+/CD25 T Reg	2.3420651413811458e-09	2.3843200517523213e-07	2.0300746	1.3432741	0.0	False
419	C1QB	C1QB	-0.6742964	0.12012084	0.0625	0.6567722079625102	0.0	-0.08819024	6.489	0.5957875	CD33	CD33	-1.050268	0.018132353	0.014705882352941176	0.0005676899010884256	0.0	-0.5180438	Dendritic	CD4+/CD25 T Reg	7.923997472305314e-16	2.3843200517523213e-07	0.8700664	1.3432741	0.0	False
420	HLA-DRA	HLA-DRA	-4.079347	0.62527937	0.3235294117647059	7.335845800967662e-21	0.0549294969073924	-1.1682724	6.489	0.5957875	CD4	CD4	0.40752494	0.596125	0.5	0.1998705265649552	0.0788834964498815	0.5509087	CD4+/CD25 T Reg	CD4+/CD45RA+/CD25- Naive T	0.7286889188981318	0.49445063492121355	17.527489	2.4380064	0.3235294117647059	True
421	HLA-DQA2	HLA-DQA2	-2.7673802	0.19695589	0.11764705882352941	5.189917757216876e-15	0.0	-0.94996464	6.489	0.5957875	CD4	CD4	0.40752494	0.596125	0.5	0.1998705265649552	0.0788834964498815	0.5509087	CD4+/CD25 T Reg	CD4+/CD45RA+/CD25- Naive T	0.00037178326702281433	0.49445063492121355	7.4193964	2.4380064	0.0	False
422	HLA-DQA1	HLA-DQA1	-3.4323611	0.25389707	0.16176470588235295	4.957196569997411e-16	0.0	-0.97516006	6.489	0.5957875	CD4	CD4	0.40752494	0.596125	0.5	0.1998705265649552	0.0788834964498815	0.5509087	CD4+/CD25 T Reg	CD4+/CD45RA+/CD25- Naive T	0.0022300343666484396	0.49445063492121355	9.060017	2.4380064	0.0	False
423	HLA-DRB1	HLA-DRB1	-3.038188	0.853603	0.38235294117647056	5.1209135908910605e-21	0.06700763122262769	-1.1775742	6.489	0.5957875	CD4	CD4	0.40752494	0.596125	0.5	0.1998705265649552	0.0788834964498815	0.5509087	CD4+/CD25 T Reg	CD4+/CD45RA+/CD25- Naive T	0.9968469717721203	0.49445063492121355	17.608295	2.4380064	0.38235294117647056	True
424	HLA-DQB1	HLA-DQB1	-2.6096325	0.40177944	0.27941176470588236	1.2287301926134909e-12	0.047667208347273844	-0.83499503	6.489	0.5957875	CD4	CD4	0.40752494	0.596125	0.5	0.1998705265649552	0.0788834964498815	0.5509087	CD4+/CD25 T Reg	CD4+/CD45RA+/CD25- Naive T	0.07093271103341872	0.49445063492121355	8.894551	2.4380064	0.27941176470588236	True
425	HLA-DPB1	HLA-DPB1	-3.8635974	0.4968235	0.25	2.951918993993391e-21	0.01115349071776817	-1.1704303	6.489	0.5957875	CD4	CD4	0.40752494	0.596125	0.5	0.1998705265649552	0.0788834964498815	0.5509087	CD4+/CD25 T Reg	CD4+/CD45RA+/CD25- Naive T	0.2791671232995886	0.49445063492121355	15.027288	2.4380064	0.25	True
426	HLA-DPA1	HLA-DPA1	-3.8492327	0.50217646	0.27941176470588236	2.005973471142304e-22	0.04841847926088989	-1.2256517	6.489	0.5957875	CD4	CD4	0.40752494	0.596125	0.5	0.1998705265649552	0.0788834964498815	0.5509087	CD4+/CD25 T Reg	CD4+/CD45RA+/CD25- Naive T	0.29613327011483215	0.49445063492121355	15.136278	2.4380064	0.27941176470588236	True
427	HLA-DMA	HLA-DMA	-2.154699	0.24420589	0.16176470588235295	1.3977748986999182e-11	0.0	-0.81654984	6.489	0.5957875	CD4	CD4	0.40752494	0.596125	0.5	0.1998705265649552	0.0788834964498815	0.5509087	CD4+/CD25 T Reg	CD4+/CD45RA+/CD25- Naive T	0.001674535513676726	0.49445063492121355	7.3444376	2.4380064	0.0	False
428	HLA-DMB	HLA-DMB	-2.1165407	0.028941177	0.014705882352941176	8.133457002793197e-11	0.0	-0.81748414	6.489	0.5957875	CD4	CD4	0.40752494	0.596125	0.5	0.1998705265649552	0.0788834964498815	0.5509087	CD4+/CD25 T Reg	CD4+/CD45RA+/CD25- Naive T	4.009332241092719e-07	0.49445063492121355	4.388339	2.4380064	0.0	False
429	HLA-DRB5	HLA-DRB5	-2.486073	0.69292647	0.3382352941176471	3.8518504370686596e-18	0.05728925853730694	-1.0811851	6.489	0.5957875	CD4	CD4	0.40752494	0.596125	0.5	0.1998705265649552	0.0788834964498815	0.5509087	CD4+/CD25 T Reg	CD4+/CD45RA+/CD25- Naive T	0.8920906635902193	0.49445063492121355	13.273344	2.4380064	0.3382352941176471	True
430	IL16	IL16	0.3659551	0.57272065	0.36764705882352944	0.16127617057079502	0.05140430094230637	0.228081	6.489	0.5957875	CD4	CD4	0.40752494	0.596125	0.5	0.1998705265649552	0.0788834964498815	0.5509087	CD4+/CD25 T Reg	CD4+/CD45RA+/CD25- Naive T	0.5478568937127718	0.49445063492121355	4.1250343	2.4380064	0.36764705882352944	True
431	HLA-DRA	HLA-DRA	-4.079347	0.62527937	0.3235294117647059	7.335845800967662e-21	0.0549294969073924	-1.1682724	6.489	0.5957875	LAG3	LAG3	-0.21771635	0.0	0.0	0.8383676690083388	0.0	-0.20494032	CD4+/CD25 T Reg	CD4+/CD45RA+/CD25- Naive T	0.7286889188981318	0.0	17.527489	0.86704636	0.0	False
432	HLA-DQA2	HLA-DQA2	-2.7673802	0.19695589	0.11764705882352941	5.189917757216876e-15	0.0	-0.94996464	6.489	0.5957875	LAG3	LAG3	-0.21771635	0.0	0.0	0.8383676690083388	0.0	-0.20494032	CD4+/CD25 T Reg	CD4+/CD45RA+/CD25- Naive T	0.00037178326702281433	0.0	7.4193964	0.86704636	0.0	False
433	HLA-DQA1	HLA-DQA1	-3.4323611	0.25389707	0.16176470588235295	4.957196569997411e-16	0.0	-0.97516006	6.489	0.5957875	LAG3	LAG3	-0.21771635	0.0	0.0	0.8383676690083388	0.0	-0.20494032	CD4+/CD25 T Reg	CD4+/CD45RA+/CD25- Naive T	0.0022300343666484396	0.0	9.060017	0.86704636	0.0	False
434	HLA-DRB1	HLA-DRB1	-3.038188	0.853603	0.38235294117647056	5.1209135908910605e-21	0.06700763122262769	-1.1775742	6.489	0.5957875	LAG3	LAG3	-0.21771635	0.0	0.0	0.8383676690083388	0.0	-0.20494032	CD4+/CD25 T Reg	CD4+/CD45RA+/CD25- Naive T	0.9968469717721203	0.0	17.608295	0.86704636	0.0	False
435	HLA-DQB1	HLA-DQB1	-2.6096325	0.40177944	0.27941176470588236	1.2287301926134909e-12	0.047667208347273844	-0.83499503	6.489	0.5957875	LAG3	LAG3	-0.21771635	0.0	0.0	0.8383676690083388	0.0	-0.20494032	CD4+/CD25 T Reg	CD4+/CD45RA+/CD25- Naive T	0.07093271103341872	0.0	8.894551	0.86704636	0.0	False
436	HLA-DPB1	HLA-DPB1	-3.8635974	0.4968235	0.25	2.951918993993391e-21	0.01115349071776817	-1.1704303	6.489	0.5957875	LAG3	LAG3	-0.21771635	0.0	0.0	0.8383676690083388	0.0	-0.20494032	CD4+/CD25 T Reg	CD4+/CD45RA+/CD25- Naive T	0.2791671232995886	0.0	15.027288	0.86704636	0.0	False
437	HLA-DPA1	HLA-DPA1	-3.8492327	0.50217646	0.27941176470588236	2.005973471142304e-22	0.04841847926088989	-1.2256517	6.489	0.5957875	LAG3	LAG3	-0.21771635	0.0	0.0	0.8383676690083388	0.0	-0.20494032	CD4+/CD25 T Reg	CD4+/CD45RA+/CD25- Naive T	0.29613327011483215	0.0	15.136278	0.86704636	0.0	False
438	HLA-DRB5	HLA-DRB5	-2.486073	0.69292647	0.3382352941176471	3.8518504370686596e-18	0.05728925853730694	-1.0811851	6.489	0.5957875	LAG3	LAG3	-0.21771635	0.0	0.0	0.8383676690083388	0.0	-0.20494032	CD4+/CD25 T Reg	CD4+/CD45RA+/CD25- Naive T	0.8920906635902193	0.0	13.273344	0.86704636	0.0	False
439	LGALS3	LGALS3	-0.6407143	0.51305884	0.3088235294117647	0.0035655408334906596	0.050152181987488775	-0.34776267	6.489	0.5957875	LAG3	LAG3	-0.21771635	0.0	0.0	0.8383676690083388	0.0	-0.20494032	CD4+/CD25 T Reg	CD4+/CD45RA+/CD25- Naive T	0.3320033242753163	0.0	4.770398	0.86704636	0.0	False
440	ANXA1	ANXA1	0.093734264	1.1364266	0.5882352941176471	0.7759203495825141	0.17663546528623197	0.0035489027	6.489	0.5957875	FPR1	FPR1	-0.43707222	0.0	0.0	0.6678756992049721	0.0	-0.30293927	CD4+/CD25 T Reg	CD4+/CD45RA+/CD25- Naive T	0.9999999585391705	0.0	11.755939	0.66589344	0.0	False
441	GNAI2	GNAI2	-0.10652959	0.5194706	0.3235294117647059	0.44808116143074883	0.050710818244206035	-0.09268982	6.489	0.5957875	FPR1	FPR1	-0.43707222	0.0	0.0	0.6678756992049721	0.0	-0.30293927	CD4+/CD25 T Reg	CD4+/CD45RA+/CD25- Naive T	0.35391114371649046	0.0	4.66732	0.66589344	0.0	False
442	LCK	LCK	1.5311964	1.6345147	0.8382352941176471	1.1254715572869188e-17	0.2728656257295575	1.2275844	6.489	0.5957875	CD8A	CD8A_CD8B	-0.09342268	0.161	0.125	0.8950753894370215	0.0	0.029431071	CD4+/CD25 T Reg	CD4+/CD45RA+/CD25- Naive T	1.0	0.07780443142756996	8.552524	2.1620398	0.0	False
443	CD40LG	CD40LG	0.79986435	0.37026474	0.23529411764705882	0.007620974729489125	0.0	0.7728271	6.489	0.5957875	CD40	CD40	-0.38873258	0.0	0.0	0.6576695216184699	0.0	-0.3067249	CD4+/CD25 T Reg	CD4+/CD45RA+/CD25- Naive T	0.03904721710237656	0.0	1.5392219	0.74654716	0.0	False
444	TNFSF13B	TNFSF13B	-0.67390937	0.020235294	0.014705882352941176	0.028317456909851036	0.0	-0.39146575	6.489	0.5957875	CD40	CD40	-0.38873258	0.0	0.0	0.6576695216184699	0.0	-0.3067249	CD4+/CD25 T Reg	CD4+/CD45RA+/CD25- Naive T	2.64003711978552e-07	0.0	1.1739753	0.74654716	0.0	False
445	LTB	LTB	1.0481224	2.9309998	0.8970588235294118	5.7759678872629534e-09	0.4937201558829133	0.6741942	6.489	0.5957875	CD40	CD40	-0.38873258	0.0	0.0	0.6576695216184699	0.0	-0.3067249	CD4+/CD25 T Reg	CD4+/CD45RA+/CD25- Naive T	1.0	0.0	22.198324	0.74654716	0.0	False
446	CD40LG	CD40LG	0.79986435	0.37026474	0.23529411764705882	0.007620974729489125	0.0	0.7728271	6.489	0.5957875	CD53	CD53	-0.22385645	1.16	0.625	0.3913059719336076	0.16441285354308977	-0.35346597	CD4+/CD25 T Reg	CD4+/CD45RA+/CD25- Naive T	0.03904721710237656	0.9647141665950922	1.5392219	14.480906	0.23529411764705882	True
447	ICAM4	ICAM4	-0.8573768	0.0	0.0	0.04836199488527445	0.0	-0.37399626	6.489	0.5957875	ITGB2	ITGB2	-1.6118966	0.5215	0.375	0.005076909136652282	0.05031592138844343	-1.0140038	CD4+/CD25 T Reg	CD4+/CD45RA+/CD25- Naive T	0.0	0.3993392476521054	1.2610252	12.169357	0.0	False
448	S100A8	S100A8	-0.92579293	0.0	0.0	0.05898031188029871	0.0	-0.36308095	6.489	0.5957875	ITGB2	ITGB2	-1.6118966	0.5215	0.375	0.005076909136652282	0.05031592138844343	-1.0140038	CD4+/CD25 T Reg	CD4+/CD45RA+/CD25- Naive T	0.0	0.3993392476521054	1.0063224	12.169357	0.0	False
449	S100A9	S100A9	-2.3472722	0.062102944	0.04411764705882353	5.278487443926058e-07	0.0	-0.64848185	6.489	0.5957875	ITGB2	ITGB2	-1.6118966	0.5215	0.375	0.005076909136652282	0.05031592138844343	-1.0140038	CD4+/CD25 T Reg	CD4+/CD45RA+/CD25- Naive T	1.858323193996187e-06	0.3993392476521054	3.6253204	12.169357	0.0	False
450	SPON2	SPON2	-0.49629375	0.04294118	0.029411764705882353	0.4812205970420028	0.0	-0.18746406	6.489	0.5957875	ITGB2	ITGB2	-1.6118966	0.5215	0.375	0.005076909136652282	0.05031592138844343	-1.0140038	CD4+/CD25 T Reg	CD4+/CD45RA+/CD25- Naive T	7.746715308915043e-07	0.3993392476521054	2.510991	12.169357	0.0	False
451	ICAM4	ICAM4	-0.8573768	0.0	0.0	0.04836199488527445	0.0	-0.37399626	6.489	0.5957875	ITGA4	ITGA4	0.66997576	0.54525	0.25	0.7623045682435164	0.018512098328615542	0.27872103	CD4+/CD25 T Reg	CD4+/CD45RA+/CD25- Naive T	0.0	0.42923946534335755	1.2610252	3.9564362	0.0	False
452	SPON2	SPON2	-0.49629375	0.04294118	0.029411764705882353	0.4812205970420028	0.0	-0.18746406	6.489	0.5957875	ITGA4	ITGA4	0.66997576	0.54525	0.25	0.7623045682435164	0.018512098328615542	0.27872103	CD4+/CD25 T Reg	CD4+/CD45RA+/CD25- Naive T	7.746715308915043e-07	0.42923946534335755	2.510991	3.9564362	0.0	False
453	TNFSF13B	TNFSF13B	-0.67390937	0.020235294	0.014705882352941176	0.028317456909851036	0.0	-0.39146575	6.489	0.5957875	TNFRSF13B	TNFRSF13B	-0.45382234	0.0	0.0	0.6936578095708834	0.0	-0.28712603	CD4+/CD25 T Reg	CD4+/CD45RA+/CD25- Naive T	2.64003711978552e-07	0.0	1.1739753	1.0129135	0.0	False
454	TNFSF13B	TNFSF13B	-0.67390937	0.020235294	0.014705882352941176	0.028317456909851036	0.0	-0.39146575	6.489	0.5957875	HLA-DPB1	HLA-DPB1	-3.0333498	0.800875	0.375	0.006679162633172309	0.05799237337011742	-0.9982177	CD4+/CD25 T Reg	CD4+/CD45RA+/CD25- Naive T	2.64003711978552e-07	0.7414198861041723	1.1739753	15.027288	0.0	False
455	TNFSF13B	TNFSF13B	-0.67390937	0.020235294	0.014705882352941176	0.028317456909851036	0.0	-0.39146575	6.489	0.5957875	TNFRSF17	TNFRSF17	1.4075689	0.526125	0.25	0.33171147355996944	0.009679842998293924	0.7633325	CD4+/CD25 T Reg	CD4+/CD45RA+/CD25- Naive T	2.64003711978552e-07	0.40512163224336223	1.1739753	1.3525252	0.0	False
456	MIF	MIF	-0.09518778	0.84130895	0.5147058823529411	0.8508165643566548	0.15038912331586793	-0.028402226	6.489	0.5957875	CD74	CD74_CXCR4	-1.7779412	2.157625	0.75	0.009616043704992376	0.33237980519632737	-0.9997178	CD4+/CD25 T Reg	CD4+/CD45RA+/CD25- Naive T	0.9955664757134994	0.9999997573059913	10.280284	27.658499	0.5147058823529411	True
457	TIMP1	TIMP1	-1.2319012	0.62005883	0.36764705882352944	8.852005579873062e-06	0.054255279626898606	-0.5300735	6.489	0.5957875	CD63	CD63	-0.55638015	0.74687505	0.5	0.4796269601872981	0.08996956452105127	-0.24627586	CD4+/CD25 T Reg	CD4+/CD45RA+/CD25- Naive T	0.7123696469156185	0.6819757298342821	8.21389	9.10228	0.36764705882352944	True
458	GNAI2	GNAI2	-0.10652959	0.5194706	0.3235294117647059	0.44808116143074883	0.050710818244206035	-0.09268982	6.489	0.5957875	S1PR5	S1PR5	0.046545208	0.125625	0.125	0.7047256828432965	0.0	0.17803162	CD4+/CD25 T Reg	CD4+/CD45RA+/CD25- Naive T	0.35391114371649046	0.06247688422024006	4.66732	1.2802234	0.0	False
459	GNAI2	GNAI2	-0.10652959	0.5194706	0.3235294117647059	0.44808116143074883	0.050710818244206035	-0.09268982	6.489	0.5957875	S1PR4	S1PR4	0.22069013	1.2652501	0.875	0.18517018828439014	0.21167553404807715	0.5175045	CD4+/CD25 T Reg	CD4+/CD45RA+/CD25- Naive T	0.35391114371649046	0.9841564040271661	4.66732	9.375141	0.3235294117647059	True
460	C1QA	C1QA	-1.8723683	0.023014707	0.014705882352941176	0.030332469821265157	0.0	-0.3886763	6.489	0.5957875	CD33	CD33	-1.0350643	0.0	0.0	0.23454911399590028	0.0	-0.54380244	CD4+/CD25 T Reg	CD4+/CD45RA+/CD25- Naive T	3.018853096246478e-07	0.0	2.0300746	1.3432741	0.0	False
461	C1QB	C1QB	-1.1444457	0.0	0.0	0.26449177954867664	0.0	-0.26692882	6.489	0.5957875	CD33	CD33	-1.0350643	0.0	0.0	0.23454911399590028	0.0	-0.54380244	CD4+/CD25 T Reg	CD4+/CD45RA+/CD25- Naive T	0.0	0.0	0.8700664	1.3432741	0.0	False
462	HLA-DRA	HLA-DRA	-2.7107615	1.175375	0.5	0.013958360464449463	0.12235129040338924	-0.8819736	6.489	0.5957875	CD4	CD4	0.40752494	0.596125	0.5	0.1998705265649552	0.0788834964498815	0.5509087	CD4+/CD45RA+/CD25- Naive T	CD4+/CD45RA+/CD25- Naive T	0.968408923097902	0.49445063492121355	17.527489	2.4380064	0.5	True
463	HLA-DQA2	HLA-DQA2	-1.896609	0.466	0.25	0.039986689341876325	0.012386346551351776	-0.7517544	6.489	0.5957875	CD4	CD4	0.40752494	0.596125	0.5	0.1998705265649552	0.0788834964498815	0.5509087	CD4+/CD45RA+/CD25- Naive T	CD4+/CD45RA+/CD25- Naive T	0.33199779982474964	0.49445063492121355	7.4193964	2.4380064	0.25	True
464	HLA-DQA1	HLA-DQA1	-3.0920165	0.38975	0.25	0.014728372456329457	0.012405609672585772	-0.88943744	6.489	0.5957875	CD4	CD4	0.40752494	0.596125	0.5	0.1998705265649552	0.0788834964498815	0.5509087	CD4+/CD45RA+/CD25- Naive T	CD4+/CD45RA+/CD25- Naive T	0.24799857373112194	0.49445063492121355	9.060017	2.4380064	0.25	True
465	HLA-DRB1	HLA-DRB1	-2.430323	1.17125	0.5	0.007079354179410302	0.14401294751800336	-0.98649377	6.489	0.5957875	CD4	CD4	0.40752494	0.596125	0.5	0.1998705265649552	0.0788834964498815	0.5509087	CD4+/CD45RA+/CD25- Naive T	CD4+/CD45RA+/CD25- Naive T	0.9674505067682161	0.49445063492121355	17.608295	2.4380064	0.5	True
466	HLA-DQB1	HLA-DQB1	-2.1281514	0.67375004	0.5	0.06432731256093849	0.08773501375325084	-0.6383865	6.489	0.5957875	CD4	CD4	0.40752494	0.596125	0.5	0.1998705265649552	0.0788834964498815	0.5509087	CD4+/CD45RA+/CD25- Naive T	CD4+/CD45RA+/CD25- Naive T	0.5936447951051834	0.49445063492121355	8.894551	2.4380064	0.5	True
467	HLA-DPB1	HLA-DPB1	-3.0333498	0.800875	0.375	0.006679162633172309	0.05799237337011742	-0.9982177	6.489	0.5957875	CD4	CD4	0.40752494	0.596125	0.5	0.1998705265649552	0.0788834964498815	0.5509087	CD4+/CD45RA+/CD25- Naive T	CD4+/CD45RA+/CD25- Naive T	0.7414198861041723	0.49445063492121355	15.027288	2.4380064	0.375	True
468	HLA-DPA1	HLA-DPA1	-2.8326395	0.81275004	0.375	0.004953748795418838	0.06085298533760607	-1.0438758	6.489	0.5957875	CD4	CD4	0.40752494	0.596125	0.5	0.1998705265649552	0.0788834964498815	0.5509087	CD4+/CD45RA+/CD25- Naive T	CD4+/CD45RA+/CD25- Naive T	0.7536757998677389	0.49445063492121355	15.136278	2.4380064	0.375	True
469	HLA-DMA	HLA-DMA	-1.5090243	0.55787504	0.375	0.11290826558908205	0.04976691382187747	-0.55473876	6.489	0.5957875	CD4	CD4	0.40752494	0.596125	0.5	0.1998705265649552	0.0788834964498815	0.5509087	CD4+/CD45RA+/CD25- Naive T	CD4+/CD45RA+/CD25- Naive T	0.4453124377471165	0.49445063492121355	7.3444376	2.4380064	0.375	True
470	HLA-DMB	HLA-DMB	-2.1423137	0.0	0.0	0.027693760287479184	0.0	-0.8448411	6.489	0.5957875	CD4	CD4	0.40752494	0.596125	0.5	0.1998705265649552	0.0788834964498815	0.5509087	CD4+/CD45RA+/CD25- Naive T	CD4+/CD45RA+/CD25- Naive T	0.0	0.49445063492121355	4.388339	2.4380064	0.0	False
471	HLA-DRB5	HLA-DRB5	-2.0690842	0.73225	0.375	0.006265886987172957	0.04901564176007514	-1.054293	6.489	0.5957875	CD4	CD4	0.40752494	0.596125	0.5	0.1998705265649552	0.0788834964498815	0.5509087	CD4+/CD45RA+/CD25- Naive T	CD4+/CD45RA+/CD25- Naive T	0.6649353543898711	0.49445063492121355	13.273344	2.4380064	0.375	True
472	IL16	IL16	-1.0388714	0.0	0.0	0.17461144082725522	0.0	-0.59697366	6.489	0.5957875	CD4	CD4	0.40752494	0.596125	0.5	0.1998705265649552	0.0788834964498815	0.5509087	CD4+/CD45RA+/CD25- Naive T	CD4+/CD45RA+/CD25- Naive T	0.0	0.49445063492121355	4.1250343	2.4380064	0.0	False
473	HLA-DRA	HLA-DRA	-2.7107615	1.175375	0.5	0.013958360464449463	0.12235129040338924	-0.8819736	6.489	0.5957875	LAG3	LAG3	-0.21771635	0.0	0.0	0.8383676690083388	0.0	-0.20494032	CD4+/CD45RA+/CD25- Naive T	CD4+/CD45RA+/CD25- Naive T	0.968408923097902	0.0	17.527489	0.86704636	0.0	False
474	HLA-DQA2	HLA-DQA2	-1.896609	0.466	0.25	0.039986689341876325	0.012386346551351776	-0.7517544	6.489	0.5957875	LAG3	LAG3	-0.21771635	0.0	0.0	0.8383676690083388	0.0	-0.20494032	CD4+/CD45RA+/CD25- Naive T	CD4+/CD45RA+/CD25- Naive T	0.33199779982474964	0.0	7.4193964	0.86704636	0.0	False
475	HLA-DQA1	HLA-DQA1	-3.0920165	0.38975	0.25	0.014728372456329457	0.012405609672585772	-0.88943744	6.489	0.5957875	LAG3	LAG3	-0.21771635	0.0	0.0	0.8383676690083388	0.0	-0.20494032	CD4+/CD45RA+/CD25- Naive T	CD4+/CD45RA+/CD25- Naive T	0.24799857373112194	0.0	9.060017	0.86704636	0.0	False
476	HLA-DRB1	HLA-DRB1	-2.430323	1.17125	0.5	0.007079354179410302	0.14401294751800336	-0.98649377	6.489	0.5957875	LAG3	LAG3	-0.21771635	0.0	0.0	0.8383676690083388	0.0	-0.20494032	CD4+/CD45RA+/CD25- Naive T	CD4+/CD45RA+/CD25- Naive T	0.9674505067682161	0.0	17.608295	0.86704636	0.0	False
477	HLA-DQB1	HLA-DQB1	-2.1281514	0.67375004	0.5	0.06432731256093849	0.08773501375325084	-0.6383865	6.489	0.5957875	LAG3	LAG3	-0.21771635	0.0	0.0	0.8383676690083388	0.0	-0.20494032	CD4+/CD45RA+/CD25- Naive T	CD4+/CD45RA+/CD25- Naive T	0.5936447951051834	0.0	8.894551	0.86704636	0.0	False
478	HLA-DPB1	HLA-DPB1	-3.0333498	0.800875	0.375	0.006679162633172309	0.05799237337011742	-0.9982177	6.489	0.5957875	LAG3	LAG3	-0.21771635	0.0	0.0	0.8383676690083388	0.0	-0.20494032	CD4+/CD45RA+/CD25- Naive T	CD4+/CD45RA+/CD25- Naive T	0.7414198861041723	0.0	15.027288	0.86704636	0.0	False
479	HLA-DPA1	HLA-DPA1	-2.8326395	0.81275004	0.375	0.004953748795418838	0.06085298533760607	-1.0438758	6.489	0.5957875	LAG3	LAG3	-0.21771635	0.0	0.0	0.8383676690083388	0.0	-0.20494032	CD4+/CD45RA+/CD25- Naive T	CD4+/CD45RA+/CD25- Naive T	0.7536757998677389	0.0	15.136278	0.86704636	0.0	False
480	HLA-DRB5	HLA-DRB5	-2.0690842	0.73225	0.375	0.006265886987172957	0.04901564176007514	-1.054293	6.489	0.5957875	LAG3	LAG3	-0.21771635	0.0	0.0	0.8383676690083388	0.0	-0.20494032	CD4+/CD45RA+/CD25- Naive T	CD4+/CD45RA+/CD25- Naive T	0.6649353543898711	0.0	13.273344	0.86704636	0.0	False
481	LGALS3	LGALS3	-1.3356731	0.286625	0.25	0.11411139238374682	0.009679842998293924	-0.58000326	6.489	0.5957875	LAG3	LAG3	-0.21771635	0.0	0.0	0.8383676690083388	0.0	-0.20494032	CD4+/CD45RA+/CD25- Naive T	CD4+/CD45RA+/CD25- Naive T	0.15528067203318802	0.0	4.770398	0.86704636	0.0	False
482	ANXA1	ANXA1	-0.19023824	1.006125	0.5	0.7818122498974678	0.1285444659754377	-0.12030549	6.489	0.5957875	FPR1	FPR1	-0.43707222	0.0	0.0	0.6678756992049721	0.0	-0.30293927	CD4+/CD45RA+/CD25- Naive T	CD4+/CD45RA+/CD25- Naive T	0.9050684665266466	0.0	11.755939	0.66589344	0.0	False
483	GNAI2	GNAI2	-0.0021134615	0.589	0.375	0.9915818467497479	0.04666551226487074	-0.004837513	6.489	0.5957875	FPR1	FPR1	-0.43707222	0.0	0.0	0.6678756992049721	0.0	-0.30293927	CD4+/CD45RA+/CD25- Naive T	CD4+/CD45RA+/CD25- Naive T	0.48526849628415064	0.0	4.66732	0.66589344	0.0	False
484	LCK	LCK	0.80080247	0.9397501	0.5	0.3409912729152331	0.0978964428196986	0.4384061	6.489	0.5957875	CD8A	CD8A_CD8B	-0.09342268	0.161	0.125	0.8950753894370215	0.0	0.029431071	CD4+/CD45RA+/CD25- Naive T	CD4+/CD45RA+/CD25- Naive T	0.8635693429850965	0.07780443142756996	8.552524	2.1620398	0.0	False
485	CD40LG	CD40LG	0.5064282	0.24025	0.125	0.7204574416850107	0.0	0.4166692	6.489	0.5957875	CD40	CD40	-0.38873258	0.0	0.0	0.6576695216184699	0.0	-0.3067249	CD4+/CD45RA+/CD25- Naive T	CD4+/CD45RA+/CD25- Naive T	0.12223158171011461	0.0	1.5392219	0.74654716	0.0	False
486	TNFSF13B	TNFSF13B	-0.68835694	0.0	0.0	0.4308183589099013	0.0	-0.42702037	6.489	0.5957875	CD40	CD40	-0.38873258	0.0	0.0	0.6576695216184699	0.0	-0.3067249	CD4+/CD45RA+/CD25- Naive T	CD4+/CD45RA+/CD25- Naive T	0.0	0.0	1.1739753	0.74654716	0.0	False
487	LTB	LTB	0.8819103	2.625125	0.875	0.19377062030721393	0.4219159489155206	0.47030964	6.489	0.5957875	CD40	CD40	-0.38873258	0.0	0.0	0.6576695216184699	0.0	-0.3067249	CD4+/CD45RA+/CD25- Naive T	CD4+/CD45RA+/CD25- Naive T	0.9999999999697918	0.0	22.198324	0.74654716	0.0	False
488	CD40LG	CD40LG	0.5064282	0.24025	0.125	0.7204574416850107	0.0	0.4166692	6.489	0.5957875	CD53	CD53	-0.22385645	1.16	0.625	0.3913059719336076	0.16441285354308977	-0.35346597	CD4+/CD45RA+/CD25- Naive T	CD4+/CD45RA+/CD25- Naive T	0.12223158171011461	0.9647141665950922	1.5392219	14.480906	0.0	False
489	ICAM4	ICAM4	-0.8002139	0.0	0.0	0.5175575900815689	0.0	-0.37399605	6.489	0.5957875	ITGB2	ITGB2	-1.6118966	0.5215	0.375	0.005076909136652282	0.05031592138844343	-1.0140038	CD4+/CD45RA+/CD25- Naive T	CD4+/CD45RA+/CD25- Naive T	0.0	0.3993392476521054	1.2610252	12.169357	0.0	False
490	S100A8	S100A8	-0.8652987	0.0	0.0	0.5359298911561298	0.0	-0.36308086	6.489	0.5957875	ITGB2	ITGB2	-1.6118966	0.5215	0.375	0.005076909136652282	0.05031592138844343	-1.0140038	CD4+/CD45RA+/CD25- Naive T	CD4+/CD45RA+/CD25- Naive T	0.0	0.3993392476521054	1.0063224	12.169357	0.0	False
491	S100A9	S100A9	-2.4283323	0.0	0.0	0.0706529907373914	0.0	-0.70104367	6.489	0.5957875	ITGB2	ITGB2	-1.6118966	0.5215	0.375	0.005076909136652282	0.05031592138844343	-1.0140038	CD4+/CD45RA+/CD25- Naive T	CD4+/CD45RA+/CD25- Naive T	0.0	0.3993392476521054	3.6253204	12.169357	0.0	False
492	SPON2	SPON2	-0.59447086	0.0	0.0	0.7093014363336668	0.0	-0.270978	6.489	0.5957875	ITGB2	ITGB2	-1.6118966	0.5215	0.375	0.005076909136652282	0.05031592138844343	-1.0140038	CD4+/CD45RA+/CD25- Naive T	CD4+/CD45RA+/CD25- Naive T	0.0	0.3993392476521054	2.510991	12.169357	0.0	False
493	ICAM4	ICAM4	-0.8002139	0.0	0.0	0.5175575900815689	0.0	-0.37399605	6.489	0.5957875	ITGA4	ITGA4	0.66997576	0.54525	0.25	0.7623045682435164	0.018512098328615542	0.27872103	CD4+/CD45RA+/CD25- Naive T	CD4+/CD45RA+/CD25- Naive T	0.0	0.42923946534335755	1.2610252	3.9564362	0.0	False
494	SPON2	SPON2	-0.59447086	0.0	0.0	0.7093014363336668	0.0	-0.270978	6.489	0.5957875	ITGA4	ITGA4	0.66997576	0.54525	0.25	0.7623045682435164	0.018512098328615542	0.27872103	CD4+/CD45RA+/CD25- Naive T	CD4+/CD45RA+/CD25- Naive T	0.0	0.42923946534335755	2.510991	3.9564362	0.0	False
495	TNFSF13B	TNFSF13B	-0.68835694	0.0	0.0	0.4308183589099013	0.0	-0.42702037	6.489	0.5957875	TNFRSF13B	TNFRSF13B	-0.45382234	0.0	0.0	0.6936578095708834	0.0	-0.28712603	CD4+/CD45RA+/CD25- Naive T	CD4+/CD45RA+/CD25- Naive T	0.0	0.0	1.1739753	1.0129135	0.0	False
496	TNFSF13B	TNFSF13B	-0.68835694	0.0	0.0	0.4308183589099013	0.0	-0.42702037	6.489	0.5957875	HLA-DPB1	HLA-DPB1	-3.0333498	0.800875	0.375	0.006679162633172309	0.05799237337011742	-0.9982177	CD4+/CD45RA+/CD25- Naive T	CD4+/CD45RA+/CD25- Naive T	0.0	0.7414198861041723	1.1739753	15.027288	0.0	False
497	TNFSF13B	TNFSF13B	-0.68835694	0.0	0.0	0.4308183589099013	0.0	-0.42702037	6.489	0.5957875	TNFRSF17	TNFRSF17	1.4075689	0.526125	0.25	0.33171147355996944	0.009679842998293924	0.7633325	CD4+/CD45RA+/CD25- Naive T	CD4+/CD45RA+/CD25- Naive T	0.0	0.40512163224336223	1.1739753	1.3525252	0.0	False
498	MIF	MIF	0.8088082	1.4755	0.75	0.05941987397455264	0.25563454161170374	0.6896004	6.489	0.5957875	CD74	CD74_CXCR4	-1.7779412	2.157625	0.75	0.009616043704992376	0.33237980519632737	-0.9997178	CD4+/CD45RA+/CD25- Naive T	CD4+/CD45RA+/CD25- Naive T	0.9976561568755408	0.9999997573059913	10.280284	27.658499	0.75	True
499	TIMP1	TIMP1	-1.572302	0.5165	0.375	0.07343514786896006	0.049930653222832126	-0.62098587	6.489	0.5957875	CD63	CD63	-0.55638015	0.74687505	0.5	0.4796269601872981	0.08996956452105127	-0.24627586	CD4+/CD45RA+/CD25- Naive T	CD4+/CD45RA+/CD25- Naive T	0.3931128415412852	0.6819757298342821	8.21389	9.10228	0.375	True
500	GNAI2	GNAI2	-0.0021134615	0.589	0.375	0.9915818467497479	0.04666551226487074	-0.004837513	6.489	0.5957875	S1PR5	S1PR5	0.046545208	0.125625	0.125	0.7047256828432965	0.0	0.17803162	CD4+/CD45RA+/CD25- Naive T	CD4+/CD45RA+/CD25- Naive T	0.48526849628415064	0.06247688422024006	4.66732	1.2802234	0.0	False
501	GNAI2	GNAI2	-0.0021134615	0.589	0.375	0.9915818467497479	0.04666551226487074	-0.004837513	6.489	0.5957875	S1PR4	S1PR4	0.22069013	1.2652501	0.875	0.18517018828439014	0.21167553404807715	0.5175045	CD4+/CD45RA+/CD25- Naive T	CD4+/CD45RA+/CD25- Naive T	0.48526849628415064	0.9841564040271661	4.66732	9.375141	0.375	True
502	C1QA	C1QA	-1.8568099	0.0	0.0	0.4390938330128453	0.0	-0.4119344	6.489	0.5957875	CD33	CD33	-1.0350643	0.0	0.0	0.23454911399590028	0.0	-0.54380244	CD4+/CD45RA+/CD25- Naive T	CD4+/CD45RA+/CD25- Naive T	0.0	0.0	2.0300746	1.3432741	0.0	False
503	C1QB	C1QB	-1.0742624	0.0	0.0	0.7145437303778392	0.0	-0.2669287	6.489	0.5957875	CD33	CD33	-1.0350643	0.0	0.0	0.23454911399590028	0.0	-0.54380244	CD4+/CD45RA+/CD25- Naive T	CD4+/CD45RA+/CD25- Naive T	0.0	0.0	0.8700664	1.3432741	0.0	False
504	HLA-DRA	HLA-DRA	-4.5826817	0.52257895	0.3157894736842105	8.229412121787877e-07	0.05222299335433454	-1.2217228	6.489	0.5957875	CD4	CD4	0.40752494	0.596125	0.5	0.1998705265649552	0.0788834964498815	0.5509087	CD4+/CD45RO+ Memory	CD4+/CD45RA+/CD25- Naive T	0.38282787801528084	0.49445063492121355	17.527489	2.4380064	0.3157894736842105	True
505	HLA-DQA2	HLA-DQA2	-3.320322	0.0	0.0	6.073371677465998e-06	0.0	-1.0950655	6.489	0.5957875	CD4	CD4	0.40752494	0.596125	0.5	0.1998705265649552	0.0788834964498815	0.5509087	CD4+/CD45RO+ Memory	CD4+/CD45RA+/CD25- Naive T	0.0	0.49445063492121355	7.4193964	2.4380064	0.0	False
506	HLA-DQA1	HLA-DQA1	-4.102014	0.0	0.0	1.7958040424666653e-06	0.0	-1.1353691	6.489	0.5957875	CD4	CD4	0.40752494	0.596125	0.5	0.1998705265649552	0.0788834964498815	0.5509087	CD4+/CD45RO+ Memory	CD4+/CD45RA+/CD25- Naive T	0.0	0.49445063492121355	9.060017	2.4380064	0.0	False
507	HLA-DRB1	HLA-DRB1	-3.8463407	0.4199474	0.21052631578947367	4.0586850745261015e-08	0.0	-1.4384387	6.489	0.5957875	CD4	CD4	0.40752494	0.596125	0.5	0.1998705265649552	0.0788834964498815	0.5509087	CD4+/CD45RO+ Memory	CD4+/CD45RA+/CD25- Naive T	0.2107620073739293	0.49445063492121355	17.608295	2.4380064	0.21052631578947367	True
508	HLA-DQB1	HLA-DQB1	-2.93739	0.21478948	0.15789473684210525	3.1776161664337816e-05	0.0	-0.97016996	6.489	0.5957875	CD4	CD4	0.40752494	0.596125	0.5	0.1998705265649552	0.0788834964498815	0.5509087	CD4+/CD45RO+ Memory	CD4+/CD45RA+/CD25- Naive T	0.03478521382819743	0.49445063492121355	8.894551	2.4380064	0.0	False
509	HLA-DPB1	HLA-DPB1	-4.278796	0.28778946	0.15789473684210525	2.4035282991438816e-07	0.0	-1.2888271	6.489	0.5957875	CD4	CD4	0.40752494	0.596125	0.5	0.1998705265649552	0.0788834964498815	0.5509087	CD4+/CD45RO+ Memory	CD4+/CD45RA+/CD25- Naive T	0.07283610680290925	0.49445063492121355	15.027288	2.4380064	0.0	False
510	HLA-DPA1	HLA-DPA1	-3.8976426	0.49642107	0.3157894736842105	6.476742974141904e-07	0.044479119874248435	-1.2290206	6.489	0.5957875	CD4	CD4	0.40752494	0.596125	0.5	0.1998705265649552	0.0788834964498815	0.5509087	CD4+/CD45RO+ Memory	CD4+/CD45RA+/CD25- Naive T	0.33470593541013066	0.49445063492121355	15.136278	2.4380064	0.3157894736842105	True
511	HLA-DMA	HLA-DMA	-1.9619751	0.20500001	0.10526315789473684	0.0003892287887832041	0.0	-0.849274	6.489	0.5957875	CD4	CD4	0.40752494	0.596125	0.5	0.1998705265649552	0.0788834964498815	0.5509087	CD4+/CD45RO+ Memory	CD4+/CD45RA+/CD25- Naive T	0.031235701456070034	0.49445063492121355	7.3444376	2.4380064	0.0	False
512	HLA-DMB	HLA-DMB	-2.1602263	0.0	0.0	0.0006257928298631668	0.0	-0.8448411	6.489	0.5957875	CD4	CD4	0.40752494	0.596125	0.5	0.1998705265649552	0.0788834964498815	0.5509087	CD4+/CD45RO+ Memory	CD4+/CD45RA+/CD25- Naive T	0.0	0.49445063492121355	4.388339	2.4380064	0.0	False
513	HLA-DRB5	HLA-DRB5	-3.3401375	0.29121053	0.15789473684210525	1.4008545903297917e-07	0.0	-1.3559023	6.489	0.5957875	CD4	CD4	0.40752494	0.596125	0.5	0.1998705265649552	0.0788834964498815	0.5509087	CD4+/CD45RO+ Memory	CD4+/CD45RA+/CD25- Naive T	0.075198303185315	0.49445063492121355	13.273344	2.4380064	0.0	False
514	IL16	IL16	0.47012174	0.65284216	0.42105263157894735	0.2826854098321865	0.05193404309126578	0.3435031	6.489	0.5957875	CD4	CD4	0.40752494	0.596125	0.5	0.1998705265649552	0.0788834964498815	0.5509087	CD4+/CD45RO+ Memory	CD4+/CD45RA+/CD25- Naive T	0.6345057722442501	0.49445063492121355	4.1250343	2.4380064	0.42105263157894735	True
515	HLA-DRA	HLA-DRA	-4.5826817	0.52257895	0.3157894736842105	8.229412121787877e-07	0.05222299335433454	-1.2217228	6.489	0.5957875	LAG3	LAG3	-0.21771635	0.0	0.0	0.8383676690083388	0.0	-0.20494032	CD4+/CD45RO+ Memory	CD4+/CD45RA+/CD25- Naive T	0.38282787801528084	0.0	17.527489	0.86704636	0.0	False
516	HLA-DQA2	HLA-DQA2	-3.320322	0.0	0.0	6.073371677465998e-06	0.0	-1.0950655	6.489	0.5957875	LAG3	LAG3	-0.21771635	0.0	0.0	0.8383676690083388	0.0	-0.20494032	CD4+/CD45RO+ Memory	CD4+/CD45RA+/CD25- Naive T	0.0	0.0	7.4193964	0.86704636	0.0	False
517	HLA-DQA1	HLA-DQA1	-4.102014	0.0	0.0	1.7958040424666653e-06	0.0	-1.1353691	6.489	0.5957875	LAG3	LAG3	-0.21771635	0.0	0.0	0.8383676690083388	0.0	-0.20494032	CD4+/CD45RO+ Memory	CD4+/CD45RA+/CD25- Naive T	0.0	0.0	9.060017	0.86704636	0.0	False
518	HLA-DRB1	HLA-DRB1	-3.8463407	0.4199474	0.21052631578947367	4.0586850745261015e-08	0.0	-1.4384387	6.489	0.5957875	LAG3	LAG3	-0.21771635	0.0	0.0	0.8383676690083388	0.0	-0.20494032	CD4+/CD45RO+ Memory	CD4+/CD45RA+/CD25- Naive T	0.2107620073739293	0.0	17.608295	0.86704636	0.0	False
519	HLA-DQB1	HLA-DQB1	-2.93739	0.21478948	0.15789473684210525	3.1776161664337816e-05	0.0	-0.97016996	6.489	0.5957875	LAG3	LAG3	-0.21771635	0.0	0.0	0.8383676690083388	0.0	-0.20494032	CD4+/CD45RO+ Memory	CD4+/CD45RA+/CD25- Naive T	0.03478521382819743	0.0	8.894551	0.86704636	0.0	False
520	HLA-DPB1	HLA-DPB1	-4.278796	0.28778946	0.15789473684210525	2.4035282991438816e-07	0.0	-1.2888271	6.489	0.5957875	LAG3	LAG3	-0.21771635	0.0	0.0	0.8383676690083388	0.0	-0.20494032	CD4+/CD45RO+ Memory	CD4+/CD45RA+/CD25- Naive T	0.07283610680290925	0.0	15.027288	0.86704636	0.0	False
521	HLA-DPA1	HLA-DPA1	-3.8976426	0.49642107	0.3157894736842105	6.476742974141904e-07	0.044479119874248435	-1.2290206	6.489	0.5957875	LAG3	LAG3	-0.21771635	0.0	0.0	0.8383676690083388	0.0	-0.20494032	CD4+/CD45RO+ Memory	CD4+/CD45RA+/CD25- Naive T	0.33470593541013066	0.0	15.136278	0.86704636	0.0	False
522	HLA-DRB5	HLA-DRB5	-3.3401375	0.29121053	0.15789473684210525	1.4008545903297917e-07	0.0	-1.3559023	6.489	0.5957875	LAG3	LAG3	-0.21771635	0.0	0.0	0.8383676690083388	0.0	-0.20494032	CD4+/CD45RO+ Memory	CD4+/CD45RA+/CD25- Naive T	0.075198303185315	0.0	13.273344	0.86704636	0.0	False
523	LGALS3	LGALS3	-1.4716249	0.16547368	0.10526315789473684	0.0037351173553880485	0.0	-0.70426154	6.489	0.5957875	LAG3	LAG3	-0.21771635	0.0	0.0	0.8383676690083388	0.0	-0.20494032	CD4+/CD45RO+ Memory	CD4+/CD45RA+/CD25- Naive T	0.01980940369968755	0.0	4.770398	0.86704636	0.0	False
524	ANXA1	ANXA1	0.17651367	1.1361053	0.5263157894736842	0.9807292603446726	0.18067113913085714	0.0032435907	6.489	0.5957875	FPR1	FPR1	-0.43707222	0.0	0.0	0.6678756992049721	0.0	-0.30293927	CD4+/CD45RO+ Memory	CD4+/CD45RA+/CD25- Naive T	0.9967858427170802	0.0	11.755939	0.66589344	0.0	False
525	GNAI2	GNAI2	-0.5598338	0.35068423	0.2631578947368421	0.2384075612219524	0.021690554666930817	-0.30595595	6.489	0.5957875	FPR1	FPR1	-0.43707222	0.0	0.0	0.6678756992049721	0.0	-0.30293927	CD4+/CD45RO+ Memory	CD4+/CD45RA+/CD25- Naive T	0.12608907393325441	0.0	4.66732	0.66589344	0.0	False
526	LCK	LCK	1.188534	1.4533157	0.7368421052631579	0.00032437232962577363	0.2489019963487309	1.0217619	6.489	0.5957875	CD8A	CD8A_CD8B	-0.09342268	0.161	0.125	0.8950753894370215	0.0	0.029431071	CD4+/CD45RO+ Memory	CD4+/CD45RA+/CD25- Naive T	0.9999909916829426	0.07780443142756996	8.552524	2.1620398	0.0	False
527	CD40LG	CD40LG	0.7847147	0.41378945	0.2631578947368421	0.11493877201266638	0.024175528307145745	0.8920571	6.489	0.5957875	CD40	CD40	-0.38873258	0.0	0.0	0.6576695216184699	0.0	-0.3067249	CD4+/CD45RO+ Memory	CD4+/CD45RA+/CD25- Naive T	0.20210574671073656	0.0	1.5392219	0.74654716	0.0	False
528	TNFSF13B	TNFSF13B	-0.6971726	0.0	0.0	0.22101446072988962	0.0	-0.42702043	6.489	0.5957875	CD40	CD40	-0.38873258	0.0	0.0	0.6576695216184699	0.0	-0.3067249	CD4+/CD45RO+ Memory	CD4+/CD45RA+/CD25- Naive T	0.0	0.0	1.1739753	0.74654716	0.0	False
529	LTB	LTB	0.39220476	2.3974736	0.8421052631578947	0.19866236820015337	0.4183425830913936	0.31856623	6.489	0.5957875	CD40	CD40	-0.38873258	0.0	0.0	0.6576695216184699	0.0	-0.3067249	CD4+/CD45RO+ Memory	CD4+/CD45RA+/CD25- Naive T	1.0	0.0	22.198324	0.74654716	0.0	False
530	CD40LG	CD40LG	0.7847147	0.41378945	0.2631578947368421	0.11493877201266638	0.024175528307145745	0.8920571	6.489	0.5957875	CD53	CD53	-0.22385645	1.16	0.625	0.3913059719336076	0.16441285354308977	-0.35346597	CD4+/CD45RO+ Memory	CD4+/CD45RA+/CD25- Naive T	0.20210574671073656	0.9647141665950922	1.5392219	14.480906	0.2631578947368421	True
531	ICAM4	ICAM4	-0.8101011	0.0	0.0	0.3147557493986888	0.0	-0.37399614	6.489	0.5957875	ITGB2	ITGB2	-1.6118966	0.5215	0.375	0.005076909136652282	0.05031592138844343	-1.0140038	CD4+/CD45RO+ Memory	CD4+/CD45RA+/CD25- Naive T	0.0	0.3993392476521054	1.2610252	12.169357	0.0	False
532	S100A8	S100A8	-0.87577206	0.0	0.0	0.3362582706311522	0.0	-0.36308092	6.489	0.5957875	ITGB2	ITGB2	-1.6118966	0.5215	0.375	0.005076909136652282	0.05031592138844343	-1.0140038	CD4+/CD45RO+ Memory	CD4+/CD45RA+/CD25- Naive T	0.0	0.3993392476521054	1.0063224	12.169357	0.0	False
533	S100A9	S100A9	-2.2457356	0.07068422	0.05263157894736842	0.011788644935274626	0.0	-0.6412193	6.489	0.5957875	ITGB2	ITGB2	-1.6118966	0.5215	0.375	0.005076909136652282	0.05031592138844343	-1.0140038	CD4+/CD45RO+ Memory	CD4+/CD45RA+/CD25- Naive T	0.005788581450131466	0.3993392476521054	3.6253204	12.169357	0.0	False
534	SPON2	SPON2	-0.44757986	0.05968421	0.05263157894736842	0.838225177653037	0.0	-0.15490146	6.489	0.5957875	ITGB2	ITGB2	-1.6118966	0.5215	0.375	0.005076909136652282	0.05031592138844343	-1.0140038	CD4+/CD45RO+ Memory	CD4+/CD45RA+/CD25- Naive T	0.0049546272256558235	0.3993392476521054	2.510991	12.169357	0.0	False
535	ICAM4	ICAM4	-0.8101011	0.0	0.0	0.3147557493986888	0.0	-0.37399614	6.489	0.5957875	ITGA4	ITGA4	0.66997576	0.54525	0.25	0.7623045682435164	0.018512098328615542	0.27872103	CD4+/CD45RO+ Memory	CD4+/CD45RA+/CD25- Naive T	0.0	0.42923946534335755	1.2610252	3.9564362	0.0	False
536	SPON2	SPON2	-0.44757986	0.05968421	0.05263157894736842	0.838225177653037	0.0	-0.15490146	6.489	0.5957875	ITGA4	ITGA4	0.66997576	0.54525	0.25	0.7623045682435164	0.018512098328615542	0.27872103	CD4+/CD45RO+ Memory	CD4+/CD45RA+/CD25- Naive T	0.0049546272256558235	0.42923946534335755	2.510991	3.9564362	0.0	False
537	TNFSF13B	TNFSF13B	-0.6971726	0.0	0.0	0.22101446072988962	0.0	-0.42702043	6.489	0.5957875	TNFRSF13B	TNFRSF13B	-0.45382234	0.0	0.0	0.6936578095708834	0.0	-0.28712603	CD4+/CD45RO+ Memory	CD4+/CD45RA+/CD25- Naive T	0.0	0.0	1.1739753	1.0129135	0.0	False
538	TNFSF13B	TNFSF13B	-0.6971726	0.0	0.0	0.22101446072988962	0.0	-0.42702043	6.489	0.5957875	HLA-DPB1	HLA-DPB1	-3.0333498	0.800875	0.375	0.006679162633172309	0.05799237337011742	-0.9982177	CD4+/CD45RO+ Memory	CD4+/CD45RA+/CD25- Naive T	0.0	0.7414198861041723	1.1739753	15.027288	0.0	False
539	TNFSF13B	TNFSF13B	-0.6971726	0.0	0.0	0.22101446072988962	0.0	-0.42702043	6.489	0.5957875	TNFRSF17	TNFRSF17	1.4075689	0.526125	0.25	0.33171147355996944	0.009679842998293924	0.7633325	CD4+/CD45RO+ Memory	CD4+/CD45RA+/CD25- Naive T	0.0	0.40512163224336223	1.1739753	1.3525252	0.0	False
540	MIF	MIF	0.19396627	0.94984215	0.5263157894736842	0.6438025260417544	0.16354600505025602	0.09447424	6.489	0.5957875	CD74	CD74_CXCR4	-1.7779412	2.157625	0.75	0.009616043704992376	0.33237980519632737	-0.9997178	CD4+/CD45RO+ Memory	CD4+/CD45RA+/CD25- Naive T	0.9646407580633922	0.9999997573059913	10.280284	27.658499	0.5263157894736842	True
541	TIMP1	TIMP1	-1.0577443	0.71963155	0.42105263157894735	0.052188827159237186	0.05621051111815414	-0.44265994	6.489	0.5957875	CD63	CD63	-0.55638015	0.74687505	0.5	0.4796269601872981	0.08996956452105127	-0.24627586	CD4+/CD45RO+ Memory	CD4+/CD45RA+/CD25- Naive T	0.7494997118988933	0.6819757298342821	8.21389	9.10228	0.42105263157894735	True
542	GNAI2	GNAI2	-0.5598338	0.35068423	0.2631578947368421	0.2384075612219524	0.021690554666930817	-0.30595595	6.489	0.5957875	S1PR5	S1PR5	0.046545208	0.125625	0.125	0.7047256828432965	0.0	0.17803162	CD4+/CD45RO+ Memory	CD4+/CD45RA+/CD25- Naive T	0.12608907393325441	0.06247688422024006	4.66732	1.2802234	0.0	False
543	GNAI2	GNAI2	-0.5598338	0.35068423	0.2631578947368421	0.2384075612219524	0.021690554666930817	-0.30595595	6.489	0.5957875	S1PR4	S1PR4	0.22069013	1.2652501	0.875	0.18517018828439014	0.21167553404807715	0.5175045	CD4+/CD45RO+ Memory	CD4+/CD45RA+/CD25- Naive T	0.12608907393325441	0.9841564040271661	4.66732	9.375141	0.2631578947368421	True
544	C1QA	C1QA	-1.873582	0.0	0.0	0.22937094816323178	0.0	-0.4119344	6.489	0.5957875	CD33	CD33	-1.0350643	0.0	0.0	0.23454911399590028	0.0	-0.54380244	CD4+/CD45RO+ Memory	CD4+/CD45RA+/CD25- Naive T	0.0	0.0	2.0300746	1.3432741	0.0	False
545	C1QB	C1QB	-1.0864469	0.0	0.0	0.5698929737659211	0.0	-0.2669287	6.489	0.5957875	CD33	CD33	-1.0350643	0.0	0.0	0.23454911399590028	0.0	-0.54380244	CD4+/CD45RO+ Memory	CD4+/CD45RA+/CD25- Naive T	0.0	0.0	0.8700664	1.3432741	0.0	False
546	HLA-DRA	HLA-DRA	-2.9134417	0.939926	0.37037037037037035	2.504818182185331e-13	0.08296733211624363	-1.0045141	6.489	0.5957875	CD4	CD4	0.40752494	0.596125	0.5	0.1998705265649552	0.0788834964498815	0.5509087	CD8+ Cytotoxic T	CD4+/CD45RA+/CD25- Naive T	0.9976503307327512	0.49445063492121355	17.527489	2.4380064	0.37037037037037035	True
547	HLA-DQA2	HLA-DQA2	-2.3389668	0.31631482	0.16666666666666666	3.5626556438238543e-10	0.0	-0.8620307	6.489	0.5957875	CD4	CD4	0.40752494	0.596125	0.5	0.1998705265649552	0.0788834964498815	0.5509087	CD8+ Cytotoxic T	CD4+/CD45RA+/CD25- Naive T	0.014066909777026506	0.49445063492121355	7.4193964	2.4380064	0.0	False
548	HLA-DQA1	HLA-DQA1	-2.7965994	0.43603706	0.24074074074074073	2.5734300970950945e-10	0.0	-0.86023	6.489	0.5957875	CD4	CD4	0.40752494	0.596125	0.5	0.1998705265649552	0.0788834964498815	0.5509087	CD8+ Cytotoxic T	CD4+/CD45RA+/CD25- Naive T	0.10912211961068363	0.49445063492121355	9.060017	2.4380064	0.24074074074074073	True
549	HLA-DRB1	HLA-DRB1	-2.2999468	1.445963	0.6481481481481481	5.026599902634088e-11	0.20761096035476273	-0.8212409	6.489	0.5957875	CD4	CD4	0.40752494	0.596125	0.5	0.1998705265649552	0.0788834964498815	0.5509087	CD8+ Cytotoxic T	CD4+/CD45RA+/CD25- Naive T	0.9999999999974437	0.49445063492121355	17.608295	2.4380064	0.5	True
550	HLA-DQB1	HLA-DQB1	-2.5179114	0.38218516	0.24074074074074073	2.779477854970206e-10	0.0	-0.8491596	6.489	0.5957875	CD4	CD4	0.40752494	0.596125	0.5	0.1998705265649552	0.0788834964498815	0.5509087	CD8+ Cytotoxic T	CD4+/CD45RA+/CD25- Naive T	0.0479647161046452	0.49445063492121355	8.894551	2.4380064	0.24074074074074073	True
551	HLA-DPB1	HLA-DPB1	-2.2576156	1.2818888	0.5185185185185185	9.214563155828527e-09	0.19837417833034093	-0.72577333	6.489	0.5957875	CD4	CD4	0.40752494	0.596125	0.5	0.1998705265649552	0.0788834964498815	0.5509087	CD8+ Cytotoxic T	CD4+/CD45RA+/CD25- Naive T	0.9999999880438512	0.49445063492121355	15.027288	2.4380064	0.5	True
552	HLA-DPA1	HLA-DPA1	-2.601099	1.0987962	0.5185185185185185	2.097918403205639e-11	0.17255162617531103	-0.8764554	6.489	0.5957875	CD4	CD4	0.40752494	0.596125	0.5	0.1998705265649552	0.0788834964498815	0.5509087	CD8+ Cytotoxic T	CD4+/CD45RA+/CD25- Naive T	0.9999799100156407	0.49445063492121355	15.136278	2.4380064	0.5	True
553	HLA-DMA	HLA-DMA	-1.9699581	0.31314814	0.2037037037037037	3.381872093856539e-08	0.0	-0.7590056	6.489	0.5957875	CD4	CD4	0.40752494	0.596125	0.5	0.1998705265649552	0.0788834964498815	0.5509087	CD8+ Cytotoxic T	CD4+/CD45RA+/CD25- Naive T	0.013178233645452734	0.49445063492121355	7.3444376	2.4380064	0.2037037037037037	True
554	HLA-DMB	HLA-DMB	-1.7229478	0.179	0.12962962962962962	2.7419669821111155e-06	0.0	-0.67563957	6.489	0.5957875	CD4	CD4	0.40752494	0.596125	0.5	0.1998705265649552	0.0788834964498815	0.5509087	CD8+ Cytotoxic T	CD4+/CD45RA+/CD25- Naive T	0.0004811804732078715	0.49445063492121355	4.388339	2.4380064	0.0	False
555	HLA-DRB5	HLA-DRB5	-2.1747606	1.0132037	0.5185185185185185	2.450933263594383e-11	0.15830636833161882	-0.8621605	6.489	0.5957875	CD4	CD4	0.40752494	0.596125	0.5	0.1998705265649552	0.0788834964498815	0.5509087	CD8+ Cytotoxic T	CD4+/CD45RA+/CD25- Naive T	0.999683548458335	0.49445063492121355	13.273344	2.4380064	0.5	True
556	IL16	IL16	0.20026517	0.5285555	0.35185185185185186	0.3092486069177214	0.05244452326717747	0.16445744	6.489	0.5957875	CD4	CD4	0.40752494	0.596125	0.5	0.1998705265649552	0.0788834964498815	0.5509087	CD8+ Cytotoxic T	CD4+/CD45RA+/CD25- Naive T	0.3134495655786758	0.49445063492121355	4.1250343	2.4380064	0.35185185185185186	True
557	HLA-DRA	HLA-DRA	-2.9134417	0.939926	0.37037037037037035	2.504818182185331e-13	0.08296733211624363	-1.0045141	6.489	0.5957875	LAG3	LAG3	-0.21771635	0.0	0.0	0.8383676690083388	0.0	-0.20494032	CD8+ Cytotoxic T	CD4+/CD45RA+/CD25- Naive T	0.9976503307327512	0.0	17.527489	0.86704636	0.0	False
558	HLA-DQA2	HLA-DQA2	-2.3389668	0.31631482	0.16666666666666666	3.5626556438238543e-10	0.0	-0.8620307	6.489	0.5957875	LAG3	LAG3	-0.21771635	0.0	0.0	0.8383676690083388	0.0	-0.20494032	CD8+ Cytotoxic T	CD4+/CD45RA+/CD25- Naive T	0.014066909777026506	0.0	7.4193964	0.86704636	0.0	False
559	HLA-DQA1	HLA-DQA1	-2.7965994	0.43603706	0.24074074074074073	2.5734300970950945e-10	0.0	-0.86023	6.489	0.5957875	LAG3	LAG3	-0.21771635	0.0	0.0	0.8383676690083388	0.0	-0.20494032	CD8+ Cytotoxic T	CD4+/CD45RA+/CD25- Naive T	0.10912211961068363	0.0	9.060017	0.86704636	0.0	False
560	HLA-DRB1	HLA-DRB1	-2.2999468	1.445963	0.6481481481481481	5.026599902634088e-11	0.20761096035476273	-0.8212409	6.489	0.5957875	LAG3	LAG3	-0.21771635	0.0	0.0	0.8383676690083388	0.0	-0.20494032	CD8+ Cytotoxic T	CD4+/CD45RA+/CD25- Naive T	0.9999999999974437	0.0	17.608295	0.86704636	0.0	False
561	HLA-DQB1	HLA-DQB1	-2.5179114	0.38218516	0.24074074074074073	2.779477854970206e-10	0.0	-0.8491596	6.489	0.5957875	LAG3	LAG3	-0.21771635	0.0	0.0	0.8383676690083388	0.0	-0.20494032	CD8+ Cytotoxic T	CD4+/CD45RA+/CD25- Naive T	0.0479647161046452	0.0	8.894551	0.86704636	0.0	False
562	HLA-DPB1	HLA-DPB1	-2.2576156	1.2818888	0.5185185185185185	9.214563155828527e-09	0.19837417833034093	-0.72577333	6.489	0.5957875	LAG3	LAG3	-0.21771635	0.0	0.0	0.8383676690083388	0.0	-0.20494032	CD8+ Cytotoxic T	CD4+/CD45RA+/CD25- Naive T	0.9999999880438512	0.0	15.027288	0.86704636	0.0	False
563	HLA-DPA1	HLA-DPA1	-2.601099	1.0987962	0.5185185185185185	2.097918403205639e-11	0.17255162617531103	-0.8764554	6.489	0.5957875	LAG3	LAG3	-0.21771635	0.0	0.0	0.8383676690083388	0.0	-0.20494032	CD8+ Cytotoxic T	CD4+/CD45RA+/CD25- Naive T	0.9999799100156407	0.0	15.136278	0.86704636	0.0	False
564	HLA-DRB5	HLA-DRB5	-2.1747606	1.0132037	0.5185185185185185	2.450933263594383e-11	0.15830636833161882	-0.8621605	6.489	0.5957875	LAG3	LAG3	-0.21771635	0.0	0.0	0.8383676690083388	0.0	-0.20494032	CD8+ Cytotoxic T	CD4+/CD45RA+/CD25- Naive T	0.999683548458335	0.0	13.273344	0.86704636	0.0	False
565	LGALS3	LGALS3	-0.7613834	0.35705554	0.2037037037037037	0.00021282859481869812	0.0	-0.50776666	6.489	0.5957875	LAG3	LAG3	-0.21771635	0.0	0.0	0.8383676690083388	0.0	-0.20494032	CD8+ Cytotoxic T	CD4+/CD45RA+/CD25- Naive T	0.030929685956551718	0.0	4.770398	0.86704636	0.0	False
566	ANXA1	ANXA1	0.58191967	1.7255558	0.8518518518518519	2.1407193248289875e-05	0.28759247767870755	0.5635292	6.489	0.5957875	FPR1	FPR1	-0.43707222	0.0	0.0	0.6678756992049721	0.0	-0.30293927	CD8+ Cytotoxic T	CD4+/CD45RA+/CD25- Naive T	1.0	0.0	11.755939	0.66589344	0.0	False
567	GNAI2	GNAI2	-0.68547946	0.27168518	0.18518518518518517	0.007704204388186281	0.0	-0.40577316	6.489	0.5957875	FPR1	FPR1	-0.43707222	0.0	0.0	0.6678756992049721	0.0	-0.30293927	CD8+ Cytotoxic T	CD4+/CD45RA+/CD25- Naive T	0.005311705070188978	0.0	4.66732	0.66589344	0.0	False
568	LCK	LCK	0.9643241	1.2353704	0.6481481481481481	9.978693975356982e-07	0.1918535228081969	0.774199	6.489	0.5957875	CD8A	CD8A_CD8B	-0.09342268	0.161	0.125	0.8950753894370215	0.0	0.029431071	CD8+ Cytotoxic T	CD4+/CD45RA+/CD25- Naive T	0.9999999037133518	0.07780443142756996	8.552524	2.1620398	0.0	False
569	CD40LG	CD40LG	0.52735645	0.30131483	0.2037037037037037	0.052455034911952705	0.0	0.5839479	6.489	0.5957875	CD40	CD40	-0.38873258	0.0	0.0	0.6576695216184699	0.0	-0.3067249	CD8+ Cytotoxic T	CD4+/CD45RA+/CD25- Naive T	0.010273117609126426	0.0	1.5392219	0.74654716	0.0	False
570	TNFSF13B	TNFSF13B	-0.72681975	0.0	0.0	0.03414438656901437	0.0	-0.4270205	6.489	0.5957875	CD40	CD40	-0.38873258	0.0	0.0	0.6576695216184699	0.0	-0.3067249	CD8+ Cytotoxic T	CD4+/CD45RA+/CD25- Naive T	0.0	0.0	1.1739753	0.74654716	0.0	False
571	LTB	LTB	0.8157778	2.9278147	0.9074074074074074	2.1697473755438735e-07	0.4973320307267141	0.67207074	6.489	0.5957875	CD40	CD40	-0.38873258	0.0	0.0	0.6576695216184699	0.0	-0.3067249	CD8+ Cytotoxic T	CD4+/CD45RA+/CD25- Naive T	1.0	0.0	22.198324	0.74654716	0.0	False
572	CD40LG	CD40LG	0.52735645	0.30131483	0.2037037037037037	0.052455034911952705	0.0	0.5839479	6.489	0.5957875	CD53	CD53	-0.22385645	1.16	0.625	0.3913059719336076	0.16441285354308977	-0.35346597	CD8+ Cytotoxic T	CD4+/CD45RA+/CD25- Naive T	0.010273117609126426	0.9647141665950922	1.5392219	14.480906	0.2037037037037037	True
573	ICAM4	ICAM4	-0.558483	0.06577778	0.037037037037037035	0.20986932499919297	0.0	-0.26783326	6.489	0.5957875	ITGB2	ITGB2	-1.6118966	0.5215	0.375	0.005076909136652282	0.05031592138844343	-1.0140038	CD8+ Cytotoxic T	CD4+/CD45RA+/CD25- Naive T	1.2591055831256416e-05	0.3993392476521054	1.2610252	12.169357	0.0	False
574	S100A8	S100A8	-0.7128851	0.057925925	0.037037037037037035	0.23729632995524108	0.0	-0.27261773	6.489	0.5957875	ITGB2	ITGB2	-1.6118966	0.5215	0.375	0.005076909136652282	0.05031592138844343	-1.0140038	CD8+ Cytotoxic T	CD4+/CD45RA+/CD25- Naive T	9.497092148431144e-06	0.3993392476521054	1.0063224	12.169357	0.0	False
575	S100A9	S100A9	-1.8580965	0.122574076	0.05555555555555555	3.645896595727571e-05	0.0	-0.5973018	6.489	0.5957875	ITGB2	ITGB2	-1.6118966	0.5215	0.375	0.005076909136652282	0.05031592138844343	-1.0140038	CD8+ Cytotoxic T	CD4+/CD45RA+/CD25- Naive T	8.641437310112578e-05	0.3993392476521054	3.6253204	12.169357	0.0	False
576	SPON2	SPON2	0.43094915	0.3317963	0.2037037037037037	0.09928789916188142	0.0	0.37431395	6.489	0.5957875	ITGB2	ITGB2	-1.6118966	0.5215	0.375	0.005076909136652282	0.05031592138844343	-1.0140038	CD8+ Cytotoxic T	CD4+/CD45RA+/CD25- Naive T	0.019191903381628846	0.3993392476521054	2.510991	12.169357	0.2037037037037037	True
577	ICAM4	ICAM4	-0.558483	0.06577778	0.037037037037037035	0.20986932499919297	0.0	-0.26783326	6.489	0.5957875	ITGA4	ITGA4	0.66997576	0.54525	0.25	0.7623045682435164	0.018512098328615542	0.27872103	CD8+ Cytotoxic T	CD4+/CD45RA+/CD25- Naive T	1.2591055831256416e-05	0.42923946534335755	1.2610252	3.9564362	0.0	False
578	SPON2	SPON2	0.43094915	0.3317963	0.2037037037037037	0.09928789916188142	0.0	0.37431395	6.489	0.5957875	ITGA4	ITGA4	0.66997576	0.54525	0.25	0.7623045682435164	0.018512098328615542	0.27872103	CD8+ Cytotoxic T	CD4+/CD45RA+/CD25- Naive T	0.019191903381628846	0.42923946534335755	2.510991	3.9564362	0.2037037037037037	True
579	TNFSF13B	TNFSF13B	-0.72681975	0.0	0.0	0.03414438656901437	0.0	-0.4270205	6.489	0.5957875	TNFRSF13B	TNFRSF13B	-0.45382234	0.0	0.0	0.6936578095708834	0.0	-0.28712603	CD8+ Cytotoxic T	CD4+/CD45RA+/CD25- Naive T	0.0	0.0	1.1739753	1.0129135	0.0	False
580	TNFSF13B	TNFSF13B	-0.72681975	0.0	0.0	0.03414438656901437	0.0	-0.4270205	6.489	0.5957875	HLA-DPB1	HLA-DPB1	-3.0333498	0.800875	0.375	0.006679162633172309	0.05799237337011742	-0.9982177	CD8+ Cytotoxic T	CD4+/CD45RA+/CD25- Naive T	0.0	0.7414198861041723	1.1739753	15.027288	0.0	False
581	TNFSF13B	TNFSF13B	-0.72681975	0.0	0.0	0.03414438656901437	0.0	-0.4270205	6.489	0.5957875	TNFRSF17	TNFRSF17	1.4075689	0.526125	0.25	0.33171147355996944	0.009679842998293924	0.7633325	CD8+ Cytotoxic T	CD4+/CD45RA+/CD25- Naive T	0.0	0.40512163224336223	1.1739753	1.3525252	0.0	False
582	MIF	MIF	0.14049459	1.0239073	0.6296296296296297	0.21669612510116898	0.16341116205343179	0.17832763	6.489	0.5957875	CD74	CD74_CXCR4	-1.7779412	2.157625	0.75	0.009616043704992376	0.33237980519632737	-0.9997178	CD8+ Cytotoxic T	CD4+/CD45RA+/CD25- Naive T	0.9997702432619795	0.9999997573059913	10.280284	27.658499	0.6296296296296297	True
583	TIMP1	TIMP1	-1.2440416	0.64179623	0.4074074074074074	0.00013636860839219813	0.053898909013604	-0.51099044	6.489	0.5957875	CD63	CD63	-0.55638015	0.74687505	0.5	0.4796269601872981	0.08996956452105127	-0.24627586	CD8+ Cytotoxic T	CD4+/CD45RA+/CD25- Naive T	0.6649128959309756	0.6819757298342821	8.21389	9.10228	0.4074074074074074	True
584	GNAI2	GNAI2	-0.68547946	0.27168518	0.18518518518518517	0.007704204388186281	0.0	-0.40577316	6.489	0.5957875	S1PR5	S1PR5	0.046545208	0.125625	0.125	0.7047256828432965	0.0	0.17803162	CD8+ Cytotoxic T	CD4+/CD45RA+/CD25- Naive T	0.005311705070188978	0.06247688422024006	4.66732	1.2802234	0.0	False
585	GNAI2	GNAI2	-0.68547946	0.27168518	0.18518518518518517	0.007704204388186281	0.0	-0.40577316	6.489	0.5957875	S1PR4	S1PR4	0.22069013	1.2652501	0.875	0.18517018828439014	0.21167553404807715	0.5175045	CD8+ Cytotoxic T	CD4+/CD45RA+/CD25- Naive T	0.005311705070188978	0.9841564040271661	4.66732	9.375141	0.0	False
586	C1QA	C1QA	-1.7141746	0.041629627	0.018518518518518517	0.06445582685343025	0.0	-0.36986467	6.489	0.5957875	CD33	CD33	-1.0350643	0.0	0.0	0.23454911399590028	0.0	-0.54380244	CD8+ Cytotoxic T	CD4+/CD45RA+/CD25- Naive T	5.225084036476765e-06	0.0	2.0300746	1.3432741	0.0	False
587	C1QB	C1QB	-1.1272207	0.0	0.0	0.3253489175720432	0.0	-0.2669287	6.489	0.5957875	CD33	CD33	-1.0350643	0.0	0.0	0.23454911399590028	0.0	-0.54380244	CD8+ Cytotoxic T	CD4+/CD45RA+/CD25- Naive T	0.0	0.0	0.8700664	1.3432741	0.0	False
588	HLA-DRA	HLA-DRA	-4.274893	0.37451166	0.18604651162790697	2.872920289280549e-15	0.0	-1.2987853	6.489	0.5957875	CD4	CD4	0.40752494	0.596125	0.5	0.1998705265649552	0.0788834964498815	0.5509087	CD8+/CD45RA+ Naive Cytotoxic	CD4+/CD45RA+/CD25- Naive T	0.09628542273289598	0.49445063492121355	17.527489	2.4380064	0.0	False
589	HLA-DQA2	HLA-DQA2	-3.168581	0.0462093	0.023255813953488372	1.5928050632060667e-11	0.0	-1.0610225	6.489	0.5957875	CD4	CD4	0.40752494	0.596125	0.5	0.1998705265649552	0.0788834964498815	0.5509087	CD8+/CD45RA+ Naive Cytotoxic	CD4+/CD45RA+/CD25- Naive T	7.011435598754291e-05	0.49445063492121355	7.4193964	2.4380064	0.0	False
590	HLA-DQA1	HLA-DQA1	-3.8579578	0.080348834	0.046511627906976744	2.476501575576786e-12	0.0	-1.0846688	6.489	0.5957875	CD4	CD4	0.40752494	0.596125	0.5	0.1998705265649552	0.0788834964498815	0.5509087	CD8+/CD45RA+ Naive Cytotoxic	CD4+/CD45RA+/CD25- Naive T	0.00019460053135120808	0.49445063492121355	9.060017	2.4380064	0.0	False
591	HLA-DRB1	HLA-DRB1	-3.9634562	0.4793256	0.2558139534883721	7.024295630611039e-17	0.022942672473562138	-1.4027203	6.489	0.5957875	CD4	CD4	0.40752494	0.596125	0.5	0.1998705265649552	0.0788834964498815	0.5509087	CD8+/CD45RA+ Naive Cytotoxic	CD4+/CD45RA+/CD25- Naive T	0.30736154208251737	0.49445063492121355	17.608295	2.4380064	0.2558139534883721	True
592	HLA-DQB1	HLA-DQB1	-3.0688107	0.16493022	0.11627906976744186	4.8420316657371975e-11	0.0	-1.0062137	6.489	0.5957875	CD4	CD4	0.40752494	0.596125	0.5	0.1998705265649552	0.0788834964498815	0.5509087	CD8+/CD45RA+ Naive Cytotoxic	CD4+/CD45RA+/CD25- Naive T	0.0018539781709815608	0.49445063492121355	8.894551	2.4380064	0.0	False
593	HLA-DPB1	HLA-DPB1	-4.364337	0.28225583	0.16279069767441862	1.6810693368485893e-15	0.0	-1.2919608	6.489	0.5957875	CD4	CD4	0.40752494	0.596125	0.5	0.1998705265649552	0.0788834964498815	0.5509087	CD8+/CD45RA+ Naive Cytotoxic	CD4+/CD45RA+/CD25- Naive T	0.022381808908700503	0.49445063492121355	15.027288	2.4380064	0.0	False
594	HLA-DPA1	HLA-DPA1	-4.7509522	0.16630232	0.11627906976744186	2.5885987625113745e-17	0.0	-1.422237	6.489	0.5957875	CD4	CD4	0.40752494	0.596125	0.5	0.1998705265649552	0.0788834964498815	0.5509087	CD8+/CD45RA+ Naive Cytotoxic	CD4+/CD45RA+/CD25- Naive T	0.001916881161813824	0.49445063492121355	15.136278	2.4380064	0.0	False
595	HLA-DMA	HLA-DMA	-2.1096117	0.23920928	0.16279069767441862	9.662236179589056e-08	0.0	-0.82072043	6.489	0.5957875	CD4	CD4	0.40752494	0.596125	0.5	0.1998705265649552	0.0788834964498815	0.5509087	CD8+/CD45RA+ Naive Cytotoxic	CD4+/CD45RA+/CD25- Naive T	0.009764172104983296	0.49445063492121355	7.3444376	2.4380064	0.0	False
596	HLA-DMB	HLA-DMB	-1.8557043	0.12497674	0.09302325581395349	6.633757794637281e-06	0.0	-0.7267055	6.489	0.5957875	CD4	CD4	0.40752494	0.596125	0.5	0.1998705265649552	0.0788834964498815	0.5509087	CD8+/CD45RA+ Naive Cytotoxic	CD4+/CD45RA+/CD25- Naive T	0.0006710652272140581	0.49445063492121355	4.388339	2.4380064	0.0	False
597	HLA-DRB5	HLA-DRB5	-3.786148	0.26041862	0.18604651162790697	1.3711507417154074e-16	0.0	-1.3769598	6.489	0.5957875	CD4	CD4	0.40752494	0.596125	0.5	0.1998705265649552	0.0788834964498815	0.5509087	CD8+/CD45RA+ Naive Cytotoxic	CD4+/CD45RA+/CD25- Naive T	0.014872332919758108	0.49445063492121355	13.273344	2.4380064	0.0	False
598	IL16	IL16	0.4154756	0.662186	0.4418604651162791	0.06483192984269802	0.051645092828197015	0.356964	6.489	0.5957875	CD4	CD4	0.40752494	0.596125	0.5	0.1998705265649552	0.0788834964498815	0.5509087	CD8+/CD45RA+ Naive Cytotoxic	CD4+/CD45RA+/CD25- Naive T	0.8137429619720251	0.49445063492121355	4.1250343	2.4380064	0.4418604651162791	True
599	HLA-DRA	HLA-DRA	-4.274893	0.37451166	0.18604651162790697	2.872920289280549e-15	0.0	-1.2987853	6.489	0.5957875	LAG3	LAG3	-0.21771635	0.0	0.0	0.8383676690083388	0.0	-0.20494032	CD8+/CD45RA+ Naive Cytotoxic	CD4+/CD45RA+/CD25- Naive T	0.09628542273289598	0.0	17.527489	0.86704636	0.0	False
600	HLA-DQA2	HLA-DQA2	-3.168581	0.0462093	0.023255813953488372	1.5928050632060667e-11	0.0	-1.0610225	6.489	0.5957875	LAG3	LAG3	-0.21771635	0.0	0.0	0.8383676690083388	0.0	-0.20494032	CD8+/CD45RA+ Naive Cytotoxic	CD4+/CD45RA+/CD25- Naive T	7.011435598754291e-05	0.0	7.4193964	0.86704636	0.0	False
601	HLA-DQA1	HLA-DQA1	-3.8579578	0.080348834	0.046511627906976744	2.476501575576786e-12	0.0	-1.0846688	6.489	0.5957875	LAG3	LAG3	-0.21771635	0.0	0.0	0.8383676690083388	0.0	-0.20494032	CD8+/CD45RA+ Naive Cytotoxic	CD4+/CD45RA+/CD25- Naive T	0.00019460053135120808	0.0	9.060017	0.86704636	0.0	False
602	HLA-DRB1	HLA-DRB1	-3.9634562	0.4793256	0.2558139534883721	7.024295630611039e-17	0.022942672473562138	-1.4027203	6.489	0.5957875	LAG3	LAG3	-0.21771635	0.0	0.0	0.8383676690083388	0.0	-0.20494032	CD8+/CD45RA+ Naive Cytotoxic	CD4+/CD45RA+/CD25- Naive T	0.30736154208251737	0.0	17.608295	0.86704636	0.0	False
603	HLA-DQB1	HLA-DQB1	-3.0688107	0.16493022	0.11627906976744186	4.8420316657371975e-11	0.0	-1.0062137	6.489	0.5957875	LAG3	LAG3	-0.21771635	0.0	0.0	0.8383676690083388	0.0	-0.20494032	CD8+/CD45RA+ Naive Cytotoxic	CD4+/CD45RA+/CD25- Naive T	0.0018539781709815608	0.0	8.894551	0.86704636	0.0	False
604	HLA-DPB1	HLA-DPB1	-4.364337	0.28225583	0.16279069767441862	1.6810693368485893e-15	0.0	-1.2919608	6.489	0.5957875	LAG3	LAG3	-0.21771635	0.0	0.0	0.8383676690083388	0.0	-0.20494032	CD8+/CD45RA+ Naive Cytotoxic	CD4+/CD45RA+/CD25- Naive T	0.022381808908700503	0.0	15.027288	0.86704636	0.0	False
605	HLA-DPA1	HLA-DPA1	-4.7509522	0.16630232	0.11627906976744186	2.5885987625113745e-17	0.0	-1.422237	6.489	0.5957875	LAG3	LAG3	-0.21771635	0.0	0.0	0.8383676690083388	0.0	-0.20494032	CD8+/CD45RA+ Naive Cytotoxic	CD4+/CD45RA+/CD25- Naive T	0.001916881161813824	0.0	15.136278	0.86704636	0.0	False
606	HLA-DRB5	HLA-DRB5	-3.786148	0.26041862	0.18604651162790697	1.3711507417154074e-16	0.0	-1.3769598	6.489	0.5957875	LAG3	LAG3	-0.21771635	0.0	0.0	0.8383676690083388	0.0	-0.20494032	CD8+/CD45RA+ Naive Cytotoxic	CD4+/CD45RA+/CD25- Naive T	0.014872332919758108	0.0	13.273344	0.86704636	0.0	False
607	LGALS3	LGALS3	-1.296674	0.20932558	0.11627906976744186	3.7222605482338194e-05	0.0	-0.65928525	6.489	0.5957875	LAG3	LAG3	-0.21771635	0.0	0.0	0.8383676690083388	0.0	-0.20494032	CD8+/CD45RA+ Naive Cytotoxic	CD4+/CD45RA+/CD25- Naive T	0.005184364906290516	0.0	4.770398	0.86704636	0.0	False
608	ANXA1	ANXA1	-0.203161	1.0932326	0.6046511627906976	0.7008666052484649	0.17753121018319612	-0.03750788	6.489	0.5957875	FPR1	FPR1	-0.43707222	0.0	0.0	0.6678756992049721	0.0	-0.30293927	CD8+/CD45RA+ Naive Cytotoxic	CD4+/CD45RA+/CD25- Naive T	0.9999854504794712	0.0	11.755939	0.66589344	0.0	False
609	GNAI2	GNAI2	-0.07889116	0.5087674	0.3023255813953488	0.48162408044513905	0.04867853311982824	-0.10621354	6.489	0.5957875	FPR1	FPR1	-0.43707222	0.0	0.0	0.6678756992049721	0.0	-0.30293927	CD8+/CD45RA+ Naive Cytotoxic	CD4+/CD45RA+/CD25- Naive T	0.39023013202653967	0.0	4.66732	0.66589344	0.0	False
610	LCK	LCK	1.2127681	1.4575813	0.7674418604651163	1.8944980625294898e-08	0.2374980839067345	1.0266072	6.489	0.5957875	CD8A	CD8A_CD8B	-0.09342268	0.161	0.125	0.8950753894370215	0.0	0.029431071	CD8+/CD45RA+ Naive Cytotoxic	CD4+/CD45RA+/CD25- Naive T	0.9999999999983007	0.07780443142756996	8.552524	2.1620398	0.0	False
611	CD40LG	CD40LG	0.07794818	0.11088372	0.06976744186046512	0.8796578708014257	0.0	0.062287718	6.489	0.5957875	CD40	CD40	-0.38873258	0.0	0.0	0.6576695216184699	0.0	-0.3067249	CD8+/CD45RA+ Naive Cytotoxic	CD4+/CD45RA+/CD25- Naive T	0.00045930375862993333	0.0	1.5392219	0.74654716	0.0	False
612	TNFSF13B	TNFSF13B	-0.63973427	0.027604653	0.023255813953488372	0.10154500378523008	0.0	-0.37851697	6.489	0.5957875	CD40	CD40	-0.38873258	0.0	0.0	0.6576695216184699	0.0	-0.3067249	CD8+/CD45RA+ Naive Cytotoxic	CD4+/CD45RA+/CD25- Naive T	3.912345935527938e-05	0.0	1.1739753	0.74654716	0.0	False
613	LTB	LTB	0.8365307	3.242581	1.0	2.074062282802227e-09	0.5035444648272513	0.88188195	6.489	0.5957875	CD40	CD40	-0.38873258	0.0	0.0	0.6576695216184699	0.0	-0.3067249	CD8+/CD45RA+ Naive Cytotoxic	CD4+/CD45RA+/CD25- Naive T	1.0	0.0	22.198324	0.74654716	0.0	False
614	CD40LG	CD40LG	0.07794818	0.11088372	0.06976744186046512	0.8796578708014257	0.0	0.062287718	6.489	0.5957875	CD53	CD53	-0.22385645	1.16	0.625	0.3913059719336076	0.16441285354308977	-0.35346597	CD8+/CD45RA+ Naive Cytotoxic	CD4+/CD45RA+/CD25- Naive T	0.00045930375862993333	0.9647141665950922	1.5392219	14.480906	0.0	False
615	ICAM4	ICAM4	-0.75100064	0.028511627	0.023255813953488372	0.19401397851559	0.0	-0.32797936	6.489	0.5957875	ITGB2	ITGB2	-1.6118966	0.5215	0.375	0.005076909136652282	0.05031592138844343	-1.0140038	CD8+/CD45RA+ Naive Cytotoxic	CD4+/CD45RA+/CD25- Naive T	4.027003697026196e-05	0.3993392476521054	1.2610252	12.169357	0.0	False
616	S100A8	S100A8	-0.899556	0.0	0.0	0.14081223690982086	0.0	-0.36308095	6.489	0.5957875	ITGB2	ITGB2	-1.6118966	0.5215	0.375	0.005076909136652282	0.05031592138844343	-1.0140038	CD8+/CD45RA+ Naive Cytotoxic	CD4+/CD45RA+/CD25- Naive T	0.0	0.3993392476521054	1.0063224	12.169357	0.0	False
617	S100A9	S100A9	-2.3945446	0.03160465	0.023255813953488372	4.070383369809308e-05	0.0	-0.67429495	6.489	0.5957875	ITGB2	ITGB2	-1.6118966	0.5215	0.375	0.005076909136652282	0.05031592138844343	-1.0140038	CD8+/CD45RA+ Naive Cytotoxic	CD4+/CD45RA+/CD25- Naive T	4.442364467185279e-05	0.3993392476521054	3.6253204	12.169357	0.0	False
618	SPON2	SPON2	-0.16966707	0.13967443	0.09302325581395349	0.858825650364285	0.0	0.0006671007	6.489	0.5957875	ITGB2	ITGB2	-1.6118966	0.5215	0.375	0.005076909136652282	0.05031592138844343	-1.0140038	CD8+/CD45RA+ Naive Cytotoxic	CD4+/CD45RA+/CD25- Naive T	0.000985123935739269	0.3993392476521054	2.510991	12.169357	0.0	False
619	ICAM4	ICAM4	-0.75100064	0.028511627	0.023255813953488372	0.19401397851559	0.0	-0.32797936	6.489	0.5957875	ITGA4	ITGA4	0.66997576	0.54525	0.25	0.7623045682435164	0.018512098328615542	0.27872103	CD8+/CD45RA+ Naive Cytotoxic	CD4+/CD45RA+/CD25- Naive T	4.027003697026196e-05	0.42923946534335755	1.2610252	3.9564362	0.0	False
620	SPON2	SPON2	-0.16966707	0.13967443	0.09302325581395349	0.858825650364285	0.0	0.0006671007	6.489	0.5957875	ITGA4	ITGA4	0.66997576	0.54525	0.25	0.7623045682435164	0.018512098328615542	0.27872103	CD8+/CD45RA+ Naive Cytotoxic	CD4+/CD45RA+/CD25- Naive T	0.000985123935739269	0.42923946534335755	2.510991	3.9564362	0.0	False
621	TNFSF13B	TNFSF13B	-0.63973427	0.027604653	0.023255813953488372	0.10154500378523008	0.0	-0.37851697	6.489	0.5957875	TNFRSF13B	TNFRSF13B	-0.45382234	0.0	0.0	0.6936578095708834	0.0	-0.28712603	CD8+/CD45RA+ Naive Cytotoxic	CD4+/CD45RA+/CD25- Naive T	3.912345935527938e-05	0.0	1.1739753	1.0129135	0.0	False
622	TNFSF13B	TNFSF13B	-0.63973427	0.027604653	0.023255813953488372	0.10154500378523008	0.0	-0.37851697	6.489	0.5957875	HLA-DPB1	HLA-DPB1	-3.0333498	0.800875	0.375	0.006679162633172309	0.05799237337011742	-0.9982177	CD8+/CD45RA+ Naive Cytotoxic	CD4+/CD45RA+/CD25- Naive T	3.912345935527938e-05	0.7414198861041723	1.1739753	15.027288	0.0	False
623	TNFSF13B	TNFSF13B	-0.63973427	0.027604653	0.023255813953488372	0.10154500378523008	0.0	-0.37851697	6.489	0.5957875	TNFRSF17	TNFRSF17	1.4075689	0.526125	0.25	0.33171147355996944	0.009679842998293924	0.7633325	CD8+/CD45RA+ Naive Cytotoxic	CD4+/CD45RA+/CD25- Naive T	3.912345935527938e-05	0.40512163224336223	1.1739753	1.3525252	0.0	False
624	MIF	MIF	0.15922523	1.0073953	0.6046511627906976	0.37152115660994356	0.16229388265087957	0.15963344	6.489	0.5957875	CD74	CD74_CXCR4	-1.7779412	2.157625	0.75	0.009616043704992376	0.33237980519632737	-0.9997178	CD8+/CD45RA+ Naive Cytotoxic	CD4+/CD45RA+/CD25- Naive T	0.9997886711424563	0.9999997573059913	10.280284	27.658499	0.6046511627906976	True
625	TIMP1	TIMP1	-1.2197433	0.5982093	0.3488372093023256	0.00024157047128961417	0.05177993582502126	-0.54925466	6.489	0.5957875	CD63	CD63	-0.55638015	0.74687505	0.5	0.4796269601872981	0.08996956452105127	-0.24627586	CD8+/CD45RA+ Naive Cytotoxic	CD4+/CD45RA+/CD25- Naive T	0.6567721302980041	0.6819757298342821	8.21389	9.10228	0.3488372093023256	True
626	GNAI2	GNAI2	-0.07889116	0.5087674	0.3023255813953488	0.48162408044513905	0.04867853311982824	-0.10621354	6.489	0.5957875	S1PR5	S1PR5	0.046545208	0.125625	0.125	0.7047256828432965	0.0	0.17803162	CD8+/CD45RA+ Naive Cytotoxic	CD4+/CD45RA+/CD25- Naive T	0.39023013202653967	0.06247688422024006	4.66732	1.2802234	0.0	False
627	GNAI2	GNAI2	-0.07889116	0.5087674	0.3023255813953488	0.48162408044513905	0.04867853311982824	-0.10621354	6.489	0.5957875	S1PR4	S1PR4	0.22069013	1.2652501	0.875	0.18517018828439014	0.21167553404807715	0.5175045	CD8+/CD45RA+ Naive Cytotoxic	CD4+/CD45RA+/CD25- Naive T	0.39023013202653967	0.9841564040271661	4.66732	9.375141	0.3023255813953488	True
628	C1QA	C1QA	-1.9114013	0.0	0.0	0.06562649241391885	0.0	-0.41193455	6.489	0.5957875	CD33	CD33	-1.0350643	0.0	0.0	0.23454911399590028	0.0	-0.54380244	CD8+/CD45RA+ Naive Cytotoxic	CD4+/CD45RA+/CD25- Naive T	0.0	0.0	2.0300746	1.3432741	0.0	False
629	C1QB	C1QB	-1.1140641	0.0	0.0	0.38415014092073774	0.0	-0.2669287	6.489	0.5957875	CD33	CD33	-1.0350643	0.0	0.0	0.23454911399590028	0.0	-0.54380244	CD8+/CD45RA+ Naive Cytotoxic	CD4+/CD45RA+/CD25- Naive T	0.0	0.0	0.8700664	1.3432741	0.0	False
630	HLA-DRA	HLA-DRA	-0.7562399	3.3535428	1.0	0.8625991120568561	0.5278548522058293	0.25165862	6.489	0.5957875	CD4	CD4	0.40752494	0.596125	0.5	0.1998705265649552	0.0788834964498815	0.5509087	CD14+ Monocyte	CD4+/CD45RA+/CD25- Naive T	1.0	0.49445063492121355	17.527489	2.4380064	0.5	True
631	HLA-DQA2	HLA-DQA2	-0.89270043	1.2765816	0.627906976744186	0.01695233059581898	0.19976113683742394	-0.15458368	6.489	0.5957875	CD4	CD4	0.40752494	0.596125	0.5	0.1998705265649552	0.0788834964498815	0.5509087	CD14+ Monocyte	CD4+/CD45RA+/CD25- Naive T	0.9999999999999896	0.49445063492121355	7.4193964	2.4380064	0.5	True
632	HLA-DQA1	HLA-DQA1	-1.2712383	1.5174031	0.689922480620155	0.010855747356812148	0.21829250517639115	-0.17789002	6.489	0.5957875	CD4	CD4	0.40752494	0.596125	0.5	0.1998705265649552	0.0788834964498815	0.5509087	CD14+ Monocyte	CD4+/CD45RA+/CD25- Naive T	1.0	0.49445063492121355	9.060017	2.4380064	0.5	True
633	HLA-DRB1	HLA-DRB1	-0.39131165	3.2971468	1.0	0.3873854227530761	0.5217676186337296	0.29233634	6.489	0.5957875	CD4	CD4	0.40752494	0.596125	0.5	0.1998705265649552	0.0788834964498815	0.5509087	CD14+ Monocyte	CD4+/CD45RA+/CD25- Naive T	1.0	0.49445063492121355	17.608295	2.4380064	0.5	True
634	HLA-DQB1	HLA-DQB1	-0.92045903	1.2730231	0.6124031007751938	0.010079220479510455	0.19976113683742394	-0.20517074	6.489	0.5957875	CD4	CD4	0.40752494	0.596125	0.5	0.1998705265649552	0.0788834964498815	0.5509087	CD14+ Monocyte	CD4+/CD45RA+/CD25- Naive T	0.9999999999999857	0.49445063492121355	8.894551	2.4380064	0.5	True
635	HLA-DPB1	HLA-DPB1	-0.8526602	2.8309608	0.9534883720930233	0.7155204092953396	0.4592002017280626	0.15161428	6.489	0.5957875	CD4	CD4	0.40752494	0.596125	0.5	0.1998705265649552	0.0788834964498815	0.5509087	CD14+ Monocyte	CD4+/CD45RA+/CD25- Naive T	1.0	0.49445063492121355	15.027288	2.4380064	0.5	True
636	HLA-DPA1	HLA-DPA1	-0.22644281	3.2346747	0.9844961240310077	0.03407173679537325	0.5076283200127802	0.37365717	6.489	0.5957875	CD4	CD4	0.40752494	0.596125	0.5	0.1998705265649552	0.0788834964498815	0.5509087	CD14+ Monocyte	CD4+/CD45RA+/CD25- Naive T	1.0	0.49445063492121355	15.136278	2.4380064	0.5	True
637	HLA-DMA	HLA-DMA	-1.0430254	0.7821165	0.4263565891472868	9.558087023238781e-06	0.05898443731781039	-0.36757046	6.489	0.5957875	CD4	CD4	0.40752494	0.596125	0.5	0.1998705265649552	0.0788834964498815	0.5509087	CD14+ Monocyte	CD4+/CD45RA+/CD25- Naive T	0.9754811934788152	0.49445063492121355	7.3444376	2.4380064	0.4263565891472868	True
638	HLA-DMB	HLA-DMB	-0.84819496	0.54158133	0.31007751937984496	0.00019013320908225115	0.05551702956824007	-0.3329058	6.489	0.5957875	CD4	CD4	0.40752494	0.596125	0.5	0.1998705265649552	0.0788834964498815	0.5509087	CD14+ Monocyte	CD4+/CD45RA+/CD25- Naive T	0.21379330051074558	0.49445063492121355	4.388339	2.4380064	0.31007751937984496	True
639	HLA-DRB5	HLA-DRB5	-0.28966522	2.669387	0.9689922480620154	0.29273596117374034	0.4276467935033452	0.2704364	6.489	0.5957875	CD4	CD4	0.40752494	0.596125	0.5	0.1998705265649552	0.0788834964498815	0.5509087	CD14+ Monocyte	CD4+/CD45RA+/CD25- Naive T	1.0	0.49445063492121355	13.273344	2.4380064	0.5	True
640	IL16	IL16	-0.30709332	0.2874496	0.18604651162790697	0.08727768119664488	0.0	-0.18287693	6.489	0.5957875	CD4	CD4	0.40752494	0.596125	0.5	0.1998705265649552	0.0788834964498815	0.5509087	CD14+ Monocyte	CD4+/CD45RA+/CD25- Naive T	0.0001032112674707006	0.49445063492121355	4.1250343	2.4380064	0.0	False
641	HLA-DRA	HLA-DRA	-0.7562399	3.3535428	1.0	0.8625991120568561	0.5278548522058293	0.25165862	6.489	0.5957875	LAG3	LAG3	-0.21771635	0.0	0.0	0.8383676690083388	0.0	-0.20494032	CD14+ Monocyte	CD4+/CD45RA+/CD25- Naive T	1.0	0.0	17.527489	0.86704636	0.0	False
642	HLA-DQA2	HLA-DQA2	-0.89270043	1.2765816	0.627906976744186	0.01695233059581898	0.19976113683742394	-0.15458368	6.489	0.5957875	LAG3	LAG3	-0.21771635	0.0	0.0	0.8383676690083388	0.0	-0.20494032	CD14+ Monocyte	CD4+/CD45RA+/CD25- Naive T	0.9999999999999896	0.0	7.4193964	0.86704636	0.0	False
643	HLA-DQA1	HLA-DQA1	-1.2712383	1.5174031	0.689922480620155	0.010855747356812148	0.21829250517639115	-0.17789002	6.489	0.5957875	LAG3	LAG3	-0.21771635	0.0	0.0	0.8383676690083388	0.0	-0.20494032	CD14+ Monocyte	CD4+/CD45RA+/CD25- Naive T	1.0	0.0	9.060017	0.86704636	0.0	False
644	HLA-DRB1	HLA-DRB1	-0.39131165	3.2971468	1.0	0.3873854227530761	0.5217676186337296	0.29233634	6.489	0.5957875	LAG3	LAG3	-0.21771635	0.0	0.0	0.8383676690083388	0.0	-0.20494032	CD14+ Monocyte	CD4+/CD45RA+/CD25- Naive T	1.0	0.0	17.608295	0.86704636	0.0	False
645	HLA-DQB1	HLA-DQB1	-0.92045903	1.2730231	0.6124031007751938	0.010079220479510455	0.19976113683742394	-0.20517074	6.489	0.5957875	LAG3	LAG3	-0.21771635	0.0	0.0	0.8383676690083388	0.0	-0.20494032	CD14+ Monocyte	CD4+/CD45RA+/CD25- Naive T	0.9999999999999857	0.0	8.894551	0.86704636	0.0	False
646	HLA-DPB1	HLA-DPB1	-0.8526602	2.8309608	0.9534883720930233	0.7155204092953396	0.4592002017280626	0.15161428	6.489	0.5957875	LAG3	LAG3	-0.21771635	0.0	0.0	0.8383676690083388	0.0	-0.20494032	CD14+ Monocyte	CD4+/CD45RA+/CD25- Naive T	1.0	0.0	15.027288	0.86704636	0.0	False
647	HLA-DPA1	HLA-DPA1	-0.22644281	3.2346747	0.9844961240310077	0.03407173679537325	0.5076283200127802	0.37365717	6.489	0.5957875	LAG3	LAG3	-0.21771635	0.0	0.0	0.8383676690083388	0.0	-0.20494032	CD14+ Monocyte	CD4+/CD45RA+/CD25- Naive T	1.0	0.0	15.136278	0.86704636	0.0	False
648	HLA-DRB5	HLA-DRB5	-0.28966522	2.669387	0.9689922480620154	0.29273596117374034	0.4276467935033452	0.2704364	6.489	0.5957875	LAG3	LAG3	-0.21771635	0.0	0.0	0.8383676690083388	0.0	-0.20494032	CD14+ Monocyte	CD4+/CD45RA+/CD25- Naive T	1.0	0.0	13.273344	0.86704636	0.0	False
649	LGALS3	LGALS3	1.0582535	1.5256978	0.7674418604651163	7.12695291990735e-16	0.2579750447131294	0.6908463	6.489	0.5957875	LAG3	LAG3	-0.21771635	0.0	0.0	0.8383676690083388	0.0	-0.20494032	CD14+ Monocyte	CD4+/CD45RA+/CD25- Naive T	1.0	0.0	4.770398	0.86704636	0.0	False
650	ANXA1	ANXA1	-0.5240234	0.8625892	0.46511627906976744	0.004305376137454194	0.06052550538751048	-0.2567393	6.489	0.5957875	FPR1	FPR1	-0.43707222	0.0	0.0	0.6678756992049721	0.0	-0.30293927	CD14+ Monocyte	CD4+/CD45RA+/CD25- Naive T	0.9980870736458362	0.0	11.755939	0.66589344	0.0	False
651	GNAI2	GNAI2	0.5198364	0.8328218	0.4883720930232558	0.0006867770770454104	0.05933117579639486	0.30323806	6.489	0.5957875	FPR1	FPR1	-0.43707222	0.0	0.0	0.6678756992049721	0.0	-0.30293927	CD14+ Monocyte	CD4+/CD45RA+/CD25- Naive T	0.9946202475587753	0.0	4.66732	0.66589344	0.0	False
652	LCK	LCK	-1.2562584	0.13115504	0.08527131782945736	7.124195966966844e-07	0.0	-0.48007214	6.489	0.5957875	CD8A	CD8A_CD8B	-0.09342268	0.161	0.125	0.8950753894370215	0.0	0.029431071	CD14+ Monocyte	CD4+/CD45RA+/CD25- Naive T	1.841158510161442e-08	0.07780443142756996	8.552524	2.1620398	0.0	False
653	CD40LG	CD40LG	-0.34898674	0.0	0.0	0.21358598174892895	0.0	-0.24146308	6.489	0.5957875	CD40	CD40	-0.38873258	0.0	0.0	0.6576695216184699	0.0	-0.3067249	CD14+ Monocyte	CD4+/CD45RA+/CD25- Naive T	0.0	0.0	1.5392219	0.74654716	0.0	False
654	TNFSF13B	TNFSF13B	0.6674138	0.49180618	0.3023255813953488	0.0007478085834547512	0.054091542522316516	0.4371166	6.489	0.5957875	CD40	CD40	-0.38873258	0.0	0.0	0.6576695216184699	0.0	-0.3067249	CD14+ Monocyte	CD4+/CD45RA+/CD25- Naive T	0.08615817805164877	0.0	1.1739753	0.74654716	0.0	False
655	LTB	LTB	-1.1989524	1.6627522	0.7984496124031008	0.0292959082686247	0.26379258310609044	-0.17117052	6.489	0.5957875	CD40	CD40	-0.38873258	0.0	0.0	0.6576695216184699	0.0	-0.3067249	CD14+ Monocyte	CD4+/CD45RA+/CD25- Naive T	1.0	0.0	22.198324	0.74654716	0.0	False
656	CD40LG	CD40LG	-0.34898674	0.0	0.0	0.21358598174892895	0.0	-0.24146308	6.489	0.5957875	CD53	CD53	-0.22385645	1.16	0.625	0.3913059719336076	0.16441285354308977	-0.35346597	CD14+ Monocyte	CD4+/CD45RA+/CD25- Naive T	0.0	0.9647141665950922	1.5392219	14.480906	0.0	False
657	ICAM4	ICAM4	1.630448	0.8468141	0.4496124031007752	1.0040066997284794e-12	0.060564033926351034	0.99272853	6.489	0.5957875	ITGB2	ITGB2	-1.6118966	0.5215	0.375	0.005076909136652282	0.05031592138844343	-1.0140038	CD14+ Monocyte	CD4+/CD45RA+/CD25- Naive T	0.9966465783298551	0.3993392476521054	1.2610252	12.169357	0.375	True
658	S100A8	S100A8	0.8493478	0.52569765	0.27906976744186046	0.0007176336049457081	0.05359069448111496	0.45790473	6.489	0.5957875	ITGB2	ITGB2	-1.6118966	0.5215	0.375	0.005076909136652282	0.05031592138844343	-1.0140038	CD14+ Monocyte	CD4+/CD45RA+/CD25- Naive T	0.1646092007359483	0.3993392476521054	1.0063224	12.169357	0.27906976744186046	True
659	S100A9	S100A9	1.2974374	1.8739302	0.7984496124031008	2.781584403425295e-23	0.323277854686867	0.8849817	6.489	0.5957875	ITGB2	ITGB2	-1.6118966	0.5215	0.375	0.005076909136652282	0.05031592138844343	-1.0140038	CD14+ Monocyte	CD4+/CD45RA+/CD25- Naive T	1.0	0.3993392476521054	3.6253204	12.169357	0.375	True
660	SPON2	SPON2	-0.6095747	0.022891473	0.015503875968992248	0.18790557958649723	0.0	-0.22645812	6.489	0.5957875	ITGB2	ITGB2	-1.6118966	0.5215	0.375	0.005076909136652282	0.05031592138844343	-1.0140038	CD14+ Monocyte	CD4+/CD45RA+/CD25- Naive T	7.47290474945124e-12	0.3993392476521054	2.510991	12.169357	0.0	False
661	ICAM4	ICAM4	1.630448	0.8468141	0.4496124031007752	1.0040066997284794e-12	0.060564033926351034	0.99272853	6.489	0.5957875	ITGA4	ITGA4	0.66997576	0.54525	0.25	0.7623045682435164	0.018512098328615542	0.27872103	CD14+ Monocyte	CD4+/CD45RA+/CD25- Naive T	0.9966465783298551	0.42923946534335755	1.2610252	3.9564362	0.25	True
662	SPON2	SPON2	-0.6095747	0.022891473	0.015503875968992248	0.18790557958649723	0.0	-0.22645812	6.489	0.5957875	ITGA4	ITGA4	0.66997576	0.54525	0.25	0.7623045682435164	0.018512098328615542	0.27872103	CD14+ Monocyte	CD4+/CD45RA+/CD25- Naive T	7.47290474945124e-12	0.42923946534335755	2.510991	3.9564362	0.0	False
663	TNFSF13B	TNFSF13B	0.6674138	0.49180618	0.3023255813953488	0.0007478085834547512	0.054091542522316516	0.4371166	6.489	0.5957875	TNFRSF13B	TNFRSF13B	-0.45382234	0.0	0.0	0.6936578095708834	0.0	-0.28712603	CD14+ Monocyte	CD4+/CD45RA+/CD25- Naive T	0.08615817805164877	0.0	1.1739753	1.0129135	0.0	False
664	TNFSF13B	TNFSF13B	0.6674138	0.49180618	0.3023255813953488	0.0007478085834547512	0.054091542522316516	0.4371166	6.489	0.5957875	HLA-DPB1	HLA-DPB1	-3.0333498	0.800875	0.375	0.006679162633172309	0.05799237337011742	-0.9982177	CD14+ Monocyte	CD4+/CD45RA+/CD25- Naive T	0.08615817805164877	0.7414198861041723	1.1739753	15.027288	0.3023255813953488	True
665	TNFSF13B	TNFSF13B	0.6674138	0.49180618	0.3023255813953488	0.0007478085834547512	0.054091542522316516	0.4371166	6.489	0.5957875	TNFRSF17	TNFRSF17	1.4075689	0.526125	0.25	0.33171147355996944	0.009679842998293924	0.7633325	CD14+ Monocyte	CD4+/CD45RA+/CD25- Naive T	0.08615817805164877	0.40512163224336223	1.1739753	1.3525252	0.25	True
666	MIF	MIF	-0.6730014	0.521814	0.32558139534883723	2.439066740345538e-05	0.054707966994549474	-0.39012033	6.489	0.5957875	CD74	CD74_CXCR4	-1.7779412	2.157625	0.75	0.009616043704992376	0.33237980519632737	-0.9997178	CD14+ Monocyte	CD4+/CD45RA+/CD25- Naive T	0.15379835230358052	0.9999997573059913	10.280284	27.658499	0.32558139534883723	True
667	TIMP1	TIMP1	1.5757282	2.323713	0.9224806201550387	1.9015119570960922e-32	0.38064417145004137	0.9655367	6.489	0.5957875	CD63	CD63	-0.55638015	0.74687505	0.5	0.4796269601872981	0.08996956452105127	-0.24627586	CD14+ Monocyte	CD4+/CD45RA+/CD25- Naive T	1.0	0.6819757298342821	8.21389	9.10228	0.5	True
668	GNAI2	GNAI2	0.5198364	0.8328218	0.4883720930232558	0.0006867770770454104	0.05933117579639486	0.30323806	6.489	0.5957875	S1PR5	S1PR5	0.046545208	0.125625	0.125	0.7047256828432965	0.0	0.17803162	CD14+ Monocyte	CD4+/CD45RA+/CD25- Naive T	0.9946202475587753	0.06247688422024006	4.66732	1.2802234	0.0	False
669	GNAI2	GNAI2	0.5198364	0.8328218	0.4883720930232558	0.0006867770770454104	0.05933117579639486	0.30323806	6.489	0.5957875	S1PR4	S1PR4	0.22069013	1.2652501	0.875	0.18517018828439014	0.21167553404807715	0.5175045	CD14+ Monocyte	CD4+/CD45RA+/CD25- Naive T	0.9946202475587753	0.9841564040271661	4.66732	9.375141	0.4883720930232558	True
670	C1QA	C1QA	2.9754314	1.7133261	0.6356589147286822	2.9503411202682455e-26	0.2726152005607705	1.319507	6.489	0.5957875	CD33	CD33	-1.0350643	0.0	0.0	0.23454911399590028	0.0	-0.54380244	CD14+ Monocyte	CD4+/CD45RA+/CD25- Naive T	1.0	0.0	2.0300746	1.3432741	0.0	False
671	C1QB	C1QB	2.3060799	0.7499456	0.2868217054263566	2.6948652879401547e-06	0.060140238370085454	0.8489839	6.489	0.5957875	CD33	CD33	-1.0350643	0.0	0.0	0.23454911399590028	0.0	-0.54380244	CD14+ Monocyte	CD4+/CD45RA+/CD25- Naive T	0.9450796222422496	0.0	0.8700664	1.3432741	0.0	False
672	HLA-DRA	HLA-DRA	0.0033774376	3.3732631	0.9052631578947369	0.07127881688767264	0.5784019115299139	0.2619222	6.489	0.5957875	CD4	CD4	0.40752494	0.596125	0.5	0.1998705265649552	0.0788834964498815	0.5509087	CD19+ B	CD4+/CD45RA+/CD25- Naive T	1.0	0.49445063492121355	17.527489	2.4380064	0.5	True
673	HLA-DQA2	HLA-DQA2	-0.12849092	1.8596526	0.8526315789473684	0.01764846111024256	0.3155339949850162	0.27497602	6.489	0.5957875	CD4	CD4	0.40752494	0.596125	0.5	0.1998705265649552	0.0788834964498815	0.5509087	CD19+ B	CD4+/CD45RA+/CD25- Naive T	1.0	0.49445063492121355	7.4193964	2.4380064	0.5	True
674	HLA-DQA1	HLA-DQA1	-0.21188354	2.2988627	0.8842105263157894	0.008209491556694376	0.3924911506068412	0.31521	6.489	0.5957875	CD4	CD4	0.40752494	0.596125	0.5	0.1998705265649552	0.0788834964498815	0.5509087	CD19+ B	CD4+/CD45RA+/CD25- Naive T	1.0	0.49445063492121355	9.060017	2.4380064	0.5	True
675	HLA-DRB1	HLA-DRB1	-0.16222143	3.3167157	0.9789473684210527	0.10728825654269204	0.5423601558711559	0.30410764	6.489	0.5957875	CD4	CD4	0.40752494	0.596125	0.5	0.1998705265649552	0.0788834964498815	0.5509087	CD19+ B	CD4+/CD45RA+/CD25- Naive T	1.0	0.49445063492121355	17.608295	2.4380064	0.5	True
676	HLA-DQB1	HLA-DQB1	-0.2182715	1.8650004	0.8421052631578947	0.038424736807029694	0.31624673621160543	0.22277051	6.489	0.5957875	CD4	CD4	0.40752494	0.596125	0.5	0.1998705265649552	0.0788834964498815	0.5509087	CD19+ B	CD4+/CD45RA+/CD25- Naive T	1.0	0.49445063492121355	8.894551	2.4380064	0.5	True
677	HLA-DPB1	HLA-DPB1	-0.036313534	2.9397588	0.8736842105263158	0.08338304612378722	0.5020033990539239	0.21323624	6.489	0.5957875	CD4	CD4	0.40752494	0.596125	0.5	0.1998705265649552	0.0788834964498815	0.5509087	CD19+ B	CD4+/CD45RA+/CD25- Naive T	1.0	0.49445063492121355	15.027288	2.4380064	0.5	True
678	HLA-DPA1	HLA-DPA1	-0.34747934	2.8664742	0.9263157894736842	0.6955745453873747	0.478174623003598	0.15815225	6.489	0.5957875	CD4	CD4	0.40752494	0.596125	0.5	0.1998705265649552	0.0788834964498815	0.5509087	CD19+ B	CD4+/CD45RA+/CD25- Naive T	1.0	0.49445063492121355	15.136278	2.4380064	0.5	True
679	HLA-DMA	HLA-DMA	0.29593349	1.675547	0.8105263157894737	0.00025867996702020566	0.2840191152991394	0.37815258	6.489	0.5957875	CD4	CD4	0.40752494	0.596125	0.5	0.1998705265649552	0.0788834964498815	0.5509087	CD19+ B	CD4+/CD45RA+/CD25- Naive T	1.0	0.49445063492121355	7.3444376	2.4380064	0.5	True
680	HLA-DMB	HLA-DMB	0.30508757	1.1237264	0.5684210526315789	0.040970727337867885	0.18192325464111592	0.21737263	6.489	0.5957875	CD4	CD4	0.40752494	0.596125	0.5	0.1998705265649552	0.0788834964498815	0.5509087	CD19+ B	CD4+/CD45RA+/CD25- Naive T	0.9999999963484195	0.49445063492121355	4.388339	2.4380064	0.5	True
681	HLA-DRB5	HLA-DRB5	-0.06636286	2.732053	0.9578947368421052	0.05746611097674977	0.45012714188180125	0.31329048	6.489	0.5957875	CD4	CD4	0.40752494	0.596125	0.5	0.1998705265649552	0.0788834964498815	0.5509087	CD19+ B	CD4+/CD45RA+/CD25- Naive T	1.0	0.49445063492121355	13.273344	2.4380064	0.5	True
682	IL16	IL16	0.00385499	0.4097368	0.2736842105263158	0.942353929252483	0.040992450151630395	-0.0067114653	6.489	0.5957875	CD4	CD4	0.40752494	0.596125	0.5	0.1998705265649552	0.0788834964498815	0.5509087	CD19+ B	CD4+/CD45RA+/CD25- Naive T	0.03614095059866645	0.49445063492121355	4.1250343	2.4380064	0.2736842105263158	True
683	HLA-DRA	HLA-DRA	0.0033774376	3.3732631	0.9052631578947369	0.07127881688767264	0.5784019115299139	0.2619222	6.489	0.5957875	LAG3	LAG3	-0.21771635	0.0	0.0	0.8383676690083388	0.0	-0.20494032	CD19+ B	CD4+/CD45RA+/CD25- Naive T	1.0	0.0	17.527489	0.86704636	0.0	False
684	HLA-DQA2	HLA-DQA2	-0.12849092	1.8596526	0.8526315789473684	0.01764846111024256	0.3155339949850162	0.27497602	6.489	0.5957875	LAG3	LAG3	-0.21771635	0.0	0.0	0.8383676690083388	0.0	-0.20494032	CD19+ B	CD4+/CD45RA+/CD25- Naive T	1.0	0.0	7.4193964	0.86704636	0.0	False
685	HLA-DQA1	HLA-DQA1	-0.21188354	2.2988627	0.8842105263157894	0.008209491556694376	0.3924911506068412	0.31521	6.489	0.5957875	LAG3	LAG3	-0.21771635	0.0	0.0	0.8383676690083388	0.0	-0.20494032	CD19+ B	CD4+/CD45RA+/CD25- Naive T	1.0	0.0	9.060017	0.86704636	0.0	False
686	HLA-DRB1	HLA-DRB1	-0.16222143	3.3167157	0.9789473684210527	0.10728825654269204	0.5423601558711559	0.30410764	6.489	0.5957875	LAG3	LAG3	-0.21771635	0.0	0.0	0.8383676690083388	0.0	-0.20494032	CD19+ B	CD4+/CD45RA+/CD25- Naive T	1.0	0.0	17.608295	0.86704636	0.0	False
687	HLA-DQB1	HLA-DQB1	-0.2182715	1.8650004	0.8421052631578947	0.038424736807029694	0.31624673621160543	0.22277051	6.489	0.5957875	LAG3	LAG3	-0.21771635	0.0	0.0	0.8383676690083388	0.0	-0.20494032	CD19+ B	CD4+/CD45RA+/CD25- Naive T	1.0	0.0	8.894551	0.86704636	0.0	False
688	HLA-DPB1	HLA-DPB1	-0.036313534	2.9397588	0.8736842105263158	0.08338304612378722	0.5020033990539239	0.21323624	6.489	0.5957875	LAG3	LAG3	-0.21771635	0.0	0.0	0.8383676690083388	0.0	-0.20494032	CD19+ B	CD4+/CD45RA+/CD25- Naive T	1.0	0.0	15.027288	0.86704636	0.0	False
689	HLA-DPA1	HLA-DPA1	-0.34747934	2.8664742	0.9263157894736842	0.6955745453873747	0.478174623003598	0.15815225	6.489	0.5957875	LAG3	LAG3	-0.21771635	0.0	0.0	0.8383676690083388	0.0	-0.20494032	CD19+ B	CD4+/CD45RA+/CD25- Naive T	1.0	0.0	15.136278	0.86704636	0.0	False
690	HLA-DRB5	HLA-DRB5	-0.06636286	2.732053	0.9578947368421052	0.05746611097674977	0.45012714188180125	0.31329048	6.489	0.5957875	LAG3	LAG3	-0.21771635	0.0	0.0	0.8383676690083388	0.0	-0.20494032	CD19+ B	CD4+/CD45RA+/CD25- Naive T	1.0	0.0	13.273344	0.86704636	0.0	False
691	LGALS3	LGALS3	-0.99056804	0.4082737	0.2736842105263158	1.276625984382038e-05	0.03440437772381935	-0.45523474	6.489	0.5957875	LAG3	LAG3	-0.21771635	0.0	0.0	0.8383676690083388	0.0	-0.20494032	CD19+ B	CD4+/CD45RA+/CD25- Naive T	0.03492564166596867	0.0	4.770398	0.86704636	0.0	False
692	ANXA1	ANXA1	-2.0402393	0.19061051	0.1368421052631579	5.12131361945374e-19	0.0	-0.8954702	6.489	0.5957875	FPR1	FPR1	-0.43707222	0.0	0.0	0.6678756992049721	0.0	-0.30293927	CD19+ B	CD4+/CD45RA+/CD25- Naive T	1.8615760508662315e-05	0.0	11.755939	0.66589344	0.0	False
693	GNAI2	GNAI2	-0.7408717	0.2679158	0.18947368421052632	0.00022466952095581314	0.0	-0.41053572	6.489	0.5957875	FPR1	FPR1	-0.43707222	0.0	0.0	0.6678756992049721	0.0	-0.30293927	CD19+ B	CD4+/CD45RA+/CD25- Naive T	0.00047795168865613185	0.0	4.66732	0.66589344	0.0	False
694	LCK	LCK	-1.0513554	0.1928	0.12631578947368421	0.0005796951098404385	0.0	-0.41004944	6.489	0.5957875	CD8A	CD8A_CD8B	-0.09342268	0.161	0.125	0.8950753894370215	0.0	0.029431071	CD19+ B	CD4+/CD45RA+/CD25- Naive T	2.0588629635242588e-05	0.07780443142756996	8.552524	2.1620398	0.0	False
695	CD40LG	CD40LG	-0.33146015	0.0	0.0	0.2997726149043566	0.0	-0.24146321	6.489	0.5957875	CD40	CD40	-0.38873258	0.0	0.0	0.6576695216184699	0.0	-0.3067249	CD19+ B	CD4+/CD45RA+/CD25- Naive T	0.0	0.0	1.5392219	0.74654716	0.0	False
696	TNFSF13B	TNFSF13B	-0.76500374	0.0	0.0	0.003691593938127565	0.0	-0.4270207	6.489	0.5957875	CD40	CD40	-0.38873258	0.0	0.0	0.6576695216184699	0.0	-0.3067249	CD19+ B	CD4+/CD45RA+/CD25- Naive T	0.0	0.0	1.1739753	0.74654716	0.0	False
697	LTB	LTB	1.4252887	2.7988205	0.7894736842105263	1.1543868371706266e-09	0.49031053405248615	0.58608866	6.489	0.5957875	CD40	CD40	-0.38873258	0.0	0.0	0.6576695216184699	0.0	-0.3067249	CD19+ B	CD4+/CD45RA+/CD25- Naive T	1.0	0.0	22.198324	0.74654716	0.0	False
698	CD40LG	CD40LG	-0.33146015	0.0	0.0	0.2997726149043566	0.0	-0.24146321	6.489	0.5957875	CD53	CD53	-0.22385645	1.16	0.625	0.3913059719336076	0.16441285354308977	-0.35346597	CD19+ B	CD4+/CD45RA+/CD25- Naive T	0.0	0.9647141665950922	1.5392219	14.480906	0.0	False
699	ICAM4	ICAM4	-0.8154554	0.023642108	0.021052631578947368	0.040970727337867885	0.0	-0.33583894	6.489	0.5957875	ITGB2	ITGB2	-1.6118966	0.5215	0.375	0.005076909136652282	0.05031592138844343	-1.0140038	CD19+ B	CD4+/CD45RA+/CD25- Naive T	1.8520738533653973e-09	0.3993392476521054	1.2610252	12.169357	0.0	False
700	S100A8	S100A8	-0.9559684	0.0	0.0	0.02253504806731025	0.0	-0.36308083	6.489	0.5957875	ITGB2	ITGB2	-1.6118966	0.5215	0.375	0.005076909136652282	0.05031592138844343	-1.0140038	CD19+ B	CD4+/CD45RA+/CD25- Naive T	0.0	0.3993392476521054	1.0063224	12.169357	0.0	False
701	S100A9	S100A9	-2.3819537	0.06976842	0.05263157894736842	2.466483776403376e-09	0.0	-0.64199376	6.489	0.5957875	ITGB2	ITGB2	-1.6118966	0.5215	0.375	0.005076909136652282	0.05031592138844343	-1.0140038	CD19+ B	CD4+/CD45RA+/CD25- Naive T	3.202280103060996e-08	0.3993392476521054	3.6253204	12.169357	0.0	False
702	SPON2	SPON2	-0.6628852	0.0	0.0	0.16946636492325529	0.0	-0.27097833	6.489	0.5957875	ITGB2	ITGB2	-1.6118966	0.5215	0.375	0.005076909136652282	0.05031592138844343	-1.0140038	CD19+ B	CD4+/CD45RA+/CD25- Naive T	0.0	0.3993392476521054	2.510991	12.169357	0.0	False
703	ICAM4	ICAM4	-0.8154554	0.023642108	0.021052631578947368	0.040970727337867885	0.0	-0.33583894	6.489	0.5957875	ITGA4	ITGA4	0.66997576	0.54525	0.25	0.7623045682435164	0.018512098328615542	0.27872103	CD19+ B	CD4+/CD45RA+/CD25- Naive T	1.8520738533653973e-09	0.42923946534335755	1.2610252	3.9564362	0.0	False
704	SPON2	SPON2	-0.6628852	0.0	0.0	0.16946636492325529	0.0	-0.27097833	6.489	0.5957875	ITGA4	ITGA4	0.66997576	0.54525	0.25	0.7623045682435164	0.018512098328615542	0.27872103	CD19+ B	CD4+/CD45RA+/CD25- Naive T	0.0	0.42923946534335755	2.510991	3.9564362	0.0	False
705	TNFSF13B	TNFSF13B	-0.76500374	0.0	0.0	0.003691593938127565	0.0	-0.4270207	6.489	0.5957875	TNFRSF13B	TNFRSF13B	-0.45382234	0.0	0.0	0.6936578095708834	0.0	-0.28712603	CD19+ B	CD4+/CD45RA+/CD25- Naive T	0.0	0.0	1.1739753	1.0129135	0.0	False
706	TNFSF13B	TNFSF13B	-0.76500374	0.0	0.0	0.003691593938127565	0.0	-0.4270207	6.489	0.5957875	HLA-DPB1	HLA-DPB1	-3.0333498	0.800875	0.375	0.006679162633172309	0.05799237337011742	-0.9982177	CD19+ B	CD4+/CD45RA+/CD25- Naive T	0.0	0.7414198861041723	1.1739753	15.027288	0.0	False
707	TNFSF13B	TNFSF13B	-0.76500374	0.0	0.0	0.003691593938127565	0.0	-0.4270207	6.489	0.5957875	TNFRSF17	TNFRSF17	1.4075689	0.526125	0.25	0.33171147355996944	0.009679842998293924	0.7633325	CD19+ B	CD4+/CD45RA+/CD25- Naive T	0.0	0.40512163224336223	1.1739753	1.3525252	0.0	False
708	MIF	MIF	0.925364	1.4284213	0.7473684210526316	5.296232530518328e-10	0.22310833830145882	0.6362994	6.489	0.5957875	CD74	CD74_CXCR4	-1.7779412	2.157625	0.75	0.009616043704992376	0.33237980519632737	-0.9997178	CD19+ B	CD4+/CD45RA+/CD25- Naive T	1.0	0.9999997573059913	10.280284	27.658499	0.7473684210526316	True
709	TIMP1	TIMP1	-2.0047565	0.23694736	0.14736842105263157	3.574267911027413e-18	0.0	-0.86640024	6.489	0.5957875	CD63	CD63	-0.55638015	0.74687505	0.5	0.4796269601872981	0.08996956452105127	-0.24627586	CD19+ B	CD4+/CD45RA+/CD25- Naive T	0.0001406076461785671	0.6819757298342821	8.21389	9.10228	0.0	False
710	GNAI2	GNAI2	-0.7408717	0.2679158	0.18947368421052632	0.00022466952095581314	0.0	-0.41053572	6.489	0.5957875	S1PR5	S1PR5	0.046545208	0.125625	0.125	0.7047256828432965	0.0	0.17803162	CD19+ B	CD4+/CD45RA+/CD25- Naive T	0.00047795168865613185	0.06247688422024006	4.66732	1.2802234	0.0	False
711	GNAI2	GNAI2	-0.7408717	0.2679158	0.18947368421052632	0.00022466952095581314	0.0	-0.41053572	6.489	0.5957875	S1PR4	S1PR4	0.22069013	1.2652501	0.875	0.18517018828439014	0.21167553404807715	0.5175045	CD19+ B	CD4+/CD45RA+/CD25- Naive T	0.00047795168865613185	0.9841564040271661	4.66732	9.375141	0.0	False
712	C1QA	C1QA	-1.999681	0.0	0.0	0.004350895458924994	0.0	-0.41193423	6.489	0.5957875	CD33	CD33	-1.0350643	0.0	0.0	0.23454911399590028	0.0	-0.54380244	CD19+ B	CD4+/CD45RA+/CD25- Naive T	0.0	0.0	2.0300746	1.3432741	0.0	False
713	C1QB	C1QB	-1.179281	0.0	0.0	0.17765919610093928	0.0	-0.26692903	6.489	0.5957875	CD33	CD33	-1.0350643	0.0	0.0	0.23454911399590028	0.0	-0.54380244	CD19+ B	CD4+/CD45RA+/CD25- Naive T	0.0	0.0	0.8700664	1.3432741	0.0	False
714	HLA-DRA	HLA-DRA	-1.5700426	2.4002306	0.8461538461538461	0.13431587077578247	0.4028355902327816	-0.24449466	6.489	0.5957875	CD4	CD4	0.40752494	0.596125	0.5	0.1998705265649552	0.0788834964498815	0.5509087	CD34+	CD4+/CD45RA+/CD25- Naive T	0.9999999999999986	0.49445063492121355	17.527489	2.4380064	0.5	True
715	HLA-DQA2	HLA-DQA2	-2.317143	0.41523075	0.3076923076923077	0.005818259316169363	0.037101249142167066	-0.78915703	6.489	0.5957875	CD4	CD4	0.40752494	0.596125	0.5	0.1998705265649552	0.0788834964498815	0.5509087	CD34+	CD4+/CD45RA+/CD25- Naive T	0.269868332115452	0.49445063492121355	7.4193964	2.4380064	0.3076923076923077	True
716	HLA-DQA1	HLA-DQA1	-2.5378752	0.69861543	0.46153846153846156	0.016119530398441852	0.04630914050338985	-0.69454384	6.489	0.5957875	CD4	CD4	0.40752494	0.596125	0.5	0.1998705265649552	0.0788834964498815	0.5509087	CD34+	CD4+/CD45RA+/CD25- Naive T	0.7264231337010858	0.49445063492121355	9.060017	2.4380064	0.46153846153846156	True
717	HLA-DRB1	HLA-DRB1	-2.0682547	1.857231	0.8461538461538461	0.008003071621891142	0.28598398351785026	-0.5738431	6.489	0.5957875	CD4	CD4	0.40752494	0.596125	0.5	0.1998705265649552	0.0788834964498815	0.5509087	CD34+	CD4+/CD45RA+/CD25- Naive T	0.9999999873021373	0.49445063492121355	17.608295	2.4380064	0.5	True
718	HLA-DQB1	HLA-DQB1	-1.5925897	0.9039231	0.5384615384615384	0.08602760707847078	0.14389737338334452	-0.47199386	6.489	0.5957875	CD4	CD4	0.40752494	0.596125	0.5	0.1998705265649552	0.0788834964498815	0.5509087	CD34+	CD4+/CD45RA+/CD25- Naive T	0.9308902264896468	0.49445063492121355	8.894551	2.4380064	0.5	True
719	HLA-DPB1	HLA-DPB1	-2.2407284	1.5571539	0.6923076923076923	0.017027047481002394	0.2324703369289261	-0.56986463	6.489	0.5957875	CD4	CD4	0.40752494	0.596125	0.5	0.1998705265649552	0.0788834964498815	0.5509087	CD34+	CD4+/CD45RA+/CD25- Naive T	0.9999908099429375	0.49445063492121355	15.027288	2.4380064	0.5	True
720	HLA-DPA1	HLA-DPA1	-2.168492	1.4266155	0.6153846153846154	0.005298383838654582	0.21921714418111315	-0.68458533	6.489	0.5957875	CD4	CD4	0.40752494	0.596125	0.5	0.1998705265649552	0.0788834964498815	0.5509087	CD34+	CD4+/CD45RA+/CD25- Naive T	0.9999019241990668	0.49445063492121355	15.136278	2.4380064	0.5	True
721	HLA-DMA	HLA-DMA	-1.2122005	0.8917693	0.6923076923076923	0.2562663027993932	0.1370010818302993	-0.27604616	6.489	0.5957875	CD4	CD4	0.40752494	0.596125	0.5	0.1998705265649552	0.0788834964498815	0.5509087	CD34+	CD4+/CD45RA+/CD25- Naive T	0.9236895027091202	0.49445063492121355	7.3444376	2.4380064	0.5	True
722	HLA-DMB	HLA-DMB	-1.0599934	0.5192308	0.38461538461538464	0.23762356978469457	0.047580522579441446	-0.354033	6.489	0.5957875	CD4	CD4	0.40752494	0.596125	0.5	0.1998705265649552	0.0788834964498815	0.5509087	CD34+	CD4+/CD45RA+/CD25- Naive T	0.43359584774959475	0.49445063492121355	4.388339	2.4380064	0.38461538461538464	True
723	HLA-DRB5	HLA-DRB5	-2.3486998	1.0559231	0.6153846153846154	0.0010963215961990306	0.17683772633690953	-0.83294636	6.489	0.5957875	CD4	CD4	0.40752494	0.596125	0.5	0.1998705265649552	0.0788834964498815	0.5509087	CD34+	CD4+/CD45RA+/CD25- Naive T	0.9835899603683463	0.49445063492121355	13.273344	2.4380064	0.5	True
724	IL16	IL16	-0.60192215	0.13261539	0.07692307692307693	0.24121772863222568	0.0	-0.40592942	6.489	0.5957875	CD4	CD4	0.40752494	0.596125	0.5	0.1998705265649552	0.0788834964498815	0.5509087	CD34+	CD4+/CD45RA+/CD25- Naive T	0.03398888975099203	0.49445063492121355	4.1250343	2.4380064	0.0	False
725	HLA-DRA	HLA-DRA	-1.5700426	2.4002306	0.8461538461538461	0.13431587077578247	0.4028355902327816	-0.24449466	6.489	0.5957875	LAG3	LAG3	-0.21771635	0.0	0.0	0.8383676690083388	0.0	-0.20494032	CD34+	CD4+/CD45RA+/CD25- Naive T	0.9999999999999986	0.0	17.527489	0.86704636	0.0	False
726	HLA-DQA2	HLA-DQA2	-2.317143	0.41523075	0.3076923076923077	0.005818259316169363	0.037101249142167066	-0.78915703	6.489	0.5957875	LAG3	LAG3	-0.21771635	0.0	0.0	0.8383676690083388	0.0	-0.20494032	CD34+	CD4+/CD45RA+/CD25- Naive T	0.269868332115452	0.0	7.4193964	0.86704636	0.0	False
727	HLA-DQA1	HLA-DQA1	-2.5378752	0.69861543	0.46153846153846156	0.016119530398441852	0.04630914050338985	-0.69454384	6.489	0.5957875	LAG3	LAG3	-0.21771635	0.0	0.0	0.8383676690083388	0.0	-0.20494032	CD34+	CD4+/CD45RA+/CD25- Naive T	0.7264231337010858	0.0	9.060017	0.86704636	0.0	False
728	HLA-DRB1	HLA-DRB1	-2.0682547	1.857231	0.8461538461538461	0.008003071621891142	0.28598398351785026	-0.5738431	6.489	0.5957875	LAG3	LAG3	-0.21771635	0.0	0.0	0.8383676690083388	0.0	-0.20494032	CD34+	CD4+/CD45RA+/CD25- Naive T	0.9999999873021373	0.0	17.608295	0.86704636	0.0	False
729	HLA-DQB1	HLA-DQB1	-1.5925897	0.9039231	0.5384615384615384	0.08602760707847078	0.14389737338334452	-0.47199386	6.489	0.5957875	LAG3	LAG3	-0.21771635	0.0	0.0	0.8383676690083388	0.0	-0.20494032	CD34+	CD4+/CD45RA+/CD25- Naive T	0.9308902264896468	0.0	8.894551	0.86704636	0.0	False
730	HLA-DPB1	HLA-DPB1	-2.2407284	1.5571539	0.6923076923076923	0.017027047481002394	0.2324703369289261	-0.56986463	6.489	0.5957875	LAG3	LAG3	-0.21771635	0.0	0.0	0.8383676690083388	0.0	-0.20494032	CD34+	CD4+/CD45RA+/CD25- Naive T	0.9999908099429375	0.0	15.027288	0.86704636	0.0	False
731	HLA-DPA1	HLA-DPA1	-2.168492	1.4266155	0.6153846153846154	0.005298383838654582	0.21921714418111315	-0.68458533	6.489	0.5957875	LAG3	LAG3	-0.21771635	0.0	0.0	0.8383676690083388	0.0	-0.20494032	CD34+	CD4+/CD45RA+/CD25- Naive T	0.9999019241990668	0.0	15.136278	0.86704636	0.0	False
732	HLA-DRB5	HLA-DRB5	-2.3486998	1.0559231	0.6153846153846154	0.0010963215961990306	0.17683772633690953	-0.83294636	6.489	0.5957875	LAG3	LAG3	-0.21771635	0.0	0.0	0.8383676690083388	0.0	-0.20494032	CD34+	CD4+/CD45RA+/CD25- Naive T	0.9835899603683463	0.0	13.273344	0.86704636	0.0	False
733	LGALS3	LGALS3	-1.9730996	0.0	0.0	0.003160537757313883	0.0	-0.8739789	6.489	0.5957875	LAG3	LAG3	-0.21771635	0.0	0.0	0.8383676690083388	0.0	-0.20494032	CD34+	CD4+/CD45RA+/CD25- Naive T	0.0	0.0	4.770398	0.86704636	0.0	False
734	ANXA1	ANXA1	0.6052816	1.6836923	0.7692307692307693	0.050517603180508415	0.3067884208297819	0.52373725	6.489	0.5957875	FPR1	FPR1	-0.43707222	0.0	0.0	0.6678756992049721	0.0	-0.30293927	CD34+	CD4+/CD45RA+/CD25- Naive T	0.9999993047017744	0.0	11.755939	0.66589344	0.0	False
735	GNAI2	GNAI2	-0.93541634	0.18353847	0.15384615384615385	0.08923834845326864	0.0	-0.5171491	6.489	0.5957875	FPR1	FPR1	-0.43707222	0.0	0.0	0.6678756992049721	0.0	-0.30293927	CD34+	CD4+/CD45RA+/CD25- Naive T	0.054051313877817024	0.0	4.66732	0.66589344	0.0	False
736	LCK	LCK	-0.7927247	0.3016154	0.23076923076923078	0.4576241091953712	0.0	-0.28644657	6.489	0.5957875	CD8A	CD8A_CD8B	-0.09342268	0.161	0.125	0.8950753894370215	0.0	0.029431071	CD34+	CD4+/CD45RA+/CD25- Naive T	0.1355725427671206	0.07780443142756996	8.552524	2.1620398	0.0	False
737	CD40LG	CD40LG	-0.29567283	0.0	0.0	0.7188766287465667	0.0	-0.24146324	6.489	0.5957875	CD40	CD40	-0.38873258	0.0	0.0	0.6576695216184699	0.0	-0.3067249	CD34+	CD4+/CD45RA+/CD25- Naive T	0.0	0.0	1.5392219	0.74654716	0.0	False
738	TNFSF13B	TNFSF13B	-0.10542172	0.21200001	0.15384615384615385	0.9426081854682872	0.0	-0.054521818	6.489	0.5957875	CD40	CD40	-0.38873258	0.0	0.0	0.6576695216184699	0.0	-0.3067249	CD34+	CD4+/CD45RA+/CD25- Naive T	0.06880793824110538	0.0	1.1739753	0.74654716	0.0	False
739	LTB	LTB	-2.0936017	0.8415385	0.46153846153846156	0.00813529921312012	0.05551702956824007	-0.7185593	6.489	0.5957875	CD40	CD40	-0.38873258	0.0	0.0	0.6576695216184699	0.0	-0.3067249	CD34+	CD4+/CD45RA+/CD25- Naive T	0.8878034722902108	0.0	22.198324	0.74654716	0.0	False
740	CD40LG	CD40LG	-0.29567283	0.0	0.0	0.7188766287465667	0.0	-0.24146324	6.489	0.5957875	CD53	CD53	-0.22385645	1.16	0.625	0.3913059719336076	0.16441285354308977	-0.35346597	CD34+	CD4+/CD45RA+/CD25- Naive T	0.0	0.9647141665950922	1.5392219	14.480906	0.0	False
741	ICAM4	ICAM4	-0.4810951	0.110846154	0.07692307692307693	0.7095796204087297	0.0	-0.19509476	6.489	0.5957875	ITGB2	ITGB2	-1.6118966	0.5215	0.375	0.005076909136652282	0.05031592138844343	-1.0140038	CD34+	CD4+/CD45RA+/CD25- Naive T	0.027523355348057554	0.3993392476521054	1.2610252	12.169357	0.0	False
742	S100A8	S100A8	-0.8700273	0.0	0.0	0.4284112725895819	0.0	-0.36308092	6.489	0.5957875	ITGB2	ITGB2	-1.6118966	0.5215	0.375	0.005076909136652282	0.05031592138844343	-1.0140038	CD34+	CD4+/CD45RA+/CD25- Naive T	0.0	0.3993392476521054	1.0063224	12.169357	0.0	False
743	S100A9	S100A9	-2.266842	0.07407693	0.07692307692307693	0.04492076622063624	0.0	-0.6383477	6.489	0.5957875	ITGB2	ITGB2	-1.6118966	0.5215	0.375	0.005076909136652282	0.05031592138844343	-1.0140038	CD34+	CD4+/CD45RA+/CD25- Naive T	0.018938409808037605	0.3993392476521054	3.6253204	12.169357	0.0	False
744	SPON2	SPON2	-0.07109308	0.20523077	0.15384615384615385	0.6512492478063862	0.0	0.12816402	6.489	0.5957875	ITGB2	ITGB2	-1.6118966	0.5215	0.375	0.005076909136652282	0.05031592138844343	-1.0140038	CD34+	CD4+/CD45RA+/CD25- Naive T	0.06504378318513321	0.3993392476521054	2.510991	12.169357	0.0	False
745	ICAM4	ICAM4	-0.4810951	0.110846154	0.07692307692307693	0.7095796204087297	0.0	-0.19509476	6.489	0.5957875	ITGA4	ITGA4	0.66997576	0.54525	0.25	0.7623045682435164	0.018512098328615542	0.27872103	CD34+	CD4+/CD45RA+/CD25- Naive T	0.027523355348057554	0.42923946534335755	1.2610252	3.9564362	0.0	False
746	SPON2	SPON2	-0.07109308	0.20523077	0.15384615384615385	0.6512492478063862	0.0	0.12816402	6.489	0.5957875	ITGA4	ITGA4	0.66997576	0.54525	0.25	0.7623045682435164	0.018512098328615542	0.27872103	CD34+	CD4+/CD45RA+/CD25- Naive T	0.06504378318513321	0.42923946534335755	2.510991	3.9564362	0.0	False
747	TNFSF13B	TNFSF13B	-0.10542172	0.21200001	0.15384615384615385	0.9426081854682872	0.0	-0.054521818	6.489	0.5957875	TNFRSF13B	TNFRSF13B	-0.45382234	0.0	0.0	0.6936578095708834	0.0	-0.28712603	CD34+	CD4+/CD45RA+/CD25- Naive T	0.06880793824110538	0.0	1.1739753	1.0129135	0.0	False
748	TNFSF13B	TNFSF13B	-0.10542172	0.21200001	0.15384615384615385	0.9426081854682872	0.0	-0.054521818	6.489	0.5957875	HLA-DPB1	HLA-DPB1	-3.0333498	0.800875	0.375	0.006679162633172309	0.05799237337011742	-0.9982177	CD34+	CD4+/CD45RA+/CD25- Naive T	0.06880793824110538	0.7414198861041723	1.1739753	15.027288	0.0	False
749	TNFSF13B	TNFSF13B	-0.10542172	0.21200001	0.15384615384615385	0.9426081854682872	0.0	-0.054521818	6.489	0.5957875	TNFRSF17	TNFRSF17	1.4075689	0.526125	0.25	0.33171147355996944	0.009679842998293924	0.7633325	CD34+	CD4+/CD45RA+/CD25- Naive T	0.06880793824110538	0.40512163224336223	1.1739753	1.3525252	0.0	False
750	MIF	MIF	0.4285332	1.2953846	0.7692307692307693	0.09294823284407454	0.2479966147243115	0.48568186	6.489	0.5957875	CD74	CD74_CXCR4	-1.7779412	2.157625	0.75	0.009616043704992376	0.33237980519632737	-0.9997178	CD34+	CD4+/CD45RA+/CD25- Naive T	0.9992142978477149	0.9999997573059913	10.280284	27.658499	0.75	True
751	TIMP1	TIMP1	-1.7353225	0.40869233	0.3076923076923077	0.008826215343583247	0.04249499427523506	-0.7156283	6.489	0.5957875	CD63	CD63	-0.55638015	0.74687505	0.5	0.4796269601872981	0.08996956452105127	-0.24627586	CD34+	CD4+/CD45RA+/CD25- Naive T	0.26068012058625945	0.6819757298342821	8.21389	9.10228	0.3076923076923077	True
752	GNAI2	GNAI2	-0.93541634	0.18353847	0.15384615384615385	0.08923834845326864	0.0	-0.5171491	6.489	0.5957875	S1PR5	S1PR5	0.046545208	0.125625	0.125	0.7047256828432965	0.0	0.17803162	CD34+	CD4+/CD45RA+/CD25- Naive T	0.054051313877817024	0.06247688422024006	4.66732	1.2802234	0.0	False
753	GNAI2	GNAI2	-0.93541634	0.18353847	0.15384615384615385	0.08923834845326864	0.0	-0.5171491	6.489	0.5957875	S1PR4	S1PR4	0.22069013	1.2652501	0.875	0.18517018828439014	0.21167553404807715	0.5175045	CD34+	CD4+/CD45RA+/CD25- Naive T	0.054051313877817024	0.9841564040271661	4.66732	9.375141	0.0	False
754	C1QA	C1QA	-1.864391	0.0	0.0	0.3222271366488636	0.0	-0.4119344	6.489	0.5957875	CD33	CD33	-1.0350643	0.0	0.0	0.23454911399590028	0.0	-0.54380244	CD34+	CD4+/CD45RA+/CD25- Naive T	0.0	0.0	2.0300746	1.3432741	0.0	False
755	C1QB	C1QB	-1.0797653	0.0	0.0	0.6398212569613579	0.0	-0.2669287	6.489	0.5957875	CD33	CD33	-1.0350643	0.0	0.0	0.23454911399590028	0.0	-0.54380244	CD34+	CD4+/CD45RA+/CD25- Naive T	0.0	0.0	0.8700664	1.3432741	0.0	False
756	HLA-DRA	HLA-DRA	-4.3847003	0.22509676	0.0967741935483871	4.214728973667516e-12	0.0	-1.3765483	6.489	0.5957875	CD4	CD4	0.40752494	0.596125	0.5	0.1998705265649552	0.0788834964498815	0.5509087	CD56+ NK	CD4+/CD45RA+/CD25- Naive T	0.014703751691786724	0.49445063492121355	17.527489	2.4380064	0.0	False
757	HLA-DQA2	HLA-DQA2	-2.9166355	0.117870964	0.06451612903225806	6.260898268175955e-08	0.0	-1.0082278	6.489	0.5957875	CD4	CD4	0.40752494	0.596125	0.5	0.1998705265649552	0.0788834964498815	0.5509087	CD56+ NK	CD4+/CD45RA+/CD25- Naive T	0.0024867406109451364	0.49445063492121355	7.4193964	2.4380064	0.0	False
758	HLA-DQA1	HLA-DQA1	-3.7288918	0.11245161	0.06451612903225806	7.2493378896619086e-09	0.0	-1.064412	6.489	0.5957875	CD4	CD4	0.40752494	0.596125	0.5	0.1998705265649552	0.0788834964498815	0.5509087	CD56+ NK	CD4+/CD45RA+/CD25- Naive T	0.0022512525543536763	0.49445063492121355	9.060017	2.4380064	0.0	False
759	HLA-DRB1	HLA-DRB1	-4.013947	0.54993546	0.3225806451612903	5.51568796716517e-12	0.05241562686304706	-1.3602448	6.489	0.5957875	CD4	CD4	0.40752494	0.596125	0.5	0.1998705265649552	0.0788834964498815	0.5509087	CD56+ NK	CD4+/CD45RA+/CD25- Naive T	0.39470169252922355	0.49445063492121355	17.608295	2.4380064	0.3225806451612903	True
760	HLA-DQB1	HLA-DQB1	-2.6248589	0.24651614	0.12903225806451613	2.636823011505584e-07	0.0	-0.947235	6.489	0.5957875	CD4	CD4	0.40752494	0.596125	0.5	0.1998705265649552	0.0788834964498815	0.5509087	CD56+ NK	CD4+/CD45RA+/CD25- Naive T	0.020085863262005104	0.49445063492121355	8.894551	2.4380064	0.0	False
761	HLA-DPB1	HLA-DPB1	-3.863885	0.4276774	0.22580645161290322	2.2684428496419513e-10	0.0	-1.2095951	6.489	0.5957875	CD4	CD4	0.40752494	0.596125	0.5	0.1998705265649552	0.0788834964498815	0.5509087	CD56+ NK	CD4+/CD45RA+/CD25- Naive T	0.16199780084130605	0.49445063492121355	15.027288	2.4380064	0.22580645161290322	True
762	HLA-DPA1	HLA-DPA1	-3.8244956	0.45461285	0.25806451612903225	1.0719097781284577e-10	0.02860610360027862	-1.2534908	6.489	0.5957875	CD4	CD4	0.40752494	0.596125	0.5	0.1998705265649552	0.0788834964498815	0.5509087	CD56+ NK	CD4+/CD45RA+/CD25- Naive T	0.20388343592596903	0.49445063492121355	15.136278	2.4380064	0.25806451612903225	True
763	HLA-DMA	HLA-DMA	-2.084528	0.25174192	0.16129032258064516	1.433479773657231e-05	0.0	-0.81025976	6.489	0.5957875	CD4	CD4	0.40752494	0.596125	0.5	0.1998705265649552	0.0788834964498815	0.5509087	CD56+ NK	CD4+/CD45RA+/CD25- Naive T	0.021627586442075988	0.49445063492121355	7.3444376	2.4380064	0.0	False
764	HLA-DMB	HLA-DMB	-1.761682	0.11364516	0.06451612903225806	0.00012309034433002737	0.0	-0.73741686	6.489	0.5957875	CD4	CD4	0.40752494	0.596125	0.5	0.1998705265649552	0.0788834964498815	0.5509087	CD56+ NK	CD4+/CD45RA+/CD25- Naive T	0.0023013087015201763	0.49445063492121355	4.388339	2.4380064	0.0	False
765	HLA-DRB5	HLA-DRB5	-3.4867773	0.32787097	0.1935483870967742	1.2103382944058604e-11	0.0	-1.3308319	6.489	0.5957875	CD4	CD4	0.40752494	0.596125	0.5	0.1998705265649552	0.0788834964498815	0.5509087	CD56+ NK	CD4+/CD45RA+/CD25- Naive T	0.05781297790515312	0.49445063492121355	13.273344	2.4380064	0.0	False
766	IL16	IL16	0.29954815	0.5117742	0.2903225806451613	0.5878624625970292	0.05569040110390487	0.14028238	6.489	0.5957875	CD4	CD4	0.40752494	0.596125	0.5	0.1998705265649552	0.0788834964498815	0.5509087	CD56+ NK	CD4+/CD45RA+/CD25- Naive T	0.3115106823535061	0.49445063492121355	4.1250343	2.4380064	0.2903225806451613	True
767	HLA-DRA	HLA-DRA	-4.3847003	0.22509676	0.0967741935483871	4.214728973667516e-12	0.0	-1.3765483	6.489	0.5957875	LAG3	LAG3	-0.21771635	0.0	0.0	0.8383676690083388	0.0	-0.20494032	CD56+ NK	CD4+/CD45RA+/CD25- Naive T	0.014703751691786724	0.0	17.527489	0.86704636	0.0	False
768	HLA-DQA2	HLA-DQA2	-2.9166355	0.117870964	0.06451612903225806	6.260898268175955e-08	0.0	-1.0082278	6.489	0.5957875	LAG3	LAG3	-0.21771635	0.0	0.0	0.8383676690083388	0.0	-0.20494032	CD56+ NK	CD4+/CD45RA+/CD25- Naive T	0.0024867406109451364	0.0	7.4193964	0.86704636	0.0	False
769	HLA-DQA1	HLA-DQA1	-3.7288918	0.11245161	0.06451612903225806	7.2493378896619086e-09	0.0	-1.064412	6.489	0.5957875	LAG3	LAG3	-0.21771635	0.0	0.0	0.8383676690083388	0.0	-0.20494032	CD56+ NK	CD4+/CD45RA+/CD25- Naive T	0.0022512525543536763	0.0	9.060017	0.86704636	0.0	False
770	HLA-DRB1	HLA-DRB1	-4.013947	0.54993546	0.3225806451612903	5.51568796716517e-12	0.05241562686304706	-1.3602448	6.489	0.5957875	LAG3	LAG3	-0.21771635	0.0	0.0	0.8383676690083388	0.0	-0.20494032	CD56+ NK	CD4+/CD45RA+/CD25- Naive T	0.39470169252922355	0.0	17.608295	0.86704636	0.0	False
771	HLA-DQB1	HLA-DQB1	-2.6248589	0.24651614	0.12903225806451613	2.636823011505584e-07	0.0	-0.947235	6.489	0.5957875	LAG3	LAG3	-0.21771635	0.0	0.0	0.8383676690083388	0.0	-0.20494032	CD56+ NK	CD4+/CD45RA+/CD25- Naive T	0.020085863262005104	0.0	8.894551	0.86704636	0.0	False
772	HLA-DPB1	HLA-DPB1	-3.863885	0.4276774	0.22580645161290322	2.2684428496419513e-10	0.0	-1.2095951	6.489	0.5957875	LAG3	LAG3	-0.21771635	0.0	0.0	0.8383676690083388	0.0	-0.20494032	CD56+ NK	CD4+/CD45RA+/CD25- Naive T	0.16199780084130605	0.0	15.027288	0.86704636	0.0	False
773	HLA-DPA1	HLA-DPA1	-3.8244956	0.45461285	0.25806451612903225	1.0719097781284577e-10	0.02860610360027862	-1.2534908	6.489	0.5957875	LAG3	LAG3	-0.21771635	0.0	0.0	0.8383676690083388	0.0	-0.20494032	CD56+ NK	CD4+/CD45RA+/CD25- Naive T	0.20388343592596903	0.0	15.136278	0.86704636	0.0	False
774	HLA-DRB5	HLA-DRB5	-3.4867773	0.32787097	0.1935483870967742	1.2103382944058604e-11	0.0	-1.3308319	6.489	0.5957875	LAG3	LAG3	-0.21771635	0.0	0.0	0.8383676690083388	0.0	-0.20494032	CD56+ NK	CD4+/CD45RA+/CD25- Naive T	0.05781297790515312	0.0	13.273344	0.86704636	0.0	False
775	LGALS3	LGALS3	-1.6882176	0.09996774	0.06451612903225806	5.85912565840605e-05	0.0	-0.7714476	6.489	0.5957875	LAG3	LAG3	-0.21771635	0.0	0.0	0.8383676690083388	0.0	-0.20494032	CD56+ NK	CD4+/CD45RA+/CD25- Naive T	0.001783784936392769	0.0	4.770398	0.86704636	0.0	False
776	ANXA1	ANXA1	0.47584295	1.4673226	0.6774193548387096	0.05652089808407055	0.21492141647754964	0.31807297	6.489	0.5957875	FPR1	FPR1	-0.43707222	0.0	0.0	0.6678756992049721	0.0	-0.30293927	CD56+ NK	CD4+/CD45RA+/CD25- Naive T	0.9999998547687244	0.0	11.755939	0.66589344	0.0	False
777	GNAI2	GNAI2	-0.36696744	0.37303224	0.22580645161290322	0.1849919473097955	0.0	-0.27771857	6.489	0.5957875	FPR1	FPR1	-0.43707222	0.0	0.0	0.6678756992049721	0.0	-0.30293927	CD56+ NK	CD4+/CD45RA+/CD25- Naive T	0.09548149899594888	0.0	4.66732	0.66589344	0.0	False
778	LCK	LCK	0.7506505	1.036871	0.5161290322580645	0.011236907996171514	0.18974418979162827	0.5487251	6.489	0.5957875	CD8A	CD8A_CD8B	-0.09342268	0.161	0.125	0.8950753894370215	0.0	0.029431071	CD56+ NK	CD4+/CD45RA+/CD25- Naive T	0.9953028219764197	0.07780443142756996	8.552524	2.1620398	0.0	False
779	CD40LG	CD40LG	-0.030732453	0.09067742	0.06451612903225806	0.9449513872457596	0.0	0.0069353115	6.489	0.5957875	CD40	CD40	-0.38873258	0.0	0.0	0.6576695216184699	0.0	-0.3067249	CD56+ NK	CD4+/CD45RA+/CD25- Naive T	0.001495238998438606	0.0	1.5392219	0.74654716	0.0	False
780	TNFSF13B	TNFSF13B	-0.70705533	0.0	0.0	0.11474896109753685	0.0	-0.42702028	6.489	0.5957875	CD40	CD40	-0.38873258	0.0	0.0	0.6576695216184699	0.0	-0.3067249	CD56+ NK	CD4+/CD45RA+/CD25- Naive T	0.0	0.0	1.1739753	0.74654716	0.0	False
781	LTB	LTB	-0.37425637	1.7996452	0.6774193548387096	0.6980597604998834	0.26768377722643605	-0.07992294	6.489	0.5957875	CD40	CD40	-0.38873258	0.0	0.0	0.6576695216184699	0.0	-0.3067249	CD56+ NK	CD4+/CD45RA+/CD25- Naive T	0.999999999999302	0.0	22.198324	0.74654716	0.0	False
782	CD40LG	CD40LG	-0.030732453	0.09067742	0.06451612903225806	0.9449513872457596	0.0	0.0069353115	6.489	0.5957875	CD53	CD53	-0.22385645	1.16	0.625	0.3913059719336076	0.16441285354308977	-0.35346597	CD56+ NK	CD4+/CD45RA+/CD25- Naive T	0.001495238998438606	0.9647141665950922	1.5392219	14.480906	0.0	False
783	ICAM4	ICAM4	-0.8211768	0.0	0.0	0.19512742299495733	0.0	-0.37399602	6.489	0.5957875	ITGB2	ITGB2	-1.6118966	0.5215	0.375	0.005076909136652282	0.05031592138844343	-1.0140038	CD56+ NK	CD4+/CD45RA+/CD25- Naive T	0.0	0.3993392476521054	1.2610252	12.169357	0.0	False
784	S100A8	S100A8	-0.7427792	0.04616129	0.03225806451612903	0.34775006325414526	0.0	-0.29099062	6.489	0.5957875	ITGB2	ITGB2	-1.6118966	0.5215	0.375	0.005076909136652282	0.05031592138844343	-1.0140038	CD56+ NK	CD4+/CD45RA+/CD25- Naive T	0.0006176849278148616	0.3993392476521054	1.0063224	12.169357	0.0	False
785	S100A9	S100A9	-2.4681625	0.0	0.0	0.0002956108632728008	0.0	-0.7010439	6.489	0.5957875	ITGB2	ITGB2	-1.6118966	0.5215	0.375	0.005076909136652282	0.05031592138844343	-1.0140038	CD56+ NK	CD4+/CD45RA+/CD25- Naive T	0.0	0.3993392476521054	3.6253204	12.169357	0.0	False
786	SPON2	SPON2	2.8781862	1.6563227	0.7096774193548387	8.126648394772785e-11	0.2710548613325324	2.9503126	6.489	0.5957875	ITGB2	ITGB2	-1.6118966	0.5215	0.375	0.005076909136652282	0.05031592138844343	-1.0140038	CD56+ NK	CD4+/CD45RA+/CD25- Naive T	0.9999999997830865	0.3993392476521054	2.510991	12.169357	0.375	True
787	ICAM4	ICAM4	-0.8211768	0.0	0.0	0.19512742299495733	0.0	-0.37399602	6.489	0.5957875	ITGA4	ITGA4	0.66997576	0.54525	0.25	0.7623045682435164	0.018512098328615542	0.27872103	CD56+ NK	CD4+/CD45RA+/CD25- Naive T	0.0	0.42923946534335755	1.2610252	3.9564362	0.0	False
788	SPON2	SPON2	2.8781862	1.6563227	0.7096774193548387	8.126648394772785e-11	0.2710548613325324	2.9503126	6.489	0.5957875	ITGA4	ITGA4	0.66997576	0.54525	0.25	0.7623045682435164	0.018512098328615542	0.27872103	CD56+ NK	CD4+/CD45RA+/CD25- Naive T	0.9999999997830865	0.42923946534335755	2.510991	3.9564362	0.25	True
789	TNFSF13B	TNFSF13B	-0.70705533	0.0	0.0	0.11474896109753685	0.0	-0.42702028	6.489	0.5957875	TNFRSF13B	TNFRSF13B	-0.45382234	0.0	0.0	0.6936578095708834	0.0	-0.28712603	CD56+ NK	CD4+/CD45RA+/CD25- Naive T	0.0	0.0	1.1739753	1.0129135	0.0	False
790	TNFSF13B	TNFSF13B	-0.70705533	0.0	0.0	0.11474896109753685	0.0	-0.42702028	6.489	0.5957875	HLA-DPB1	HLA-DPB1	-3.0333498	0.800875	0.375	0.006679162633172309	0.05799237337011742	-0.9982177	CD56+ NK	CD4+/CD45RA+/CD25- Naive T	0.0	0.7414198861041723	1.1739753	15.027288	0.0	False
791	TNFSF13B	TNFSF13B	-0.70705533	0.0	0.0	0.11474896109753685	0.0	-0.42702028	6.489	0.5957875	TNFRSF17	TNFRSF17	1.4075689	0.526125	0.25	0.33171147355996944	0.009679842998293924	0.7633325	CD56+ NK	CD4+/CD45RA+/CD25- Naive T	0.0	0.40512163224336223	1.1739753	1.3525252	0.0	False
792	MIF	MIF	0.32914507	1.0328065	0.5483870967741935	0.19247864361204425	0.1852943502290751	0.18840271	6.489	0.5957875	CD74	CD74_CXCR4	-1.7779412	2.157625	0.75	0.009616043704992376	0.33237980519632737	-0.9997178	CD56+ NK	CD4+/CD45RA+/CD25- Naive T	0.9949654899402122	0.9999997573059913	10.280284	27.658499	0.5483870967741935	True
793	TIMP1	TIMP1	-1.3377492	0.511129	0.2903225806451613	0.0007462527480665309	0.052377102916951634	-0.62570083	6.489	0.5957875	CD63	CD63	-0.55638015	0.74687505	0.5	0.4796269601872981	0.08996956452105127	-0.24627586	CD56+ NK	CD4+/CD45RA+/CD25- Naive T	0.3101701768523372	0.6819757298342821	8.21389	9.10228	0.2903225806451613	True
794	GNAI2	GNAI2	-0.36696744	0.37303224	0.22580645161290322	0.1849919473097955	0.0	-0.27771857	6.489	0.5957875	S1PR5	S1PR5	0.046545208	0.125625	0.125	0.7047256828432965	0.0	0.17803162	CD56+ NK	CD4+/CD45RA+/CD25- Naive T	0.09548149899594888	0.06247688422024006	4.66732	1.2802234	0.0	False
795	GNAI2	GNAI2	-0.36696744	0.37303224	0.22580645161290322	0.1849919473097955	0.0	-0.27771857	6.489	0.5957875	S1PR4	S1PR4	0.22069013	1.2652501	0.875	0.18517018828439014	0.21167553404807715	0.5175045	CD56+ NK	CD4+/CD45RA+/CD25- Naive T	0.09548149899594888	0.9841564040271661	4.66732	9.375141	0.22580645161290322	True
796	C1QA	C1QA	-1.8922762	0.0	0.0	0.12137256850127932	0.0	-0.41193458	6.489	0.5957875	CD33	CD33	-1.0350643	0.0	0.0	0.23454911399590028	0.0	-0.54380244	CD56+ NK	CD4+/CD45RA+/CD25- Naive T	0.0	0.0	2.0300746	1.3432741	0.0	False
797	C1QB	C1QB	-1.1000739	0.0	0.0	0.46400223479917024	0.0	-0.2669287	6.489	0.5957875	CD33	CD33	-1.0350643	0.0	0.0	0.23454911399590028	0.0	-0.54380244	CD56+ NK	CD4+/CD45RA+/CD25- Naive T	0.0	0.0	0.8700664	1.3432741	0.0	False
798	HLA-DRA	HLA-DRA	2.2577872	4.537684	0.9958333333333333	7.628582353763371e-74	0.737392138462227	0.86794716	6.489	0.5957875	CD4	CD4	0.40752494	0.596125	0.5	0.1998705265649552	0.0788834964498815	0.5509087	Dendritic	CD4+/CD45RA+/CD25- Naive T	1.0	0.49445063492121355	17.527489	2.4380064	0.5	True
799	HLA-DQA2	HLA-DQA2	2.2382028	2.72458	0.9416666666666667	3.059884291255836e-66	0.4574183268460502	0.9121839	6.489	0.5957875	CD4	CD4	0.40752494	0.596125	0.5	0.1998705265649552	0.0788834964498815	0.5509087	Dendritic	CD4+/CD45RA+/CD25- Naive T	1.0	0.49445063492121355	7.4193964	2.4380064	0.5	True
800	HLA-DQA1	HLA-DQA1	2.5941813	3.2726507	0.95	3.832372604751164e-70	0.5525986362743535	0.9296681	6.489	0.5957875	CD4	CD4	0.40752494	0.596125	0.5	0.1998705265649552	0.0788834964498815	0.5509087	Dendritic	CD4+/CD45RA+/CD25- Naive T	1.0	0.49445063492121355	9.060017	2.4380064	0.5	True
801	HLA-DRB1	HLA-DRB1	2.0578656	4.2171783	1.0	1.551710696939292e-73	0.6755470868805553	0.84578	6.489	0.5957875	CD4	CD4	0.40752494	0.596125	0.5	0.1998705265649552	0.0788834964498815	0.5509087	Dendritic	CD4+/CD45RA+/CD25- Naive T	1.0	0.49445063492121355	17.608295	2.4380064	0.5	True
802	HLA-DQB1	HLA-DQB1	2.2658262	2.768654	0.9208333333333333	5.9497860888130895e-61	0.46176222326046834	0.8760236	6.489	0.5957875	CD4	CD4	0.40752494	0.596125	0.5	0.1998705265649552	0.0788834964498815	0.5509087	Dendritic	CD4+/CD45RA+/CD25- Naive T	1.0	0.49445063492121355	8.894551	2.4380064	0.5	True
803	HLA-DPB1	HLA-DPB1	2.2892115	4.1221046	1.0	1.5188198825000742e-72	0.6667052051564549	0.8829119	6.489	0.5957875	CD4	CD4	0.40752494	0.596125	0.5	0.1998705265649552	0.0788834964498815	0.5509087	Dendritic	CD4+/CD45RA+/CD25- Naive T	1.0	0.49445063492121355	15.027288	2.4380064	0.5	True
804	HLA-DPA1	HLA-DPA1	2.1195254	4.077455	0.9958333333333333	1.0158081102161436e-72	0.6472203117423119	0.8669294	6.489	0.5957875	CD4	CD4	0.40752494	0.596125	0.5	0.1998705265649552	0.0788834964498815	0.5509087	Dendritic	CD4+/CD45RA+/CD25- Naive T	1.0	0.49445063492121355	15.136278	2.4380064	0.5	True
805	HLA-DMA	HLA-DMA	1.8322233	2.1838243	0.8666666666666667	2.2847441990038398e-49	0.3755393823209735	0.8023981	6.489	0.5957875	CD4	CD4	0.40752494	0.596125	0.5	0.1998705265649552	0.0788834964498815	0.5509087	Dendritic	CD4+/CD45RA+/CD25- Naive T	1.0	0.49445063492121355	7.3444376	2.4380064	0.5	True
806	HLA-DMB	HLA-DMB	1.6944176	1.7572376	0.8333333333333334	8.316644903693065e-46	0.29758052832037285	0.81620497	6.489	0.5957875	CD4	CD4	0.40752494	0.596125	0.5	0.1998705265649552	0.0788834964498815	0.5509087	Dendritic	CD4+/CD45RA+/CD25- Naive T	1.0	0.49445063492121355	4.388339	2.4380064	0.5	True
807	HLA-DRB5	HLA-DRB5	1.8861861	3.4981003	0.9958333333333333	7.74350093871839e-68	0.5613249576420303	0.8371592	6.489	0.5957875	CD4	CD4	0.40752494	0.596125	0.5	0.1998705265649552	0.0788834964498815	0.5509087	Dendritic	CD4+/CD45RA+/CD25- Naive T	1.0	0.49445063492121355	13.273344	2.4380064	0.5	True
808	IL16	IL16	-0.21028417	0.36715418	0.25833333333333336	0.3702352349772765	0.04004854343292928	-0.068055496	6.489	0.5957875	CD4	CD4	0.40752494	0.596125	0.5	0.1998705265649552	0.0788834964498815	0.5509087	Dendritic	CD4+/CD45RA+/CD25- Naive T	2.9487259790884295e-05	0.49445063492121355	4.1250343	2.4380064	0.25833333333333336	True
809	HLA-DRA	HLA-DRA	2.2577872	4.537684	0.9958333333333333	7.628582353763371e-74	0.737392138462227	0.86794716	6.489	0.5957875	LAG3	LAG3	-0.21771635	0.0	0.0	0.8383676690083388	0.0	-0.20494032	Dendritic	CD4+/CD45RA+/CD25- Naive T	1.0	0.0	17.527489	0.86704636	0.0	False
810	HLA-DQA2	HLA-DQA2	2.2382028	2.72458	0.9416666666666667	3.059884291255836e-66	0.4574183268460502	0.9121839	6.489	0.5957875	LAG3	LAG3	-0.21771635	0.0	0.0	0.8383676690083388	0.0	-0.20494032	Dendritic	CD4+/CD45RA+/CD25- Naive T	1.0	0.0	7.4193964	0.86704636	0.0	False
811	HLA-DQA1	HLA-DQA1	2.5941813	3.2726507	0.95	3.832372604751164e-70	0.5525986362743535	0.9296681	6.489	0.5957875	LAG3	LAG3	-0.21771635	0.0	0.0	0.8383676690083388	0.0	-0.20494032	Dendritic	CD4+/CD45RA+/CD25- Naive T	1.0	0.0	9.060017	0.86704636	0.0	False
812	HLA-DRB1	HLA-DRB1	2.0578656	4.2171783	1.0	1.551710696939292e-73	0.6755470868805553	0.84578	6.489	0.5957875	LAG3	LAG3	-0.21771635	0.0	0.0	0.8383676690083388	0.0	-0.20494032	Dendritic	CD4+/CD45RA+/CD25- Naive T	1.0	0.0	17.608295	0.86704636	0.0	False
813	HLA-DQB1	HLA-DQB1	2.2658262	2.768654	0.9208333333333333	5.9497860888130895e-61	0.46176222326046834	0.8760236	6.489	0.5957875	LAG3	LAG3	-0.21771635	0.0	0.0	0.8383676690083388	0.0	-0.20494032	Dendritic	CD4+/CD45RA+/CD25- Naive T	1.0	0.0	8.894551	0.86704636	0.0	False
814	HLA-DPB1	HLA-DPB1	2.2892115	4.1221046	1.0	1.5188198825000742e-72	0.6667052051564549	0.8829119	6.489	0.5957875	LAG3	LAG3	-0.21771635	0.0	0.0	0.8383676690083388	0.0	-0.20494032	Dendritic	CD4+/CD45RA+/CD25- Naive T	1.0	0.0	15.027288	0.86704636	0.0	False
815	HLA-DPA1	HLA-DPA1	2.1195254	4.077455	0.9958333333333333	1.0158081102161436e-72	0.6472203117423119	0.8669294	6.489	0.5957875	LAG3	LAG3	-0.21771635	0.0	0.0	0.8383676690083388	0.0	-0.20494032	Dendritic	CD4+/CD45RA+/CD25- Naive T	1.0	0.0	15.136278	0.86704636	0.0	False
816	HLA-DRB5	HLA-DRB5	1.8861861	3.4981003	0.9958333333333333	7.74350093871839e-68	0.5613249576420303	0.8371592	6.489	0.5957875	LAG3	LAG3	-0.21771635	0.0	0.0	0.8383676690083388	0.0	-0.20494032	Dendritic	CD4+/CD45RA+/CD25- Naive T	1.0	0.0	13.273344	0.86704636	0.0	False
817	LGALS3	LGALS3	0.56622374	1.2049205	0.6666666666666666	9.65433595590899e-11	0.18217368440264808	0.36184305	6.489	0.5957875	LAG3	LAG3	-0.21771635	0.0	0.0	0.8383676690083388	0.0	-0.20494032	Dendritic	CD4+/CD45RA+/CD25- Naive T	1.0	0.0	4.770398	0.86704636	0.0	False
818	ANXA1	ANXA1	0.53393507	1.4542791	0.7375	6.142933852278145e-08	0.2055497799744408	0.30567476	6.489	0.5957875	FPR1	FPR1	-0.43707222	0.0	0.0	0.6678756992049721	0.0	-0.30293927	Dendritic	CD4+/CD45RA+/CD25- Naive T	1.0	0.0	11.755939	0.66589344	0.0	False
819	GNAI2	GNAI2	0.33170164	0.7704043	0.5083333333333333	0.0002373962645130679	0.13506511346027777	0.22437172	6.489	0.5957875	FPR1	FPR1	-0.43707222	0.0	0.0	0.6678756992049721	0.0	-0.30293927	Dendritic	CD4+/CD45RA+/CD25- Naive T	0.9925815228089819	0.0	4.66732	0.66589344	0.0	False
820	LCK	LCK	-1.335245	0.16955	0.11666666666666667	1.6558864221031754e-11	0.0	-0.43645987	6.489	0.5957875	CD8A	CD8A_CD8B	-0.09342268	0.161	0.125	0.8950753894370215	0.0	0.029431071	Dendritic	CD4+/CD45RA+/CD25- Naive T	3.5076514099294997e-13	0.07780443142756996	8.552524	2.1620398	0.0	False
821	CD40LG	CD40LG	-0.36792558	0.0120416675	0.008333333333333333	0.1063394300162279	0.0	-0.2084764	6.489	0.5957875	CD40	CD40	-0.38873258	0.0	0.0	0.6576695216184699	0.0	-0.3067249	Dendritic	CD4+/CD45RA+/CD25- Naive T	1.511302291082764e-22	0.0	1.5392219	0.74654716	0.0	False
822	TNFSF13B	TNFSF13B	0.53698057	0.4223292	0.2875	5.6320902755641125e-05	0.045365234932875004	0.31504148	6.489	0.5957875	CD40	CD40	-0.38873258	0.0	0.0	0.6576695216184699	0.0	-0.3067249	Dendritic	CD4+/CD45RA+/CD25- Naive T	0.0008624651791205049	0.0	1.1739753	0.74654716	0.0	False
823	LTB	LTB	-2.1720328	0.97157496	0.4875	3.558549900600003e-33	0.06496571396353978	-0.63188195	6.489	0.5957875	CD40	CD40	-0.38873258	0.0	0.0	0.6576695216184699	0.0	-0.3067249	Dendritic	CD4+/CD45RA+/CD25- Naive T	0.9999999922379832	0.0	22.198324	0.74654716	0.0	False
824	CD40LG	CD40LG	-0.36792558	0.0120416675	0.008333333333333333	0.1063394300162279	0.0	-0.2084764	6.489	0.5957875	CD53	CD53	-0.22385645	1.16	0.625	0.3913059719336076	0.16441285354308977	-0.35346597	Dendritic	CD4+/CD45RA+/CD25- Naive T	1.511302291082764e-22	0.9647141665950922	1.5392219	14.480906	0.0	False
825	ICAM4	ICAM4	-0.29680377	0.18543336	0.11666666666666667	0.5490880671073899	0.0	-0.07471408	6.489	0.5957875	ITGB2	ITGB2	-1.6118966	0.5215	0.375	0.005076909136652282	0.05031592138844343	-1.0140038	Dendritic	CD4+/CD45RA+/CD25- Naive T	2.180566905974647e-12	0.3993392476521054	1.2610252	12.169357	0.0	False
826	S100A8	S100A8	0.59848803	0.37653744	0.20416666666666666	0.010159287396475538	0.0	0.22496074	6.489	0.5957875	ITGB2	ITGB2	-1.6118966	0.5215	0.375	0.005076909136652282	0.05031592138844343	-1.0140038	Dendritic	CD4+/CD45RA+/CD25- Naive T	5.5155261339659416e-05	0.3993392476521054	1.0063224	12.169357	0.20416666666666666	True
827	S100A9	S100A9	1.1581439	1.320579	0.5833333333333334	1.113513209830139e-12	0.19460819162755055	0.41664618	6.489	0.5957875	ITGB2	ITGB2	-1.6118966	0.5215	0.375	0.005076909136652282	0.05031592138844343	-1.0140038	Dendritic	CD4+/CD45RA+/CD25- Naive T	1.0	0.3993392476521054	3.6253204	12.169357	0.375	True
828	SPON2	SPON2	-0.61415666	0.052450005	0.0375	0.1929789632449942	0.0	-0.16897102	6.489	0.5957875	ITGB2	ITGB2	-1.6118966	0.5215	0.375	0.005076909136652282	0.05031592138844343	-1.0140038	Dendritic	CD4+/CD45RA+/CD25- Naive T	6.949068353229702e-20	0.3993392476521054	2.510991	12.169357	0.0	False
829	ICAM4	ICAM4	-0.29680377	0.18543336	0.11666666666666667	0.5490880671073899	0.0	-0.07471408	6.489	0.5957875	ITGA4	ITGA4	0.66997576	0.54525	0.25	0.7623045682435164	0.018512098328615542	0.27872103	Dendritic	CD4+/CD45RA+/CD25- Naive T	2.180566905974647e-12	0.42923946534335755	1.2610252	3.9564362	0.0	False
830	SPON2	SPON2	-0.61415666	0.052450005	0.0375	0.1929789632449942	0.0	-0.16897102	6.489	0.5957875	ITGA4	ITGA4	0.66997576	0.54525	0.25	0.7623045682435164	0.018512098328615542	0.27872103	Dendritic	CD4+/CD45RA+/CD25- Naive T	6.949068353229702e-20	0.42923946534335755	2.510991	3.9564362	0.0	False
831	TNFSF13B	TNFSF13B	0.53698057	0.4223292	0.2875	5.6320902755641125e-05	0.045365234932875004	0.31504148	6.489	0.5957875	TNFRSF13B	TNFRSF13B	-0.45382234	0.0	0.0	0.6936578095708834	0.0	-0.28712603	Dendritic	CD4+/CD45RA+/CD25- Naive T	0.0008624651791205049	0.0	1.1739753	1.0129135	0.0	False
832	TNFSF13B	TNFSF13B	0.53698057	0.4223292	0.2875	5.6320902755641125e-05	0.045365234932875004	0.31504148	6.489	0.5957875	HLA-DPB1	HLA-DPB1	-3.0333498	0.800875	0.375	0.006679162633172309	0.05799237337011742	-0.9982177	Dendritic	CD4+/CD45RA+/CD25- Naive T	0.0008624651791205049	0.7414198861041723	1.1739753	15.027288	0.2875	True
833	TNFSF13B	TNFSF13B	0.53698057	0.4223292	0.2875	5.6320902755641125e-05	0.045365234932875004	0.31504148	6.489	0.5957875	TNFRSF17	TNFRSF17	1.4075689	0.526125	0.25	0.33171147355996944	0.009679842998293924	0.7633325	Dendritic	CD4+/CD45RA+/CD25- Naive T	0.0008624651791205049	0.40512163224336223	1.1739753	1.3525252	0.25	True
834	MIF	MIF	-0.48486423	0.70390415	0.4708333333333333	0.00022805251839536187	0.053744800599173206	-0.18396597	6.489	0.5957875	CD74	CD74_CXCR4	-1.7779412	2.157625	0.75	0.009616043704992376	0.33237980519632737	-0.9997178	Dendritic	CD4+/CD45RA+/CD25- Naive T	0.9149889829514922	0.9999997573059913	10.280284	27.658499	0.4708333333333333	True
835	TIMP1	TIMP1	0.43699574	1.6372124	0.7916666666666666	3.3799373227441635e-11	0.28247804493306683	0.3628692	6.489	0.5957875	CD63	CD63	-0.55638015	0.74687505	0.5	0.4796269601872981	0.08996956452105127	-0.24627586	Dendritic	CD4+/CD45RA+/CD25- Naive T	1.0	0.6819757298342821	8.21389	9.10228	0.5	True
836	GNAI2	GNAI2	0.33170164	0.7704043	0.5083333333333333	0.0002373962645130679	0.13506511346027777	0.22437172	6.489	0.5957875	S1PR5	S1PR5	0.046545208	0.125625	0.125	0.7047256828432965	0.0	0.17803162	Dendritic	CD4+/CD45RA+/CD25- Naive T	0.9925815228089819	0.06247688422024006	4.66732	1.2802234	0.0	False
837	GNAI2	GNAI2	0.33170164	0.7704043	0.5083333333333333	0.0002373962645130679	0.13506511346027777	0.22437172	6.489	0.5957875	S1PR4	S1PR4	0.22069013	1.2652501	0.875	0.18517018828439014	0.21167553404807715	0.5175045	Dendritic	CD4+/CD45RA+/CD25- Naive T	0.9925815228089819	0.9841564040271661	4.66732	9.375141	0.5083333333333333	True
838	C1QA	C1QA	-0.85718787	0.2521042	0.10833333333333334	0.08149858684263897	0.0	-0.15716432	6.489	0.5957875	CD33	CD33	-1.0350643	0.0	0.0	0.23454911399590028	0.0	-0.54380244	Dendritic	CD4+/CD45RA+/CD25- Naive T	2.3420651413811458e-09	0.0	2.0300746	1.3432741	0.0	False
839	C1QB	C1QB	-0.6742964	0.12012084	0.0625	0.6567722079625102	0.0	-0.08819024	6.489	0.5957875	CD33	CD33	-1.0350643	0.0	0.0	0.23454911399590028	0.0	-0.54380244	Dendritic	CD4+/CD45RA+/CD25- Naive T	7.923997472305314e-16	0.0	0.8700664	1.3432741	0.0	False
840	HLA-DRA	HLA-DRA	-4.079347	0.62527937	0.3235294117647059	7.335845800967662e-21	0.0549294969073924	-1.1682724	6.489	0.5957875	CD4	CD4	0.60481703	0.61284214	0.42105263157894735	0.08261983910407747	0.05087455879334697	0.5796823	CD4+/CD25 T Reg	CD4+/CD45RO+ Memory	0.7286889188981318	0.5583197405921209	17.527489	2.4380064	0.3235294117647059	True
841	HLA-DQA2	HLA-DQA2	-2.7673802	0.19695589	0.11764705882352941	5.189917757216876e-15	0.0	-0.94996464	6.489	0.5957875	CD4	CD4	0.60481703	0.61284214	0.42105263157894735	0.08261983910407747	0.05087455879334697	0.5796823	CD4+/CD25 T Reg	CD4+/CD45RO+ Memory	0.00037178326702281433	0.5583197405921209	7.4193964	2.4380064	0.0	False
842	HLA-DQA1	HLA-DQA1	-3.4323611	0.25389707	0.16176470588235295	4.957196569997411e-16	0.0	-0.97516006	6.489	0.5957875	CD4	CD4	0.60481703	0.61284214	0.42105263157894735	0.08261983910407747	0.05087455879334697	0.5796823	CD4+/CD25 T Reg	CD4+/CD45RO+ Memory	0.0022300343666484396	0.5583197405921209	9.060017	2.4380064	0.0	False
843	HLA-DRB1	HLA-DRB1	-3.038188	0.853603	0.38235294117647056	5.1209135908910605e-21	0.06700763122262769	-1.1775742	6.489	0.5957875	CD4	CD4	0.60481703	0.61284214	0.42105263157894735	0.08261983910407747	0.05087455879334697	0.5796823	CD4+/CD25 T Reg	CD4+/CD45RO+ Memory	0.9968469717721203	0.5583197405921209	17.608295	2.4380064	0.38235294117647056	True
844	HLA-DQB1	HLA-DQB1	-2.6096325	0.40177944	0.27941176470588236	1.2287301926134909e-12	0.047667208347273844	-0.83499503	6.489	0.5957875	CD4	CD4	0.60481703	0.61284214	0.42105263157894735	0.08261983910407747	0.05087455879334697	0.5796823	CD4+/CD25 T Reg	CD4+/CD45RO+ Memory	0.07093271103341872	0.5583197405921209	8.894551	2.4380064	0.27941176470588236	True
845	HLA-DPB1	HLA-DPB1	-3.8635974	0.4968235	0.25	2.951918993993391e-21	0.01115349071776817	-1.1704303	6.489	0.5957875	CD4	CD4	0.60481703	0.61284214	0.42105263157894735	0.08261983910407747	0.05087455879334697	0.5796823	CD4+/CD25 T Reg	CD4+/CD45RO+ Memory	0.2791671232995886	0.5583197405921209	15.027288	2.4380064	0.25	True
846	HLA-DPA1	HLA-DPA1	-3.8492327	0.50217646	0.27941176470588236	2.005973471142304e-22	0.04841847926088989	-1.2256517	6.489	0.5957875	CD4	CD4	0.60481703	0.61284214	0.42105263157894735	0.08261983910407747	0.05087455879334697	0.5796823	CD4+/CD25 T Reg	CD4+/CD45RO+ Memory	0.29613327011483215	0.5583197405921209	15.136278	2.4380064	0.27941176470588236	True
847	HLA-DMA	HLA-DMA	-2.154699	0.24420589	0.16176470588235295	1.3977748986999182e-11	0.0	-0.81654984	6.489	0.5957875	CD4	CD4	0.60481703	0.61284214	0.42105263157894735	0.08261983910407747	0.05087455879334697	0.5796823	CD4+/CD25 T Reg	CD4+/CD45RO+ Memory	0.001674535513676726	0.5583197405921209	7.3444376	2.4380064	0.0	False
848	HLA-DMB	HLA-DMB	-2.1165407	0.028941177	0.014705882352941176	8.133457002793197e-11	0.0	-0.81748414	6.489	0.5957875	CD4	CD4	0.60481703	0.61284214	0.42105263157894735	0.08261983910407747	0.05087455879334697	0.5796823	CD4+/CD25 T Reg	CD4+/CD45RO+ Memory	4.009332241092719e-07	0.5583197405921209	4.388339	2.4380064	0.0	False
849	HLA-DRB5	HLA-DRB5	-2.486073	0.69292647	0.3382352941176471	3.8518504370686596e-18	0.05728925853730694	-1.0811851	6.489	0.5957875	CD4	CD4	0.60481703	0.61284214	0.42105263157894735	0.08261983910407747	0.05087455879334697	0.5796823	CD4+/CD25 T Reg	CD4+/CD45RO+ Memory	0.8920906635902193	0.5583197405921209	13.273344	2.4380064	0.3382352941176471	True
850	IL16	IL16	0.3659551	0.57272065	0.36764705882352944	0.16127617057079502	0.05140430094230637	0.228081	6.489	0.5957875	CD4	CD4	0.60481703	0.61284214	0.42105263157894735	0.08261983910407747	0.05087455879334697	0.5796823	CD4+/CD25 T Reg	CD4+/CD45RO+ Memory	0.5478568937127718	0.5583197405921209	4.1250343	2.4380064	0.36764705882352944	True
851	HLA-DRA	HLA-DRA	-4.079347	0.62527937	0.3235294117647059	7.335845800967662e-21	0.0549294969073924	-1.1682724	6.489	0.5957875	LAG3	LAG3	0.010511994	0.07573684	0.05263157894736842	0.9335406319690989	0.0	0.036205642	CD4+/CD25 T Reg	CD4+/CD45RO+ Memory	0.7286889188981318	0.006211761350715383	17.527489	0.86704636	0.0	False
852	HLA-DQA2	HLA-DQA2	-2.7673802	0.19695589	0.11764705882352941	5.189917757216876e-15	0.0	-0.94996464	6.489	0.5957875	LAG3	LAG3	0.010511994	0.07573684	0.05263157894736842	0.9335406319690989	0.0	0.036205642	CD4+/CD25 T Reg	CD4+/CD45RO+ Memory	0.00037178326702281433	0.006211761350715383	7.4193964	0.86704636	0.0	False
853	HLA-DQA1	HLA-DQA1	-3.4323611	0.25389707	0.16176470588235295	4.957196569997411e-16	0.0	-0.97516006	6.489	0.5957875	LAG3	LAG3	0.010511994	0.07573684	0.05263157894736842	0.9335406319690989	0.0	0.036205642	CD4+/CD25 T Reg	CD4+/CD45RO+ Memory	0.0022300343666484396	0.006211761350715383	9.060017	0.86704636	0.0	False
854	HLA-DRB1	HLA-DRB1	-3.038188	0.853603	0.38235294117647056	5.1209135908910605e-21	0.06700763122262769	-1.1775742	6.489	0.5957875	LAG3	LAG3	0.010511994	0.07573684	0.05263157894736842	0.9335406319690989	0.0	0.036205642	CD4+/CD25 T Reg	CD4+/CD45RO+ Memory	0.9968469717721203	0.006211761350715383	17.608295	0.86704636	0.0	False
855	HLA-DQB1	HLA-DQB1	-2.6096325	0.40177944	0.27941176470588236	1.2287301926134909e-12	0.047667208347273844	-0.83499503	6.489	0.5957875	LAG3	LAG3	0.010511994	0.07573684	0.05263157894736842	0.9335406319690989	0.0	0.036205642	CD4+/CD25 T Reg	CD4+/CD45RO+ Memory	0.07093271103341872	0.006211761350715383	8.894551	0.86704636	0.0	False
856	HLA-DPB1	HLA-DPB1	-3.8635974	0.4968235	0.25	2.951918993993391e-21	0.01115349071776817	-1.1704303	6.489	0.5957875	LAG3	LAG3	0.010511994	0.07573684	0.05263157894736842	0.9335406319690989	0.0	0.036205642	CD4+/CD25 T Reg	CD4+/CD45RO+ Memory	0.2791671232995886	0.006211761350715383	15.027288	0.86704636	0.0	False
857	HLA-DPA1	HLA-DPA1	-3.8492327	0.50217646	0.27941176470588236	2.005973471142304e-22	0.04841847926088989	-1.2256517	6.489	0.5957875	LAG3	LAG3	0.010511994	0.07573684	0.05263157894736842	0.9335406319690989	0.0	0.036205642	CD4+/CD25 T Reg	CD4+/CD45RO+ Memory	0.29613327011483215	0.006211761350715383	15.136278	0.86704636	0.0	False
858	HLA-DRB5	HLA-DRB5	-2.486073	0.69292647	0.3382352941176471	3.8518504370686596e-18	0.05728925853730694	-1.0811851	6.489	0.5957875	LAG3	LAG3	0.010511994	0.07573684	0.05263157894736842	0.9335406319690989	0.0	0.036205642	CD4+/CD25 T Reg	CD4+/CD45RO+ Memory	0.8920906635902193	0.006211761350715383	13.273344	0.86704636	0.0	False
859	LGALS3	LGALS3	-0.6407143	0.51305884	0.3088235294117647	0.0035655408334906596	0.050152181987488775	-0.34776267	6.489	0.5957875	LAG3	LAG3	0.010511994	0.07573684	0.05263157894736842	0.9335406319690989	0.0	0.036205642	CD4+/CD25 T Reg	CD4+/CD45RO+ Memory	0.3320033242753163	0.006211761350715383	4.770398	0.86704636	0.0	False
860	ANXA1	ANXA1	0.093734264	1.1364266	0.5882352941176471	0.7759203495825141	0.17663546528623197	0.0035489027	6.489	0.5957875	FPR1	FPR1	-0.44315022	0.0	0.0	0.5050576887427436	0.0	-0.3029393	CD4+/CD25 T Reg	CD4+/CD45RO+ Memory	0.9999999585391705	0.0	11.755939	0.66589344	0.0	False
861	GNAI2	GNAI2	-0.10652959	0.5194706	0.3235294117647059	0.44808116143074883	0.050710818244206035	-0.09268982	6.489	0.5957875	FPR1	FPR1	-0.44315022	0.0	0.0	0.5050576887427436	0.0	-0.3029393	CD4+/CD25 T Reg	CD4+/CD45RO+ Memory	0.35391114371649046	0.0	4.66732	0.66589344	0.0	False
862	LCK	LCK	1.5311964	1.6345147	0.8382352941176471	1.1254715572869188e-17	0.2728656257295575	1.2275844	6.489	0.5957875	CD8A	CD8A_CD8B	-0.5136287	0.0	0.0	0.4911963826382615	0.0	-0.30375665	CD4+/CD25 T Reg	CD4+/CD45RO+ Memory	1.0	0.0	8.552524	2.1620398	0.0	False
863	CD40LG	CD40LG	0.79986435	0.37026474	0.23529411764705882	0.007620974729489125	0.0	0.7728271	6.489	0.5957875	CD40	CD40	-0.39422652	0.0	0.0	0.4911963826382615	0.0	-0.30672497	CD4+/CD25 T Reg	CD4+/CD45RO+ Memory	0.03904721710237656	0.0	1.5392219	0.74654716	0.0	False
864	TNFSF13B	TNFSF13B	-0.67390937	0.020235294	0.014705882352941176	0.028317456909851036	0.0	-0.39146575	6.489	0.5957875	CD40	CD40	-0.39422652	0.0	0.0	0.4911963826382615	0.0	-0.30672497	CD4+/CD25 T Reg	CD4+/CD45RO+ Memory	2.64003711978552e-07	0.0	1.1739753	0.74654716	0.0	False
865	LTB	LTB	1.0481224	2.9309998	0.8970588235294118	5.7759678872629534e-09	0.4937201558829133	0.6741942	6.489	0.5957875	CD40	CD40	-0.39422652	0.0	0.0	0.4911963826382615	0.0	-0.30672497	CD4+/CD25 T Reg	CD4+/CD45RO+ Memory	1.0	0.0	22.198324	0.74654716	0.0	False
866	CD40LG	CD40LG	0.79986435	0.37026474	0.23529411764705882	0.007620974729489125	0.0	0.7728271	6.489	0.5957875	CD53	CD53	-0.010966539	1.4211053	0.7368421052631579	0.7179728418059871	0.21234012149023337	-0.06745317	CD4+/CD25 T Reg	CD4+/CD45RO+ Memory	0.03904721710237656	0.999981817128165	1.5392219	14.480906	0.23529411764705882	True
867	ICAM4	ICAM4	-0.8573768	0.0	0.0	0.04836199488527445	0.0	-0.37399626	6.489	0.5957875	ITGB2	ITGB2	-0.4049809	1.3431052	0.8421052631578947	0.1653910239509544	0.21099168692924578	-0.15408559	CD4+/CD25 T Reg	CD4+/CD45RO+ Memory	0.0	0.9999098347062467	1.2610252	12.169357	0.0	False
868	S100A8	S100A8	-0.92579293	0.0	0.0	0.05898031188029871	0.0	-0.36308095	6.489	0.5957875	ITGB2	ITGB2	-0.4049809	1.3431052	0.8421052631578947	0.1653910239509544	0.21099168692924578	-0.15408559	CD4+/CD25 T Reg	CD4+/CD45RO+ Memory	0.0	0.9999098347062467	1.0063224	12.169357	0.0	False
869	S100A9	S100A9	-2.3472722	0.062102944	0.04411764705882353	5.278487443926058e-07	0.0	-0.64848185	6.489	0.5957875	ITGB2	ITGB2	-0.4049809	1.3431052	0.8421052631578947	0.1653910239509544	0.21099168692924578	-0.15408559	CD4+/CD25 T Reg	CD4+/CD45RO+ Memory	1.858323193996187e-06	0.9999098347062467	3.6253204	12.169357	0.0	False
870	SPON2	SPON2	-0.49629375	0.04294118	0.029411764705882353	0.4812205970420028	0.0	-0.18746406	6.489	0.5957875	ITGB2	ITGB2	-0.4049809	1.3431052	0.8421052631578947	0.1653910239509544	0.21099168692924578	-0.15408559	CD4+/CD25 T Reg	CD4+/CD45RO+ Memory	7.746715308915043e-07	0.9999098347062467	2.510991	12.169357	0.0	False
871	ICAM4	ICAM4	-0.8573768	0.0	0.0	0.04836199488527445	0.0	-0.37399626	6.489	0.5957875	ITGA4	ITGA4	-0.011941254	0.38194737	0.2631578947368421	0.8929472397811964	0.021844659636802776	0.0331879	CD4+/CD25 T Reg	CD4+/CD45RO+ Memory	0.0	0.16083657464666784	1.2610252	3.9564362	0.0	False
872	SPON2	SPON2	-0.49629375	0.04294118	0.029411764705882353	0.4812205970420028	0.0	-0.18746406	6.489	0.5957875	ITGA4	ITGA4	-0.011941254	0.38194737	0.2631578947368421	0.8929472397811964	0.021844659636802776	0.0331879	CD4+/CD25 T Reg	CD4+/CD45RO+ Memory	7.746715308915043e-07	0.16083657464666784	2.510991	3.9564362	0.0	False
873	TNFSF13B	TNFSF13B	-0.67390937	0.020235294	0.014705882352941176	0.028317456909851036	0.0	-0.39146575	6.489	0.5957875	TNFRSF13B	TNFRSF13B	-0.4600984	0.0	0.0	0.540592327422531	0.0	-0.28712603	CD4+/CD25 T Reg	CD4+/CD45RO+ Memory	2.64003711978552e-07	0.0	1.1739753	1.0129135	0.0	False
874	TNFSF13B	TNFSF13B	-0.67390937	0.020235294	0.014705882352941176	0.028317456909851036	0.0	-0.39146575	6.489	0.5957875	HLA-DPB1	HLA-DPB1	-4.278796	0.28778946	0.15789473684210525	2.4035282991438816e-07	0.0	-1.2888271	CD4+/CD25 T Reg	CD4+/CD45RO+ Memory	2.64003711978552e-07	0.07283610680290925	1.1739753	15.027288	0.0	False
875	TNFSF13B	TNFSF13B	-0.67390937	0.020235294	0.014705882352941176	0.028317456909851036	0.0	-0.39146575	6.489	0.5957875	TNFRSF17	TNFRSF17	-0.69463885	0.0	0.0	0.6940421250121536	0.0	-0.22234245	CD4+/CD25 T Reg	CD4+/CD45RO+ Memory	2.64003711978552e-07	0.0	1.1739753	1.3525252	0.0	False
876	MIF	MIF	-0.09518778	0.84130895	0.5147058823529411	0.8508165643566548	0.15038912331586793	-0.028402226	6.489	0.5957875	CD74	CD74_CXCR4	-3.2511709	1.680579	0.7894736842105263	1.0723249162756511e-07	0.25414163191918177	-1.3114864	CD4+/CD25 T Reg	CD4+/CD45RO+ Memory	0.9955664757134994	0.9999999681324968	10.280284	27.658499	0.2631578947368421	True
877	TIMP1	TIMP1	-1.2319012	0.62005883	0.36764705882352944	8.852005579873062e-06	0.054255279626898606	-0.5300735	6.489	0.5957875	CD63	CD63	-1.3192343	0.31957895	0.21052631578947367	0.004603133948511321	0.0	-0.6791784	CD4+/CD25 T Reg	CD4+/CD45RO+ Memory	0.7123696469156185	0.09708416535936776	8.21389	9.10228	0.21052631578947367	True
878	GNAI2	GNAI2	-0.10652959	0.5194706	0.3235294117647059	0.44808116143074883	0.050710818244206035	-0.09268982	6.489	0.5957875	S1PR5	S1PR5	-0.24279614	0.0	0.0	0.7430530886191618	0.0	-0.20627405	CD4+/CD25 T Reg	CD4+/CD45RO+ Memory	0.35391114371649046	0.0	4.66732	1.2802234	0.0	False
879	GNAI2	GNAI2	-0.10652959	0.5194706	0.3235294117647059	0.44808116143074883	0.050710818244206035	-0.09268982	6.489	0.5957875	S1PR4	S1PR4	0.17948318	0.9784211	0.5789473684210527	0.41117204122106	0.16603097869047095	0.20094676	CD4+/CD25 T Reg	CD4+/CD45RO+ Memory	0.35391114371649046	0.9742987345979339	4.66732	9.375141	0.3235294117647059	True
880	C1QA	C1QA	-1.8723683	0.023014707	0.014705882352941176	0.030332469821265157	0.0	-0.3886763	6.489	0.5957875	CD33	CD33	-1.0469466	0.0	0.0	0.0647935802063691	0.0	-0.5438024	CD4+/CD25 T Reg	CD4+/CD45RO+ Memory	3.018853096246478e-07	0.0	2.0300746	1.3432741	0.0	False
881	C1QB	C1QB	-1.1444457	0.0	0.0	0.26449177954867664	0.0	-0.26692882	6.489	0.5957875	CD33	CD33	-1.0469466	0.0	0.0	0.0647935802063691	0.0	-0.5438024	CD4+/CD25 T Reg	CD4+/CD45RO+ Memory	0.0	0.0	0.8700664	1.3432741	0.0	False
882	HLA-DRA	HLA-DRA	-2.7107615	1.175375	0.5	0.013958360464449463	0.12235129040338924	-0.8819736	6.489	0.5957875	CD4	CD4	0.60481703	0.61284214	0.42105263157894735	0.08261983910407747	0.05087455879334697	0.5796823	CD4+/CD45RA+/CD25- Naive T	CD4+/CD45RO+ Memory	0.968408923097902	0.5583197405921209	17.527489	2.4380064	0.42105263157894735	True
883	HLA-DQA2	HLA-DQA2	-1.896609	0.466	0.25	0.039986689341876325	0.012386346551351776	-0.7517544	6.489	0.5957875	CD4	CD4	0.60481703	0.61284214	0.42105263157894735	0.08261983910407747	0.05087455879334697	0.5796823	CD4+/CD45RA+/CD25- Naive T	CD4+/CD45RO+ Memory	0.33199779982474964	0.5583197405921209	7.4193964	2.4380064	0.25	True
884	HLA-DQA1	HLA-DQA1	-3.0920165	0.38975	0.25	0.014728372456329457	0.012405609672585772	-0.88943744	6.489	0.5957875	CD4	CD4	0.60481703	0.61284214	0.42105263157894735	0.08261983910407747	0.05087455879334697	0.5796823	CD4+/CD45RA+/CD25- Naive T	CD4+/CD45RO+ Memory	0.24799857373112194	0.5583197405921209	9.060017	2.4380064	0.25	True
885	HLA-DRB1	HLA-DRB1	-2.430323	1.17125	0.5	0.007079354179410302	0.14401294751800336	-0.98649377	6.489	0.5957875	CD4	CD4	0.60481703	0.61284214	0.42105263157894735	0.08261983910407747	0.05087455879334697	0.5796823	CD4+/CD45RA+/CD25- Naive T	CD4+/CD45RO+ Memory	0.9674505067682161	0.5583197405921209	17.608295	2.4380064	0.42105263157894735	True
886	HLA-DQB1	HLA-DQB1	-2.1281514	0.67375004	0.5	0.06432731256093849	0.08773501375325084	-0.6383865	6.489	0.5957875	CD4	CD4	0.60481703	0.61284214	0.42105263157894735	0.08261983910407747	0.05087455879334697	0.5796823	CD4+/CD45RA+/CD25- Naive T	CD4+/CD45RO+ Memory	0.5936447951051834	0.5583197405921209	8.894551	2.4380064	0.42105263157894735	True
887	HLA-DPB1	HLA-DPB1	-3.0333498	0.800875	0.375	0.006679162633172309	0.05799237337011742	-0.9982177	6.489	0.5957875	CD4	CD4	0.60481703	0.61284214	0.42105263157894735	0.08261983910407747	0.05087455879334697	0.5796823	CD4+/CD45RA+/CD25- Naive T	CD4+/CD45RO+ Memory	0.7414198861041723	0.5583197405921209	15.027288	2.4380064	0.375	True
888	HLA-DPA1	HLA-DPA1	-2.8326395	0.81275004	0.375	0.004953748795418838	0.06085298533760607	-1.0438758	6.489	0.5957875	CD4	CD4	0.60481703	0.61284214	0.42105263157894735	0.08261983910407747	0.05087455879334697	0.5796823	CD4+/CD45RA+/CD25- Naive T	CD4+/CD45RO+ Memory	0.7536757998677389	0.5583197405921209	15.136278	2.4380064	0.375	True
889	HLA-DMA	HLA-DMA	-1.5090243	0.55787504	0.375	0.11290826558908205	0.04976691382187747	-0.55473876	6.489	0.5957875	CD4	CD4	0.60481703	0.61284214	0.42105263157894735	0.08261983910407747	0.05087455879334697	0.5796823	CD4+/CD45RA+/CD25- Naive T	CD4+/CD45RO+ Memory	0.4453124377471165	0.5583197405921209	7.3444376	2.4380064	0.375	True
890	HLA-DMB	HLA-DMB	-2.1423137	0.0	0.0	0.027693760287479184	0.0	-0.8448411	6.489	0.5957875	CD4	CD4	0.60481703	0.61284214	0.42105263157894735	0.08261983910407747	0.05087455879334697	0.5796823	CD4+/CD45RA+/CD25- Naive T	CD4+/CD45RO+ Memory	0.0	0.5583197405921209	4.388339	2.4380064	0.0	False
891	HLA-DRB5	HLA-DRB5	-2.0690842	0.73225	0.375	0.006265886987172957	0.04901564176007514	-1.054293	6.489	0.5957875	CD4	CD4	0.60481703	0.61284214	0.42105263157894735	0.08261983910407747	0.05087455879334697	0.5796823	CD4+/CD45RA+/CD25- Naive T	CD4+/CD45RO+ Memory	0.6649353543898711	0.5583197405921209	13.273344	2.4380064	0.375	True
892	IL16	IL16	-1.0388714	0.0	0.0	0.17461144082725522	0.0	-0.59697366	6.489	0.5957875	CD4	CD4	0.60481703	0.61284214	0.42105263157894735	0.08261983910407747	0.05087455879334697	0.5796823	CD4+/CD45RA+/CD25- Naive T	CD4+/CD45RO+ Memory	0.0	0.5583197405921209	4.1250343	2.4380064	0.0	False
893	HLA-DRA	HLA-DRA	-2.7107615	1.175375	0.5	0.013958360464449463	0.12235129040338924	-0.8819736	6.489	0.5957875	LAG3	LAG3	0.010511994	0.07573684	0.05263157894736842	0.9335406319690989	0.0	0.036205642	CD4+/CD45RA+/CD25- Naive T	CD4+/CD45RO+ Memory	0.968408923097902	0.006211761350715383	17.527489	0.86704636	0.0	False
894	HLA-DQA2	HLA-DQA2	-1.896609	0.466	0.25	0.039986689341876325	0.012386346551351776	-0.7517544	6.489	0.5957875	LAG3	LAG3	0.010511994	0.07573684	0.05263157894736842	0.9335406319690989	0.0	0.036205642	CD4+/CD45RA+/CD25- Naive T	CD4+/CD45RO+ Memory	0.33199779982474964	0.006211761350715383	7.4193964	0.86704636	0.0	False
895	HLA-DQA1	HLA-DQA1	-3.0920165	0.38975	0.25	0.014728372456329457	0.012405609672585772	-0.88943744	6.489	0.5957875	LAG3	LAG3	0.010511994	0.07573684	0.05263157894736842	0.9335406319690989	0.0	0.036205642	CD4+/CD45RA+/CD25- Naive T	CD4+/CD45RO+ Memory	0.24799857373112194	0.006211761350715383	9.060017	0.86704636	0.0	False
896	HLA-DRB1	HLA-DRB1	-2.430323	1.17125	0.5	0.007079354179410302	0.14401294751800336	-0.98649377	6.489	0.5957875	LAG3	LAG3	0.010511994	0.07573684	0.05263157894736842	0.9335406319690989	0.0	0.036205642	CD4+/CD45RA+/CD25- Naive T	CD4+/CD45RO+ Memory	0.9674505067682161	0.006211761350715383	17.608295	0.86704636	0.0	False
897	HLA-DQB1	HLA-DQB1	-2.1281514	0.67375004	0.5	0.06432731256093849	0.08773501375325084	-0.6383865	6.489	0.5957875	LAG3	LAG3	0.010511994	0.07573684	0.05263157894736842	0.9335406319690989	0.0	0.036205642	CD4+/CD45RA+/CD25- Naive T	CD4+/CD45RO+ Memory	0.5936447951051834	0.006211761350715383	8.894551	0.86704636	0.0	False
898	HLA-DPB1	HLA-DPB1	-3.0333498	0.800875	0.375	0.006679162633172309	0.05799237337011742	-0.9982177	6.489	0.5957875	LAG3	LAG3	0.010511994	0.07573684	0.05263157894736842	0.9335406319690989	0.0	0.036205642	CD4+/CD45RA+/CD25- Naive T	CD4+/CD45RO+ Memory	0.7414198861041723	0.006211761350715383	15.027288	0.86704636	0.0	False
899	HLA-DPA1	HLA-DPA1	-2.8326395	0.81275004	0.375	0.004953748795418838	0.06085298533760607	-1.0438758	6.489	0.5957875	LAG3	LAG3	0.010511994	0.07573684	0.05263157894736842	0.9335406319690989	0.0	0.036205642	CD4+/CD45RA+/CD25- Naive T	CD4+/CD45RO+ Memory	0.7536757998677389	0.006211761350715383	15.136278	0.86704636	0.0	False
900	HLA-DRB5	HLA-DRB5	-2.0690842	0.73225	0.375	0.006265886987172957	0.04901564176007514	-1.054293	6.489	0.5957875	LAG3	LAG3	0.010511994	0.07573684	0.05263157894736842	0.9335406319690989	0.0	0.036205642	CD4+/CD45RA+/CD25- Naive T	CD4+/CD45RO+ Memory	0.6649353543898711	0.006211761350715383	13.273344	0.86704636	0.0	False
901	LGALS3	LGALS3	-1.3356731	0.286625	0.25	0.11411139238374682	0.009679842998293924	-0.58000326	6.489	0.5957875	LAG3	LAG3	0.010511994	0.07573684	0.05263157894736842	0.9335406319690989	0.0	0.036205642	CD4+/CD45RA+/CD25- Naive T	CD4+/CD45RO+ Memory	0.15528067203318802	0.006211761350715383	4.770398	0.86704636	0.0	False
902	ANXA1	ANXA1	-0.19023824	1.006125	0.5	0.7818122498974678	0.1285444659754377	-0.12030549	6.489	0.5957875	FPR1	FPR1	-0.44315022	0.0	0.0	0.5050576887427436	0.0	-0.3029393	CD4+/CD45RA+/CD25- Naive T	CD4+/CD45RO+ Memory	0.9050684665266466	0.0	11.755939	0.66589344	0.0	False
903	GNAI2	GNAI2	-0.0021134615	0.589	0.375	0.9915818467497479	0.04666551226487074	-0.004837513	6.489	0.5957875	FPR1	FPR1	-0.44315022	0.0	0.0	0.5050576887427436	0.0	-0.3029393	CD4+/CD45RA+/CD25- Naive T	CD4+/CD45RO+ Memory	0.48526849628415064	0.0	4.66732	0.66589344	0.0	False
904	LCK	LCK	0.80080247	0.9397501	0.5	0.3409912729152331	0.0978964428196986	0.4384061	6.489	0.5957875	CD8A	CD8A_CD8B	-0.5136287	0.0	0.0	0.4911963826382615	0.0	-0.30375665	CD4+/CD45RA+/CD25- Naive T	CD4+/CD45RO+ Memory	0.8635693429850965	0.0	8.552524	2.1620398	0.0	False
905	CD40LG	CD40LG	0.5064282	0.24025	0.125	0.7204574416850107	0.0	0.4166692	6.489	0.5957875	CD40	CD40	-0.39422652	0.0	0.0	0.4911963826382615	0.0	-0.30672497	CD4+/CD45RA+/CD25- Naive T	CD4+/CD45RO+ Memory	0.12223158171011461	0.0	1.5392219	0.74654716	0.0	False
906	TNFSF13B	TNFSF13B	-0.68835694	0.0	0.0	0.4308183589099013	0.0	-0.42702037	6.489	0.5957875	CD40	CD40	-0.39422652	0.0	0.0	0.4911963826382615	0.0	-0.30672497	CD4+/CD45RA+/CD25- Naive T	CD4+/CD45RO+ Memory	0.0	0.0	1.1739753	0.74654716	0.0	False
907	LTB	LTB	0.8819103	2.625125	0.875	0.19377062030721393	0.4219159489155206	0.47030964	6.489	0.5957875	CD40	CD40	-0.39422652	0.0	0.0	0.4911963826382615	0.0	-0.30672497	CD4+/CD45RA+/CD25- Naive T	CD4+/CD45RO+ Memory	0.9999999999697918	0.0	22.198324	0.74654716	0.0	False
908	CD40LG	CD40LG	0.5064282	0.24025	0.125	0.7204574416850107	0.0	0.4166692	6.489	0.5957875	CD53	CD53	-0.010966539	1.4211053	0.7368421052631579	0.7179728418059871	0.21234012149023337	-0.06745317	CD4+/CD45RA+/CD25- Naive T	CD4+/CD45RO+ Memory	0.12223158171011461	0.999981817128165	1.5392219	14.480906	0.0	False
909	ICAM4	ICAM4	-0.8002139	0.0	0.0	0.5175575900815689	0.0	-0.37399605	6.489	0.5957875	ITGB2	ITGB2	-0.4049809	1.3431052	0.8421052631578947	0.1653910239509544	0.21099168692924578	-0.15408559	CD4+/CD45RA+/CD25- Naive T	CD4+/CD45RO+ Memory	0.0	0.9999098347062467	1.2610252	12.169357	0.0	False
910	S100A8	S100A8	-0.8652987	0.0	0.0	0.5359298911561298	0.0	-0.36308086	6.489	0.5957875	ITGB2	ITGB2	-0.4049809	1.3431052	0.8421052631578947	0.1653910239509544	0.21099168692924578	-0.15408559	CD4+/CD45RA+/CD25- Naive T	CD4+/CD45RO+ Memory	0.0	0.9999098347062467	1.0063224	12.169357	0.0	False
911	S100A9	S100A9	-2.4283323	0.0	0.0	0.0706529907373914	0.0	-0.70104367	6.489	0.5957875	ITGB2	ITGB2	-0.4049809	1.3431052	0.8421052631578947	0.1653910239509544	0.21099168692924578	-0.15408559	CD4+/CD45RA+/CD25- Naive T	CD4+/CD45RO+ Memory	0.0	0.9999098347062467	3.6253204	12.169357	0.0	False
912	SPON2	SPON2	-0.59447086	0.0	0.0	0.7093014363336668	0.0	-0.270978	6.489	0.5957875	ITGB2	ITGB2	-0.4049809	1.3431052	0.8421052631578947	0.1653910239509544	0.21099168692924578	-0.15408559	CD4+/CD45RA+/CD25- Naive T	CD4+/CD45RO+ Memory	0.0	0.9999098347062467	2.510991	12.169357	0.0	False
913	ICAM4	ICAM4	-0.8002139	0.0	0.0	0.5175575900815689	0.0	-0.37399605	6.489	0.5957875	ITGA4	ITGA4	-0.011941254	0.38194737	0.2631578947368421	0.8929472397811964	0.021844659636802776	0.0331879	CD4+/CD45RA+/CD25- Naive T	CD4+/CD45RO+ Memory	0.0	0.16083657464666784	1.2610252	3.9564362	0.0	False
914	SPON2	SPON2	-0.59447086	0.0	0.0	0.7093014363336668	0.0	-0.270978	6.489	0.5957875	ITGA4	ITGA4	-0.011941254	0.38194737	0.2631578947368421	0.8929472397811964	0.021844659636802776	0.0331879	CD4+/CD45RA+/CD25- Naive T	CD4+/CD45RO+ Memory	0.0	0.16083657464666784	2.510991	3.9564362	0.0	False
915	TNFSF13B	TNFSF13B	-0.68835694	0.0	0.0	0.4308183589099013	0.0	-0.42702037	6.489	0.5957875	TNFRSF13B	TNFRSF13B	-0.4600984	0.0	0.0	0.540592327422531	0.0	-0.28712603	CD4+/CD45RA+/CD25- Naive T	CD4+/CD45RO+ Memory	0.0	0.0	1.1739753	1.0129135	0.0	False
916	TNFSF13B	TNFSF13B	-0.68835694	0.0	0.0	0.4308183589099013	0.0	-0.42702037	6.489	0.5957875	HLA-DPB1	HLA-DPB1	-4.278796	0.28778946	0.15789473684210525	2.4035282991438816e-07	0.0	-1.2888271	CD4+/CD45RA+/CD25- Naive T	CD4+/CD45RO+ Memory	0.0	0.07283610680290925	1.1739753	15.027288	0.0	False
917	TNFSF13B	TNFSF13B	-0.68835694	0.0	0.0	0.4308183589099013	0.0	-0.42702037	6.489	0.5957875	TNFRSF17	TNFRSF17	-0.69463885	0.0	0.0	0.6940421250121536	0.0	-0.22234245	CD4+/CD45RA+/CD25- Naive T	CD4+/CD45RO+ Memory	0.0	0.0	1.1739753	1.3525252	0.0	False
918	MIF	MIF	0.8088082	1.4755	0.75	0.05941987397455264	0.25563454161170374	0.6896004	6.489	0.5957875	CD74	CD74_CXCR4	-3.2511709	1.680579	0.7894736842105263	1.0723249162756511e-07	0.25414163191918177	-1.3114864	CD4+/CD45RA+/CD25- Naive T	CD4+/CD45RO+ Memory	0.9976561568755408	0.9999999681324968	10.280284	27.658499	0.2631578947368421	True
919	TIMP1	TIMP1	-1.572302	0.5165	0.375	0.07343514786896006	0.049930653222832126	-0.62098587	6.489	0.5957875	CD63	CD63	-1.3192343	0.31957895	0.21052631578947367	0.004603133948511321	0.0	-0.6791784	CD4+/CD45RA+/CD25- Naive T	CD4+/CD45RO+ Memory	0.3931128415412852	0.09708416535936776	8.21389	9.10228	0.21052631578947367	True
920	GNAI2	GNAI2	-0.0021134615	0.589	0.375	0.9915818467497479	0.04666551226487074	-0.004837513	6.489	0.5957875	S1PR5	S1PR5	-0.24279614	0.0	0.0	0.7430530886191618	0.0	-0.20627405	CD4+/CD45RA+/CD25- Naive T	CD4+/CD45RO+ Memory	0.48526849628415064	0.0	4.66732	1.2802234	0.0	False
921	GNAI2	GNAI2	-0.0021134615	0.589	0.375	0.9915818467497479	0.04666551226487074	-0.004837513	6.489	0.5957875	S1PR4	S1PR4	0.17948318	0.9784211	0.5789473684210527	0.41117204122106	0.16603097869047095	0.20094676	CD4+/CD45RA+/CD25- Naive T	CD4+/CD45RO+ Memory	0.48526849628415064	0.9742987345979339	4.66732	9.375141	0.375	True
922	C1QA	C1QA	-1.8568099	0.0	0.0	0.4390938330128453	0.0	-0.4119344	6.489	0.5957875	CD33	CD33	-1.0469466	0.0	0.0	0.0647935802063691	0.0	-0.5438024	CD4+/CD45RA+/CD25- Naive T	CD4+/CD45RO+ Memory	0.0	0.0	2.0300746	1.3432741	0.0	False
923	C1QB	C1QB	-1.0742624	0.0	0.0	0.7145437303778392	0.0	-0.2669287	6.489	0.5957875	CD33	CD33	-1.0469466	0.0	0.0	0.0647935802063691	0.0	-0.5438024	CD4+/CD45RA+/CD25- Naive T	CD4+/CD45RO+ Memory	0.0	0.0	0.8700664	1.3432741	0.0	False
924	HLA-DRA	HLA-DRA	-4.5826817	0.52257895	0.3157894736842105	8.229412121787877e-07	0.05222299335433454	-1.2217228	6.489	0.5957875	CD4	CD4	0.60481703	0.61284214	0.42105263157894735	0.08261983910407747	0.05087455879334697	0.5796823	CD4+/CD45RO+ Memory	CD4+/CD45RO+ Memory	0.38282787801528084	0.5583197405921209	17.527489	2.4380064	0.3157894736842105	True
925	HLA-DQA2	HLA-DQA2	-3.320322	0.0	0.0	6.073371677465998e-06	0.0	-1.0950655	6.489	0.5957875	CD4	CD4	0.60481703	0.61284214	0.42105263157894735	0.08261983910407747	0.05087455879334697	0.5796823	CD4+/CD45RO+ Memory	CD4+/CD45RO+ Memory	0.0	0.5583197405921209	7.4193964	2.4380064	0.0	False
926	HLA-DQA1	HLA-DQA1	-4.102014	0.0	0.0	1.7958040424666653e-06	0.0	-1.1353691	6.489	0.5957875	CD4	CD4	0.60481703	0.61284214	0.42105263157894735	0.08261983910407747	0.05087455879334697	0.5796823	CD4+/CD45RO+ Memory	CD4+/CD45RO+ Memory	0.0	0.5583197405921209	9.060017	2.4380064	0.0	False
927	HLA-DRB1	HLA-DRB1	-3.8463407	0.4199474	0.21052631578947367	4.0586850745261015e-08	0.0	-1.4384387	6.489	0.5957875	CD4	CD4	0.60481703	0.61284214	0.42105263157894735	0.08261983910407747	0.05087455879334697	0.5796823	CD4+/CD45RO+ Memory	CD4+/CD45RO+ Memory	0.2107620073739293	0.5583197405921209	17.608295	2.4380064	0.21052631578947367	True
928	HLA-DQB1	HLA-DQB1	-2.93739	0.21478948	0.15789473684210525	3.1776161664337816e-05	0.0	-0.97016996	6.489	0.5957875	CD4	CD4	0.60481703	0.61284214	0.42105263157894735	0.08261983910407747	0.05087455879334697	0.5796823	CD4+/CD45RO+ Memory	CD4+/CD45RO+ Memory	0.03478521382819743	0.5583197405921209	8.894551	2.4380064	0.0	False
929	HLA-DPB1	HLA-DPB1	-4.278796	0.28778946	0.15789473684210525	2.4035282991438816e-07	0.0	-1.2888271	6.489	0.5957875	CD4	CD4	0.60481703	0.61284214	0.42105263157894735	0.08261983910407747	0.05087455879334697	0.5796823	CD4+/CD45RO+ Memory	CD4+/CD45RO+ Memory	0.07283610680290925	0.5583197405921209	15.027288	2.4380064	0.0	False
930	HLA-DPA1	HLA-DPA1	-3.8976426	0.49642107	0.3157894736842105	6.476742974141904e-07	0.044479119874248435	-1.2290206	6.489	0.5957875	CD4	CD4	0.60481703	0.61284214	0.42105263157894735	0.08261983910407747	0.05087455879334697	0.5796823	CD4+/CD45RO+ Memory	CD4+/CD45RO+ Memory	0.33470593541013066	0.5583197405921209	15.136278	2.4380064	0.3157894736842105	True
931	HLA-DMA	HLA-DMA	-1.9619751	0.20500001	0.10526315789473684	0.0003892287887832041	0.0	-0.849274	6.489	0.5957875	CD4	CD4	0.60481703	0.61284214	0.42105263157894735	0.08261983910407747	0.05087455879334697	0.5796823	CD4+/CD45RO+ Memory	CD4+/CD45RO+ Memory	0.031235701456070034	0.5583197405921209	7.3444376	2.4380064	0.0	False
932	HLA-DMB	HLA-DMB	-2.1602263	0.0	0.0	0.0006257928298631668	0.0	-0.8448411	6.489	0.5957875	CD4	CD4	0.60481703	0.61284214	0.42105263157894735	0.08261983910407747	0.05087455879334697	0.5796823	CD4+/CD45RO+ Memory	CD4+/CD45RO+ Memory	0.0	0.5583197405921209	4.388339	2.4380064	0.0	False
933	HLA-DRB5	HLA-DRB5	-3.3401375	0.29121053	0.15789473684210525	1.4008545903297917e-07	0.0	-1.3559023	6.489	0.5957875	CD4	CD4	0.60481703	0.61284214	0.42105263157894735	0.08261983910407747	0.05087455879334697	0.5796823	CD4+/CD45RO+ Memory	CD4+/CD45RO+ Memory	0.075198303185315	0.5583197405921209	13.273344	2.4380064	0.0	False
934	IL16	IL16	0.47012174	0.65284216	0.42105263157894735	0.2826854098321865	0.05193404309126578	0.3435031	6.489	0.5957875	CD4	CD4	0.60481703	0.61284214	0.42105263157894735	0.08261983910407747	0.05087455879334697	0.5796823	CD4+/CD45RO+ Memory	CD4+/CD45RO+ Memory	0.6345057722442501	0.5583197405921209	4.1250343	2.4380064	0.42105263157894735	True
935	HLA-DRA	HLA-DRA	-4.5826817	0.52257895	0.3157894736842105	8.229412121787877e-07	0.05222299335433454	-1.2217228	6.489	0.5957875	LAG3	LAG3	0.010511994	0.07573684	0.05263157894736842	0.9335406319690989	0.0	0.036205642	CD4+/CD45RO+ Memory	CD4+/CD45RO+ Memory	0.38282787801528084	0.006211761350715383	17.527489	0.86704636	0.0	False
936	HLA-DQA2	HLA-DQA2	-3.320322	0.0	0.0	6.073371677465998e-06	0.0	-1.0950655	6.489	0.5957875	LAG3	LAG3	0.010511994	0.07573684	0.05263157894736842	0.9335406319690989	0.0	0.036205642	CD4+/CD45RO+ Memory	CD4+/CD45RO+ Memory	0.0	0.006211761350715383	7.4193964	0.86704636	0.0	False
937	HLA-DQA1	HLA-DQA1	-4.102014	0.0	0.0	1.7958040424666653e-06	0.0	-1.1353691	6.489	0.5957875	LAG3	LAG3	0.010511994	0.07573684	0.05263157894736842	0.9335406319690989	0.0	0.036205642	CD4+/CD45RO+ Memory	CD4+/CD45RO+ Memory	0.0	0.006211761350715383	9.060017	0.86704636	0.0	False
938	HLA-DRB1	HLA-DRB1	-3.8463407	0.4199474	0.21052631578947367	4.0586850745261015e-08	0.0	-1.4384387	6.489	0.5957875	LAG3	LAG3	0.010511994	0.07573684	0.05263157894736842	0.9335406319690989	0.0	0.036205642	CD4+/CD45RO+ Memory	CD4+/CD45RO+ Memory	0.2107620073739293	0.006211761350715383	17.608295	0.86704636	0.0	False
939	HLA-DQB1	HLA-DQB1	-2.93739	0.21478948	0.15789473684210525	3.1776161664337816e-05	0.0	-0.97016996	6.489	0.5957875	LAG3	LAG3	0.010511994	0.07573684	0.05263157894736842	0.9335406319690989	0.0	0.036205642	CD4+/CD45RO+ Memory	CD4+/CD45RO+ Memory	0.03478521382819743	0.006211761350715383	8.894551	0.86704636	0.0	False
940	HLA-DPB1	HLA-DPB1	-4.278796	0.28778946	0.15789473684210525	2.4035282991438816e-07	0.0	-1.2888271	6.489	0.5957875	LAG3	LAG3	0.010511994	0.07573684	0.05263157894736842	0.9335406319690989	0.0	0.036205642	CD4+/CD45RO+ Memory	CD4+/CD45RO+ Memory	0.07283610680290925	0.006211761350715383	15.027288	0.86704636	0.0	False
941	HLA-DPA1	HLA-DPA1	-3.8976426	0.49642107	0.3157894736842105	6.476742974141904e-07	0.044479119874248435	-1.2290206	6.489	0.5957875	LAG3	LAG3	0.010511994	0.07573684	0.05263157894736842	0.9335406319690989	0.0	0.036205642	CD4+/CD45RO+ Memory	CD4+/CD45RO+ Memory	0.33470593541013066	0.006211761350715383	15.136278	0.86704636	0.0	False
942	HLA-DRB5	HLA-DRB5	-3.3401375	0.29121053	0.15789473684210525	1.4008545903297917e-07	0.0	-1.3559023	6.489	0.5957875	LAG3	LAG3	0.010511994	0.07573684	0.05263157894736842	0.9335406319690989	0.0	0.036205642	CD4+/CD45RO+ Memory	CD4+/CD45RO+ Memory	0.075198303185315	0.006211761350715383	13.273344	0.86704636	0.0	False
943	LGALS3	LGALS3	-1.4716249	0.16547368	0.10526315789473684	0.0037351173553880485	0.0	-0.70426154	6.489	0.5957875	LAG3	LAG3	0.010511994	0.07573684	0.05263157894736842	0.9335406319690989	0.0	0.036205642	CD4+/CD45RO+ Memory	CD4+/CD45RO+ Memory	0.01980940369968755	0.006211761350715383	4.770398	0.86704636	0.0	False
944	ANXA1	ANXA1	0.17651367	1.1361053	0.5263157894736842	0.9807292603446726	0.18067113913085714	0.0032435907	6.489	0.5957875	FPR1	FPR1	-0.44315022	0.0	0.0	0.5050576887427436	0.0	-0.3029393	CD4+/CD45RO+ Memory	CD4+/CD45RO+ Memory	0.9967858427170802	0.0	11.755939	0.66589344	0.0	False
945	GNAI2	GNAI2	-0.5598338	0.35068423	0.2631578947368421	0.2384075612219524	0.021690554666930817	-0.30595595	6.489	0.5957875	FPR1	FPR1	-0.44315022	0.0	0.0	0.5050576887427436	0.0	-0.3029393	CD4+/CD45RO+ Memory	CD4+/CD45RO+ Memory	0.12608907393325441	0.0	4.66732	0.66589344	0.0	False
946	LCK	LCK	1.188534	1.4533157	0.7368421052631579	0.00032437232962577363	0.2489019963487309	1.0217619	6.489	0.5957875	CD8A	CD8A_CD8B	-0.5136287	0.0	0.0	0.4911963826382615	0.0	-0.30375665	CD4+/CD45RO+ Memory	CD4+/CD45RO+ Memory	0.9999909916829426	0.0	8.552524	2.1620398	0.0	False
947	CD40LG	CD40LG	0.7847147	0.41378945	0.2631578947368421	0.11493877201266638	0.024175528307145745	0.8920571	6.489	0.5957875	CD40	CD40	-0.39422652	0.0	0.0	0.4911963826382615	0.0	-0.30672497	CD4+/CD45RO+ Memory	CD4+/CD45RO+ Memory	0.20210574671073656	0.0	1.5392219	0.74654716	0.0	False
948	TNFSF13B	TNFSF13B	-0.6971726	0.0	0.0	0.22101446072988962	0.0	-0.42702043	6.489	0.5957875	CD40	CD40	-0.39422652	0.0	0.0	0.4911963826382615	0.0	-0.30672497	CD4+/CD45RO+ Memory	CD4+/CD45RO+ Memory	0.0	0.0	1.1739753	0.74654716	0.0	False
949	LTB	LTB	0.39220476	2.3974736	0.8421052631578947	0.19866236820015337	0.4183425830913936	0.31856623	6.489	0.5957875	CD40	CD40	-0.39422652	0.0	0.0	0.4911963826382615	0.0	-0.30672497	CD4+/CD45RO+ Memory	CD4+/CD45RO+ Memory	1.0	0.0	22.198324	0.74654716	0.0	False
950	CD40LG	CD40LG	0.7847147	0.41378945	0.2631578947368421	0.11493877201266638	0.024175528307145745	0.8920571	6.489	0.5957875	CD53	CD53	-0.010966539	1.4211053	0.7368421052631579	0.7179728418059871	0.21234012149023337	-0.06745317	CD4+/CD45RO+ Memory	CD4+/CD45RO+ Memory	0.20210574671073656	0.999981817128165	1.5392219	14.480906	0.2631578947368421	True
951	ICAM4	ICAM4	-0.8101011	0.0	0.0	0.3147557493986888	0.0	-0.37399614	6.489	0.5957875	ITGB2	ITGB2	-0.4049809	1.3431052	0.8421052631578947	0.1653910239509544	0.21099168692924578	-0.15408559	CD4+/CD45RO+ Memory	CD4+/CD45RO+ Memory	0.0	0.9999098347062467	1.2610252	12.169357	0.0	False
952	S100A8	S100A8	-0.87577206	0.0	0.0	0.3362582706311522	0.0	-0.36308092	6.489	0.5957875	ITGB2	ITGB2	-0.4049809	1.3431052	0.8421052631578947	0.1653910239509544	0.21099168692924578	-0.15408559	CD4+/CD45RO+ Memory	CD4+/CD45RO+ Memory	0.0	0.9999098347062467	1.0063224	12.169357	0.0	False
953	S100A9	S100A9	-2.2457356	0.07068422	0.05263157894736842	0.011788644935274626	0.0	-0.6412193	6.489	0.5957875	ITGB2	ITGB2	-0.4049809	1.3431052	0.8421052631578947	0.1653910239509544	0.21099168692924578	-0.15408559	CD4+/CD45RO+ Memory	CD4+/CD45RO+ Memory	0.005788581450131466	0.9999098347062467	3.6253204	12.169357	0.0	False
954	SPON2	SPON2	-0.44757986	0.05968421	0.05263157894736842	0.838225177653037	0.0	-0.15490146	6.489	0.5957875	ITGB2	ITGB2	-0.4049809	1.3431052	0.8421052631578947	0.1653910239509544	0.21099168692924578	-0.15408559	CD4+/CD45RO+ Memory	CD4+/CD45RO+ Memory	0.0049546272256558235	0.9999098347062467	2.510991	12.169357	0.0	False
955	ICAM4	ICAM4	-0.8101011	0.0	0.0	0.3147557493986888	0.0	-0.37399614	6.489	0.5957875	ITGA4	ITGA4	-0.011941254	0.38194737	0.2631578947368421	0.8929472397811964	0.021844659636802776	0.0331879	CD4+/CD45RO+ Memory	CD4+/CD45RO+ Memory	0.0	0.16083657464666784	1.2610252	3.9564362	0.0	False
956	SPON2	SPON2	-0.44757986	0.05968421	0.05263157894736842	0.838225177653037	0.0	-0.15490146	6.489	0.5957875	ITGA4	ITGA4	-0.011941254	0.38194737	0.2631578947368421	0.8929472397811964	0.021844659636802776	0.0331879	CD4+/CD45RO+ Memory	CD4+/CD45RO+ Memory	0.0049546272256558235	0.16083657464666784	2.510991	3.9564362	0.0	False
957	TNFSF13B	TNFSF13B	-0.6971726	0.0	0.0	0.22101446072988962	0.0	-0.42702043	6.489	0.5957875	TNFRSF13B	TNFRSF13B	-0.4600984	0.0	0.0	0.540592327422531	0.0	-0.28712603	CD4+/CD45RO+ Memory	CD4+/CD45RO+ Memory	0.0	0.0	1.1739753	1.0129135	0.0	False
958	TNFSF13B	TNFSF13B	-0.6971726	0.0	0.0	0.22101446072988962	0.0	-0.42702043	6.489	0.5957875	HLA-DPB1	HLA-DPB1	-4.278796	0.28778946	0.15789473684210525	2.4035282991438816e-07	0.0	-1.2888271	CD4+/CD45RO+ Memory	CD4+/CD45RO+ Memory	0.0	0.07283610680290925	1.1739753	15.027288	0.0	False
959	TNFSF13B	TNFSF13B	-0.6971726	0.0	0.0	0.22101446072988962	0.0	-0.42702043	6.489	0.5957875	TNFRSF17	TNFRSF17	-0.69463885	0.0	0.0	0.6940421250121536	0.0	-0.22234245	CD4+/CD45RO+ Memory	CD4+/CD45RO+ Memory	0.0	0.0	1.1739753	1.3525252	0.0	False
960	MIF	MIF	0.19396627	0.94984215	0.5263157894736842	0.6438025260417544	0.16354600505025602	0.09447424	6.489	0.5957875	CD74	CD74_CXCR4	-3.2511709	1.680579	0.7894736842105263	1.0723249162756511e-07	0.25414163191918177	-1.3114864	CD4+/CD45RO+ Memory	CD4+/CD45RO+ Memory	0.9646407580633922	0.9999999681324968	10.280284	27.658499	0.2631578947368421	True
961	TIMP1	TIMP1	-1.0577443	0.71963155	0.42105263157894735	0.052188827159237186	0.05621051111815414	-0.44265994	6.489	0.5957875	CD63	CD63	-1.3192343	0.31957895	0.21052631578947367	0.004603133948511321	0.0	-0.6791784	CD4+/CD45RO+ Memory	CD4+/CD45RO+ Memory	0.7494997118988933	0.09708416535936776	8.21389	9.10228	0.21052631578947367	True
962	GNAI2	GNAI2	-0.5598338	0.35068423	0.2631578947368421	0.2384075612219524	0.021690554666930817	-0.30595595	6.489	0.5957875	S1PR5	S1PR5	-0.24279614	0.0	0.0	0.7430530886191618	0.0	-0.20627405	CD4+/CD45RO+ Memory	CD4+/CD45RO+ Memory	0.12608907393325441	0.0	4.66732	1.2802234	0.0	False
963	GNAI2	GNAI2	-0.5598338	0.35068423	0.2631578947368421	0.2384075612219524	0.021690554666930817	-0.30595595	6.489	0.5957875	S1PR4	S1PR4	0.17948318	0.9784211	0.5789473684210527	0.41117204122106	0.16603097869047095	0.20094676	CD4+/CD45RO+ Memory	CD4+/CD45RO+ Memory	0.12608907393325441	0.9742987345979339	4.66732	9.375141	0.2631578947368421	True
964	C1QA	C1QA	-1.873582	0.0	0.0	0.22937094816323178	0.0	-0.4119344	6.489	0.5957875	CD33	CD33	-1.0469466	0.0	0.0	0.0647935802063691	0.0	-0.5438024	CD4+/CD45RO+ Memory	CD4+/CD45RO+ Memory	0.0	0.0	2.0300746	1.3432741	0.0	False
965	C1QB	C1QB	-1.0864469	0.0	0.0	0.5698929737659211	0.0	-0.2669287	6.489	0.5957875	CD33	CD33	-1.0469466	0.0	0.0	0.0647935802063691	0.0	-0.5438024	CD4+/CD45RO+ Memory	CD4+/CD45RO+ Memory	0.0	0.0	0.8700664	1.3432741	0.0	False
966	HLA-DRA	HLA-DRA	-2.9134417	0.939926	0.37037037037037035	2.504818182185331e-13	0.08296733211624363	-1.0045141	6.489	0.5957875	CD4	CD4	0.60481703	0.61284214	0.42105263157894735	0.08261983910407747	0.05087455879334697	0.5796823	CD8+ Cytotoxic T	CD4+/CD45RO+ Memory	0.9976503307327512	0.5583197405921209	17.527489	2.4380064	0.37037037037037035	True
967	HLA-DQA2	HLA-DQA2	-2.3389668	0.31631482	0.16666666666666666	3.5626556438238543e-10	0.0	-0.8620307	6.489	0.5957875	CD4	CD4	0.60481703	0.61284214	0.42105263157894735	0.08261983910407747	0.05087455879334697	0.5796823	CD8+ Cytotoxic T	CD4+/CD45RO+ Memory	0.014066909777026506	0.5583197405921209	7.4193964	2.4380064	0.0	False
968	HLA-DQA1	HLA-DQA1	-2.7965994	0.43603706	0.24074074074074073	2.5734300970950945e-10	0.0	-0.86023	6.489	0.5957875	CD4	CD4	0.60481703	0.61284214	0.42105263157894735	0.08261983910407747	0.05087455879334697	0.5796823	CD8+ Cytotoxic T	CD4+/CD45RO+ Memory	0.10912211961068363	0.5583197405921209	9.060017	2.4380064	0.24074074074074073	True
969	HLA-DRB1	HLA-DRB1	-2.2999468	1.445963	0.6481481481481481	5.026599902634088e-11	0.20761096035476273	-0.8212409	6.489	0.5957875	CD4	CD4	0.60481703	0.61284214	0.42105263157894735	0.08261983910407747	0.05087455879334697	0.5796823	CD8+ Cytotoxic T	CD4+/CD45RO+ Memory	0.9999999999974437	0.5583197405921209	17.608295	2.4380064	0.42105263157894735	True
970	HLA-DQB1	HLA-DQB1	-2.5179114	0.38218516	0.24074074074074073	2.779477854970206e-10	0.0	-0.8491596	6.489	0.5957875	CD4	CD4	0.60481703	0.61284214	0.42105263157894735	0.08261983910407747	0.05087455879334697	0.5796823	CD8+ Cytotoxic T	CD4+/CD45RO+ Memory	0.0479647161046452	0.5583197405921209	8.894551	2.4380064	0.24074074074074073	True
971	HLA-DPB1	HLA-DPB1	-2.2576156	1.2818888	0.5185185185185185	9.214563155828527e-09	0.19837417833034093	-0.72577333	6.489	0.5957875	CD4	CD4	0.60481703	0.61284214	0.42105263157894735	0.08261983910407747	0.05087455879334697	0.5796823	CD8+ Cytotoxic T	CD4+/CD45RO+ Memory	0.9999999880438512	0.5583197405921209	15.027288	2.4380064	0.42105263157894735	True
972	HLA-DPA1	HLA-DPA1	-2.601099	1.0987962	0.5185185185185185	2.097918403205639e-11	0.17255162617531103	-0.8764554	6.489	0.5957875	CD4	CD4	0.60481703	0.61284214	0.42105263157894735	0.08261983910407747	0.05087455879334697	0.5796823	CD8+ Cytotoxic T	CD4+/CD45RO+ Memory	0.9999799100156407	0.5583197405921209	15.136278	2.4380064	0.42105263157894735	True
973	HLA-DMA	HLA-DMA	-1.9699581	0.31314814	0.2037037037037037	3.381872093856539e-08	0.0	-0.7590056	6.489	0.5957875	CD4	CD4	0.60481703	0.61284214	0.42105263157894735	0.08261983910407747	0.05087455879334697	0.5796823	CD8+ Cytotoxic T	CD4+/CD45RO+ Memory	0.013178233645452734	0.5583197405921209	7.3444376	2.4380064	0.2037037037037037	True
974	HLA-DMB	HLA-DMB	-1.7229478	0.179	0.12962962962962962	2.7419669821111155e-06	0.0	-0.67563957	6.489	0.5957875	CD4	CD4	0.60481703	0.61284214	0.42105263157894735	0.08261983910407747	0.05087455879334697	0.5796823	CD8+ Cytotoxic T	CD4+/CD45RO+ Memory	0.0004811804732078715	0.5583197405921209	4.388339	2.4380064	0.0	False
975	HLA-DRB5	HLA-DRB5	-2.1747606	1.0132037	0.5185185185185185	2.450933263594383e-11	0.15830636833161882	-0.8621605	6.489	0.5957875	CD4	CD4	0.60481703	0.61284214	0.42105263157894735	0.08261983910407747	0.05087455879334697	0.5796823	CD8+ Cytotoxic T	CD4+/CD45RO+ Memory	0.999683548458335	0.5583197405921209	13.273344	2.4380064	0.42105263157894735	True
976	IL16	IL16	0.20026517	0.5285555	0.35185185185185186	0.3092486069177214	0.05244452326717747	0.16445744	6.489	0.5957875	CD4	CD4	0.60481703	0.61284214	0.42105263157894735	0.08261983910407747	0.05087455879334697	0.5796823	CD8+ Cytotoxic T	CD4+/CD45RO+ Memory	0.3134495655786758	0.5583197405921209	4.1250343	2.4380064	0.35185185185185186	True
977	HLA-DRA	HLA-DRA	-2.9134417	0.939926	0.37037037037037035	2.504818182185331e-13	0.08296733211624363	-1.0045141	6.489	0.5957875	LAG3	LAG3	0.010511994	0.07573684	0.05263157894736842	0.9335406319690989	0.0	0.036205642	CD8+ Cytotoxic T	CD4+/CD45RO+ Memory	0.9976503307327512	0.006211761350715383	17.527489	0.86704636	0.0	False
978	HLA-DQA2	HLA-DQA2	-2.3389668	0.31631482	0.16666666666666666	3.5626556438238543e-10	0.0	-0.8620307	6.489	0.5957875	LAG3	LAG3	0.010511994	0.07573684	0.05263157894736842	0.9335406319690989	0.0	0.036205642	CD8+ Cytotoxic T	CD4+/CD45RO+ Memory	0.014066909777026506	0.006211761350715383	7.4193964	0.86704636	0.0	False
979	HLA-DQA1	HLA-DQA1	-2.7965994	0.43603706	0.24074074074074073	2.5734300970950945e-10	0.0	-0.86023	6.489	0.5957875	LAG3	LAG3	0.010511994	0.07573684	0.05263157894736842	0.9335406319690989	0.0	0.036205642	CD8+ Cytotoxic T	CD4+/CD45RO+ Memory	0.10912211961068363	0.006211761350715383	9.060017	0.86704636	0.0	False
980	HLA-DRB1	HLA-DRB1	-2.2999468	1.445963	0.6481481481481481	5.026599902634088e-11	0.20761096035476273	-0.8212409	6.489	0.5957875	LAG3	LAG3	0.010511994	0.07573684	0.05263157894736842	0.9335406319690989	0.0	0.036205642	CD8+ Cytotoxic T	CD4+/CD45RO+ Memory	0.9999999999974437	0.006211761350715383	17.608295	0.86704636	0.0	False
981	HLA-DQB1	HLA-DQB1	-2.5179114	0.38218516	0.24074074074074073	2.779477854970206e-10	0.0	-0.8491596	6.489	0.5957875	LAG3	LAG3	0.010511994	0.07573684	0.05263157894736842	0.9335406319690989	0.0	0.036205642	CD8+ Cytotoxic T	CD4+/CD45RO+ Memory	0.0479647161046452	0.006211761350715383	8.894551	0.86704636	0.0	False
982	HLA-DPB1	HLA-DPB1	-2.2576156	1.2818888	0.5185185185185185	9.214563155828527e-09	0.19837417833034093	-0.72577333	6.489	0.5957875	LAG3	LAG3	0.010511994	0.07573684	0.05263157894736842	0.9335406319690989	0.0	0.036205642	CD8+ Cytotoxic T	CD4+/CD45RO+ Memory	0.9999999880438512	0.006211761350715383	15.027288	0.86704636	0.0	False
983	HLA-DPA1	HLA-DPA1	-2.601099	1.0987962	0.5185185185185185	2.097918403205639e-11	0.17255162617531103	-0.8764554	6.489	0.5957875	LAG3	LAG3	0.010511994	0.07573684	0.05263157894736842	0.9335406319690989	0.0	0.036205642	CD8+ Cytotoxic T	CD4+/CD45RO+ Memory	0.9999799100156407	0.006211761350715383	15.136278	0.86704636	0.0	False
984	HLA-DRB5	HLA-DRB5	-2.1747606	1.0132037	0.5185185185185185	2.450933263594383e-11	0.15830636833161882	-0.8621605	6.489	0.5957875	LAG3	LAG3	0.010511994	0.07573684	0.05263157894736842	0.9335406319690989	0.0	0.036205642	CD8+ Cytotoxic T	CD4+/CD45RO+ Memory	0.999683548458335	0.006211761350715383	13.273344	0.86704636	0.0	False
985	LGALS3	LGALS3	-0.7613834	0.35705554	0.2037037037037037	0.00021282859481869812	0.0	-0.50776666	6.489	0.5957875	LAG3	LAG3	0.010511994	0.07573684	0.05263157894736842	0.9335406319690989	0.0	0.036205642	CD8+ Cytotoxic T	CD4+/CD45RO+ Memory	0.030929685956551718	0.006211761350715383	4.770398	0.86704636	0.0	False
986	ANXA1	ANXA1	0.58191967	1.7255558	0.8518518518518519	2.1407193248289875e-05	0.28759247767870755	0.5635292	6.489	0.5957875	FPR1	FPR1	-0.44315022	0.0	0.0	0.5050576887427436	0.0	-0.3029393	CD8+ Cytotoxic T	CD4+/CD45RO+ Memory	1.0	0.0	11.755939	0.66589344	0.0	False
987	GNAI2	GNAI2	-0.68547946	0.27168518	0.18518518518518517	0.007704204388186281	0.0	-0.40577316	6.489	0.5957875	FPR1	FPR1	-0.44315022	0.0	0.0	0.5050576887427436	0.0	-0.3029393	CD8+ Cytotoxic T	CD4+/CD45RO+ Memory	0.005311705070188978	0.0	4.66732	0.66589344	0.0	False
988	LCK	LCK	0.9643241	1.2353704	0.6481481481481481	9.978693975356982e-07	0.1918535228081969	0.774199	6.489	0.5957875	CD8A	CD8A_CD8B	-0.5136287	0.0	0.0	0.4911963826382615	0.0	-0.30375665	CD8+ Cytotoxic T	CD4+/CD45RO+ Memory	0.9999999037133518	0.0	8.552524	2.1620398	0.0	False
989	CD40LG	CD40LG	0.52735645	0.30131483	0.2037037037037037	0.052455034911952705	0.0	0.5839479	6.489	0.5957875	CD40	CD40	-0.39422652	0.0	0.0	0.4911963826382615	0.0	-0.30672497	CD8+ Cytotoxic T	CD4+/CD45RO+ Memory	0.010273117609126426	0.0	1.5392219	0.74654716	0.0	False
990	TNFSF13B	TNFSF13B	-0.72681975	0.0	0.0	0.03414438656901437	0.0	-0.4270205	6.489	0.5957875	CD40	CD40	-0.39422652	0.0	0.0	0.4911963826382615	0.0	-0.30672497	CD8+ Cytotoxic T	CD4+/CD45RO+ Memory	0.0	0.0	1.1739753	0.74654716	0.0	False
991	LTB	LTB	0.8157778	2.9278147	0.9074074074074074	2.1697473755438735e-07	0.4973320307267141	0.67207074	6.489	0.5957875	CD40	CD40	-0.39422652	0.0	0.0	0.4911963826382615	0.0	-0.30672497	CD8+ Cytotoxic T	CD4+/CD45RO+ Memory	1.0	0.0	22.198324	0.74654716	0.0	False
992	CD40LG	CD40LG	0.52735645	0.30131483	0.2037037037037037	0.052455034911952705	0.0	0.5839479	6.489	0.5957875	CD53	CD53	-0.010966539	1.4211053	0.7368421052631579	0.7179728418059871	0.21234012149023337	-0.06745317	CD8+ Cytotoxic T	CD4+/CD45RO+ Memory	0.010273117609126426	0.999981817128165	1.5392219	14.480906	0.2037037037037037	True
993	ICAM4	ICAM4	-0.558483	0.06577778	0.037037037037037035	0.20986932499919297	0.0	-0.26783326	6.489	0.5957875	ITGB2	ITGB2	-0.4049809	1.3431052	0.8421052631578947	0.1653910239509544	0.21099168692924578	-0.15408559	CD8+ Cytotoxic T	CD4+/CD45RO+ Memory	1.2591055831256416e-05	0.9999098347062467	1.2610252	12.169357	0.0	False
994	S100A8	S100A8	-0.7128851	0.057925925	0.037037037037037035	0.23729632995524108	0.0	-0.27261773	6.489	0.5957875	ITGB2	ITGB2	-0.4049809	1.3431052	0.8421052631578947	0.1653910239509544	0.21099168692924578	-0.15408559	CD8+ Cytotoxic T	CD4+/CD45RO+ Memory	9.497092148431144e-06	0.9999098347062467	1.0063224	12.169357	0.0	False
995	S100A9	S100A9	-1.8580965	0.122574076	0.05555555555555555	3.645896595727571e-05	0.0	-0.5973018	6.489	0.5957875	ITGB2	ITGB2	-0.4049809	1.3431052	0.8421052631578947	0.1653910239509544	0.21099168692924578	-0.15408559	CD8+ Cytotoxic T	CD4+/CD45RO+ Memory	8.641437310112578e-05	0.9999098347062467	3.6253204	12.169357	0.0	False
996	SPON2	SPON2	0.43094915	0.3317963	0.2037037037037037	0.09928789916188142	0.0	0.37431395	6.489	0.5957875	ITGB2	ITGB2	-0.4049809	1.3431052	0.8421052631578947	0.1653910239509544	0.21099168692924578	-0.15408559	CD8+ Cytotoxic T	CD4+/CD45RO+ Memory	0.019191903381628846	0.9999098347062467	2.510991	12.169357	0.2037037037037037	True
997	ICAM4	ICAM4	-0.558483	0.06577778	0.037037037037037035	0.20986932499919297	0.0	-0.26783326	6.489	0.5957875	ITGA4	ITGA4	-0.011941254	0.38194737	0.2631578947368421	0.8929472397811964	0.021844659636802776	0.0331879	CD8+ Cytotoxic T	CD4+/CD45RO+ Memory	1.2591055831256416e-05	0.16083657464666784	1.2610252	3.9564362	0.0	False
998	SPON2	SPON2	0.43094915	0.3317963	0.2037037037037037	0.09928789916188142	0.0	0.37431395	6.489	0.5957875	ITGA4	ITGA4	-0.011941254	0.38194737	0.2631578947368421	0.8929472397811964	0.021844659636802776	0.0331879	CD8+ Cytotoxic T	CD4+/CD45RO+ Memory	0.019191903381628846	0.16083657464666784	2.510991	3.9564362	0.2037037037037037	True
999	TNFSF13B	TNFSF13B	-0.72681975	0.0	0.0	0.03414438656901437	0.0	-0.4270205	6.489	0.5957875	TNFRSF13B	TNFRSF13B	-0.4600984	0.0	0.0	0.540592327422531	0.0	-0.28712603	CD8+ Cytotoxic T	CD4+/CD45RO+ Memory	0.0	0.0	1.1739753	1.0129135	0.0	False
1000	TNFSF13B	TNFSF13B	-0.72681975	0.0	0.0	0.03414438656901437	0.0	-0.4270205	6.489	0.5957875	HLA-DPB1	HLA-DPB1	-4.278796	0.28778946	0.15789473684210525	2.4035282991438816e-07	0.0	-1.2888271	CD8+ Cytotoxic T	CD4+/CD45RO+ Memory	0.0	0.07283610680290925	1.1739753	15.027288	0.0	False
1001	TNFSF13B	TNFSF13B	-0.72681975	0.0	0.0	0.03414438656901437	0.0	-0.4270205	6.489	0.5957875	TNFRSF17	TNFRSF17	-0.69463885	0.0	0.0	0.6940421250121536	0.0	-0.22234245	CD8+ Cytotoxic T	CD4+/CD45RO+ Memory	0.0	0.0	1.1739753	1.3525252	0.0	False
1002	MIF	MIF	0.14049459	1.0239073	0.6296296296296297	0.21669612510116898	0.16341116205343179	0.17832763	6.489	0.5957875	CD74	CD74_CXCR4	-3.2511709	1.680579	0.7894736842105263	1.0723249162756511e-07	0.25414163191918177	-1.3114864	CD8+ Cytotoxic T	CD4+/CD45RO+ Memory	0.9997702432619795	0.9999999681324968	10.280284	27.658499	0.2631578947368421	True
1003	TIMP1	TIMP1	-1.2440416	0.64179623	0.4074074074074074	0.00013636860839219813	0.053898909013604	-0.51099044	6.489	0.5957875	CD63	CD63	-1.3192343	0.31957895	0.21052631578947367	0.004603133948511321	0.0	-0.6791784	CD8+ Cytotoxic T	CD4+/CD45RO+ Memory	0.6649128959309756	0.09708416535936776	8.21389	9.10228	0.21052631578947367	True
1004	GNAI2	GNAI2	-0.68547946	0.27168518	0.18518518518518517	0.007704204388186281	0.0	-0.40577316	6.489	0.5957875	S1PR5	S1PR5	-0.24279614	0.0	0.0	0.7430530886191618	0.0	-0.20627405	CD8+ Cytotoxic T	CD4+/CD45RO+ Memory	0.005311705070188978	0.0	4.66732	1.2802234	0.0	False
1005	GNAI2	GNAI2	-0.68547946	0.27168518	0.18518518518518517	0.007704204388186281	0.0	-0.40577316	6.489	0.5957875	S1PR4	S1PR4	0.17948318	0.9784211	0.5789473684210527	0.41117204122106	0.16603097869047095	0.20094676	CD8+ Cytotoxic T	CD4+/CD45RO+ Memory	0.005311705070188978	0.9742987345979339	4.66732	9.375141	0.0	False
1006	C1QA	C1QA	-1.7141746	0.041629627	0.018518518518518517	0.06445582685343025	0.0	-0.36986467	6.489	0.5957875	CD33	CD33	-1.0469466	0.0	0.0	0.0647935802063691	0.0	-0.5438024	CD8+ Cytotoxic T	CD4+/CD45RO+ Memory	5.225084036476765e-06	0.0	2.0300746	1.3432741	0.0	False
1007	C1QB	C1QB	-1.1272207	0.0	0.0	0.3253489175720432	0.0	-0.2669287	6.489	0.5957875	CD33	CD33	-1.0469466	0.0	0.0	0.0647935802063691	0.0	-0.5438024	CD8+ Cytotoxic T	CD4+/CD45RO+ Memory	0.0	0.0	0.8700664	1.3432741	0.0	False
1008	HLA-DRA	HLA-DRA	-4.274893	0.37451166	0.18604651162790697	2.872920289280549e-15	0.0	-1.2987853	6.489	0.5957875	CD4	CD4	0.60481703	0.61284214	0.42105263157894735	0.08261983910407747	0.05087455879334697	0.5796823	CD8+/CD45RA+ Naive Cytotoxic	CD4+/CD45RO+ Memory	0.09628542273289598	0.5583197405921209	17.527489	2.4380064	0.0	False
1009	HLA-DQA2	HLA-DQA2	-3.168581	0.0462093	0.023255813953488372	1.5928050632060667e-11	0.0	-1.0610225	6.489	0.5957875	CD4	CD4	0.60481703	0.61284214	0.42105263157894735	0.08261983910407747	0.05087455879334697	0.5796823	CD8+/CD45RA+ Naive Cytotoxic	CD4+/CD45RO+ Memory	7.011435598754291e-05	0.5583197405921209	7.4193964	2.4380064	0.0	False
1010	HLA-DQA1	HLA-DQA1	-3.8579578	0.080348834	0.046511627906976744	2.476501575576786e-12	0.0	-1.0846688	6.489	0.5957875	CD4	CD4	0.60481703	0.61284214	0.42105263157894735	0.08261983910407747	0.05087455879334697	0.5796823	CD8+/CD45RA+ Naive Cytotoxic	CD4+/CD45RO+ Memory	0.00019460053135120808	0.5583197405921209	9.060017	2.4380064	0.0	False
1011	HLA-DRB1	HLA-DRB1	-3.9634562	0.4793256	0.2558139534883721	7.024295630611039e-17	0.022942672473562138	-1.4027203	6.489	0.5957875	CD4	CD4	0.60481703	0.61284214	0.42105263157894735	0.08261983910407747	0.05087455879334697	0.5796823	CD8+/CD45RA+ Naive Cytotoxic	CD4+/CD45RO+ Memory	0.30736154208251737	0.5583197405921209	17.608295	2.4380064	0.2558139534883721	True
1012	HLA-DQB1	HLA-DQB1	-3.0688107	0.16493022	0.11627906976744186	4.8420316657371975e-11	0.0	-1.0062137	6.489	0.5957875	CD4	CD4	0.60481703	0.61284214	0.42105263157894735	0.08261983910407747	0.05087455879334697	0.5796823	CD8+/CD45RA+ Naive Cytotoxic	CD4+/CD45RO+ Memory	0.0018539781709815608	0.5583197405921209	8.894551	2.4380064	0.0	False
1013	HLA-DPB1	HLA-DPB1	-4.364337	0.28225583	0.16279069767441862	1.6810693368485893e-15	0.0	-1.2919608	6.489	0.5957875	CD4	CD4	0.60481703	0.61284214	0.42105263157894735	0.08261983910407747	0.05087455879334697	0.5796823	CD8+/CD45RA+ Naive Cytotoxic	CD4+/CD45RO+ Memory	0.022381808908700503	0.5583197405921209	15.027288	2.4380064	0.0	False
1014	HLA-DPA1	HLA-DPA1	-4.7509522	0.16630232	0.11627906976744186	2.5885987625113745e-17	0.0	-1.422237	6.489	0.5957875	CD4	CD4	0.60481703	0.61284214	0.42105263157894735	0.08261983910407747	0.05087455879334697	0.5796823	CD8+/CD45RA+ Naive Cytotoxic	CD4+/CD45RO+ Memory	0.001916881161813824	0.5583197405921209	15.136278	2.4380064	0.0	False
1015	HLA-DMA	HLA-DMA	-2.1096117	0.23920928	0.16279069767441862	9.662236179589056e-08	0.0	-0.82072043	6.489	0.5957875	CD4	CD4	0.60481703	0.61284214	0.42105263157894735	0.08261983910407747	0.05087455879334697	0.5796823	CD8+/CD45RA+ Naive Cytotoxic	CD4+/CD45RO+ Memory	0.009764172104983296	0.5583197405921209	7.3444376	2.4380064	0.0	False
1016	HLA-DMB	HLA-DMB	-1.8557043	0.12497674	0.09302325581395349	6.633757794637281e-06	0.0	-0.7267055	6.489	0.5957875	CD4	CD4	0.60481703	0.61284214	0.42105263157894735	0.08261983910407747	0.05087455879334697	0.5796823	CD8+/CD45RA+ Naive Cytotoxic	CD4+/CD45RO+ Memory	0.0006710652272140581	0.5583197405921209	4.388339	2.4380064	0.0	False
1017	HLA-DRB5	HLA-DRB5	-3.786148	0.26041862	0.18604651162790697	1.3711507417154074e-16	0.0	-1.3769598	6.489	0.5957875	CD4	CD4	0.60481703	0.61284214	0.42105263157894735	0.08261983910407747	0.05087455879334697	0.5796823	CD8+/CD45RA+ Naive Cytotoxic	CD4+/CD45RO+ Memory	0.014872332919758108	0.5583197405921209	13.273344	2.4380064	0.0	False
1018	IL16	IL16	0.4154756	0.662186	0.4418604651162791	0.06483192984269802	0.051645092828197015	0.356964	6.489	0.5957875	CD4	CD4	0.60481703	0.61284214	0.42105263157894735	0.08261983910407747	0.05087455879334697	0.5796823	CD8+/CD45RA+ Naive Cytotoxic	CD4+/CD45RO+ Memory	0.8137429619720251	0.5583197405921209	4.1250343	2.4380064	0.42105263157894735	True
1019	HLA-DRA	HLA-DRA	-4.274893	0.37451166	0.18604651162790697	2.872920289280549e-15	0.0	-1.2987853	6.489	0.5957875	LAG3	LAG3	0.010511994	0.07573684	0.05263157894736842	0.9335406319690989	0.0	0.036205642	CD8+/CD45RA+ Naive Cytotoxic	CD4+/CD45RO+ Memory	0.09628542273289598	0.006211761350715383	17.527489	0.86704636	0.0	False
1020	HLA-DQA2	HLA-DQA2	-3.168581	0.0462093	0.023255813953488372	1.5928050632060667e-11	0.0	-1.0610225	6.489	0.5957875	LAG3	LAG3	0.010511994	0.07573684	0.05263157894736842	0.9335406319690989	0.0	0.036205642	CD8+/CD45RA+ Naive Cytotoxic	CD4+/CD45RO+ Memory	7.011435598754291e-05	0.006211761350715383	7.4193964	0.86704636	0.0	False
1021	HLA-DQA1	HLA-DQA1	-3.8579578	0.080348834	0.046511627906976744	2.476501575576786e-12	0.0	-1.0846688	6.489	0.5957875	LAG3	LAG3	0.010511994	0.07573684	0.05263157894736842	0.9335406319690989	0.0	0.036205642	CD8+/CD45RA+ Naive Cytotoxic	CD4+/CD45RO+ Memory	0.00019460053135120808	0.006211761350715383	9.060017	0.86704636	0.0	False
1022	HLA-DRB1	HLA-DRB1	-3.9634562	0.4793256	0.2558139534883721	7.024295630611039e-17	0.022942672473562138	-1.4027203	6.489	0.5957875	LAG3	LAG3	0.010511994	0.07573684	0.05263157894736842	0.9335406319690989	0.0	0.036205642	CD8+/CD45RA+ Naive Cytotoxic	CD4+/CD45RO+ Memory	0.30736154208251737	0.006211761350715383	17.608295	0.86704636	0.0	False
1023	HLA-DQB1	HLA-DQB1	-3.0688107	0.16493022	0.11627906976744186	4.8420316657371975e-11	0.0	-1.0062137	6.489	0.5957875	LAG3	LAG3	0.010511994	0.07573684	0.05263157894736842	0.9335406319690989	0.0	0.036205642	CD8+/CD45RA+ Naive Cytotoxic	CD4+/CD45RO+ Memory	0.0018539781709815608	0.006211761350715383	8.894551	0.86704636	0.0	False
1024	HLA-DPB1	HLA-DPB1	-4.364337	0.28225583	0.16279069767441862	1.6810693368485893e-15	0.0	-1.2919608	6.489	0.5957875	LAG3	LAG3	0.010511994	0.07573684	0.05263157894736842	0.9335406319690989	0.0	0.036205642	CD8+/CD45RA+ Naive Cytotoxic	CD4+/CD45RO+ Memory	0.022381808908700503	0.006211761350715383	15.027288	0.86704636	0.0	False
1025	HLA-DPA1	HLA-DPA1	-4.7509522	0.16630232	0.11627906976744186	2.5885987625113745e-17	0.0	-1.422237	6.489	0.5957875	LAG3	LAG3	0.010511994	0.07573684	0.05263157894736842	0.9335406319690989	0.0	0.036205642	CD8+/CD45RA+ Naive Cytotoxic	CD4+/CD45RO+ Memory	0.001916881161813824	0.006211761350715383	15.136278	0.86704636	0.0	False
1026	HLA-DRB5	HLA-DRB5	-3.786148	0.26041862	0.18604651162790697	1.3711507417154074e-16	0.0	-1.3769598	6.489	0.5957875	LAG3	LAG3	0.010511994	0.07573684	0.05263157894736842	0.9335406319690989	0.0	0.036205642	CD8+/CD45RA+ Naive Cytotoxic	CD4+/CD45RO+ Memory	0.014872332919758108	0.006211761350715383	13.273344	0.86704636	0.0	False
1027	LGALS3	LGALS3	-1.296674	0.20932558	0.11627906976744186	3.7222605482338194e-05	0.0	-0.65928525	6.489	0.5957875	LAG3	LAG3	0.010511994	0.07573684	0.05263157894736842	0.9335406319690989	0.0	0.036205642	CD8+/CD45RA+ Naive Cytotoxic	CD4+/CD45RO+ Memory	0.005184364906290516	0.006211761350715383	4.770398	0.86704636	0.0	False
1028	ANXA1	ANXA1	-0.203161	1.0932326	0.6046511627906976	0.7008666052484649	0.17753121018319612	-0.03750788	6.489	0.5957875	FPR1	FPR1	-0.44315022	0.0	0.0	0.5050576887427436	0.0	-0.3029393	CD8+/CD45RA+ Naive Cytotoxic	CD4+/CD45RO+ Memory	0.9999854504794712	0.0	11.755939	0.66589344	0.0	False
1029	GNAI2	GNAI2	-0.07889116	0.5087674	0.3023255813953488	0.48162408044513905	0.04867853311982824	-0.10621354	6.489	0.5957875	FPR1	FPR1	-0.44315022	0.0	0.0	0.5050576887427436	0.0	-0.3029393	CD8+/CD45RA+ Naive Cytotoxic	CD4+/CD45RO+ Memory	0.39023013202653967	0.0	4.66732	0.66589344	0.0	False
1030	LCK	LCK	1.2127681	1.4575813	0.7674418604651163	1.8944980625294898e-08	0.2374980839067345	1.0266072	6.489	0.5957875	CD8A	CD8A_CD8B	-0.5136287	0.0	0.0	0.4911963826382615	0.0	-0.30375665	CD8+/CD45RA+ Naive Cytotoxic	CD4+/CD45RO+ Memory	0.9999999999983007	0.0	8.552524	2.1620398	0.0	False
1031	CD40LG	CD40LG	0.07794818	0.11088372	0.06976744186046512	0.8796578708014257	0.0	0.062287718	6.489	0.5957875	CD40	CD40	-0.39422652	0.0	0.0	0.4911963826382615	0.0	-0.30672497	CD8+/CD45RA+ Naive Cytotoxic	CD4+/CD45RO+ Memory	0.00045930375862993333	0.0	1.5392219	0.74654716	0.0	False
1032	TNFSF13B	TNFSF13B	-0.63973427	0.027604653	0.023255813953488372	0.10154500378523008	0.0	-0.37851697	6.489	0.5957875	CD40	CD40	-0.39422652	0.0	0.0	0.4911963826382615	0.0	-0.30672497	CD8+/CD45RA+ Naive Cytotoxic	CD4+/CD45RO+ Memory	3.912345935527938e-05	0.0	1.1739753	0.74654716	0.0	False
1033	LTB	LTB	0.8365307	3.242581	1.0	2.074062282802227e-09	0.5035444648272513	0.88188195	6.489	0.5957875	CD40	CD40	-0.39422652	0.0	0.0	0.4911963826382615	0.0	-0.30672497	CD8+/CD45RA+ Naive Cytotoxic	CD4+/CD45RO+ Memory	1.0	0.0	22.198324	0.74654716	0.0	False
1034	CD40LG	CD40LG	0.07794818	0.11088372	0.06976744186046512	0.8796578708014257	0.0	0.062287718	6.489	0.5957875	CD53	CD53	-0.010966539	1.4211053	0.7368421052631579	0.7179728418059871	0.21234012149023337	-0.06745317	CD8+/CD45RA+ Naive Cytotoxic	CD4+/CD45RO+ Memory	0.00045930375862993333	0.999981817128165	1.5392219	14.480906	0.0	False
1035	ICAM4	ICAM4	-0.75100064	0.028511627	0.023255813953488372	0.19401397851559	0.0	-0.32797936	6.489	0.5957875	ITGB2	ITGB2	-0.4049809	1.3431052	0.8421052631578947	0.1653910239509544	0.21099168692924578	-0.15408559	CD8+/CD45RA+ Naive Cytotoxic	CD4+/CD45RO+ Memory	4.027003697026196e-05	0.9999098347062467	1.2610252	12.169357	0.0	False
1036	S100A8	S100A8	-0.899556	0.0	0.0	0.14081223690982086	0.0	-0.36308095	6.489	0.5957875	ITGB2	ITGB2	-0.4049809	1.3431052	0.8421052631578947	0.1653910239509544	0.21099168692924578	-0.15408559	CD8+/CD45RA+ Naive Cytotoxic	CD4+/CD45RO+ Memory	0.0	0.9999098347062467	1.0063224	12.169357	0.0	False
1037	S100A9	S100A9	-2.3945446	0.03160465	0.023255813953488372	4.070383369809308e-05	0.0	-0.67429495	6.489	0.5957875	ITGB2	ITGB2	-0.4049809	1.3431052	0.8421052631578947	0.1653910239509544	0.21099168692924578	-0.15408559	CD8+/CD45RA+ Naive Cytotoxic	CD4+/CD45RO+ Memory	4.442364467185279e-05	0.9999098347062467	3.6253204	12.169357	0.0	False
1038	SPON2	SPON2	-0.16966707	0.13967443	0.09302325581395349	0.858825650364285	0.0	0.0006671007	6.489	0.5957875	ITGB2	ITGB2	-0.4049809	1.3431052	0.8421052631578947	0.1653910239509544	0.21099168692924578	-0.15408559	CD8+/CD45RA+ Naive Cytotoxic	CD4+/CD45RO+ Memory	0.000985123935739269	0.9999098347062467	2.510991	12.169357	0.0	False
1039	ICAM4	ICAM4	-0.75100064	0.028511627	0.023255813953488372	0.19401397851559	0.0	-0.32797936	6.489	0.5957875	ITGA4	ITGA4	-0.011941254	0.38194737	0.2631578947368421	0.8929472397811964	0.021844659636802776	0.0331879	CD8+/CD45RA+ Naive Cytotoxic	CD4+/CD45RO+ Memory	4.027003697026196e-05	0.16083657464666784	1.2610252	3.9564362	0.0	False
1040	SPON2	SPON2	-0.16966707	0.13967443	0.09302325581395349	0.858825650364285	0.0	0.0006671007	6.489	0.5957875	ITGA4	ITGA4	-0.011941254	0.38194737	0.2631578947368421	0.8929472397811964	0.021844659636802776	0.0331879	CD8+/CD45RA+ Naive Cytotoxic	CD4+/CD45RO+ Memory	0.000985123935739269	0.16083657464666784	2.510991	3.9564362	0.0	False
1041	TNFSF13B	TNFSF13B	-0.63973427	0.027604653	0.023255813953488372	0.10154500378523008	0.0	-0.37851697	6.489	0.5957875	TNFRSF13B	TNFRSF13B	-0.4600984	0.0	0.0	0.540592327422531	0.0	-0.28712603	CD8+/CD45RA+ Naive Cytotoxic	CD4+/CD45RO+ Memory	3.912345935527938e-05	0.0	1.1739753	1.0129135	0.0	False
1042	TNFSF13B	TNFSF13B	-0.63973427	0.027604653	0.023255813953488372	0.10154500378523008	0.0	-0.37851697	6.489	0.5957875	HLA-DPB1	HLA-DPB1	-4.278796	0.28778946	0.15789473684210525	2.4035282991438816e-07	0.0	-1.2888271	CD8+/CD45RA+ Naive Cytotoxic	CD4+/CD45RO+ Memory	3.912345935527938e-05	0.07283610680290925	1.1739753	15.027288	0.0	False
1043	TNFSF13B	TNFSF13B	-0.63973427	0.027604653	0.023255813953488372	0.10154500378523008	0.0	-0.37851697	6.489	0.5957875	TNFRSF17	TNFRSF17	-0.69463885	0.0	0.0	0.6940421250121536	0.0	-0.22234245	CD8+/CD45RA+ Naive Cytotoxic	CD4+/CD45RO+ Memory	3.912345935527938e-05	0.0	1.1739753	1.3525252	0.0	False
1044	MIF	MIF	0.15922523	1.0073953	0.6046511627906976	0.37152115660994356	0.16229388265087957	0.15963344	6.489	0.5957875	CD74	CD74_CXCR4	-3.2511709	1.680579	0.7894736842105263	1.0723249162756511e-07	0.25414163191918177	-1.3114864	CD8+/CD45RA+ Naive Cytotoxic	CD4+/CD45RO+ Memory	0.9997886711424563	0.9999999681324968	10.280284	27.658499	0.2631578947368421	True
1045	TIMP1	TIMP1	-1.2197433	0.5982093	0.3488372093023256	0.00024157047128961417	0.05177993582502126	-0.54925466	6.489	0.5957875	CD63	CD63	-1.3192343	0.31957895	0.21052631578947367	0.004603133948511321	0.0	-0.6791784	CD8+/CD45RA+ Naive Cytotoxic	CD4+/CD45RO+ Memory	0.6567721302980041	0.09708416535936776	8.21389	9.10228	0.21052631578947367	True
1046	GNAI2	GNAI2	-0.07889116	0.5087674	0.3023255813953488	0.48162408044513905	0.04867853311982824	-0.10621354	6.489	0.5957875	S1PR5	S1PR5	-0.24279614	0.0	0.0	0.7430530886191618	0.0	-0.20627405	CD8+/CD45RA+ Naive Cytotoxic	CD4+/CD45RO+ Memory	0.39023013202653967	0.0	4.66732	1.2802234	0.0	False
1047	GNAI2	GNAI2	-0.07889116	0.5087674	0.3023255813953488	0.48162408044513905	0.04867853311982824	-0.10621354	6.489	0.5957875	S1PR4	S1PR4	0.17948318	0.9784211	0.5789473684210527	0.41117204122106	0.16603097869047095	0.20094676	CD8+/CD45RA+ Naive Cytotoxic	CD4+/CD45RO+ Memory	0.39023013202653967	0.9742987345979339	4.66732	9.375141	0.3023255813953488	True
1048	C1QA	C1QA	-1.9114013	0.0	0.0	0.06562649241391885	0.0	-0.41193455	6.489	0.5957875	CD33	CD33	-1.0469466	0.0	0.0	0.0647935802063691	0.0	-0.5438024	CD8+/CD45RA+ Naive Cytotoxic	CD4+/CD45RO+ Memory	0.0	0.0	2.0300746	1.3432741	0.0	False
1049	C1QB	C1QB	-1.1140641	0.0	0.0	0.38415014092073774	0.0	-0.2669287	6.489	0.5957875	CD33	CD33	-1.0469466	0.0	0.0	0.0647935802063691	0.0	-0.5438024	CD8+/CD45RA+ Naive Cytotoxic	CD4+/CD45RO+ Memory	0.0	0.0	0.8700664	1.3432741	0.0	False
1050	HLA-DRA	HLA-DRA	-0.7562399	3.3535428	1.0	0.8625991120568561	0.5278548522058293	0.25165862	6.489	0.5957875	CD4	CD4	0.60481703	0.61284214	0.42105263157894735	0.08261983910407747	0.05087455879334697	0.5796823	CD14+ Monocyte	CD4+/CD45RO+ Memory	1.0	0.5583197405921209	17.527489	2.4380064	0.42105263157894735	True
1051	HLA-DQA2	HLA-DQA2	-0.89270043	1.2765816	0.627906976744186	0.01695233059581898	0.19976113683742394	-0.15458368	6.489	0.5957875	CD4	CD4	0.60481703	0.61284214	0.42105263157894735	0.08261983910407747	0.05087455879334697	0.5796823	CD14+ Monocyte	CD4+/CD45RO+ Memory	0.9999999999999896	0.5583197405921209	7.4193964	2.4380064	0.42105263157894735	True
1052	HLA-DQA1	HLA-DQA1	-1.2712383	1.5174031	0.689922480620155	0.010855747356812148	0.21829250517639115	-0.17789002	6.489	0.5957875	CD4	CD4	0.60481703	0.61284214	0.42105263157894735	0.08261983910407747	0.05087455879334697	0.5796823	CD14+ Monocyte	CD4+/CD45RO+ Memory	1.0	0.5583197405921209	9.060017	2.4380064	0.42105263157894735	True
1053	HLA-DRB1	HLA-DRB1	-0.39131165	3.2971468	1.0	0.3873854227530761	0.5217676186337296	0.29233634	6.489	0.5957875	CD4	CD4	0.60481703	0.61284214	0.42105263157894735	0.08261983910407747	0.05087455879334697	0.5796823	CD14+ Monocyte	CD4+/CD45RO+ Memory	1.0	0.5583197405921209	17.608295	2.4380064	0.42105263157894735	True
1054	HLA-DQB1	HLA-DQB1	-0.92045903	1.2730231	0.6124031007751938	0.010079220479510455	0.19976113683742394	-0.20517074	6.489	0.5957875	CD4	CD4	0.60481703	0.61284214	0.42105263157894735	0.08261983910407747	0.05087455879334697	0.5796823	CD14+ Monocyte	CD4+/CD45RO+ Memory	0.9999999999999857	0.5583197405921209	8.894551	2.4380064	0.42105263157894735	True
1055	HLA-DPB1	HLA-DPB1	-0.8526602	2.8309608	0.9534883720930233	0.7155204092953396	0.4592002017280626	0.15161428	6.489	0.5957875	CD4	CD4	0.60481703	0.61284214	0.42105263157894735	0.08261983910407747	0.05087455879334697	0.5796823	CD14+ Monocyte	CD4+/CD45RO+ Memory	1.0	0.5583197405921209	15.027288	2.4380064	0.42105263157894735	True
1056	HLA-DPA1	HLA-DPA1	-0.22644281	3.2346747	0.9844961240310077	0.03407173679537325	0.5076283200127802	0.37365717	6.489	0.5957875	CD4	CD4	0.60481703	0.61284214	0.42105263157894735	0.08261983910407747	0.05087455879334697	0.5796823	CD14+ Monocyte	CD4+/CD45RO+ Memory	1.0	0.5583197405921209	15.136278	2.4380064	0.42105263157894735	True
1057	HLA-DMA	HLA-DMA	-1.0430254	0.7821165	0.4263565891472868	9.558087023238781e-06	0.05898443731781039	-0.36757046	6.489	0.5957875	CD4	CD4	0.60481703	0.61284214	0.42105263157894735	0.08261983910407747	0.05087455879334697	0.5796823	CD14+ Monocyte	CD4+/CD45RO+ Memory	0.9754811934788152	0.5583197405921209	7.3444376	2.4380064	0.42105263157894735	True
1058	HLA-DMB	HLA-DMB	-0.84819496	0.54158133	0.31007751937984496	0.00019013320908225115	0.05551702956824007	-0.3329058	6.489	0.5957875	CD4	CD4	0.60481703	0.61284214	0.42105263157894735	0.08261983910407747	0.05087455879334697	0.5796823	CD14+ Monocyte	CD4+/CD45RO+ Memory	0.21379330051074558	0.5583197405921209	4.388339	2.4380064	0.31007751937984496	True
1059	HLA-DRB5	HLA-DRB5	-0.28966522	2.669387	0.9689922480620154	0.29273596117374034	0.4276467935033452	0.2704364	6.489	0.5957875	CD4	CD4	0.60481703	0.61284214	0.42105263157894735	0.08261983910407747	0.05087455879334697	0.5796823	CD14+ Monocyte	CD4+/CD45RO+ Memory	1.0	0.5583197405921209	13.273344	2.4380064	0.42105263157894735	True
1060	IL16	IL16	-0.30709332	0.2874496	0.18604651162790697	0.08727768119664488	0.0	-0.18287693	6.489	0.5957875	CD4	CD4	0.60481703	0.61284214	0.42105263157894735	0.08261983910407747	0.05087455879334697	0.5796823	CD14+ Monocyte	CD4+/CD45RO+ Memory	0.0001032112674707006	0.5583197405921209	4.1250343	2.4380064	0.0	False
1061	HLA-DRA	HLA-DRA	-0.7562399	3.3535428	1.0	0.8625991120568561	0.5278548522058293	0.25165862	6.489	0.5957875	LAG3	LAG3	0.010511994	0.07573684	0.05263157894736842	0.9335406319690989	0.0	0.036205642	CD14+ Monocyte	CD4+/CD45RO+ Memory	1.0	0.006211761350715383	17.527489	0.86704636	0.0	False
1062	HLA-DQA2	HLA-DQA2	-0.89270043	1.2765816	0.627906976744186	0.01695233059581898	0.19976113683742394	-0.15458368	6.489	0.5957875	LAG3	LAG3	0.010511994	0.07573684	0.05263157894736842	0.9335406319690989	0.0	0.036205642	CD14+ Monocyte	CD4+/CD45RO+ Memory	0.9999999999999896	0.006211761350715383	7.4193964	0.86704636	0.0	False
1063	HLA-DQA1	HLA-DQA1	-1.2712383	1.5174031	0.689922480620155	0.010855747356812148	0.21829250517639115	-0.17789002	6.489	0.5957875	LAG3	LAG3	0.010511994	0.07573684	0.05263157894736842	0.9335406319690989	0.0	0.036205642	CD14+ Monocyte	CD4+/CD45RO+ Memory	1.0	0.006211761350715383	9.060017	0.86704636	0.0	False
1064	HLA-DRB1	HLA-DRB1	-0.39131165	3.2971468	1.0	0.3873854227530761	0.5217676186337296	0.29233634	6.489	0.5957875	LAG3	LAG3	0.010511994	0.07573684	0.05263157894736842	0.9335406319690989	0.0	0.036205642	CD14+ Monocyte	CD4+/CD45RO+ Memory	1.0	0.006211761350715383	17.608295	0.86704636	0.0	False
1065	HLA-DQB1	HLA-DQB1	-0.92045903	1.2730231	0.6124031007751938	0.010079220479510455	0.19976113683742394	-0.20517074	6.489	0.5957875	LAG3	LAG3	0.010511994	0.07573684	0.05263157894736842	0.9335406319690989	0.0	0.036205642	CD14+ Monocyte	CD4+/CD45RO+ Memory	0.9999999999999857	0.006211761350715383	8.894551	0.86704636	0.0	False
1066	HLA-DPB1	HLA-DPB1	-0.8526602	2.8309608	0.9534883720930233	0.7155204092953396	0.4592002017280626	0.15161428	6.489	0.5957875	LAG3	LAG3	0.010511994	0.07573684	0.05263157894736842	0.9335406319690989	0.0	0.036205642	CD14+ Monocyte	CD4+/CD45RO+ Memory	1.0	0.006211761350715383	15.027288	0.86704636	0.0	False
1067	HLA-DPA1	HLA-DPA1	-0.22644281	3.2346747	0.9844961240310077	0.03407173679537325	0.5076283200127802	0.37365717	6.489	0.5957875	LAG3	LAG3	0.010511994	0.07573684	0.05263157894736842	0.9335406319690989	0.0	0.036205642	CD14+ Monocyte	CD4+/CD45RO+ Memory	1.0	0.006211761350715383	15.136278	0.86704636	0.0	False
1068	HLA-DRB5	HLA-DRB5	-0.28966522	2.669387	0.9689922480620154	0.29273596117374034	0.4276467935033452	0.2704364	6.489	0.5957875	LAG3	LAG3	0.010511994	0.07573684	0.05263157894736842	0.9335406319690989	0.0	0.036205642	CD14+ Monocyte	CD4+/CD45RO+ Memory	1.0	0.006211761350715383	13.273344	0.86704636	0.0	False
1069	LGALS3	LGALS3	1.0582535	1.5256978	0.7674418604651163	7.12695291990735e-16	0.2579750447131294	0.6908463	6.489	0.5957875	LAG3	LAG3	0.010511994	0.07573684	0.05263157894736842	0.9335406319690989	0.0	0.036205642	CD14+ Monocyte	CD4+/CD45RO+ Memory	1.0	0.006211761350715383	4.770398	0.86704636	0.0	False
1070	ANXA1	ANXA1	-0.5240234	0.8625892	0.46511627906976744	0.004305376137454194	0.06052550538751048	-0.2567393	6.489	0.5957875	FPR1	FPR1	-0.44315022	0.0	0.0	0.5050576887427436	0.0	-0.3029393	CD14+ Monocyte	CD4+/CD45RO+ Memory	0.9980870736458362	0.0	11.755939	0.66589344	0.0	False
1071	GNAI2	GNAI2	0.5198364	0.8328218	0.4883720930232558	0.0006867770770454104	0.05933117579639486	0.30323806	6.489	0.5957875	FPR1	FPR1	-0.44315022	0.0	0.0	0.5050576887427436	0.0	-0.3029393	CD14+ Monocyte	CD4+/CD45RO+ Memory	0.9946202475587753	0.0	4.66732	0.66589344	0.0	False
1072	LCK	LCK	-1.2562584	0.13115504	0.08527131782945736	7.124195966966844e-07	0.0	-0.48007214	6.489	0.5957875	CD8A	CD8A_CD8B	-0.5136287	0.0	0.0	0.4911963826382615	0.0	-0.30375665	CD14+ Monocyte	CD4+/CD45RO+ Memory	1.841158510161442e-08	0.0	8.552524	2.1620398	0.0	False
1073	CD40LG	CD40LG	-0.34898674	0.0	0.0	0.21358598174892895	0.0	-0.24146308	6.489	0.5957875	CD40	CD40	-0.39422652	0.0	0.0	0.4911963826382615	0.0	-0.30672497	CD14+ Monocyte	CD4+/CD45RO+ Memory	0.0	0.0	1.5392219	0.74654716	0.0	False
1074	TNFSF13B	TNFSF13B	0.6674138	0.49180618	0.3023255813953488	0.0007478085834547512	0.054091542522316516	0.4371166	6.489	0.5957875	CD40	CD40	-0.39422652	0.0	0.0	0.4911963826382615	0.0	-0.30672497	CD14+ Monocyte	CD4+/CD45RO+ Memory	0.08615817805164877	0.0	1.1739753	0.74654716	0.0	False
1075	LTB	LTB	-1.1989524	1.6627522	0.7984496124031008	0.0292959082686247	0.26379258310609044	-0.17117052	6.489	0.5957875	CD40	CD40	-0.39422652	0.0	0.0	0.4911963826382615	0.0	-0.30672497	CD14+ Monocyte	CD4+/CD45RO+ Memory	1.0	0.0	22.198324	0.74654716	0.0	False
1076	CD40LG	CD40LG	-0.34898674	0.0	0.0	0.21358598174892895	0.0	-0.24146308	6.489	0.5957875	CD53	CD53	-0.010966539	1.4211053	0.7368421052631579	0.7179728418059871	0.21234012149023337	-0.06745317	CD14+ Monocyte	CD4+/CD45RO+ Memory	0.0	0.999981817128165	1.5392219	14.480906	0.0	False
1077	ICAM4	ICAM4	1.630448	0.8468141	0.4496124031007752	1.0040066997284794e-12	0.060564033926351034	0.99272853	6.489	0.5957875	ITGB2	ITGB2	-0.4049809	1.3431052	0.8421052631578947	0.1653910239509544	0.21099168692924578	-0.15408559	CD14+ Monocyte	CD4+/CD45RO+ Memory	0.9966465783298551	0.9999098347062467	1.2610252	12.169357	0.4496124031007752	True
1078	S100A8	S100A8	0.8493478	0.52569765	0.27906976744186046	0.0007176336049457081	0.05359069448111496	0.45790473	6.489	0.5957875	ITGB2	ITGB2	-0.4049809	1.3431052	0.8421052631578947	0.1653910239509544	0.21099168692924578	-0.15408559	CD14+ Monocyte	CD4+/CD45RO+ Memory	0.1646092007359483	0.9999098347062467	1.0063224	12.169357	0.27906976744186046	True
1079	S100A9	S100A9	1.2974374	1.8739302	0.7984496124031008	2.781584403425295e-23	0.323277854686867	0.8849817	6.489	0.5957875	ITGB2	ITGB2	-0.4049809	1.3431052	0.8421052631578947	0.1653910239509544	0.21099168692924578	-0.15408559	CD14+ Monocyte	CD4+/CD45RO+ Memory	1.0	0.9999098347062467	3.6253204	12.169357	0.7984496124031008	True
1080	SPON2	SPON2	-0.6095747	0.022891473	0.015503875968992248	0.18790557958649723	0.0	-0.22645812	6.489	0.5957875	ITGB2	ITGB2	-0.4049809	1.3431052	0.8421052631578947	0.1653910239509544	0.21099168692924578	-0.15408559	CD14+ Monocyte	CD4+/CD45RO+ Memory	7.47290474945124e-12	0.9999098347062467	2.510991	12.169357	0.0	False
1081	ICAM4	ICAM4	1.630448	0.8468141	0.4496124031007752	1.0040066997284794e-12	0.060564033926351034	0.99272853	6.489	0.5957875	ITGA4	ITGA4	-0.011941254	0.38194737	0.2631578947368421	0.8929472397811964	0.021844659636802776	0.0331879	CD14+ Monocyte	CD4+/CD45RO+ Memory	0.9966465783298551	0.16083657464666784	1.2610252	3.9564362	0.2631578947368421	True
1082	SPON2	SPON2	-0.6095747	0.022891473	0.015503875968992248	0.18790557958649723	0.0	-0.22645812	6.489	0.5957875	ITGA4	ITGA4	-0.011941254	0.38194737	0.2631578947368421	0.8929472397811964	0.021844659636802776	0.0331879	CD14+ Monocyte	CD4+/CD45RO+ Memory	7.47290474945124e-12	0.16083657464666784	2.510991	3.9564362	0.0	False
1083	TNFSF13B	TNFSF13B	0.6674138	0.49180618	0.3023255813953488	0.0007478085834547512	0.054091542522316516	0.4371166	6.489	0.5957875	TNFRSF13B	TNFRSF13B	-0.4600984	0.0	0.0	0.540592327422531	0.0	-0.28712603	CD14+ Monocyte	CD4+/CD45RO+ Memory	0.08615817805164877	0.0	1.1739753	1.0129135	0.0	False
1084	TNFSF13B	TNFSF13B	0.6674138	0.49180618	0.3023255813953488	0.0007478085834547512	0.054091542522316516	0.4371166	6.489	0.5957875	HLA-DPB1	HLA-DPB1	-4.278796	0.28778946	0.15789473684210525	2.4035282991438816e-07	0.0	-1.2888271	CD14+ Monocyte	CD4+/CD45RO+ Memory	0.08615817805164877	0.07283610680290925	1.1739753	15.027288	0.0	False
1085	TNFSF13B	TNFSF13B	0.6674138	0.49180618	0.3023255813953488	0.0007478085834547512	0.054091542522316516	0.4371166	6.489	0.5957875	TNFRSF17	TNFRSF17	-0.69463885	0.0	0.0	0.6940421250121536	0.0	-0.22234245	CD14+ Monocyte	CD4+/CD45RO+ Memory	0.08615817805164877	0.0	1.1739753	1.3525252	0.0	False
1086	MIF	MIF	-0.6730014	0.521814	0.32558139534883723	2.439066740345538e-05	0.054707966994549474	-0.39012033	6.489	0.5957875	CD74	CD74_CXCR4	-3.2511709	1.680579	0.7894736842105263	1.0723249162756511e-07	0.25414163191918177	-1.3114864	CD14+ Monocyte	CD4+/CD45RO+ Memory	0.15379835230358052	0.9999999681324968	10.280284	27.658499	0.2631578947368421	True
1087	TIMP1	TIMP1	1.5757282	2.323713	0.9224806201550387	1.9015119570960922e-32	0.38064417145004137	0.9655367	6.489	0.5957875	CD63	CD63	-1.3192343	0.31957895	0.21052631578947367	0.004603133948511321	0.0	-0.6791784	CD14+ Monocyte	CD4+/CD45RO+ Memory	1.0	0.09708416535936776	8.21389	9.10228	0.21052631578947367	True
1088	GNAI2	GNAI2	0.5198364	0.8328218	0.4883720930232558	0.0006867770770454104	0.05933117579639486	0.30323806	6.489	0.5957875	S1PR5	S1PR5	-0.24279614	0.0	0.0	0.7430530886191618	0.0	-0.20627405	CD14+ Monocyte	CD4+/CD45RO+ Memory	0.9946202475587753	0.0	4.66732	1.2802234	0.0	False
1089	GNAI2	GNAI2	0.5198364	0.8328218	0.4883720930232558	0.0006867770770454104	0.05933117579639486	0.30323806	6.489	0.5957875	S1PR4	S1PR4	0.17948318	0.9784211	0.5789473684210527	0.41117204122106	0.16603097869047095	0.20094676	CD14+ Monocyte	CD4+/CD45RO+ Memory	0.9946202475587753	0.9742987345979339	4.66732	9.375141	0.4883720930232558	True
1090	C1QA	C1QA	2.9754314	1.7133261	0.6356589147286822	2.9503411202682455e-26	0.2726152005607705	1.319507	6.489	0.5957875	CD33	CD33	-1.0469466	0.0	0.0	0.0647935802063691	0.0	-0.5438024	CD14+ Monocyte	CD4+/CD45RO+ Memory	1.0	0.0	2.0300746	1.3432741	0.0	False
1091	C1QB	C1QB	2.3060799	0.7499456	0.2868217054263566	2.6948652879401547e-06	0.060140238370085454	0.8489839	6.489	0.5957875	CD33	CD33	-1.0469466	0.0	0.0	0.0647935802063691	0.0	-0.5438024	CD14+ Monocyte	CD4+/CD45RO+ Memory	0.9450796222422496	0.0	0.8700664	1.3432741	0.0	False
1092	HLA-DRA	HLA-DRA	0.0033774376	3.3732631	0.9052631578947369	0.07127881688767264	0.5784019115299139	0.2619222	6.489	0.5957875	CD4	CD4	0.60481703	0.61284214	0.42105263157894735	0.08261983910407747	0.05087455879334697	0.5796823	CD19+ B	CD4+/CD45RO+ Memory	1.0	0.5583197405921209	17.527489	2.4380064	0.42105263157894735	True
1093	HLA-DQA2	HLA-DQA2	-0.12849092	1.8596526	0.8526315789473684	0.01764846111024256	0.3155339949850162	0.27497602	6.489	0.5957875	CD4	CD4	0.60481703	0.61284214	0.42105263157894735	0.08261983910407747	0.05087455879334697	0.5796823	CD19+ B	CD4+/CD45RO+ Memory	1.0	0.5583197405921209	7.4193964	2.4380064	0.42105263157894735	True
1094	HLA-DQA1	HLA-DQA1	-0.21188354	2.2988627	0.8842105263157894	0.008209491556694376	0.3924911506068412	0.31521	6.489	0.5957875	CD4	CD4	0.60481703	0.61284214	0.42105263157894735	0.08261983910407747	0.05087455879334697	0.5796823	CD19+ B	CD4+/CD45RO+ Memory	1.0	0.5583197405921209	9.060017	2.4380064	0.42105263157894735	True
1095	HLA-DRB1	HLA-DRB1	-0.16222143	3.3167157	0.9789473684210527	0.10728825654269204	0.5423601558711559	0.30410764	6.489	0.5957875	CD4	CD4	0.60481703	0.61284214	0.42105263157894735	0.08261983910407747	0.05087455879334697	0.5796823	CD19+ B	CD4+/CD45RO+ Memory	1.0	0.5583197405921209	17.608295	2.4380064	0.42105263157894735	True
1096	HLA-DQB1	HLA-DQB1	-0.2182715	1.8650004	0.8421052631578947	0.038424736807029694	0.31624673621160543	0.22277051	6.489	0.5957875	CD4	CD4	0.60481703	0.61284214	0.42105263157894735	0.08261983910407747	0.05087455879334697	0.5796823	CD19+ B	CD4+/CD45RO+ Memory	1.0	0.5583197405921209	8.894551	2.4380064	0.42105263157894735	True
1097	HLA-DPB1	HLA-DPB1	-0.036313534	2.9397588	0.8736842105263158	0.08338304612378722	0.5020033990539239	0.21323624	6.489	0.5957875	CD4	CD4	0.60481703	0.61284214	0.42105263157894735	0.08261983910407747	0.05087455879334697	0.5796823	CD19+ B	CD4+/CD45RO+ Memory	1.0	0.5583197405921209	15.027288	2.4380064	0.42105263157894735	True
1098	HLA-DPA1	HLA-DPA1	-0.34747934	2.8664742	0.9263157894736842	0.6955745453873747	0.478174623003598	0.15815225	6.489	0.5957875	CD4	CD4	0.60481703	0.61284214	0.42105263157894735	0.08261983910407747	0.05087455879334697	0.5796823	CD19+ B	CD4+/CD45RO+ Memory	1.0	0.5583197405921209	15.136278	2.4380064	0.42105263157894735	True
1099	HLA-DMA	HLA-DMA	0.29593349	1.675547	0.8105263157894737	0.00025867996702020566	0.2840191152991394	0.37815258	6.489	0.5957875	CD4	CD4	0.60481703	0.61284214	0.42105263157894735	0.08261983910407747	0.05087455879334697	0.5796823	CD19+ B	CD4+/CD45RO+ Memory	1.0	0.5583197405921209	7.3444376	2.4380064	0.42105263157894735	True
1100	HLA-DMB	HLA-DMB	0.30508757	1.1237264	0.5684210526315789	0.040970727337867885	0.18192325464111592	0.21737263	6.489	0.5957875	CD4	CD4	0.60481703	0.61284214	0.42105263157894735	0.08261983910407747	0.05087455879334697	0.5796823	CD19+ B	CD4+/CD45RO+ Memory	0.9999999963484195	0.5583197405921209	4.388339	2.4380064	0.42105263157894735	True
1101	HLA-DRB5	HLA-DRB5	-0.06636286	2.732053	0.9578947368421052	0.05746611097674977	0.45012714188180125	0.31329048	6.489	0.5957875	CD4	CD4	0.60481703	0.61284214	0.42105263157894735	0.08261983910407747	0.05087455879334697	0.5796823	CD19+ B	CD4+/CD45RO+ Memory	1.0	0.5583197405921209	13.273344	2.4380064	0.42105263157894735	True
1102	IL16	IL16	0.00385499	0.4097368	0.2736842105263158	0.942353929252483	0.040992450151630395	-0.0067114653	6.489	0.5957875	CD4	CD4	0.60481703	0.61284214	0.42105263157894735	0.08261983910407747	0.05087455879334697	0.5796823	CD19+ B	CD4+/CD45RO+ Memory	0.03614095059866645	0.5583197405921209	4.1250343	2.4380064	0.2736842105263158	True
1103	HLA-DRA	HLA-DRA	0.0033774376	3.3732631	0.9052631578947369	0.07127881688767264	0.5784019115299139	0.2619222	6.489	0.5957875	LAG3	LAG3	0.010511994	0.07573684	0.05263157894736842	0.9335406319690989	0.0	0.036205642	CD19+ B	CD4+/CD45RO+ Memory	1.0	0.006211761350715383	17.527489	0.86704636	0.0	False
1104	HLA-DQA2	HLA-DQA2	-0.12849092	1.8596526	0.8526315789473684	0.01764846111024256	0.3155339949850162	0.27497602	6.489	0.5957875	LAG3	LAG3	0.010511994	0.07573684	0.05263157894736842	0.9335406319690989	0.0	0.036205642	CD19+ B	CD4+/CD45RO+ Memory	1.0	0.006211761350715383	7.4193964	0.86704636	0.0	False
1105	HLA-DQA1	HLA-DQA1	-0.21188354	2.2988627	0.8842105263157894	0.008209491556694376	0.3924911506068412	0.31521	6.489	0.5957875	LAG3	LAG3	0.010511994	0.07573684	0.05263157894736842	0.9335406319690989	0.0	0.036205642	CD19+ B	CD4+/CD45RO+ Memory	1.0	0.006211761350715383	9.060017	0.86704636	0.0	False
1106	HLA-DRB1	HLA-DRB1	-0.16222143	3.3167157	0.9789473684210527	0.10728825654269204	0.5423601558711559	0.30410764	6.489	0.5957875	LAG3	LAG3	0.010511994	0.07573684	0.05263157894736842	0.9335406319690989	0.0	0.036205642	CD19+ B	CD4+/CD45RO+ Memory	1.0	0.006211761350715383	17.608295	0.86704636	0.0	False
1107	HLA-DQB1	HLA-DQB1	-0.2182715	1.8650004	0.8421052631578947	0.038424736807029694	0.31624673621160543	0.22277051	6.489	0.5957875	LAG3	LAG3	0.010511994	0.07573684	0.05263157894736842	0.9335406319690989	0.0	0.036205642	CD19+ B	CD4+/CD45RO+ Memory	1.0	0.006211761350715383	8.894551	0.86704636	0.0	False
1108	HLA-DPB1	HLA-DPB1	-0.036313534	2.9397588	0.8736842105263158	0.08338304612378722	0.5020033990539239	0.21323624	6.489	0.5957875	LAG3	LAG3	0.010511994	0.07573684	0.05263157894736842	0.9335406319690989	0.0	0.036205642	CD19+ B	CD4+/CD45RO+ Memory	1.0	0.006211761350715383	15.027288	0.86704636	0.0	False
1109	HLA-DPA1	HLA-DPA1	-0.34747934	2.8664742	0.9263157894736842	0.6955745453873747	0.478174623003598	0.15815225	6.489	0.5957875	LAG3	LAG3	0.010511994	0.07573684	0.05263157894736842	0.9335406319690989	0.0	0.036205642	CD19+ B	CD4+/CD45RO+ Memory	1.0	0.006211761350715383	15.136278	0.86704636	0.0	False
1110	HLA-DRB5	HLA-DRB5	-0.06636286	2.732053	0.9578947368421052	0.05746611097674977	0.45012714188180125	0.31329048	6.489	0.5957875	LAG3	LAG3	0.010511994	0.07573684	0.05263157894736842	0.9335406319690989	0.0	0.036205642	CD19+ B	CD4+/CD45RO+ Memory	1.0	0.006211761350715383	13.273344	0.86704636	0.0	False
1111	LGALS3	LGALS3	-0.99056804	0.4082737	0.2736842105263158	1.276625984382038e-05	0.03440437772381935	-0.45523474	6.489	0.5957875	LAG3	LAG3	0.010511994	0.07573684	0.05263157894736842	0.9335406319690989	0.0	0.036205642	CD19+ B	CD4+/CD45RO+ Memory	0.03492564166596867	0.006211761350715383	4.770398	0.86704636	0.0	False
1112	ANXA1	ANXA1	-2.0402393	0.19061051	0.1368421052631579	5.12131361945374e-19	0.0	-0.8954702	6.489	0.5957875	FPR1	FPR1	-0.44315022	0.0	0.0	0.5050576887427436	0.0	-0.3029393	CD19+ B	CD4+/CD45RO+ Memory	1.8615760508662315e-05	0.0	11.755939	0.66589344	0.0	False
1113	GNAI2	GNAI2	-0.7408717	0.2679158	0.18947368421052632	0.00022466952095581314	0.0	-0.41053572	6.489	0.5957875	FPR1	FPR1	-0.44315022	0.0	0.0	0.5050576887427436	0.0	-0.3029393	CD19+ B	CD4+/CD45RO+ Memory	0.00047795168865613185	0.0	4.66732	0.66589344	0.0	False
1114	LCK	LCK	-1.0513554	0.1928	0.12631578947368421	0.0005796951098404385	0.0	-0.41004944	6.489	0.5957875	CD8A	CD8A_CD8B	-0.5136287	0.0	0.0	0.4911963826382615	0.0	-0.30375665	CD19+ B	CD4+/CD45RO+ Memory	2.0588629635242588e-05	0.0	8.552524	2.1620398	0.0	False
1115	CD40LG	CD40LG	-0.33146015	0.0	0.0	0.2997726149043566	0.0	-0.24146321	6.489	0.5957875	CD40	CD40	-0.39422652	0.0	0.0	0.4911963826382615	0.0	-0.30672497	CD19+ B	CD4+/CD45RO+ Memory	0.0	0.0	1.5392219	0.74654716	0.0	False
1116	TNFSF13B	TNFSF13B	-0.76500374	0.0	0.0	0.003691593938127565	0.0	-0.4270207	6.489	0.5957875	CD40	CD40	-0.39422652	0.0	0.0	0.4911963826382615	0.0	-0.30672497	CD19+ B	CD4+/CD45RO+ Memory	0.0	0.0	1.1739753	0.74654716	0.0	False
1117	LTB	LTB	1.4252887	2.7988205	0.7894736842105263	1.1543868371706266e-09	0.49031053405248615	0.58608866	6.489	0.5957875	CD40	CD40	-0.39422652	0.0	0.0	0.4911963826382615	0.0	-0.30672497	CD19+ B	CD4+/CD45RO+ Memory	1.0	0.0	22.198324	0.74654716	0.0	False
1118	CD40LG	CD40LG	-0.33146015	0.0	0.0	0.2997726149043566	0.0	-0.24146321	6.489	0.5957875	CD53	CD53	-0.010966539	1.4211053	0.7368421052631579	0.7179728418059871	0.21234012149023337	-0.06745317	CD19+ B	CD4+/CD45RO+ Memory	0.0	0.999981817128165	1.5392219	14.480906	0.0	False
1119	ICAM4	ICAM4	-0.8154554	0.023642108	0.021052631578947368	0.040970727337867885	0.0	-0.33583894	6.489	0.5957875	ITGB2	ITGB2	-0.4049809	1.3431052	0.8421052631578947	0.1653910239509544	0.21099168692924578	-0.15408559	CD19+ B	CD4+/CD45RO+ Memory	1.8520738533653973e-09	0.9999098347062467	1.2610252	12.169357	0.0	False
1120	S100A8	S100A8	-0.9559684	0.0	0.0	0.02253504806731025	0.0	-0.36308083	6.489	0.5957875	ITGB2	ITGB2	-0.4049809	1.3431052	0.8421052631578947	0.1653910239509544	0.21099168692924578	-0.15408559	CD19+ B	CD4+/CD45RO+ Memory	0.0	0.9999098347062467	1.0063224	12.169357	0.0	False
1121	S100A9	S100A9	-2.3819537	0.06976842	0.05263157894736842	2.466483776403376e-09	0.0	-0.64199376	6.489	0.5957875	ITGB2	ITGB2	-0.4049809	1.3431052	0.8421052631578947	0.1653910239509544	0.21099168692924578	-0.15408559	CD19+ B	CD4+/CD45RO+ Memory	3.202280103060996e-08	0.9999098347062467	3.6253204	12.169357	0.0	False
1122	SPON2	SPON2	-0.6628852	0.0	0.0	0.16946636492325529	0.0	-0.27097833	6.489	0.5957875	ITGB2	ITGB2	-0.4049809	1.3431052	0.8421052631578947	0.1653910239509544	0.21099168692924578	-0.15408559	CD19+ B	CD4+/CD45RO+ Memory	0.0	0.9999098347062467	2.510991	12.169357	0.0	False
1123	ICAM4	ICAM4	-0.8154554	0.023642108	0.021052631578947368	0.040970727337867885	0.0	-0.33583894	6.489	0.5957875	ITGA4	ITGA4	-0.011941254	0.38194737	0.2631578947368421	0.8929472397811964	0.021844659636802776	0.0331879	CD19+ B	CD4+/CD45RO+ Memory	1.8520738533653973e-09	0.16083657464666784	1.2610252	3.9564362	0.0	False
1124	SPON2	SPON2	-0.6628852	0.0	0.0	0.16946636492325529	0.0	-0.27097833	6.489	0.5957875	ITGA4	ITGA4	-0.011941254	0.38194737	0.2631578947368421	0.8929472397811964	0.021844659636802776	0.0331879	CD19+ B	CD4+/CD45RO+ Memory	0.0	0.16083657464666784	2.510991	3.9564362	0.0	False
1125	TNFSF13B	TNFSF13B	-0.76500374	0.0	0.0	0.003691593938127565	0.0	-0.4270207	6.489	0.5957875	TNFRSF13B	TNFRSF13B	-0.4600984	0.0	0.0	0.540592327422531	0.0	-0.28712603	CD19+ B	CD4+/CD45RO+ Memory	0.0	0.0	1.1739753	1.0129135	0.0	False
1126	TNFSF13B	TNFSF13B	-0.76500374	0.0	0.0	0.003691593938127565	0.0	-0.4270207	6.489	0.5957875	HLA-DPB1	HLA-DPB1	-4.278796	0.28778946	0.15789473684210525	2.4035282991438816e-07	0.0	-1.2888271	CD19+ B	CD4+/CD45RO+ Memory	0.0	0.07283610680290925	1.1739753	15.027288	0.0	False
1127	TNFSF13B	TNFSF13B	-0.76500374	0.0	0.0	0.003691593938127565	0.0	-0.4270207	6.489	0.5957875	TNFRSF17	TNFRSF17	-0.69463885	0.0	0.0	0.6940421250121536	0.0	-0.22234245	CD19+ B	CD4+/CD45RO+ Memory	0.0	0.0	1.1739753	1.3525252	0.0	False
1128	MIF	MIF	0.925364	1.4284213	0.7473684210526316	5.296232530518328e-10	0.22310833830145882	0.6362994	6.489	0.5957875	CD74	CD74_CXCR4	-3.2511709	1.680579	0.7894736842105263	1.0723249162756511e-07	0.25414163191918177	-1.3114864	CD19+ B	CD4+/CD45RO+ Memory	1.0	0.9999999681324968	10.280284	27.658499	0.2631578947368421	True
1129	TIMP1	TIMP1	-2.0047565	0.23694736	0.14736842105263157	3.574267911027413e-18	0.0	-0.86640024	6.489	0.5957875	CD63	CD63	-1.3192343	0.31957895	0.21052631578947367	0.004603133948511321	0.0	-0.6791784	CD19+ B	CD4+/CD45RO+ Memory	0.0001406076461785671	0.09708416535936776	8.21389	9.10228	0.0	False
1130	GNAI2	GNAI2	-0.7408717	0.2679158	0.18947368421052632	0.00022466952095581314	0.0	-0.41053572	6.489	0.5957875	S1PR5	S1PR5	-0.24279614	0.0	0.0	0.7430530886191618	0.0	-0.20627405	CD19+ B	CD4+/CD45RO+ Memory	0.00047795168865613185	0.0	4.66732	1.2802234	0.0	False
1131	GNAI2	GNAI2	-0.7408717	0.2679158	0.18947368421052632	0.00022466952095581314	0.0	-0.41053572	6.489	0.5957875	S1PR4	S1PR4	0.17948318	0.9784211	0.5789473684210527	0.41117204122106	0.16603097869047095	0.20094676	CD19+ B	CD4+/CD45RO+ Memory	0.00047795168865613185	0.9742987345979339	4.66732	9.375141	0.0	False
1132	C1QA	C1QA	-1.999681	0.0	0.0	0.004350895458924994	0.0	-0.41193423	6.489	0.5957875	CD33	CD33	-1.0469466	0.0	0.0	0.0647935802063691	0.0	-0.5438024	CD19+ B	CD4+/CD45RO+ Memory	0.0	0.0	2.0300746	1.3432741	0.0	False
1133	C1QB	C1QB	-1.179281	0.0	0.0	0.17765919610093928	0.0	-0.26692903	6.489	0.5957875	CD33	CD33	-1.0469466	0.0	0.0	0.0647935802063691	0.0	-0.5438024	CD19+ B	CD4+/CD45RO+ Memory	0.0	0.0	0.8700664	1.3432741	0.0	False
1134	HLA-DRA	HLA-DRA	-1.5700426	2.4002306	0.8461538461538461	0.13431587077578247	0.4028355902327816	-0.24449466	6.489	0.5957875	CD4	CD4	0.60481703	0.61284214	0.42105263157894735	0.08261983910407747	0.05087455879334697	0.5796823	CD34+	CD4+/CD45RO+ Memory	0.9999999999999986	0.5583197405921209	17.527489	2.4380064	0.42105263157894735	True
1135	HLA-DQA2	HLA-DQA2	-2.317143	0.41523075	0.3076923076923077	0.005818259316169363	0.037101249142167066	-0.78915703	6.489	0.5957875	CD4	CD4	0.60481703	0.61284214	0.42105263157894735	0.08261983910407747	0.05087455879334697	0.5796823	CD34+	CD4+/CD45RO+ Memory	0.269868332115452	0.5583197405921209	7.4193964	2.4380064	0.3076923076923077	True
1136	HLA-DQA1	HLA-DQA1	-2.5378752	0.69861543	0.46153846153846156	0.016119530398441852	0.04630914050338985	-0.69454384	6.489	0.5957875	CD4	CD4	0.60481703	0.61284214	0.42105263157894735	0.08261983910407747	0.05087455879334697	0.5796823	CD34+	CD4+/CD45RO+ Memory	0.7264231337010858	0.5583197405921209	9.060017	2.4380064	0.42105263157894735	True
1137	HLA-DRB1	HLA-DRB1	-2.0682547	1.857231	0.8461538461538461	0.008003071621891142	0.28598398351785026	-0.5738431	6.489	0.5957875	CD4	CD4	0.60481703	0.61284214	0.42105263157894735	0.08261983910407747	0.05087455879334697	0.5796823	CD34+	CD4+/CD45RO+ Memory	0.9999999873021373	0.5583197405921209	17.608295	2.4380064	0.42105263157894735	True
1138	HLA-DQB1	HLA-DQB1	-1.5925897	0.9039231	0.5384615384615384	0.08602760707847078	0.14389737338334452	-0.47199386	6.489	0.5957875	CD4	CD4	0.60481703	0.61284214	0.42105263157894735	0.08261983910407747	0.05087455879334697	0.5796823	CD34+	CD4+/CD45RO+ Memory	0.9308902264896468	0.5583197405921209	8.894551	2.4380064	0.42105263157894735	True
1139	HLA-DPB1	HLA-DPB1	-2.2407284	1.5571539	0.6923076923076923	0.017027047481002394	0.2324703369289261	-0.56986463	6.489	0.5957875	CD4	CD4	0.60481703	0.61284214	0.42105263157894735	0.08261983910407747	0.05087455879334697	0.5796823	CD34+	CD4+/CD45RO+ Memory	0.9999908099429375	0.5583197405921209	15.027288	2.4380064	0.42105263157894735	True
1140	HLA-DPA1	HLA-DPA1	-2.168492	1.4266155	0.6153846153846154	0.005298383838654582	0.21921714418111315	-0.68458533	6.489	0.5957875	CD4	CD4	0.60481703	0.61284214	0.42105263157894735	0.08261983910407747	0.05087455879334697	0.5796823	CD34+	CD4+/CD45RO+ Memory	0.9999019241990668	0.5583197405921209	15.136278	2.4380064	0.42105263157894735	True
1141	HLA-DMA	HLA-DMA	-1.2122005	0.8917693	0.6923076923076923	0.2562663027993932	0.1370010818302993	-0.27604616	6.489	0.5957875	CD4	CD4	0.60481703	0.61284214	0.42105263157894735	0.08261983910407747	0.05087455879334697	0.5796823	CD34+	CD4+/CD45RO+ Memory	0.9236895027091202	0.5583197405921209	7.3444376	2.4380064	0.42105263157894735	True
1142	HLA-DMB	HLA-DMB	-1.0599934	0.5192308	0.38461538461538464	0.23762356978469457	0.047580522579441446	-0.354033	6.489	0.5957875	CD4	CD4	0.60481703	0.61284214	0.42105263157894735	0.08261983910407747	0.05087455879334697	0.5796823	CD34+	CD4+/CD45RO+ Memory	0.43359584774959475	0.5583197405921209	4.388339	2.4380064	0.38461538461538464	True
1143	HLA-DRB5	HLA-DRB5	-2.3486998	1.0559231	0.6153846153846154	0.0010963215961990306	0.17683772633690953	-0.83294636	6.489	0.5957875	CD4	CD4	0.60481703	0.61284214	0.42105263157894735	0.08261983910407747	0.05087455879334697	0.5796823	CD34+	CD4+/CD45RO+ Memory	0.9835899603683463	0.5583197405921209	13.273344	2.4380064	0.42105263157894735	True
1144	IL16	IL16	-0.60192215	0.13261539	0.07692307692307693	0.24121772863222568	0.0	-0.40592942	6.489	0.5957875	CD4	CD4	0.60481703	0.61284214	0.42105263157894735	0.08261983910407747	0.05087455879334697	0.5796823	CD34+	CD4+/CD45RO+ Memory	0.03398888975099203	0.5583197405921209	4.1250343	2.4380064	0.0	False
1145	HLA-DRA	HLA-DRA	-1.5700426	2.4002306	0.8461538461538461	0.13431587077578247	0.4028355902327816	-0.24449466	6.489	0.5957875	LAG3	LAG3	0.010511994	0.07573684	0.05263157894736842	0.9335406319690989	0.0	0.036205642	CD34+	CD4+/CD45RO+ Memory	0.9999999999999986	0.006211761350715383	17.527489	0.86704636	0.0	False
1146	HLA-DQA2	HLA-DQA2	-2.317143	0.41523075	0.3076923076923077	0.005818259316169363	0.037101249142167066	-0.78915703	6.489	0.5957875	LAG3	LAG3	0.010511994	0.07573684	0.05263157894736842	0.9335406319690989	0.0	0.036205642	CD34+	CD4+/CD45RO+ Memory	0.269868332115452	0.006211761350715383	7.4193964	0.86704636	0.0	False
1147	HLA-DQA1	HLA-DQA1	-2.5378752	0.69861543	0.46153846153846156	0.016119530398441852	0.04630914050338985	-0.69454384	6.489	0.5957875	LAG3	LAG3	0.010511994	0.07573684	0.05263157894736842	0.9335406319690989	0.0	0.036205642	CD34+	CD4+/CD45RO+ Memory	0.7264231337010858	0.006211761350715383	9.060017	0.86704636	0.0	False
1148	HLA-DRB1	HLA-DRB1	-2.0682547	1.857231	0.8461538461538461	0.008003071621891142	0.28598398351785026	-0.5738431	6.489	0.5957875	LAG3	LAG3	0.010511994	0.07573684	0.05263157894736842	0.9335406319690989	0.0	0.036205642	CD34+	CD4+/CD45RO+ Memory	0.9999999873021373	0.006211761350715383	17.608295	0.86704636	0.0	False
1149	HLA-DQB1	HLA-DQB1	-1.5925897	0.9039231	0.5384615384615384	0.08602760707847078	0.14389737338334452	-0.47199386	6.489	0.5957875	LAG3	LAG3	0.010511994	0.07573684	0.05263157894736842	0.9335406319690989	0.0	0.036205642	CD34+	CD4+/CD45RO+ Memory	0.9308902264896468	0.006211761350715383	8.894551	0.86704636	0.0	False
1150	HLA-DPB1	HLA-DPB1	-2.2407284	1.5571539	0.6923076923076923	0.017027047481002394	0.2324703369289261	-0.56986463	6.489	0.5957875	LAG3	LAG3	0.010511994	0.07573684	0.05263157894736842	0.9335406319690989	0.0	0.036205642	CD34+	CD4+/CD45RO+ Memory	0.9999908099429375	0.006211761350715383	15.027288	0.86704636	0.0	False
1151	HLA-DPA1	HLA-DPA1	-2.168492	1.4266155	0.6153846153846154	0.005298383838654582	0.21921714418111315	-0.68458533	6.489	0.5957875	LAG3	LAG3	0.010511994	0.07573684	0.05263157894736842	0.9335406319690989	0.0	0.036205642	CD34+	CD4+/CD45RO+ Memory	0.9999019241990668	0.006211761350715383	15.136278	0.86704636	0.0	False
1152	HLA-DRB5	HLA-DRB5	-2.3486998	1.0559231	0.6153846153846154	0.0010963215961990306	0.17683772633690953	-0.83294636	6.489	0.5957875	LAG3	LAG3	0.010511994	0.07573684	0.05263157894736842	0.9335406319690989	0.0	0.036205642	CD34+	CD4+/CD45RO+ Memory	0.9835899603683463	0.006211761350715383	13.273344	0.86704636	0.0	False
1153	LGALS3	LGALS3	-1.9730996	0.0	0.0	0.003160537757313883	0.0	-0.8739789	6.489	0.5957875	LAG3	LAG3	0.010511994	0.07573684	0.05263157894736842	0.9335406319690989	0.0	0.036205642	CD34+	CD4+/CD45RO+ Memory	0.0	0.006211761350715383	4.770398	0.86704636	0.0	False
1154	ANXA1	ANXA1	0.6052816	1.6836923	0.7692307692307693	0.050517603180508415	0.3067884208297819	0.52373725	6.489	0.5957875	FPR1	FPR1	-0.44315022	0.0	0.0	0.5050576887427436	0.0	-0.3029393	CD34+	CD4+/CD45RO+ Memory	0.9999993047017744	0.0	11.755939	0.66589344	0.0	False
1155	GNAI2	GNAI2	-0.93541634	0.18353847	0.15384615384615385	0.08923834845326864	0.0	-0.5171491	6.489	0.5957875	FPR1	FPR1	-0.44315022	0.0	0.0	0.5050576887427436	0.0	-0.3029393	CD34+	CD4+/CD45RO+ Memory	0.054051313877817024	0.0	4.66732	0.66589344	0.0	False
1156	LCK	LCK	-0.7927247	0.3016154	0.23076923076923078	0.4576241091953712	0.0	-0.28644657	6.489	0.5957875	CD8A	CD8A_CD8B	-0.5136287	0.0	0.0	0.4911963826382615	0.0	-0.30375665	CD34+	CD4+/CD45RO+ Memory	0.1355725427671206	0.0	8.552524	2.1620398	0.0	False
1157	CD40LG	CD40LG	-0.29567283	0.0	0.0	0.7188766287465667	0.0	-0.24146324	6.489	0.5957875	CD40	CD40	-0.39422652	0.0	0.0	0.4911963826382615	0.0	-0.30672497	CD34+	CD4+/CD45RO+ Memory	0.0	0.0	1.5392219	0.74654716	0.0	False
1158	TNFSF13B	TNFSF13B	-0.10542172	0.21200001	0.15384615384615385	0.9426081854682872	0.0	-0.054521818	6.489	0.5957875	CD40	CD40	-0.39422652	0.0	0.0	0.4911963826382615	0.0	-0.30672497	CD34+	CD4+/CD45RO+ Memory	0.06880793824110538	0.0	1.1739753	0.74654716	0.0	False
1159	LTB	LTB	-2.0936017	0.8415385	0.46153846153846156	0.00813529921312012	0.05551702956824007	-0.7185593	6.489	0.5957875	CD40	CD40	-0.39422652	0.0	0.0	0.4911963826382615	0.0	-0.30672497	CD34+	CD4+/CD45RO+ Memory	0.8878034722902108	0.0	22.198324	0.74654716	0.0	False
1160	CD40LG	CD40LG	-0.29567283	0.0	0.0	0.7188766287465667	0.0	-0.24146324	6.489	0.5957875	CD53	CD53	-0.010966539	1.4211053	0.7368421052631579	0.7179728418059871	0.21234012149023337	-0.06745317	CD34+	CD4+/CD45RO+ Memory	0.0	0.999981817128165	1.5392219	14.480906	0.0	False
1161	ICAM4	ICAM4	-0.4810951	0.110846154	0.07692307692307693	0.7095796204087297	0.0	-0.19509476	6.489	0.5957875	ITGB2	ITGB2	-0.4049809	1.3431052	0.8421052631578947	0.1653910239509544	0.21099168692924578	-0.15408559	CD34+	CD4+/CD45RO+ Memory	0.027523355348057554	0.9999098347062467	1.2610252	12.169357	0.0	False
1162	S100A8	S100A8	-0.8700273	0.0	0.0	0.4284112725895819	0.0	-0.36308092	6.489	0.5957875	ITGB2	ITGB2	-0.4049809	1.3431052	0.8421052631578947	0.1653910239509544	0.21099168692924578	-0.15408559	CD34+	CD4+/CD45RO+ Memory	0.0	0.9999098347062467	1.0063224	12.169357	0.0	False
1163	S100A9	S100A9	-2.266842	0.07407693	0.07692307692307693	0.04492076622063624	0.0	-0.6383477	6.489	0.5957875	ITGB2	ITGB2	-0.4049809	1.3431052	0.8421052631578947	0.1653910239509544	0.21099168692924578	-0.15408559	CD34+	CD4+/CD45RO+ Memory	0.018938409808037605	0.9999098347062467	3.6253204	12.169357	0.0	False
1164	SPON2	SPON2	-0.07109308	0.20523077	0.15384615384615385	0.6512492478063862	0.0	0.12816402	6.489	0.5957875	ITGB2	ITGB2	-0.4049809	1.3431052	0.8421052631578947	0.1653910239509544	0.21099168692924578	-0.15408559	CD34+	CD4+/CD45RO+ Memory	0.06504378318513321	0.9999098347062467	2.510991	12.169357	0.0	False
1165	ICAM4	ICAM4	-0.4810951	0.110846154	0.07692307692307693	0.7095796204087297	0.0	-0.19509476	6.489	0.5957875	ITGA4	ITGA4	-0.011941254	0.38194737	0.2631578947368421	0.8929472397811964	0.021844659636802776	0.0331879	CD34+	CD4+/CD45RO+ Memory	0.027523355348057554	0.16083657464666784	1.2610252	3.9564362	0.0	False
1166	SPON2	SPON2	-0.07109308	0.20523077	0.15384615384615385	0.6512492478063862	0.0	0.12816402	6.489	0.5957875	ITGA4	ITGA4	-0.011941254	0.38194737	0.2631578947368421	0.8929472397811964	0.021844659636802776	0.0331879	CD34+	CD4+/CD45RO+ Memory	0.06504378318513321	0.16083657464666784	2.510991	3.9564362	0.0	False
1167	TNFSF13B	TNFSF13B	-0.10542172	0.21200001	0.15384615384615385	0.9426081854682872	0.0	-0.054521818	6.489	0.5957875	TNFRSF13B	TNFRSF13B	-0.4600984	0.0	0.0	0.540592327422531	0.0	-0.28712603	CD34+	CD4+/CD45RO+ Memory	0.06880793824110538	0.0	1.1739753	1.0129135	0.0	False
1168	TNFSF13B	TNFSF13B	-0.10542172	0.21200001	0.15384615384615385	0.9426081854682872	0.0	-0.054521818	6.489	0.5957875	HLA-DPB1	HLA-DPB1	-4.278796	0.28778946	0.15789473684210525	2.4035282991438816e-07	0.0	-1.2888271	CD34+	CD4+/CD45RO+ Memory	0.06880793824110538	0.07283610680290925	1.1739753	15.027288	0.0	False
1169	TNFSF13B	TNFSF13B	-0.10542172	0.21200001	0.15384615384615385	0.9426081854682872	0.0	-0.054521818	6.489	0.5957875	TNFRSF17	TNFRSF17	-0.69463885	0.0	0.0	0.6940421250121536	0.0	-0.22234245	CD34+	CD4+/CD45RO+ Memory	0.06880793824110538	0.0	1.1739753	1.3525252	0.0	False
1170	MIF	MIF	0.4285332	1.2953846	0.7692307692307693	0.09294823284407454	0.2479966147243115	0.48568186	6.489	0.5957875	CD74	CD74_CXCR4	-3.2511709	1.680579	0.7894736842105263	1.0723249162756511e-07	0.25414163191918177	-1.3114864	CD34+	CD4+/CD45RO+ Memory	0.9992142978477149	0.9999999681324968	10.280284	27.658499	0.2631578947368421	True
1171	TIMP1	TIMP1	-1.7353225	0.40869233	0.3076923076923077	0.008826215343583247	0.04249499427523506	-0.7156283	6.489	0.5957875	CD63	CD63	-1.3192343	0.31957895	0.21052631578947367	0.004603133948511321	0.0	-0.6791784	CD34+	CD4+/CD45RO+ Memory	0.26068012058625945	0.09708416535936776	8.21389	9.10228	0.21052631578947367	True
1172	GNAI2	GNAI2	-0.93541634	0.18353847	0.15384615384615385	0.08923834845326864	0.0	-0.5171491	6.489	0.5957875	S1PR5	S1PR5	-0.24279614	0.0	0.0	0.7430530886191618	0.0	-0.20627405	CD34+	CD4+/CD45RO+ Memory	0.054051313877817024	0.0	4.66732	1.2802234	0.0	False
1173	GNAI2	GNAI2	-0.93541634	0.18353847	0.15384615384615385	0.08923834845326864	0.0	-0.5171491	6.489	0.5957875	S1PR4	S1PR4	0.17948318	0.9784211	0.5789473684210527	0.41117204122106	0.16603097869047095	0.20094676	CD34+	CD4+/CD45RO+ Memory	0.054051313877817024	0.9742987345979339	4.66732	9.375141	0.0	False
1174	C1QA	C1QA	-1.864391	0.0	0.0	0.3222271366488636	0.0	-0.4119344	6.489	0.5957875	CD33	CD33	-1.0469466	0.0	0.0	0.0647935802063691	0.0	-0.5438024	CD34+	CD4+/CD45RO+ Memory	0.0	0.0	2.0300746	1.3432741	0.0	False
1175	C1QB	C1QB	-1.0797653	0.0	0.0	0.6398212569613579	0.0	-0.2669287	6.489	0.5957875	CD33	CD33	-1.0469466	0.0	0.0	0.0647935802063691	0.0	-0.5438024	CD34+	CD4+/CD45RO+ Memory	0.0	0.0	0.8700664	1.3432741	0.0	False
1176	HLA-DRA	HLA-DRA	-4.3847003	0.22509676	0.0967741935483871	4.214728973667516e-12	0.0	-1.3765483	6.489	0.5957875	CD4	CD4	0.60481703	0.61284214	0.42105263157894735	0.08261983910407747	0.05087455879334697	0.5796823	CD56+ NK	CD4+/CD45RO+ Memory	0.014703751691786724	0.5583197405921209	17.527489	2.4380064	0.0	False
1177	HLA-DQA2	HLA-DQA2	-2.9166355	0.117870964	0.06451612903225806	6.260898268175955e-08	0.0	-1.0082278	6.489	0.5957875	CD4	CD4	0.60481703	0.61284214	0.42105263157894735	0.08261983910407747	0.05087455879334697	0.5796823	CD56+ NK	CD4+/CD45RO+ Memory	0.0024867406109451364	0.5583197405921209	7.4193964	2.4380064	0.0	False
1178	HLA-DQA1	HLA-DQA1	-3.7288918	0.11245161	0.06451612903225806	7.2493378896619086e-09	0.0	-1.064412	6.489	0.5957875	CD4	CD4	0.60481703	0.61284214	0.42105263157894735	0.08261983910407747	0.05087455879334697	0.5796823	CD56+ NK	CD4+/CD45RO+ Memory	0.0022512525543536763	0.5583197405921209	9.060017	2.4380064	0.0	False
1179	HLA-DRB1	HLA-DRB1	-4.013947	0.54993546	0.3225806451612903	5.51568796716517e-12	0.05241562686304706	-1.3602448	6.489	0.5957875	CD4	CD4	0.60481703	0.61284214	0.42105263157894735	0.08261983910407747	0.05087455879334697	0.5796823	CD56+ NK	CD4+/CD45RO+ Memory	0.39470169252922355	0.5583197405921209	17.608295	2.4380064	0.3225806451612903	True
1180	HLA-DQB1	HLA-DQB1	-2.6248589	0.24651614	0.12903225806451613	2.636823011505584e-07	0.0	-0.947235	6.489	0.5957875	CD4	CD4	0.60481703	0.61284214	0.42105263157894735	0.08261983910407747	0.05087455879334697	0.5796823	CD56+ NK	CD4+/CD45RO+ Memory	0.020085863262005104	0.5583197405921209	8.894551	2.4380064	0.0	False
1181	HLA-DPB1	HLA-DPB1	-3.863885	0.4276774	0.22580645161290322	2.2684428496419513e-10	0.0	-1.2095951	6.489	0.5957875	CD4	CD4	0.60481703	0.61284214	0.42105263157894735	0.08261983910407747	0.05087455879334697	0.5796823	CD56+ NK	CD4+/CD45RO+ Memory	0.16199780084130605	0.5583197405921209	15.027288	2.4380064	0.22580645161290322	True
1182	HLA-DPA1	HLA-DPA1	-3.8244956	0.45461285	0.25806451612903225	1.0719097781284577e-10	0.02860610360027862	-1.2534908	6.489	0.5957875	CD4	CD4	0.60481703	0.61284214	0.42105263157894735	0.08261983910407747	0.05087455879334697	0.5796823	CD56+ NK	CD4+/CD45RO+ Memory	0.20388343592596903	0.5583197405921209	15.136278	2.4380064	0.25806451612903225	True
1183	HLA-DMA	HLA-DMA	-2.084528	0.25174192	0.16129032258064516	1.433479773657231e-05	0.0	-0.81025976	6.489	0.5957875	CD4	CD4	0.60481703	0.61284214	0.42105263157894735	0.08261983910407747	0.05087455879334697	0.5796823	CD56+ NK	CD4+/CD45RO+ Memory	0.021627586442075988	0.5583197405921209	7.3444376	2.4380064	0.0	False
1184	HLA-DMB	HLA-DMB	-1.761682	0.11364516	0.06451612903225806	0.00012309034433002737	0.0	-0.73741686	6.489	0.5957875	CD4	CD4	0.60481703	0.61284214	0.42105263157894735	0.08261983910407747	0.05087455879334697	0.5796823	CD56+ NK	CD4+/CD45RO+ Memory	0.0023013087015201763	0.5583197405921209	4.388339	2.4380064	0.0	False
1185	HLA-DRB5	HLA-DRB5	-3.4867773	0.32787097	0.1935483870967742	1.2103382944058604e-11	0.0	-1.3308319	6.489	0.5957875	CD4	CD4	0.60481703	0.61284214	0.42105263157894735	0.08261983910407747	0.05087455879334697	0.5796823	CD56+ NK	CD4+/CD45RO+ Memory	0.05781297790515312	0.5583197405921209	13.273344	2.4380064	0.0	False
1186	IL16	IL16	0.29954815	0.5117742	0.2903225806451613	0.5878624625970292	0.05569040110390487	0.14028238	6.489	0.5957875	CD4	CD4	0.60481703	0.61284214	0.42105263157894735	0.08261983910407747	0.05087455879334697	0.5796823	CD56+ NK	CD4+/CD45RO+ Memory	0.3115106823535061	0.5583197405921209	4.1250343	2.4380064	0.2903225806451613	True
1187	HLA-DRA	HLA-DRA	-4.3847003	0.22509676	0.0967741935483871	4.214728973667516e-12	0.0	-1.3765483	6.489	0.5957875	LAG3	LAG3	0.010511994	0.07573684	0.05263157894736842	0.9335406319690989	0.0	0.036205642	CD56+ NK	CD4+/CD45RO+ Memory	0.014703751691786724	0.006211761350715383	17.527489	0.86704636	0.0	False
1188	HLA-DQA2	HLA-DQA2	-2.9166355	0.117870964	0.06451612903225806	6.260898268175955e-08	0.0	-1.0082278	6.489	0.5957875	LAG3	LAG3	0.010511994	0.07573684	0.05263157894736842	0.9335406319690989	0.0	0.036205642	CD56+ NK	CD4+/CD45RO+ Memory	0.0024867406109451364	0.006211761350715383	7.4193964	0.86704636	0.0	False
1189	HLA-DQA1	HLA-DQA1	-3.7288918	0.11245161	0.06451612903225806	7.2493378896619086e-09	0.0	-1.064412	6.489	0.5957875	LAG3	LAG3	0.010511994	0.07573684	0.05263157894736842	0.9335406319690989	0.0	0.036205642	CD56+ NK	CD4+/CD45RO+ Memory	0.0022512525543536763	0.006211761350715383	9.060017	0.86704636	0.0	False
1190	HLA-DRB1	HLA-DRB1	-4.013947	0.54993546	0.3225806451612903	5.51568796716517e-12	0.05241562686304706	-1.3602448	6.489	0.5957875	LAG3	LAG3	0.010511994	0.07573684	0.05263157894736842	0.9335406319690989	0.0	0.036205642	CD56+ NK	CD4+/CD45RO+ Memory	0.39470169252922355	0.006211761350715383	17.608295	0.86704636	0.0	False
1191	HLA-DQB1	HLA-DQB1	-2.6248589	0.24651614	0.12903225806451613	2.636823011505584e-07	0.0	-0.947235	6.489	0.5957875	LAG3	LAG3	0.010511994	0.07573684	0.05263157894736842	0.9335406319690989	0.0	0.036205642	CD56+ NK	CD4+/CD45RO+ Memory	0.020085863262005104	0.006211761350715383	8.894551	0.86704636	0.0	False
1192	HLA-DPB1	HLA-DPB1	-3.863885	0.4276774	0.22580645161290322	2.2684428496419513e-10	0.0	-1.2095951	6.489	0.5957875	LAG3	LAG3	0.010511994	0.07573684	0.05263157894736842	0.9335406319690989	0.0	0.036205642	CD56+ NK	CD4+/CD45RO+ Memory	0.16199780084130605	0.006211761350715383	15.027288	0.86704636	0.0	False
1193	HLA-DPA1	HLA-DPA1	-3.8244956	0.45461285	0.25806451612903225	1.0719097781284577e-10	0.02860610360027862	-1.2534908	6.489	0.5957875	LAG3	LAG3	0.010511994	0.07573684	0.05263157894736842	0.9335406319690989	0.0	0.036205642	CD56+ NK	CD4+/CD45RO+ Memory	0.20388343592596903	0.006211761350715383	15.136278	0.86704636	0.0	False
1194	HLA-DRB5	HLA-DRB5	-3.4867773	0.32787097	0.1935483870967742	1.2103382944058604e-11	0.0	-1.3308319	6.489	0.5957875	LAG3	LAG3	0.010511994	0.07573684	0.05263157894736842	0.9335406319690989	0.0	0.036205642	CD56+ NK	CD4+/CD45RO+ Memory	0.05781297790515312	0.006211761350715383	13.273344	0.86704636	0.0	False
1195	LGALS3	LGALS3	-1.6882176	0.09996774	0.06451612903225806	5.85912565840605e-05	0.0	-0.7714476	6.489	0.5957875	LAG3	LAG3	0.010511994	0.07573684	0.05263157894736842	0.9335406319690989	0.0	0.036205642	CD56+ NK	CD4+/CD45RO+ Memory	0.001783784936392769	0.006211761350715383	4.770398	0.86704636	0.0	False
1196	ANXA1	ANXA1	0.47584295	1.4673226	0.6774193548387096	0.05652089808407055	0.21492141647754964	0.31807297	6.489	0.5957875	FPR1	FPR1	-0.44315022	0.0	0.0	0.5050576887427436	0.0	-0.3029393	CD56+ NK	CD4+/CD45RO+ Memory	0.9999998547687244	0.0	11.755939	0.66589344	0.0	False
1197	GNAI2	GNAI2	-0.36696744	0.37303224	0.22580645161290322	0.1849919473097955	0.0	-0.27771857	6.489	0.5957875	FPR1	FPR1	-0.44315022	0.0	0.0	0.5050576887427436	0.0	-0.3029393	CD56+ NK	CD4+/CD45RO+ Memory	0.09548149899594888	0.0	4.66732	0.66589344	0.0	False
1198	LCK	LCK	0.7506505	1.036871	0.5161290322580645	0.011236907996171514	0.18974418979162827	0.5487251	6.489	0.5957875	CD8A	CD8A_CD8B	-0.5136287	0.0	0.0	0.4911963826382615	0.0	-0.30375665	CD56+ NK	CD4+/CD45RO+ Memory	0.9953028219764197	0.0	8.552524	2.1620398	0.0	False
1199	CD40LG	CD40LG	-0.030732453	0.09067742	0.06451612903225806	0.9449513872457596	0.0	0.0069353115	6.489	0.5957875	CD40	CD40	-0.39422652	0.0	0.0	0.4911963826382615	0.0	-0.30672497	CD56+ NK	CD4+/CD45RO+ Memory	0.001495238998438606	0.0	1.5392219	0.74654716	0.0	False
1200	TNFSF13B	TNFSF13B	-0.70705533	0.0	0.0	0.11474896109753685	0.0	-0.42702028	6.489	0.5957875	CD40	CD40	-0.39422652	0.0	0.0	0.4911963826382615	0.0	-0.30672497	CD56+ NK	CD4+/CD45RO+ Memory	0.0	0.0	1.1739753	0.74654716	0.0	False
1201	LTB	LTB	-0.37425637	1.7996452	0.6774193548387096	0.6980597604998834	0.26768377722643605	-0.07992294	6.489	0.5957875	CD40	CD40	-0.39422652	0.0	0.0	0.4911963826382615	0.0	-0.30672497	CD56+ NK	CD4+/CD45RO+ Memory	0.999999999999302	0.0	22.198324	0.74654716	0.0	False
1202	CD40LG	CD40LG	-0.030732453	0.09067742	0.06451612903225806	0.9449513872457596	0.0	0.0069353115	6.489	0.5957875	CD53	CD53	-0.010966539	1.4211053	0.7368421052631579	0.7179728418059871	0.21234012149023337	-0.06745317	CD56+ NK	CD4+/CD45RO+ Memory	0.001495238998438606	0.999981817128165	1.5392219	14.480906	0.0	False
1203	ICAM4	ICAM4	-0.8211768	0.0	0.0	0.19512742299495733	0.0	-0.37399602	6.489	0.5957875	ITGB2	ITGB2	-0.4049809	1.3431052	0.8421052631578947	0.1653910239509544	0.21099168692924578	-0.15408559	CD56+ NK	CD4+/CD45RO+ Memory	0.0	0.9999098347062467	1.2610252	12.169357	0.0	False
1204	S100A8	S100A8	-0.7427792	0.04616129	0.03225806451612903	0.34775006325414526	0.0	-0.29099062	6.489	0.5957875	ITGB2	ITGB2	-0.4049809	1.3431052	0.8421052631578947	0.1653910239509544	0.21099168692924578	-0.15408559	CD56+ NK	CD4+/CD45RO+ Memory	0.0006176849278148616	0.9999098347062467	1.0063224	12.169357	0.0	False
1205	S100A9	S100A9	-2.4681625	0.0	0.0	0.0002956108632728008	0.0	-0.7010439	6.489	0.5957875	ITGB2	ITGB2	-0.4049809	1.3431052	0.8421052631578947	0.1653910239509544	0.21099168692924578	-0.15408559	CD56+ NK	CD4+/CD45RO+ Memory	0.0	0.9999098347062467	3.6253204	12.169357	0.0	False
1206	SPON2	SPON2	2.8781862	1.6563227	0.7096774193548387	8.126648394772785e-11	0.2710548613325324	2.9503126	6.489	0.5957875	ITGB2	ITGB2	-0.4049809	1.3431052	0.8421052631578947	0.1653910239509544	0.21099168692924578	-0.15408559	CD56+ NK	CD4+/CD45RO+ Memory	0.9999999997830865	0.9999098347062467	2.510991	12.169357	0.7096774193548387	True
1207	ICAM4	ICAM4	-0.8211768	0.0	0.0	0.19512742299495733	0.0	-0.37399602	6.489	0.5957875	ITGA4	ITGA4	-0.011941254	0.38194737	0.2631578947368421	0.8929472397811964	0.021844659636802776	0.0331879	CD56+ NK	CD4+/CD45RO+ Memory	0.0	0.16083657464666784	1.2610252	3.9564362	0.0	False
1208	SPON2	SPON2	2.8781862	1.6563227	0.7096774193548387	8.126648394772785e-11	0.2710548613325324	2.9503126	6.489	0.5957875	ITGA4	ITGA4	-0.011941254	0.38194737	0.2631578947368421	0.8929472397811964	0.021844659636802776	0.0331879	CD56+ NK	CD4+/CD45RO+ Memory	0.9999999997830865	0.16083657464666784	2.510991	3.9564362	0.2631578947368421	True
1209	TNFSF13B	TNFSF13B	-0.70705533	0.0	0.0	0.11474896109753685	0.0	-0.42702028	6.489	0.5957875	TNFRSF13B	TNFRSF13B	-0.4600984	0.0	0.0	0.540592327422531	0.0	-0.28712603	CD56+ NK	CD4+/CD45RO+ Memory	0.0	0.0	1.1739753	1.0129135	0.0	False
1210	TNFSF13B	TNFSF13B	-0.70705533	0.0	0.0	0.11474896109753685	0.0	-0.42702028	6.489	0.5957875	HLA-DPB1	HLA-DPB1	-4.278796	0.28778946	0.15789473684210525	2.4035282991438816e-07	0.0	-1.2888271	CD56+ NK	CD4+/CD45RO+ Memory	0.0	0.07283610680290925	1.1739753	15.027288	0.0	False
1211	TNFSF13B	TNFSF13B	-0.70705533	0.0	0.0	0.11474896109753685	0.0	-0.42702028	6.489	0.5957875	TNFRSF17	TNFRSF17	-0.69463885	0.0	0.0	0.6940421250121536	0.0	-0.22234245	CD56+ NK	CD4+/CD45RO+ Memory	0.0	0.0	1.1739753	1.3525252	0.0	False
1212	MIF	MIF	0.32914507	1.0328065	0.5483870967741935	0.19247864361204425	0.1852943502290751	0.18840271	6.489	0.5957875	CD74	CD74_CXCR4	-3.2511709	1.680579	0.7894736842105263	1.0723249162756511e-07	0.25414163191918177	-1.3114864	CD56+ NK	CD4+/CD45RO+ Memory	0.9949654899402122	0.9999999681324968	10.280284	27.658499	0.2631578947368421	True
1213	TIMP1	TIMP1	-1.3377492	0.511129	0.2903225806451613	0.0007462527480665309	0.052377102916951634	-0.62570083	6.489	0.5957875	CD63	CD63	-1.3192343	0.31957895	0.21052631578947367	0.004603133948511321	0.0	-0.6791784	CD56+ NK	CD4+/CD45RO+ Memory	0.3101701768523372	0.09708416535936776	8.21389	9.10228	0.21052631578947367	True
1214	GNAI2	GNAI2	-0.36696744	0.37303224	0.22580645161290322	0.1849919473097955	0.0	-0.27771857	6.489	0.5957875	S1PR5	S1PR5	-0.24279614	0.0	0.0	0.7430530886191618	0.0	-0.20627405	CD56+ NK	CD4+/CD45RO+ Memory	0.09548149899594888	0.0	4.66732	1.2802234	0.0	False
1215	GNAI2	GNAI2	-0.36696744	0.37303224	0.22580645161290322	0.1849919473097955	0.0	-0.27771857	6.489	0.5957875	S1PR4	S1PR4	0.17948318	0.9784211	0.5789473684210527	0.41117204122106	0.16603097869047095	0.20094676	CD56+ NK	CD4+/CD45RO+ Memory	0.09548149899594888	0.9742987345979339	4.66732	9.375141	0.22580645161290322	True
1216	C1QA	C1QA	-1.8922762	0.0	0.0	0.12137256850127932	0.0	-0.41193458	6.489	0.5957875	CD33	CD33	-1.0469466	0.0	0.0	0.0647935802063691	0.0	-0.5438024	CD56+ NK	CD4+/CD45RO+ Memory	0.0	0.0	2.0300746	1.3432741	0.0	False
1217	C1QB	C1QB	-1.1000739	0.0	0.0	0.46400223479917024	0.0	-0.2669287	6.489	0.5957875	CD33	CD33	-1.0469466	0.0	0.0	0.0647935802063691	0.0	-0.5438024	CD56+ NK	CD4+/CD45RO+ Memory	0.0	0.0	0.8700664	1.3432741	0.0	False
1218	HLA-DRA	HLA-DRA	2.2577872	4.537684	0.9958333333333333	7.628582353763371e-74	0.737392138462227	0.86794716	6.489	0.5957875	CD4	CD4	0.60481703	0.61284214	0.42105263157894735	0.08261983910407747	0.05087455879334697	0.5796823	Dendritic	CD4+/CD45RO+ Memory	1.0	0.5583197405921209	17.527489	2.4380064	0.42105263157894735	True
1219	HLA-DQA2	HLA-DQA2	2.2382028	2.72458	0.9416666666666667	3.059884291255836e-66	0.4574183268460502	0.9121839	6.489	0.5957875	CD4	CD4	0.60481703	0.61284214	0.42105263157894735	0.08261983910407747	0.05087455879334697	0.5796823	Dendritic	CD4+/CD45RO+ Memory	1.0	0.5583197405921209	7.4193964	2.4380064	0.42105263157894735	True
1220	HLA-DQA1	HLA-DQA1	2.5941813	3.2726507	0.95	3.832372604751164e-70	0.5525986362743535	0.9296681	6.489	0.5957875	CD4	CD4	0.60481703	0.61284214	0.42105263157894735	0.08261983910407747	0.05087455879334697	0.5796823	Dendritic	CD4+/CD45RO+ Memory	1.0	0.5583197405921209	9.060017	2.4380064	0.42105263157894735	True
1221	HLA-DRB1	HLA-DRB1	2.0578656	4.2171783	1.0	1.551710696939292e-73	0.6755470868805553	0.84578	6.489	0.5957875	CD4	CD4	0.60481703	0.61284214	0.42105263157894735	0.08261983910407747	0.05087455879334697	0.5796823	Dendritic	CD4+/CD45RO+ Memory	1.0	0.5583197405921209	17.608295	2.4380064	0.42105263157894735	True
1222	HLA-DQB1	HLA-DQB1	2.2658262	2.768654	0.9208333333333333	5.9497860888130895e-61	0.46176222326046834	0.8760236	6.489	0.5957875	CD4	CD4	0.60481703	0.61284214	0.42105263157894735	0.08261983910407747	0.05087455879334697	0.5796823	Dendritic	CD4+/CD45RO+ Memory	1.0	0.5583197405921209	8.894551	2.4380064	0.42105263157894735	True
1223	HLA-DPB1	HLA-DPB1	2.2892115	4.1221046	1.0	1.5188198825000742e-72	0.6667052051564549	0.8829119	6.489	0.5957875	CD4	CD4	0.60481703	0.61284214	0.42105263157894735	0.08261983910407747	0.05087455879334697	0.5796823	Dendritic	CD4+/CD45RO+ Memory	1.0	0.5583197405921209	15.027288	2.4380064	0.42105263157894735	True
1224	HLA-DPA1	HLA-DPA1	2.1195254	4.077455	0.9958333333333333	1.0158081102161436e-72	0.6472203117423119	0.8669294	6.489	0.5957875	CD4	CD4	0.60481703	0.61284214	0.42105263157894735	0.08261983910407747	0.05087455879334697	0.5796823	Dendritic	CD4+/CD45RO+ Memory	1.0	0.5583197405921209	15.136278	2.4380064	0.42105263157894735	True
1225	HLA-DMA	HLA-DMA	1.8322233	2.1838243	0.8666666666666667	2.2847441990038398e-49	0.3755393823209735	0.8023981	6.489	0.5957875	CD4	CD4	0.60481703	0.61284214	0.42105263157894735	0.08261983910407747	0.05087455879334697	0.5796823	Dendritic	CD4+/CD45RO+ Memory	1.0	0.5583197405921209	7.3444376	2.4380064	0.42105263157894735	True
1226	HLA-DMB	HLA-DMB	1.6944176	1.7572376	0.8333333333333334	8.316644903693065e-46	0.29758052832037285	0.81620497	6.489	0.5957875	CD4	CD4	0.60481703	0.61284214	0.42105263157894735	0.08261983910407747	0.05087455879334697	0.5796823	Dendritic	CD4+/CD45RO+ Memory	1.0	0.5583197405921209	4.388339	2.4380064	0.42105263157894735	True
1227	HLA-DRB5	HLA-DRB5	1.8861861	3.4981003	0.9958333333333333	7.74350093871839e-68	0.5613249576420303	0.8371592	6.489	0.5957875	CD4	CD4	0.60481703	0.61284214	0.42105263157894735	0.08261983910407747	0.05087455879334697	0.5796823	Dendritic	CD4+/CD45RO+ Memory	1.0	0.5583197405921209	13.273344	2.4380064	0.42105263157894735	True
1228	IL16	IL16	-0.21028417	0.36715418	0.25833333333333336	0.3702352349772765	0.04004854343292928	-0.068055496	6.489	0.5957875	CD4	CD4	0.60481703	0.61284214	0.42105263157894735	0.08261983910407747	0.05087455879334697	0.5796823	Dendritic	CD4+/CD45RO+ Memory	2.9487259790884295e-05	0.5583197405921209	4.1250343	2.4380064	0.25833333333333336	True
1229	HLA-DRA	HLA-DRA	2.2577872	4.537684	0.9958333333333333	7.628582353763371e-74	0.737392138462227	0.86794716	6.489	0.5957875	LAG3	LAG3	0.010511994	0.07573684	0.05263157894736842	0.9335406319690989	0.0	0.036205642	Dendritic	CD4+/CD45RO+ Memory	1.0	0.006211761350715383	17.527489	0.86704636	0.0	False
1230	HLA-DQA2	HLA-DQA2	2.2382028	2.72458	0.9416666666666667	3.059884291255836e-66	0.4574183268460502	0.9121839	6.489	0.5957875	LAG3	LAG3	0.010511994	0.07573684	0.05263157894736842	0.9335406319690989	0.0	0.036205642	Dendritic	CD4+/CD45RO+ Memory	1.0	0.006211761350715383	7.4193964	0.86704636	0.0	False
1231	HLA-DQA1	HLA-DQA1	2.5941813	3.2726507	0.95	3.832372604751164e-70	0.5525986362743535	0.9296681	6.489	0.5957875	LAG3	LAG3	0.010511994	0.07573684	0.05263157894736842	0.9335406319690989	0.0	0.036205642	Dendritic	CD4+/CD45RO+ Memory	1.0	0.006211761350715383	9.060017	0.86704636	0.0	False
1232	HLA-DRB1	HLA-DRB1	2.0578656	4.2171783	1.0	1.551710696939292e-73	0.6755470868805553	0.84578	6.489	0.5957875	LAG3	LAG3	0.010511994	0.07573684	0.05263157894736842	0.9335406319690989	0.0	0.036205642	Dendritic	CD4+/CD45RO+ Memory	1.0	0.006211761350715383	17.608295	0.86704636	0.0	False
1233	HLA-DQB1	HLA-DQB1	2.2658262	2.768654	0.9208333333333333	5.9497860888130895e-61	0.46176222326046834	0.8760236	6.489	0.5957875	LAG3	LAG3	0.010511994	0.07573684	0.05263157894736842	0.9335406319690989	0.0	0.036205642	Dendritic	CD4+/CD45RO+ Memory	1.0	0.006211761350715383	8.894551	0.86704636	0.0	False
1234	HLA-DPB1	HLA-DPB1	2.2892115	4.1221046	1.0	1.5188198825000742e-72	0.6667052051564549	0.8829119	6.489	0.5957875	LAG3	LAG3	0.010511994	0.07573684	0.05263157894736842	0.9335406319690989	0.0	0.036205642	Dendritic	CD4+/CD45RO+ Memory	1.0	0.006211761350715383	15.027288	0.86704636	0.0	False
1235	HLA-DPA1	HLA-DPA1	2.1195254	4.077455	0.9958333333333333	1.0158081102161436e-72	0.6472203117423119	0.8669294	6.489	0.5957875	LAG3	LAG3	0.010511994	0.07573684	0.05263157894736842	0.9335406319690989	0.0	0.036205642	Dendritic	CD4+/CD45RO+ Memory	1.0	0.006211761350715383	15.136278	0.86704636	0.0	False
1236	HLA-DRB5	HLA-DRB5	1.8861861	3.4981003	0.9958333333333333	7.74350093871839e-68	0.5613249576420303	0.8371592	6.489	0.5957875	LAG3	LAG3	0.010511994	0.07573684	0.05263157894736842	0.9335406319690989	0.0	0.036205642	Dendritic	CD4+/CD45RO+ Memory	1.0	0.006211761350715383	13.273344	0.86704636	0.0	False
1237	LGALS3	LGALS3	0.56622374	1.2049205	0.6666666666666666	9.65433595590899e-11	0.18217368440264808	0.36184305	6.489	0.5957875	LAG3	LAG3	0.010511994	0.07573684	0.05263157894736842	0.9335406319690989	0.0	0.036205642	Dendritic	CD4+/CD45RO+ Memory	1.0	0.006211761350715383	4.770398	0.86704636	0.0	False
1238	ANXA1	ANXA1	0.53393507	1.4542791	0.7375	6.142933852278145e-08	0.2055497799744408	0.30567476	6.489	0.5957875	FPR1	FPR1	-0.44315022	0.0	0.0	0.5050576887427436	0.0	-0.3029393	Dendritic	CD4+/CD45RO+ Memory	1.0	0.0	11.755939	0.66589344	0.0	False
1239	GNAI2	GNAI2	0.33170164	0.7704043	0.5083333333333333	0.0002373962645130679	0.13506511346027777	0.22437172	6.489	0.5957875	FPR1	FPR1	-0.44315022	0.0	0.0	0.5050576887427436	0.0	-0.3029393	Dendritic	CD4+/CD45RO+ Memory	0.9925815228089819	0.0	4.66732	0.66589344	0.0	False
1240	LCK	LCK	-1.335245	0.16955	0.11666666666666667	1.6558864221031754e-11	0.0	-0.43645987	6.489	0.5957875	CD8A	CD8A_CD8B	-0.5136287	0.0	0.0	0.4911963826382615	0.0	-0.30375665	Dendritic	CD4+/CD45RO+ Memory	3.5076514099294997e-13	0.0	8.552524	2.1620398	0.0	False
1241	CD40LG	CD40LG	-0.36792558	0.0120416675	0.008333333333333333	0.1063394300162279	0.0	-0.2084764	6.489	0.5957875	CD40	CD40	-0.39422652	0.0	0.0	0.4911963826382615	0.0	-0.30672497	Dendritic	CD4+/CD45RO+ Memory	1.511302291082764e-22	0.0	1.5392219	0.74654716	0.0	False
1242	TNFSF13B	TNFSF13B	0.53698057	0.4223292	0.2875	5.6320902755641125e-05	0.045365234932875004	0.31504148	6.489	0.5957875	CD40	CD40	-0.39422652	0.0	0.0	0.4911963826382615	0.0	-0.30672497	Dendritic	CD4+/CD45RO+ Memory	0.0008624651791205049	0.0	1.1739753	0.74654716	0.0	False
1243	LTB	LTB	-2.1720328	0.97157496	0.4875	3.558549900600003e-33	0.06496571396353978	-0.63188195	6.489	0.5957875	CD40	CD40	-0.39422652	0.0	0.0	0.4911963826382615	0.0	-0.30672497	Dendritic	CD4+/CD45RO+ Memory	0.9999999922379832	0.0	22.198324	0.74654716	0.0	False
1244	CD40LG	CD40LG	-0.36792558	0.0120416675	0.008333333333333333	0.1063394300162279	0.0	-0.2084764	6.489	0.5957875	CD53	CD53	-0.010966539	1.4211053	0.7368421052631579	0.7179728418059871	0.21234012149023337	-0.06745317	Dendritic	CD4+/CD45RO+ Memory	1.511302291082764e-22	0.999981817128165	1.5392219	14.480906	0.0	False
1245	ICAM4	ICAM4	-0.29680377	0.18543336	0.11666666666666667	0.5490880671073899	0.0	-0.07471408	6.489	0.5957875	ITGB2	ITGB2	-0.4049809	1.3431052	0.8421052631578947	0.1653910239509544	0.21099168692924578	-0.15408559	Dendritic	CD4+/CD45RO+ Memory	2.180566905974647e-12	0.9999098347062467	1.2610252	12.169357	0.0	False
1246	S100A8	S100A8	0.59848803	0.37653744	0.20416666666666666	0.010159287396475538	0.0	0.22496074	6.489	0.5957875	ITGB2	ITGB2	-0.4049809	1.3431052	0.8421052631578947	0.1653910239509544	0.21099168692924578	-0.15408559	Dendritic	CD4+/CD45RO+ Memory	5.5155261339659416e-05	0.9999098347062467	1.0063224	12.169357	0.20416666666666666	True
1247	S100A9	S100A9	1.1581439	1.320579	0.5833333333333334	1.113513209830139e-12	0.19460819162755055	0.41664618	6.489	0.5957875	ITGB2	ITGB2	-0.4049809	1.3431052	0.8421052631578947	0.1653910239509544	0.21099168692924578	-0.15408559	Dendritic	CD4+/CD45RO+ Memory	1.0	0.9999098347062467	3.6253204	12.169357	0.5833333333333334	True
1248	SPON2	SPON2	-0.61415666	0.052450005	0.0375	0.1929789632449942	0.0	-0.16897102	6.489	0.5957875	ITGB2	ITGB2	-0.4049809	1.3431052	0.8421052631578947	0.1653910239509544	0.21099168692924578	-0.15408559	Dendritic	CD4+/CD45RO+ Memory	6.949068353229702e-20	0.9999098347062467	2.510991	12.169357	0.0	False
1249	ICAM4	ICAM4	-0.29680377	0.18543336	0.11666666666666667	0.5490880671073899	0.0	-0.07471408	6.489	0.5957875	ITGA4	ITGA4	-0.011941254	0.38194737	0.2631578947368421	0.8929472397811964	0.021844659636802776	0.0331879	Dendritic	CD4+/CD45RO+ Memory	2.180566905974647e-12	0.16083657464666784	1.2610252	3.9564362	0.0	False
1250	SPON2	SPON2	-0.61415666	0.052450005	0.0375	0.1929789632449942	0.0	-0.16897102	6.489	0.5957875	ITGA4	ITGA4	-0.011941254	0.38194737	0.2631578947368421	0.8929472397811964	0.021844659636802776	0.0331879	Dendritic	CD4+/CD45RO+ Memory	6.949068353229702e-20	0.16083657464666784	2.510991	3.9564362	0.0	False
1251	TNFSF13B	TNFSF13B	0.53698057	0.4223292	0.2875	5.6320902755641125e-05	0.045365234932875004	0.31504148	6.489	0.5957875	TNFRSF13B	TNFRSF13B	-0.4600984	0.0	0.0	0.540592327422531	0.0	-0.28712603	Dendritic	CD4+/CD45RO+ Memory	0.0008624651791205049	0.0	1.1739753	1.0129135	0.0	False
1252	TNFSF13B	TNFSF13B	0.53698057	0.4223292	0.2875	5.6320902755641125e-05	0.045365234932875004	0.31504148	6.489	0.5957875	HLA-DPB1	HLA-DPB1	-4.278796	0.28778946	0.15789473684210525	2.4035282991438816e-07	0.0	-1.2888271	Dendritic	CD4+/CD45RO+ Memory	0.0008624651791205049	0.07283610680290925	1.1739753	15.027288	0.0	False
1253	TNFSF13B	TNFSF13B	0.53698057	0.4223292	0.2875	5.6320902755641125e-05	0.045365234932875004	0.31504148	6.489	0.5957875	TNFRSF17	TNFRSF17	-0.69463885	0.0	0.0	0.6940421250121536	0.0	-0.22234245	Dendritic	CD4+/CD45RO+ Memory	0.0008624651791205049	0.0	1.1739753	1.3525252	0.0	False
1254	MIF	MIF	-0.48486423	0.70390415	0.4708333333333333	0.00022805251839536187	0.053744800599173206	-0.18396597	6.489	0.5957875	CD74	CD74_CXCR4	-3.2511709	1.680579	0.7894736842105263	1.0723249162756511e-07	0.25414163191918177	-1.3114864	Dendritic	CD4+/CD45RO+ Memory	0.9149889829514922	0.9999999681324968	10.280284	27.658499	0.2631578947368421	True
1255	TIMP1	TIMP1	0.43699574	1.6372124	0.7916666666666666	3.3799373227441635e-11	0.28247804493306683	0.3628692	6.489	0.5957875	CD63	CD63	-1.3192343	0.31957895	0.21052631578947367	0.004603133948511321	0.0	-0.6791784	Dendritic	CD4+/CD45RO+ Memory	1.0	0.09708416535936776	8.21389	9.10228	0.21052631578947367	True
1256	GNAI2	GNAI2	0.33170164	0.7704043	0.5083333333333333	0.0002373962645130679	0.13506511346027777	0.22437172	6.489	0.5957875	S1PR5	S1PR5	-0.24279614	0.0	0.0	0.7430530886191618	0.0	-0.20627405	Dendritic	CD4+/CD45RO+ Memory	0.9925815228089819	0.0	4.66732	1.2802234	0.0	False
1257	GNAI2	GNAI2	0.33170164	0.7704043	0.5083333333333333	0.0002373962645130679	0.13506511346027777	0.22437172	6.489	0.5957875	S1PR4	S1PR4	0.17948318	0.9784211	0.5789473684210527	0.41117204122106	0.16603097869047095	0.20094676	Dendritic	CD4+/CD45RO+ Memory	0.9925815228089819	0.9742987345979339	4.66732	9.375141	0.5083333333333333	True
1258	C1QA	C1QA	-0.85718787	0.2521042	0.10833333333333334	0.08149858684263897	0.0	-0.15716432	6.489	0.5957875	CD33	CD33	-1.0469466	0.0	0.0	0.0647935802063691	0.0	-0.5438024	Dendritic	CD4+/CD45RO+ Memory	2.3420651413811458e-09	0.0	2.0300746	1.3432741	0.0	False
1259	C1QB	C1QB	-0.6742964	0.12012084	0.0625	0.6567722079625102	0.0	-0.08819024	6.489	0.5957875	CD33	CD33	-1.0469466	0.0	0.0	0.0647935802063691	0.0	-0.5438024	Dendritic	CD4+/CD45RO+ Memory	7.923997472305314e-16	0.0	0.8700664	1.3432741	0.0	False
1260	HLA-DRA	HLA-DRA	-4.079347	0.62527937	0.3235294117647059	7.335845800967662e-21	0.0549294969073924	-1.1682724	6.489	0.5957875	CD4	CD4	-0.5362345	0.06311111	0.037037037037037035	0.0473492593316353	0.0	-0.36651975	CD4+/CD25 T Reg	CD8+ Cytotoxic T	0.7286889188981318	1.1446020218141873e-05	17.527489	2.4380064	0.0	False
1261	HLA-DQA2	HLA-DQA2	-2.7673802	0.19695589	0.11764705882352941	5.189917757216876e-15	0.0	-0.94996464	6.489	0.5957875	CD4	CD4	-0.5362345	0.06311111	0.037037037037037035	0.0473492593316353	0.0	-0.36651975	CD4+/CD25 T Reg	CD8+ Cytotoxic T	0.00037178326702281433	1.1446020218141873e-05	7.4193964	2.4380064	0.0	False
1262	HLA-DQA1	HLA-DQA1	-3.4323611	0.25389707	0.16176470588235295	4.957196569997411e-16	0.0	-0.97516006	6.489	0.5957875	CD4	CD4	-0.5362345	0.06311111	0.037037037037037035	0.0473492593316353	0.0	-0.36651975	CD4+/CD25 T Reg	CD8+ Cytotoxic T	0.0022300343666484396	1.1446020218141873e-05	9.060017	2.4380064	0.0	False
1263	HLA-DRB1	HLA-DRB1	-3.038188	0.853603	0.38235294117647056	5.1209135908910605e-21	0.06700763122262769	-1.1775742	6.489	0.5957875	CD4	CD4	-0.5362345	0.06311111	0.037037037037037035	0.0473492593316353	0.0	-0.36651975	CD4+/CD25 T Reg	CD8+ Cytotoxic T	0.9968469717721203	1.1446020218141873e-05	17.608295	2.4380064	0.0	False
1264	HLA-DQB1	HLA-DQB1	-2.6096325	0.40177944	0.27941176470588236	1.2287301926134909e-12	0.047667208347273844	-0.83499503	6.489	0.5957875	CD4	CD4	-0.5362345	0.06311111	0.037037037037037035	0.0473492593316353	0.0	-0.36651975	CD4+/CD25 T Reg	CD8+ Cytotoxic T	0.07093271103341872	1.1446020218141873e-05	8.894551	2.4380064	0.0	False
1265	HLA-DPB1	HLA-DPB1	-3.8635974	0.4968235	0.25	2.951918993993391e-21	0.01115349071776817	-1.1704303	6.489	0.5957875	CD4	CD4	-0.5362345	0.06311111	0.037037037037037035	0.0473492593316353	0.0	-0.36651975	CD4+/CD25 T Reg	CD8+ Cytotoxic T	0.2791671232995886	1.1446020218141873e-05	15.027288	2.4380064	0.0	False
1266	HLA-DPA1	HLA-DPA1	-3.8492327	0.50217646	0.27941176470588236	2.005973471142304e-22	0.04841847926088989	-1.2256517	6.489	0.5957875	CD4	CD4	-0.5362345	0.06311111	0.037037037037037035	0.0473492593316353	0.0	-0.36651975	CD4+/CD25 T Reg	CD8+ Cytotoxic T	0.29613327011483215	1.1446020218141873e-05	15.136278	2.4380064	0.0	False
1267	HLA-DMA	HLA-DMA	-2.154699	0.24420589	0.16176470588235295	1.3977748986999182e-11	0.0	-0.81654984	6.489	0.5957875	CD4	CD4	-0.5362345	0.06311111	0.037037037037037035	0.0473492593316353	0.0	-0.36651975	CD4+/CD25 T Reg	CD8+ Cytotoxic T	0.001674535513676726	1.1446020218141873e-05	7.3444376	2.4380064	0.0	False
1268	HLA-DMB	HLA-DMB	-2.1165407	0.028941177	0.014705882352941176	8.133457002793197e-11	0.0	-0.81748414	6.489	0.5957875	CD4	CD4	-0.5362345	0.06311111	0.037037037037037035	0.0473492593316353	0.0	-0.36651975	CD4+/CD25 T Reg	CD8+ Cytotoxic T	4.009332241092719e-07	1.1446020218141873e-05	4.388339	2.4380064	0.0	False
1269	HLA-DRB5	HLA-DRB5	-2.486073	0.69292647	0.3382352941176471	3.8518504370686596e-18	0.05728925853730694	-1.0811851	6.489	0.5957875	CD4	CD4	-0.5362345	0.06311111	0.037037037037037035	0.0473492593316353	0.0	-0.36651975	CD4+/CD25 T Reg	CD8+ Cytotoxic T	0.8920906635902193	1.1446020218141873e-05	13.273344	2.4380064	0.0	False
1270	IL16	IL16	0.3659551	0.57272065	0.36764705882352944	0.16127617057079502	0.05140430094230637	0.228081	6.489	0.5957875	CD4	CD4	-0.5362345	0.06311111	0.037037037037037035	0.0473492593316353	0.0	-0.36651975	CD4+/CD25 T Reg	CD8+ Cytotoxic T	0.5478568937127718	1.1446020218141873e-05	4.1250343	2.4380064	0.0	False
1271	HLA-DRA	HLA-DRA	-4.079347	0.62527937	0.3235294117647059	7.335845800967662e-21	0.0549294969073924	-1.1682724	6.489	0.5957875	LAG3	LAG3	0.9256925	0.39950004	0.24074074074074073	0.00756098623942934	0.0	1.0670668	CD4+/CD25 T Reg	CD8+ Cytotoxic T	0.7286889188981318	0.06357122343363537	17.527489	0.86704636	0.24074074074074073	True
1272	HLA-DQA2	HLA-DQA2	-2.7673802	0.19695589	0.11764705882352941	5.189917757216876e-15	0.0	-0.94996464	6.489	0.5957875	LAG3	LAG3	0.9256925	0.39950004	0.24074074074074073	0.00756098623942934	0.0	1.0670668	CD4+/CD25 T Reg	CD8+ Cytotoxic T	0.00037178326702281433	0.06357122343363537	7.4193964	0.86704636	0.0	False
1273	HLA-DQA1	HLA-DQA1	-3.4323611	0.25389707	0.16176470588235295	4.957196569997411e-16	0.0	-0.97516006	6.489	0.5957875	LAG3	LAG3	0.9256925	0.39950004	0.24074074074074073	0.00756098623942934	0.0	1.0670668	CD4+/CD25 T Reg	CD8+ Cytotoxic T	0.0022300343666484396	0.06357122343363537	9.060017	0.86704636	0.0	False
1274	HLA-DRB1	HLA-DRB1	-3.038188	0.853603	0.38235294117647056	5.1209135908910605e-21	0.06700763122262769	-1.1775742	6.489	0.5957875	LAG3	LAG3	0.9256925	0.39950004	0.24074074074074073	0.00756098623942934	0.0	1.0670668	CD4+/CD25 T Reg	CD8+ Cytotoxic T	0.9968469717721203	0.06357122343363537	17.608295	0.86704636	0.24074074074074073	True
1275	HLA-DQB1	HLA-DQB1	-2.6096325	0.40177944	0.27941176470588236	1.2287301926134909e-12	0.047667208347273844	-0.83499503	6.489	0.5957875	LAG3	LAG3	0.9256925	0.39950004	0.24074074074074073	0.00756098623942934	0.0	1.0670668	CD4+/CD25 T Reg	CD8+ Cytotoxic T	0.07093271103341872	0.06357122343363537	8.894551	0.86704636	0.24074074074074073	True
1276	HLA-DPB1	HLA-DPB1	-3.8635974	0.4968235	0.25	2.951918993993391e-21	0.01115349071776817	-1.1704303	6.489	0.5957875	LAG3	LAG3	0.9256925	0.39950004	0.24074074074074073	0.00756098623942934	0.0	1.0670668	CD4+/CD25 T Reg	CD8+ Cytotoxic T	0.2791671232995886	0.06357122343363537	15.027288	0.86704636	0.24074074074074073	True
1277	HLA-DPA1	HLA-DPA1	-3.8492327	0.50217646	0.27941176470588236	2.005973471142304e-22	0.04841847926088989	-1.2256517	6.489	0.5957875	LAG3	LAG3	0.9256925	0.39950004	0.24074074074074073	0.00756098623942934	0.0	1.0670668	CD4+/CD25 T Reg	CD8+ Cytotoxic T	0.29613327011483215	0.06357122343363537	15.136278	0.86704636	0.24074074074074073	True
1278	HLA-DRB5	HLA-DRB5	-2.486073	0.69292647	0.3382352941176471	3.8518504370686596e-18	0.05728925853730694	-1.0811851	6.489	0.5957875	LAG3	LAG3	0.9256925	0.39950004	0.24074074074074073	0.00756098623942934	0.0	1.0670668	CD4+/CD25 T Reg	CD8+ Cytotoxic T	0.8920906635902193	0.06357122343363537	13.273344	0.86704636	0.24074074074074073	True
1279	LGALS3	LGALS3	-0.6407143	0.51305884	0.3088235294117647	0.0035655408334906596	0.050152181987488775	-0.34776267	6.489	0.5957875	LAG3	LAG3	0.9256925	0.39950004	0.24074074074074073	0.00756098623942934	0.0	1.0670668	CD4+/CD25 T Reg	CD8+ Cytotoxic T	0.3320033242753163	0.06357122343363537	4.770398	0.86704636	0.24074074074074073	True
1280	ANXA1	ANXA1	0.093734264	1.1364266	0.5882352941176471	0.7759203495825141	0.17663546528623197	0.0035489027	6.489	0.5957875	FPR1	FPR1	-0.28981113	0.053296294	0.037037037037037035	0.5032762698469928	0.0	-0.18446605	CD4+/CD25 T Reg	CD8+ Cytotoxic T	0.9999999585391705	8.027848616906519e-06	11.755939	0.66589344	0.0	False
1281	GNAI2	GNAI2	-0.10652959	0.5194706	0.3235294117647059	0.44808116143074883	0.050710818244206035	-0.09268982	6.489	0.5957875	FPR1	FPR1	-0.28981113	0.053296294	0.037037037037037035	0.5032762698469928	0.0	-0.18446605	CD4+/CD25 T Reg	CD8+ Cytotoxic T	0.35391114371649046	8.027848616906519e-06	4.66732	0.66589344	0.0	False
1282	LCK	LCK	1.5311964	1.6345147	0.8382352941176471	1.1254715572869188e-17	0.2728656257295575	1.2275844	6.489	0.5957875	CD8A	CD8A_CD8B	1.1148335	0.561074	0.3148148148148148	0.0023804270265115127	0.04712783291541802	0.85737985	CD4+/CD25 T Reg	CD8+ Cytotoxic T	1.0	0.41129998194455836	8.552524	2.1620398	0.3148148148148148	True
1283	CD40LG	CD40LG	0.79986435	0.37026474	0.23529411764705882	0.007620974729489125	0.0	0.7728271	6.489	0.5957875	CD40	CD40	-0.36166304	0.01925926	0.018518518518518517	0.3338626979035396	0.0	-0.2607965	CD4+/CD25 T Reg	CD8+ Cytotoxic T	0.03904721710237656	2.239635394369876e-06	1.5392219	0.74654716	0.0	False
1284	TNFSF13B	TNFSF13B	-0.67390937	0.020235294	0.014705882352941176	0.028317456909851036	0.0	-0.39146575	6.489	0.5957875	CD40	CD40	-0.36166304	0.01925926	0.018518518518518517	0.3338626979035396	0.0	-0.2607965	CD4+/CD25 T Reg	CD8+ Cytotoxic T	2.64003711978552e-07	2.239635394369876e-06	1.1739753	0.74654716	0.0	False
1285	LTB	LTB	1.0481224	2.9309998	0.8970588235294118	5.7759678872629534e-09	0.4937201558829133	0.6741942	6.489	0.5957875	CD40	CD40	-0.36166304	0.01925926	0.018518518518518517	0.3338626979035396	0.0	-0.2607965	CD4+/CD25 T Reg	CD8+ Cytotoxic T	1.0	2.239635394369876e-06	22.198324	0.74654716	0.0	False
1286	CD40LG	CD40LG	0.79986435	0.37026474	0.23529411764705882	0.007620974729489125	0.0	0.7728271	6.489	0.5957875	CD53	CD53	0.3542583	1.8589076	0.9444444444444444	0.0027063435915384293	0.29272615976734695	0.41211203	CD4+/CD25 T Reg	CD8+ Cytotoxic T	0.03904721710237656	1.0	1.5392219	14.480906	0.23529411764705882	True
1287	ICAM4	ICAM4	-0.8573768	0.0	0.0	0.04836199488527445	0.0	-0.37399626	6.489	0.5957875	ITGB2	ITGB2	-0.44864106	1.2768334	0.7407407407407407	0.04241789121822698	0.19312490947699362	-0.22344789	CD4+/CD25 T Reg	CD8+ Cytotoxic T	0.0	0.9999999849020721	1.2610252	12.169357	0.0	False
1288	S100A8	S100A8	-0.92579293	0.0	0.0	0.05898031188029871	0.0	-0.36308095	6.489	0.5957875	ITGB2	ITGB2	-0.44864106	1.2768334	0.7407407407407407	0.04241789121822698	0.19312490947699362	-0.22344789	CD4+/CD25 T Reg	CD8+ Cytotoxic T	0.0	0.9999999849020721	1.0063224	12.169357	0.0	False
1289	S100A9	S100A9	-2.3472722	0.062102944	0.04411764705882353	5.278487443926058e-07	0.0	-0.64848185	6.489	0.5957875	ITGB2	ITGB2	-0.44864106	1.2768334	0.7407407407407407	0.04241789121822698	0.19312490947699362	-0.22344789	CD4+/CD25 T Reg	CD8+ Cytotoxic T	1.858323193996187e-06	0.9999999849020721	3.6253204	12.169357	0.0	False
1290	SPON2	SPON2	-0.49629375	0.04294118	0.029411764705882353	0.4812205970420028	0.0	-0.18746406	6.489	0.5957875	ITGB2	ITGB2	-0.44864106	1.2768334	0.7407407407407407	0.04241789121822698	0.19312490947699362	-0.22344789	CD4+/CD25 T Reg	CD8+ Cytotoxic T	7.746715308915043e-07	0.9999999849020721	2.510991	12.169357	0.0	False
1291	ICAM4	ICAM4	-0.8573768	0.0	0.0	0.04836199488527445	0.0	-0.37399626	6.489	0.5957875	ITGA4	ITGA4	0.22908384	0.42196292	0.25925925925925924	0.6757947163168515	0.030021961956050884	0.09335324	CD4+/CD25 T Reg	CD8+ Cytotoxic T	0.0	0.08938385047007003	1.2610252	3.9564362	0.0	False
1292	SPON2	SPON2	-0.49629375	0.04294118	0.029411764705882353	0.4812205970420028	0.0	-0.18746406	6.489	0.5957875	ITGA4	ITGA4	0.22908384	0.42196292	0.25925925925925924	0.6757947163168515	0.030021961956050884	0.09335324	CD4+/CD25 T Reg	CD8+ Cytotoxic T	7.746715308915043e-07	0.08938385047007003	2.510991	3.9564362	0.0	False
1293	TNFSF13B	TNFSF13B	-0.67390937	0.020235294	0.014705882352941176	0.028317456909851036	0.0	-0.39146575	6.489	0.5957875	TNFRSF13B	TNFRSF13B	-0.12139583	0.09555555	0.05555555555555555	0.7533830203267593	0.0	-0.07906891	CD4+/CD25 T Reg	CD8+ Cytotoxic T	2.64003711978552e-07	3.543580708759049e-05	1.1739753	1.0129135	0.0	False
1294	TNFSF13B	TNFSF13B	-0.67390937	0.020235294	0.014705882352941176	0.028317456909851036	0.0	-0.39146575	6.489	0.5957875	HLA-DPB1	HLA-DPB1	-2.2576156	1.2818888	0.5185185185185185	9.214563155828527e-09	0.19837417833034093	-0.72577333	CD4+/CD25 T Reg	CD8+ Cytotoxic T	2.64003711978552e-07	0.9999999880438512	1.1739753	15.027288	0.0	False
1295	TNFSF13B	TNFSF13B	-0.67390937	0.020235294	0.014705882352941176	0.028317456909851036	0.0	-0.39146575	6.489	0.5957875	TNFRSF17	TNFRSF17	-0.72420335	0.0	0.0	0.49593337329159326	0.0	-0.22234248	CD4+/CD25 T Reg	CD8+ Cytotoxic T	2.64003711978552e-07	0.0	1.1739753	1.3525252	0.0	False
1296	MIF	MIF	-0.09518778	0.84130895	0.5147058823529411	0.8508165643566548	0.15038912331586793	-0.028402226	6.489	0.5957875	CD74	CD74_CXCR4	-1.9922147	2.3317778	0.8703703703703703	4.559584950362568e-12	0.3544074742444364	-0.885902	CD4+/CD25 T Reg	CD8+ Cytotoxic T	0.9955664757134994	1.0	10.280284	27.658499	0.37037037037037035	True
1297	TIMP1	TIMP1	-1.2319012	0.62005883	0.36764705882352944	8.852005579873062e-06	0.054255279626898606	-0.5300735	6.489	0.5957875	CD63	CD63	-0.033849955	0.99438894	0.5370370370370371	0.8800062104924713	0.16786099931961235	0.004485587	CD4+/CD25 T Reg	CD8+ Cytotoxic T	0.7123696469156185	0.9994537972240911	8.21389	9.10228	0.36764705882352944	True
1298	GNAI2	GNAI2	-0.10652959	0.5194706	0.3235294117647059	0.44808116143074883	0.050710818244206035	-0.09268982	6.489	0.5957875	S1PR5	S1PR5	0.32938913	0.17555556	0.1111111111111111	0.36394711776472466	0.0	0.33077663	CD4+/CD25 T Reg	CD8+ Cytotoxic T	0.35391114371649046	0.0004357203397252847	4.66732	1.2802234	0.0	False
1299	GNAI2	GNAI2	-0.10652959	0.5194706	0.3235294117647059	0.44808116143074883	0.050710818244206035	-0.09268982	6.489	0.5957875	S1PR4	S1PR4	0.17202234	1.0537778	0.6481481481481481	0.01971807192192561	0.16971027962542892	0.28411382	CD4+/CD25 T Reg	CD8+ Cytotoxic T	0.35391114371649046	0.9999093992169296	4.66732	9.375141	0.3235294117647059	True
1300	C1QA	C1QA	-1.8723683	0.023014707	0.014705882352941176	0.030332469821265157	0.0	-0.3886763	6.489	0.5957875	CD33	CD33	-0.9013318	0.056055553	0.037037037037037035	0.0071680752772868665	0.0	-0.46417028	CD4+/CD25 T Reg	CD8+ Cytotoxic T	3.018853096246478e-07	8.875068910567154e-06	2.0300746	1.3432741	0.0	False
1301	C1QB	C1QB	-1.1444457	0.0	0.0	0.26449177954867664	0.0	-0.26692882	6.489	0.5957875	CD33	CD33	-0.9013318	0.056055553	0.037037037037037035	0.0071680752772868665	0.0	-0.46417028	CD4+/CD25 T Reg	CD8+ Cytotoxic T	0.0	8.875068910567154e-06	0.8700664	1.3432741	0.0	False
1302	HLA-DRA	HLA-DRA	-2.7107615	1.175375	0.5	0.013958360464449463	0.12235129040338924	-0.8819736	6.489	0.5957875	CD4	CD4	-0.5362345	0.06311111	0.037037037037037035	0.0473492593316353	0.0	-0.36651975	CD4+/CD45RA+/CD25- Naive T	CD8+ Cytotoxic T	0.968408923097902	1.1446020218141873e-05	17.527489	2.4380064	0.0	False
1303	HLA-DQA2	HLA-DQA2	-1.896609	0.466	0.25	0.039986689341876325	0.012386346551351776	-0.7517544	6.489	0.5957875	CD4	CD4	-0.5362345	0.06311111	0.037037037037037035	0.0473492593316353	0.0	-0.36651975	CD4+/CD45RA+/CD25- Naive T	CD8+ Cytotoxic T	0.33199779982474964	1.1446020218141873e-05	7.4193964	2.4380064	0.0	False
1304	HLA-DQA1	HLA-DQA1	-3.0920165	0.38975	0.25	0.014728372456329457	0.012405609672585772	-0.88943744	6.489	0.5957875	CD4	CD4	-0.5362345	0.06311111	0.037037037037037035	0.0473492593316353	0.0	-0.36651975	CD4+/CD45RA+/CD25- Naive T	CD8+ Cytotoxic T	0.24799857373112194	1.1446020218141873e-05	9.060017	2.4380064	0.0	False
1305	HLA-DRB1	HLA-DRB1	-2.430323	1.17125	0.5	0.007079354179410302	0.14401294751800336	-0.98649377	6.489	0.5957875	CD4	CD4	-0.5362345	0.06311111	0.037037037037037035	0.0473492593316353	0.0	-0.36651975	CD4+/CD45RA+/CD25- Naive T	CD8+ Cytotoxic T	0.9674505067682161	1.1446020218141873e-05	17.608295	2.4380064	0.0	False
1306	HLA-DQB1	HLA-DQB1	-2.1281514	0.67375004	0.5	0.06432731256093849	0.08773501375325084	-0.6383865	6.489	0.5957875	CD4	CD4	-0.5362345	0.06311111	0.037037037037037035	0.0473492593316353	0.0	-0.36651975	CD4+/CD45RA+/CD25- Naive T	CD8+ Cytotoxic T	0.5936447951051834	1.1446020218141873e-05	8.894551	2.4380064	0.0	False
1307	HLA-DPB1	HLA-DPB1	-3.0333498	0.800875	0.375	0.006679162633172309	0.05799237337011742	-0.9982177	6.489	0.5957875	CD4	CD4	-0.5362345	0.06311111	0.037037037037037035	0.0473492593316353	0.0	-0.36651975	CD4+/CD45RA+/CD25- Naive T	CD8+ Cytotoxic T	0.7414198861041723	1.1446020218141873e-05	15.027288	2.4380064	0.0	False
1308	HLA-DPA1	HLA-DPA1	-2.8326395	0.81275004	0.375	0.004953748795418838	0.06085298533760607	-1.0438758	6.489	0.5957875	CD4	CD4	-0.5362345	0.06311111	0.037037037037037035	0.0473492593316353	0.0	-0.36651975	CD4+/CD45RA+/CD25- Naive T	CD8+ Cytotoxic T	0.7536757998677389	1.1446020218141873e-05	15.136278	2.4380064	0.0	False
1309	HLA-DMA	HLA-DMA	-1.5090243	0.55787504	0.375	0.11290826558908205	0.04976691382187747	-0.55473876	6.489	0.5957875	CD4	CD4	-0.5362345	0.06311111	0.037037037037037035	0.0473492593316353	0.0	-0.36651975	CD4+/CD45RA+/CD25- Naive T	CD8+ Cytotoxic T	0.4453124377471165	1.1446020218141873e-05	7.3444376	2.4380064	0.0	False
1310	HLA-DMB	HLA-DMB	-2.1423137	0.0	0.0	0.027693760287479184	0.0	-0.8448411	6.489	0.5957875	CD4	CD4	-0.5362345	0.06311111	0.037037037037037035	0.0473492593316353	0.0	-0.36651975	CD4+/CD45RA+/CD25- Naive T	CD8+ Cytotoxic T	0.0	1.1446020218141873e-05	4.388339	2.4380064	0.0	False
1311	HLA-DRB5	HLA-DRB5	-2.0690842	0.73225	0.375	0.006265886987172957	0.04901564176007514	-1.054293	6.489	0.5957875	CD4	CD4	-0.5362345	0.06311111	0.037037037037037035	0.0473492593316353	0.0	-0.36651975	CD4+/CD45RA+/CD25- Naive T	CD8+ Cytotoxic T	0.6649353543898711	1.1446020218141873e-05	13.273344	2.4380064	0.0	False
1312	IL16	IL16	-1.0388714	0.0	0.0	0.17461144082725522	0.0	-0.59697366	6.489	0.5957875	CD4	CD4	-0.5362345	0.06311111	0.037037037037037035	0.0473492593316353	0.0	-0.36651975	CD4+/CD45RA+/CD25- Naive T	CD8+ Cytotoxic T	0.0	1.1446020218141873e-05	4.1250343	2.4380064	0.0	False
1313	HLA-DRA	HLA-DRA	-2.7107615	1.175375	0.5	0.013958360464449463	0.12235129040338924	-0.8819736	6.489	0.5957875	LAG3	LAG3	0.9256925	0.39950004	0.24074074074074073	0.00756098623942934	0.0	1.0670668	CD4+/CD45RA+/CD25- Naive T	CD8+ Cytotoxic T	0.968408923097902	0.06357122343363537	17.527489	0.86704636	0.24074074074074073	True
1314	HLA-DQA2	HLA-DQA2	-1.896609	0.466	0.25	0.039986689341876325	0.012386346551351776	-0.7517544	6.489	0.5957875	LAG3	LAG3	0.9256925	0.39950004	0.24074074074074073	0.00756098623942934	0.0	1.0670668	CD4+/CD45RA+/CD25- Naive T	CD8+ Cytotoxic T	0.33199779982474964	0.06357122343363537	7.4193964	0.86704636	0.24074074074074073	True
1315	HLA-DQA1	HLA-DQA1	-3.0920165	0.38975	0.25	0.014728372456329457	0.012405609672585772	-0.88943744	6.489	0.5957875	LAG3	LAG3	0.9256925	0.39950004	0.24074074074074073	0.00756098623942934	0.0	1.0670668	CD4+/CD45RA+/CD25- Naive T	CD8+ Cytotoxic T	0.24799857373112194	0.06357122343363537	9.060017	0.86704636	0.24074074074074073	True
1316	HLA-DRB1	HLA-DRB1	-2.430323	1.17125	0.5	0.007079354179410302	0.14401294751800336	-0.98649377	6.489	0.5957875	LAG3	LAG3	0.9256925	0.39950004	0.24074074074074073	0.00756098623942934	0.0	1.0670668	CD4+/CD45RA+/CD25- Naive T	CD8+ Cytotoxic T	0.9674505067682161	0.06357122343363537	17.608295	0.86704636	0.24074074074074073	True
[truncated: 2,883 more rows]
