# Supplementary material for: LIANA+ provides an all-in-one framework for cell–cell communication inference
Source: Nat Cell Biol. 2024 Sep 2;26(9):1613–22. doi: 10.1038/s41556-024-01469-w (PMC11392821; doi:10.1038/s41556-024-01469-w)
Supplement: Supplementary file 5 — Code for the LIANA+ version used throughout the manuscript. [file 41556_2024_1469_MOESM5_ESM.zip › liana-py-1.0.5/liana/tests/test_converters.py]

from liana.testing._sample_anndata import generate_toy_mdata
from liana.utils import mdata_to_anndata, zi_minmax, neg_to_zero
from numpy.testing import assert_almost_equal

mdata = generate_toy_mdata()

def test_m_to_adata():
    adata = mdata_to_anndata(mdata, x_mod='adata_x', y_mod='adata_y',
                            x_transform=False, y_transform=False, verbose=True)
    assert adata.shape == mdata.shape
    assert_almost_equal(adata.X.max(), 3.431)


def test_mdata_transformations():
    # test minmax
    adata = mdata_to_anndata(mdata, x_mod='adata_x', y_mod='adata_y',
                             x_transform=zi_minmax, y_transform=zi_minmax,
                             verbose=False)
    assert adata.X.max() == 1
    assert_almost_equal(adata.X.sum(), 2120.704, decimal=3)

    # test cutoff
    def zi_minmax_cutoff(x):
        x = zi_minmax(x, cutoff=0.5)
        return x

    adata = mdata_to_anndata(mdata, x_mod='adata_x', y_mod='adata_y',
                             x_transform=zi_minmax_cutoff, y_transform=zi_minmax_cutoff,
                             verbose=False)
    assert_almost_equal(adata.X.sum(), 1497.3386, decimal=4)

    # test non-negative
    from scanpy.pp import scale
    scale(mdata.mod['adata_x'])

    adata = mdata_to_anndata(mdata, x_mod='adata_x', y_mod='adata_y',
                             x_transform=neg_to_zero, y_transform=False,
                             verbose=False)
    assert_almost_equal(adata.X.max(), 7.760507, decimal=5)
    assert_almost_equal(adata.X.min(), 0, decimal=5)
