# Supplementary material for: LIANA+ provides an all-in-one framework for cell–cell communication inference
Source: Nat Cell Biol. 2024 Sep 2;26(9):1613–22. doi: 10.1038/s41556-024-01469-w (PMC11392821; doi:10.1038/s41556-024-01469-w)
Supplement: Supplementary file 5 — Code for the LIANA+ version used throughout the manuscript. [file 41556_2024_1469_MOESM5_ESM.zip › liana-py-1.0.5/liana/tests/test_get_mean_perms.py]

import numpy as np
import pathlib
from scanpy.datasets import pbmc68k_reduced
from pandas import read_csv

from liana.method._pipe_utils._get_mean_perms import _get_means_perms, _get_positions
from liana.method.sc._liana_pipe import _trimean
from liana.method.sc._cellphonedb import _mean

test_path = pathlib.Path(__file__).parent

adata = pbmc68k_reduced()
adata.X = adata.raw.X
adata.obs['@label'] = adata.obs.bulk_labels

all_defaults = read_csv(test_path.joinpath("data/all_defaults.csv"), index_col=0)


def test_perms():
    perms = _get_means_perms(adata=adata,
                             norm_factor=None,
                             agg_fun=_mean,
                             n_perms=100,
                             seed=1337,
                             n_jobs=2,
                             verbose=False)

    assert perms.shape == (100, 10, 765)

    desired = np.array([45615.15418553, 45737.95729483, 45575.47318892, 45559.41832494,
                        45542.32316456, 45593.50440302, 45591.03955124, 45561.79108855,
                        45698.86540851, 45543.95444739])
    expected = np.sum(np.sum(perms, axis=0), axis=1)

    np.testing.assert_almost_equal(desired, expected, decimal=3)


def test_positions():
    ligand_pos, receptor_pos, labels_pos = _get_positions(adata, all_defaults)

    assert ligand_pos['MIF'] == 740
    assert receptor_pos['CD4'] == 465
    assert labels_pos['Dendritic'] == 9


def test_cellchat_perms():
    mat_max = adata.X.max()

    perms = _get_means_perms(adata=adata,
                             norm_factor=None,
                             agg_fun=_trimean,
                             n_perms=100,
                             seed=1337,
                             n_jobs=1,
                             verbose=False
                             )

    assert perms.shape == (100, 10, 765)

    desired = np.array([33840.83, 36332.442, 34569.577, 33819.275,
                        33809.956, 33785.234, 33844.524, 34986.043,
                        34304.404, 33644.323])
    expected = perms.sum(axis=0).sum(axis=1)

    assert np.testing.assert_almost_equal(desired, expected, decimal=3) is None

    perms = _get_means_perms(adata=adata,
                             norm_factor=mat_max,
                             agg_fun=_trimean,
                             n_perms=100,
                             seed=1337,
                             n_jobs=1,
                             verbose=False
                             )
    desired = np.array([5215.107487, 5599.082231, 5327.412358,
                        5211.785598, 5210.349528, 5206.53966,
                        5215.676758, 5391.592763, 5286.547464,
                        5184.824284])
    expected = perms.sum(axis=0).sum(axis=1)

    assert np.testing.assert_almost_equal(desired, expected, decimal=6) is None
