# Supplementary material for: LIANA+ provides an all-in-one framework for cell–cell communication inference
Source: Nat Cell Biol. 2024 Sep 2;26(9):1613–22. doi: 10.1038/s41556-024-01469-w (PMC11392821; doi:10.1038/s41556-024-01469-w)
Supplement: Supplementary file 5 — Code for the LIANA+ version used throughout the manuscript. [file 41556_2024_1469_MOESM5_ESM.zip › liana-py-1.0.5/liana/tests/test_lr_bivar.py]

import numpy as np
from liana.testing._sample_anndata import generate_toy_spatial

from liana.method.sp._lr_bivar import lr_bivar

adata = generate_toy_spatial()


def test_morans_analytical():
    adata = generate_toy_spatial()
    lr_bivar(adata, function_name='morans', n_perms=0, use_raw=True, mask_negatives=True)
    assert 'local_scores' in adata.obsm_keys()
    lrdata = adata.obsm['local_scores']

    assert 'pvals' in lrdata.layers.keys()

    interaction = lrdata.var[lrdata.var.index == 'S100A9^ITGB2']
    np.testing.assert_almost_equal(interaction['morans_r'].values, 0.0994394)
    np.testing.assert_almost_equal(interaction['morans_pvals'].values, 3.4125671e-07)

    np.testing.assert_almost_equal(np.mean(lrdata[:,'MIF^CD74_CXCR4'].X), 0.12803833, decimal=6)
    np.testing.assert_almost_equal(np.mean(lrdata[:,'MIF^CD74_CXCR4'].layers['pvals']), 0.8764923, decimal=6)


def test_cosine_permutation():
    adata = generate_toy_spatial()
    lr_bivar(adata, function_name='cosine', n_perms=100, use_raw=True)
    lrdata = adata.obsm['local_scores']

    assert 'pvals' in lrdata.layers.keys()

    interaction = lrdata.var[lrdata.var.index == 'S100A9^ITGB2']
    np.testing.assert_almost_equal(interaction['mean'].values, 0.56016606)
    np.testing.assert_almost_equal(interaction['std'].values, 0.33243373)

    np.testing.assert_almost_equal(lrdata[:,'MIF^CD74_CXCR4'].X.mean(), 0.32514292, decimal=6)
    np.testing.assert_almost_equal(np.mean(lrdata[:,'MIF^CD74_CXCR4'].layers['pvals']), 0.601228, decimal=4)


def test_morans_pval_none_cats():
    adata = generate_toy_spatial()
    lr_bivar(adata, function_name='morans', n_perms=None, use_raw=True, add_categories=True)

    assert 'local_scores' in adata.obsm_keys()
    assert adata.obsm['local_scores'].var.shape == (32, 8)
    # NOT IN
    lrdata = adata.obsm['local_scores']
    assert 'pvals' not in adata.layers.keys()

    assert 'cats' in lrdata.layers.keys()
    assert lrdata.layers['cats'].sum() == -6197

def test_wrong_interactions():
    from pytest import raises
    with raises(ValueError):
        lr_bivar(adata, resource_name='mouseconsensus', function_name='morans', n_perms=None, use_raw=True, add_categories=True)
