# Supplementary material for: LIANA+ provides an all-in-one framework for cell–cell communication inference
Source: Nat Cell Biol. 2024 Sep 2;26(9):1613–22. doi: 10.1038/s41556-024-01469-w (PMC11392821; doi:10.1038/s41556-024-01469-w)
Supplement: Supplementary file 5 — Code for the LIANA+ version used throughout the manuscript. [file 41556_2024_1469_MOESM5_ESM.zip › liana-py-1.0.5/liana/tests/test_sc_methods.py]

import pandas
from numpy import max, min
from numpy.testing import assert_almost_equal
from pandas import DataFrame

from liana.method import cellphonedb, singlecellsignalr as sca, \
    natmi, connectome, logfc, geometric_mean, cellchat, scseqcomm

from liana.testing._sample_anndata import generate_toy_adata

# load toy adata
adata = generate_toy_adata()
expected_shape = adata.shape


def test_cellchat():
    cellchat(adata, groupby='bulk_labels', use_raw=True, n_perms=4)

    assert adata.shape == expected_shape
    assert 'liana_res' in adata.uns.keys()

    liana_res = adata.uns['liana_res']
    assert isinstance(liana_res, pandas.DataFrame)

    assert 'lr_probs' in liana_res.columns
    assert 'cellchat_pvals' in liana_res.columns
    assert max(liana_res[(liana_res.ligand == "TIMP1")].lr_probs) == 0.20561589810421071
    assert liana_res[liana_res['receptor_complex']=='CD74_CXCR4']['lr_probs'].max() == 0.10198416583005679
    assert liana_res[liana_res['receptor_complex']=='CD74_CXCR4']['cellchat_pvals'].mean() == 0.5125


def test_cellphonedb():
    cellphonedb(adata, groupby='bulk_labels', use_raw=True, n_perms=4)

    assert adata.shape == expected_shape
    assert 'liana_res' in adata.uns.keys()

    liana_res = adata.uns['liana_res']
    assert isinstance(liana_res, pandas.DataFrame)

    assert 'lr_means' in liana_res.columns
    assert 'cellphone_pvals' in liana_res.columns
    assert_almost_equal(max(liana_res[(liana_res.ligand == "TIMP1")].lr_means), 2.134743630886078, decimal=6)
    assert_almost_equal(liana_res[liana_res['receptor_complex']=='CD74_CXCR4']['lr_means'].max(), 1.4035000205039978, decimal=6)
    assert liana_res[liana_res['receptor_complex']=='CD74_CXCR4']['cellphone_pvals'].mean() == 0.415


def test_cellphonedb_none():
    cellphonedb(adata, groupby='bulk_labels', use_raw=True, n_perms=None)
    assert adata.shape == expected_shape
    liana_res = adata.uns['liana_res']
    assert_almost_equal(liana_res[liana_res['receptor_complex']=='CD74_CXCR4']['lr_means'].max(), 1.4035000205039978, decimal=6)
    assert 'cellphone_pvals' not in liana_res.columns


def test_geometric_mean():
    geometric_mean(adata, groupby='bulk_labels', use_raw=True, n_perms=4, n_jobs=2)

    assert adata.shape == expected_shape
    assert 'liana_res' in adata.uns.keys()

    liana_res = adata.uns['liana_res']
    assert isinstance(liana_res, pandas.DataFrame)

    assert 'lr_gmeans' in liana_res.columns
    assert 'gmean_pvals' in liana_res.columns
    assert_almost_equal(max(liana_res[(liana_res.ligand == "TIMP1")].lr_gmeans), 2.126363309240465, decimal=6)
    assert_almost_equal(liana_res[liana_res['receptor_complex']=='CD74_CXCR4']['lr_gmeans'].max(), 1.4016519940029961, decimal=6)
    assert liana_res[liana_res['receptor_complex']=='CD74_CXCR4']['gmean_pvals'].mean() == 0.5125


def test_natmi():
    natmi(adata, groupby='bulk_labels', use_raw=True)

    assert adata.shape == expected_shape
    assert 'liana_res' in adata.uns.keys()

    liana_res = adata.uns['liana_res']
    assert isinstance(liana_res, pandas.DataFrame)

    assert 'expr_prod' in liana_res.columns
    assert 'spec_weight' in liana_res.columns
    assert_almost_equal(max(liana_res[(liana_res.ligand == "TIMP1")].spec_weight), 0.0604750001773605, decimal=6)
    assert_almost_equal(max(liana_res[(liana_res.ligand == "TIMP1")].expr_prod), 4.521420922884062, decimal=6)
    assert_almost_equal(liana_res[liana_res['receptor_complex']=='CD74_CXCR4']['spec_weight'].max(), 0.03480120361979308, decimal=6)
    assert_almost_equal(liana_res[liana_res['receptor_complex']=='CD74_CXCR4']['expr_prod'].max(), 1.9646283122925752, decimal=6)

def test_scseqcomm():
    scseqcomm(adata, groupby='bulk_labels', use_raw=True, expr_prop = 0, return_all_lrs=True)

    assert adata.shape == expected_shape
    assert 'liana_res' in adata.uns.keys()

    liana_res = adata.uns['liana_res']
    assert isinstance(liana_res, pandas.DataFrame)

    assert 'inter_score' in liana_res.columns

    assert_almost_equal(liana_res[(liana_res.ligand == "TIMP1") & \
                                (liana_res.receptor == "CD63") & \
                                (liana_res.source == "Dendritic") & \
                                (liana_res.target == "CD4+/CD45RA+/CD25- Naive T")]['inter_score'].values, 0.6819619345, decimal = 5)
    assert_almost_equal(max(liana_res[(liana_res.receptor_complex == "CD74_CXCR4")]['inter_score']), 1, decimal = 6)


def test_sca():
    sca(adata, groupby='bulk_labels', use_raw=True)

    assert adata.shape == expected_shape
    assert 'liana_res' in adata.uns.keys()

    liana_res = adata.uns['liana_res']
    assert isinstance(liana_res, pandas.DataFrame)

    assert 'lrscore' in liana_res.columns
    assert_almost_equal(max(liana_res[(liana_res.ligand == "TIMP1")].lrscore), 0.781133536891427, decimal=6)
    assert_almost_equal(liana_res[liana_res['receptor_complex']=='CD74_CXCR4']['lrscore'].max(), 0.7017243729003677, decimal=6)


def test_logfc():
    logfc(adata, groupby='bulk_labels', use_raw=True)

    assert adata.shape == expected_shape
    assert 'liana_res' in adata.uns.keys()

    liana_res = adata.uns['liana_res']
    assert isinstance(liana_res, pandas.DataFrame)

    assert 'lr_logfc' in liana_res.columns
    assert_almost_equal(max(liana_res[(liana_res.ligand == "TIMP1")].lr_logfc), 1.4352725744247437, decimal=6)
    assert_almost_equal(liana_res[liana_res['receptor_complex']=='CD74_CXCR4']['lr_logfc'].max(), 1.0422011613845825, decimal=6)


def test_connectome():
    connectome(adata, groupby='bulk_labels', use_raw=True)
    assert adata.shape == expected_shape
    assert 'liana_res' in adata.uns.keys()

    liana_res = adata.uns['liana_res']
    assert isinstance(liana_res, pandas.DataFrame)

    assert 'expr_prod' in liana_res.columns
    assert 'scaled_weight' in liana_res.columns
    assert_almost_equal(max(liana_res[(liana_res.ligand == "TIMP1")].scaled_weight), 0.9669451713562012, decimal=6)
    assert_almost_equal(max(liana_res[(liana_res.ligand == "TIMP1")].expr_prod), 4.521420922884062, decimal=6)
    assert_almost_equal(liana_res[liana_res['receptor_complex']=='CD74_CXCR4']['scaled_weight'].max(), 0.9002860486507416, decimal=6)
    assert_almost_equal(liana_res[liana_res['receptor_complex']=='CD74_CXCR4']['expr_prod'].max(), 1.9646283122925752, decimal=6)


def test_with_all_lrs():
    natmi(adata, groupby='bulk_labels', use_raw=True, return_all_lrs=True, key_added='all_res')
    lr_all = adata.uns['all_res']
    assert lr_all.shape == (4200, 15)
    assert all(lr_all[~lr_all.lrs_to_keep][natmi.magnitude] == min(lr_all[natmi.magnitude])) is True
    assert all(lr_all[~lr_all.lrs_to_keep][natmi.specificity] == min(lr_all[natmi.specificity])) is True


def test_methods_by_sample():
    logfc.by_sample(adata, groupby='bulk_labels', use_raw=True, return_all_lrs=True, sample_key='sample')
    lr_by_sample = adata.uns['liana_res']

    assert 'sample' in lr_by_sample.columns
    assert lr_by_sample.shape == (10836, 15)


def test_methods_on_mdata():
    from liana.testing._sample_anndata import generate_toy_mdata
    from itertools import product

    mdata = generate_toy_mdata()
    mdata.mod['adata_y'].var.index = 'scaled:' + mdata.mod['adata_y'].var.index
    interactions = list(product(mdata.mod['adata_x'].var.index, mdata.mod['adata_y'].var.index))
    interactions = interactions[0:10]

    sca(mdata,
        groupby='bulk_labels',
        n_perms=None,
        use_raw=False,
        interactions=interactions,
        verbose=True,
        mdata_kwargs=dict(
            x_mod='adata_x',
            y_mod='adata_y',
            x_transform=False,
            y_transform=False
            ),
        )

    assert mdata.uns['liana_res'].shape == (132, 12)

def test_wrong_resource():
    from pytest import raises
    with raises(ValueError):
        natmi(adata, resource_name='mouseconsensus', groupby='bulk_labels', use_raw=True, n_perms=4)

    with raises(ValueError):
        natmi(adata, interactions=[('x', 'D')], groupby='bulk_labels', use_raw=True, n_perms=4)

    with raises(ValueError):
        resource = DataFrame({'ligand': ['A', 'B'], 'receptor': ['C', 'D']})
        natmi(adata, resource=resource, groupby='bulk_labels', use_raw=True, n_perms=4)
