# Supplementary material for: LIANA+ provides an all-in-one framework for cell–cell communication inference
Source: Nat Cell Biol. 2024 Sep 2;26(9):1613–22. doi: 10.1038/s41556-024-01469-w (PMC11392821; doi:10.1038/s41556-024-01469-w)
Supplement: Supplementary file 5 — Code for the LIANA+ version used throughout the manuscript. [file 41556_2024_1469_MOESM5_ESM.zip › liana-py-1.0.5/liana/tests/test_select_resource.py]

from liana.resource.select_resource import _handle_resource, select_resource
import pytest

def test_select_interactions():
    # generate list of 2x strings
    interactions = [('a', 'b'), ('c', 'd')]

    resource = _handle_resource(interactions=interactions,
                                x_name='x',
                                y_name='y',
                                verbose=True,
                                # These should be ignored
                                resource=select_resource("consensus"),
                                resource_name='consensus')

    assert resource.shape[0] == 2
    assert (resource.columns == ['x', 'y']).all()


def test_select_resource():
    resource = _handle_resource(interactions=None,
                                x_name='ligand',
                                y_name='receptor',
                                verbose=True,
                                resource=select_resource("consensus"),
                                # This should be ignored
                                resource_name='ignore me'
                                )

    assert resource.shape[0] == 4624
    assert (resource.columns == ['ligand', 'receptor']).all()


def test_select_resource_name():
    resource = _handle_resource(interactions=None,
                                resource=None,
                                resource_name='cellchatdb',
                                x_name='x',
                                y_name='y',
                                verbose=True,
                                )

    assert resource.shape[0] == 1912
    assert (resource.columns == ['ligand', 'receptor']).all()


def test_resource_exception_none():
    with pytest.raises(ValueError):
        _handle_resource(interactions=None,
                         resource=None,
                         resource_name=None,
                         x_name='x',
                         y_name='y',
                         verbose=True,)


def test_resource_exception_xy():
    with pytest.raises(ValueError):
        _handle_resource(interactions=None,
                         resource=select_resource("consensus"),
                         resource_name=None,
                         x_name='x',
                         y_name='y',
                         verbose=True,
                         )
