# Supplementary material for: LIANA+ provides an all-in-one framework for cell–cell communication inference
Source: Nat Cell Biol. 2024 Sep 2;26(9):1613–22. doi: 10.1038/s41556-024-01469-w (PMC11392821; doi:10.1038/s41556-024-01469-w)
Supplement: Supplementary file 5 — Code for the LIANA+ version used throughout the manuscript. [file 41556_2024_1469_MOESM5_ESM.zip › liana-py-1.0.5/liana/tests/test_spatial_utils.py]

import numpy as np
from  scipy.sparse import csr_matrix

from liana.method.sp._spatial_pipe import _global_zscore_pvals, _global_permutation_pvals, _local_permutation_pvals, _local_zscore_pvals
from liana.method.sp._bivariate_funs import _local_morans
from liana.utils.spatial_neighbors import spatial_neighbors

from liana.testing._sample_anndata import generate_toy_spatial

adata = generate_toy_spatial()

def test_get_spatial_connectivities():
    spatial_neighbors(adata=adata, bandwidth=200, set_diag=True, cutoff=0.2)
    np.testing.assert_equal(adata.obsp['spatial_connectivities'].shape, (adata.shape[0], adata.shape[0]))
    np.testing.assert_equal(adata.obsp['spatial_connectivities'].sum(), 4550.654013895928)

    spatial_neighbors(adata=adata, bandwidth=100, set_diag=True, cutoff=0.1)
    np.testing.assert_equal(adata.obsp['spatial_connectivities'].sum(), 1802.332962418902)

    conns = spatial_neighbors(adata=adata, bandwidth=100,
                              kernel='linear', cutoff=0.1,
                              set_diag=True, inplace=False)
    assert conns.sum() == 899.065036633088

    conns = spatial_neighbors(adata=adata, bandwidth=100,
                              kernel='exponential', cutoff=0.1,
                              set_diag=True, inplace=False)
    assert conns.sum() == 1520.8496098963612

    conns = spatial_neighbors(adata=adata, bandwidth=100, set_diag=True,
                              kernel='misty_rbf', cutoff=0.1,
                              inplace=False)
    assert conns.sum() == 1254.3161716188595

    conns = spatial_neighbors(adata=adata, bandwidth=250, set_diag=False,
                              max_neighbours=100,
                              kernel='gaussian', cutoff=0.1,
                              inplace=False)
    assert conns.sum() == 6597.05237692107

    conns = spatial_neighbors(adata=adata, bandwidth=250,
                              set_diag=False, max_neighbours=100,
                              kernel='gaussian', cutoff=0.1,
                              inplace=False, standardize=True)
    np.testing.assert_almost_equal(conns.sum(), conns.shape[0])

# toy test data
seed = 0
rng = np.random.default_rng(seed=seed)
dist = csr_matrix(rng.normal(size=(10, 10)))

norm_factor = dist.shape[0] / dist.sum()
weight = csr_matrix(norm_factor * dist)

x_mat = rng.normal(size=(10, 10))
y_mat = rng.normal(size=(10, 10))
n_perms = 100
mask_negatives = True


def test_global_permutation_pvals():
    global_truth = rng.normal(size=(10))

    pvals = _global_permutation_pvals(x_mat=x_mat,
                                      y_mat=y_mat,
                                      global_r=global_truth,
                                      seed=seed,
                                      n_perms=n_perms,
                                      mask_negatives=mask_negatives,
                                      weight = weight,
                                      verbose=False
                                      )
    assert pvals.shape == (10, )
    assert pvals.sum().round(3)==5.16


def test_local_permutation_pvals():
    local_truth = rng.normal(size=(10, 10))
    mask_negatives = True

    pvals = _local_permutation_pvals(x_mat = x_mat,
                                     y_mat = y_mat,
                                     local_truth = local_truth,
                                     local_fun = _local_morans,
                                     weight = weight,
                                     n_perms = n_perms,
                                     seed = seed,
                                     mask_negatives=mask_negatives,
                                     verbose=False
                                     )
    assert pvals.shape == (10, 10)


def test_global_zscore_pvals():
    global_truth = rng.normal(size=(10))
    pvals = _global_zscore_pvals(global_r=global_truth,
                                 weight=weight,
                                 mask_negatives=mask_negatives
    )
    assert pvals.shape == (10, )


def test_local_zscore_pvals():
    local_truth = rng.normal(size=(10, 10))
    pvals = _local_zscore_pvals(x_mat=x_mat, y_mat=y_mat, weight=weight,
                                local_truth=local_truth, mask_negatives=mask_negatives)
    actual = _local_zscore_pvals(x_mat=x_mat, y_mat=y_mat,
                                 weight=weight, local_truth=local_truth,
                                 mask_negatives=mask_negatives).mean(axis=0)[0:3]
    np.testing.assert_almost_equal(actual, np.array([0.51388, 0.48678, 0.49618]), decimal=5)


    assert pvals.shape == (10, 10)
