# Supplementary material for: LIANA+ provides an all-in-one framework for cell–cell communication inference
Source: Nat Cell Biol. 2024 Sep 2;26(9):1613–22. doi: 10.1038/s41556-024-01469-w (PMC11392821; doi:10.1038/s41556-024-01469-w)
Supplement: Supplementary file 5 — Code for the LIANA+ version used throughout the manuscript. [file 41556_2024_1469_MOESM5_ESM.zip › liana-py-1.0.5/liana/utils/__init__.py]

from liana.utils.obsm_to_adata import obsm_to_adata
from liana.utils.mdata_to_anndata import mdata_to_anndata
from liana.utils.transform import zi_minmax, neg_to_zero
from liana.utils.spatial_neighbors import spatial_neighbors
from liana.utils._getters import get_factor_scores, get_variable_loadings
from liana.utils.query_bandwidth import query_bandwidth
from liana.utils.interpolate_adata import interpolate_adata
