# Supplementary material for: LIANA+ provides an all-in-one framework for cell–cell communication inference
Source: Nat Cell Biol. 2024 Sep 2;26(9):1613–22. doi: 10.1038/s41556-024-01469-w (PMC11392821; doi:10.1038/s41556-024-01469-w)
Supplement: Supplementary file 5 — Code for the LIANA+ version used throughout the manuscript. [file 41556_2024_1469_MOESM5_ESM.zip › liana-py-1.0.5/liana/utils/obsm_to_adata.py]

from __future__ import annotations

import numpy as np
import pandas as pd
from anndata import AnnData
from liana._docs import d

@d.dedent
def obsm_to_adata(adata: AnnData,
                  obsm_key: str,
                  df: (pd.DataFrame | None) = None,
                  _uns: (pd.DataFrame | None) =None,
                  _obsm: (pd.DataFrame | None)=None,
                  _var: (pd.DataFrame | None)=None,
                  ):
    """
    Extracts a dataframe from adata.obsm and returns a new AnnData object with the values stored in X.

    Parameters
    ----------

    %(adata)s
    obsm_key
        `.osbm` key to extract.
    df
        Dataframe with stats per cell/spot. If None, it will be extracted from adata.obsm[obsm_key].
    _uns
        Dictionary with uns data. If None, it will be extracted from adata.uns.
    _obsm
        Dictionary with obsm data. If None, it will be extracted from adata.obsm.

    Returns
    -------
    An AnnData object with the values stored in X.
    """

    if df is None:
        df = adata.obsm[obsm_key]

    obs = adata.obs

    if _uns is None:
        uns = adata.uns
    else:
        uns = _uns

    if _obsm is None:
        obsm = adata.obsm
    else:
        obsm = _obsm

    obsp = adata.obsp
    if _var is None:
        var = pd.DataFrame(index = df.columns)
    else:
        var = _var

    X = np.array(df, dtype=np.float32)

    return AnnData(X=X, obs=obs, var=var, uns=uns, obsm=obsm, obsp=obsp)
