# Supplementary material for: LIANA+ provides an all-in-one framework for cell–cell communication inference
Source: Nat Cell Biol. 2024 Sep 2;26(9):1613–22. doi: 10.1038/s41556-024-01469-w (PMC11392821; doi:10.1038/s41556-024-01469-w)
Supplement: Supplementary file 5 — Code for the LIANA+ version used throughout the manuscript. [file 41556_2024_1469_MOESM5_ESM.zip › liana-py-1.0.5/liana/utils/spatial_neighbors.py]

from anndata import AnnData
import numpy as np
from sklearn.neighbors import NearestNeighbors
from sklearn.preprocessing import normalize

from liana._docs import d
from liana._constants import Keys as K, DefaultValues as V

def _gaussian(distance_mtx, bandwidth):
    return np.exp(-(distance_mtx ** 2.0) / (2.0 * bandwidth ** 2.0))

def _misty_rbf(distance_mtx, bandwidth):
    return np.exp(-(distance_mtx ** 2.0) / (bandwidth ** 2.0))

def _exponential(distance_mtx, bandwidth):
    return np.exp(-distance_mtx / bandwidth)

def _linear(distance_mtx, bandwidth):
    connectivity = 1 - distance_mtx / bandwidth
    return np.clip(connectivity, a_min=0, a_max=np.inf)


@d.dedent
def spatial_neighbors(adata: AnnData,
                      bandwidth=None,
                      cutoff=None,
                      max_neighbours=None,
                      kernel='gaussian',
                      set_diag=False,
                      zoi=0,
                      standardize=False,
                      reference=None,
                      spatial_key=K.spatial_key,
                      key_added=K.spatial_key,
                      inplace=V.inplace
                      ):
    """
    Generate spatial connectivity weights using Euclidean distance.

    Parameters
    ----------

    %(adata)s
    bandwidth
         Denotes signaling length (`l`) and controls the maximum distance at which two spots are considered.
         Corresponds to the units in which spatial coordinates are expressed.
    cutoff
        Values below this cutoff will be set to 0.
    max_neighbours
        Maximum nearest neighbours to be considered when generating spatial connectivity weights.
        Essentially, the maximum number of edges in the graph. Default is `None`, which will use n = adata.shape[0]/10.
    kernel
        Kernel function used to generate connectivity weights.
        It controls the shape of the connectivity weights.
        The following options are available: ['gaussian', 'exponential', 'linear', 'misty_rbf']
    set_diag
        Logical, sets connectivity diagonal to 0 if `False`. Default is `True`.
    zoi
        Zone of indifference. Values below this cutoff will be set to `np.inf`.
    standardize
        Whether to (l1) standardize spatial proximities (connectivities) so that they sum to 1.
        This plays a role when weighing border regions prior to downstream methods, as the number of spots
        in the border region (and hence the sum of proximities) is smaller than the number of spots in the center.
        Relevant for methods with unstandardized scores (e.g. product). Default is `False`.
    reference
        Reference coordinates to use when generating spatial connectivity weights.
        If `None`, uses the spatial coordinates in `adata.obsm[spatial_key]`.
        This is only relevant if you want to use a different set of coordinates to generate spatial connectivity weights.
    %(spatial_key)s
    key_added
        Key to add to `adata.obsp` if `inplace = True`. If reference is not `None`, key will be added to `adata.obsm`.
    %(inplace)s

    Notes
    -----
    This function is adapted from mistyR, and is set to be consistent with
    the `squidpy.gr.spatial_neighbors` function in the `squidpy` package.

    Returns
    -------
    If ``inplace = False``, returns an `np.array` with spatial connectivity weights.
    Otherwise, modifies the ``adata`` object with the following key:
        - :attr:`anndata.AnnData.obsp` ``['{key_added}_connectivities']`` with the aforementioned array

    """

    if cutoff is None:
        raise ValueError("`cutoff` must be provided!")
    assert spatial_key in adata.obsm
    families = ['gaussian', 'exponential', 'linear', 'misty_rbf']
    if kernel not in families:
        raise AssertionError(f"{kernel} must be a member of {families}")
    if bandwidth is None:
        raise ValueError("Please specify a bandwidth")

    coordinates = adata.obsm[spatial_key]

    if reference is None:
        _reference = coordinates
    else:
        _reference = reference

    if max_neighbours is None:
        max_neighbours = int(adata.shape[0] / 10)

    tree = NearestNeighbors(n_neighbors=max_neighbours,
                        algorithm='ball_tree',
                        metric='euclidean').fit(_reference)
    dist = tree.kneighbors_graph(coordinates, mode='distance')

    # prevent float overflow
    bandwidth = np.array(bandwidth, dtype=np.float64)

    # define zone of indifference
    dist.data[dist.data < zoi] = np.inf

    # NOTE: dist gets converted to a connectivity matrix
    if kernel == 'gaussian':
        dist.data = _gaussian(dist.data, bandwidth)
    elif kernel == 'misty_rbf':
        dist.data = _misty_rbf(dist.data, bandwidth)
    elif kernel == 'exponential':
        dist.data = _exponential(dist.data, bandwidth)
    elif kernel == 'linear':
        dist.data = _linear(dist.data, bandwidth)
    else:
        raise ValueError("Please specify a valid family to generate connectivity weights")

    if not set_diag:
        dist.setdiag(0)
    if cutoff is not None:
        dist.data = dist.data * (dist.data > cutoff)
    if standardize:
        dist = normalize(dist, axis=1, norm='l1')

    spot_n = dist.shape[0]
    if reference is None:
        assert spot_n == adata.shape[0]
    if spot_n > 1000:
        dist = dist.astype(np.float32)

    if inplace:
        if reference is not None:
            adata.obsm[f'{key_added}_connectivities'] = dist
        else:
            adata.obsp[f'{key_added}_connectivities'] = dist

    return None if inplace else dist
