# Supplementary material for: LIANA+ provides an all-in-one framework for cell–cell communication inference
Source: Nat Cell Biol. 2024 Sep 2;26(9):1613–22. doi: 10.1038/s41556-024-01469-w (PMC11392821; doi:10.1038/s41556-024-01469-w)
Supplement: Supplementary file 5 — Code for the LIANA+ version used throughout the manuscript. [file 41556_2024_1469_MOESM5_ESM.zip › liana-py-1.0.5/liana/utils/transform.py]

from scipy.sparse import csr_matrix, isspmatrix_csr
import numpy as np

def zi_minmax(X, cutoff=0.25):
    """
    Zero-inflated min-max scaling.

    Parameters
    ----------
    X : array-like
        Data to be scaled.
    cutoff : float
        Cutoff value for zero-inflation - values less than this are set to 0. Default is 0.25.

    Returns
    -------
    X : csr_matrix

    """

    X = X.copy()
    if not isspmatrix_csr(X):
        X = csr_matrix(X)

    min_vals = np.array(X.min(axis=0).todense())[0]
    max_vals = np.array(X.max(axis=0).todense())[0]
    nonzero_rows, nonzero_cols = X.nonzero()
    scaled_values = (X.data - min_vals[nonzero_cols]) / (max_vals[nonzero_cols] - min_vals[nonzero_cols])

    scaled_values[scaled_values < cutoff] = 0
    nonzero_rows, nonzero_cols = X.nonzero()

    X = csr_matrix((scaled_values, (nonzero_rows, nonzero_cols)), shape=X.shape)

    return X

def neg_to_zero(X, cutoff=0):
    """
    Set negative values to 0.

    Parameters
    ----------
    X : array-like
        Data to be transformed.
    cutoff : float
        Cutoff value for zero-inflation - values less than this are set to 0. Default is 0.

    Returns
    -------
    A csr_matrix.

    """

    X = X.copy()
    if not isspmatrix_csr(X):
        X = csr_matrix(X)
    X.data[X.data < cutoff] = 0
    return X
