# Supplementary material for: LIANA+ provides an all-in-one framework for cell–cell communication inference
Source: Nat Cell Biol. 2024 Sep 2;26(9):1613–22. doi: 10.1038/s41556-024-01469-w (PMC11392821; doi:10.1038/s41556-024-01469-w)
Supplement: Supplementary file 5 — Code for the LIANA+ version used throughout the manuscript. [file 41556_2024_1469_MOESM5_ESM.zip › liana-py-1.0.5/poetry.lock]

# This file is automatically @generated by Poetry 1.6.1 and should not be changed by hand.

[[package]]
name = "aiohttp"
version = "3.9.3"
description = "Async http client/server framework (asyncio)"
optional = true
python-versions = ">=3.8"
files = [
    {file = "aiohttp-3.9.3-cp310-cp310-macosx_10_9_universal2.whl", hash = "sha256:939677b61f9d72a4fa2a042a5eee2a99a24001a67c13da113b2e30396567db54"},
    {file = "aiohttp-3.9.3-cp310-cp310-macosx_10_9_x86_64.whl", hash = "sha256:1f5cd333fcf7590a18334c90f8c9147c837a6ec8a178e88d90a9b96ea03194cc"},
    {file = "aiohttp-3.9.3-cp310-cp310-macosx_11_0_arm64.whl", hash = "sha256:82e6aa28dd46374f72093eda8bcd142f7771ee1eb9d1e223ff0fa7177a96b4a5"},
    {file = "aiohttp-3.9.3-cp310-cp310-manylinux_2_17_aarch64.manylinux2014_aarch64.whl", hash = "sha256:f56455b0c2c7cc3b0c584815264461d07b177f903a04481dfc33e08a89f0c26b"},
    {file = "aiohttp-3.9.3-cp310-cp310-manylinux_2_17_ppc64le.manylinux2014_ppc64le.whl", hash = "sha256:bca77a198bb6e69795ef2f09a5f4c12758487f83f33d63acde5f0d4919815768"},
    {file = "aiohttp-3.9.3-cp310-cp310-manylinux_2_17_s390x.manylinux2014_s390x.whl", hash = "sha256:e083c285857b78ee21a96ba1eb1b5339733c3563f72980728ca2b08b53826ca5"},
    {file = "aiohttp-3.9.3-cp310-cp310-manylinux_2_17_x86_64.manylinux2014_x86_64.whl", hash = "sha256:ab40e6251c3873d86ea9b30a1ac6d7478c09277b32e14745d0d3c6e76e3c7e29"},
    {file = "aiohttp-3.9.3-cp310-cp310-manylinux_2_5_i686.manylinux1_i686.manylinux_2_17_i686.manylinux2014_i686.whl", hash = "sha256:df822ee7feaaeffb99c1a9e5e608800bd8eda6e5f18f5cfb0dc7eeb2eaa6bbec"},
    {file = "aiohttp-3.9.3-cp310-cp310-musllinux_1_1_aarch64.whl", hash = "sha256:acef0899fea7492145d2bbaaaec7b345c87753168589cc7faf0afec9afe9b747"},
    {file = "aiohttp-3.9.3-cp310-cp310-musllinux_1_1_i686.whl", hash = "sha256:cd73265a9e5ea618014802ab01babf1940cecb90c9762d8b9e7d2cc1e1969ec6"},
    {file = "aiohttp-3.9.3-cp310-cp310-musllinux_1_1_ppc64le.whl", hash = "sha256:a78ed8a53a1221393d9637c01870248a6f4ea5b214a59a92a36f18151739452c"},
    {file = "aiohttp-3.9.3-cp310-cp310-musllinux_1_1_s390x.whl", hash = "sha256:6b0e029353361f1746bac2e4cc19b32f972ec03f0f943b390c4ab3371840aabf"},
    {file = "aiohttp-3.9.3-cp310-cp310-musllinux_1_1_x86_64.whl", hash = "sha256:7cf5c9458e1e90e3c390c2639f1017a0379a99a94fdfad3a1fd966a2874bba52"},
    {file = "aiohttp-3.9.3-cp310-cp310-win32.whl", hash = "sha256:3e59c23c52765951b69ec45ddbbc9403a8761ee6f57253250c6e1536cacc758b"},
    {file = "aiohttp-3.9.3-cp310-cp310-win_amd64.whl", hash = "sha256:055ce4f74b82551678291473f66dc9fb9048a50d8324278751926ff0ae7715e5"},
    {file = "aiohttp-3.9.3-cp311-cp311-macosx_10_9_universal2.whl", hash = "sha256:6b88f9386ff1ad91ace19d2a1c0225896e28815ee09fc6a8932fded8cda97c3d"},
    {file = "aiohttp-3.9.3-cp311-cp311-macosx_10_9_x86_64.whl", hash = "sha256:c46956ed82961e31557b6857a5ca153c67e5476972e5f7190015018760938da2"},
    {file = "aiohttp-3.9.3-cp311-cp311-macosx_11_0_arm64.whl", hash = "sha256:07b837ef0d2f252f96009e9b8435ec1fef68ef8b1461933253d318748ec1acdc"},
    {file = "aiohttp-3.9.3-cp311-cp311-manylinux_2_17_aarch64.manylinux2014_aarch64.whl", hash = "sha256:dad46e6f620574b3b4801c68255492e0159d1712271cc99d8bdf35f2043ec266"},
    {file = "aiohttp-3.9.3-cp311-cp311-manylinux_2_17_ppc64le.manylinux2014_ppc64le.whl", hash = "sha256:5ed3e046ea7b14938112ccd53d91c1539af3e6679b222f9469981e3dac7ba1ce"},
    {file = "aiohttp-3.9.3-cp311-cp311-manylinux_2_17_s390x.manylinux2014_s390x.whl", hash = "sha256:039df344b45ae0b34ac885ab5b53940b174530d4dd8a14ed8b0e2155b9dddccb"},
    {file = "aiohttp-3.9.3-cp311-cp311-manylinux_2_17_x86_64.manylinux2014_x86_64.whl", hash = "sha256:7943c414d3a8d9235f5f15c22ace69787c140c80b718dcd57caaade95f7cd93b"},
    {file = "aiohttp-3.9.3-cp311-cp311-manylinux_2_5_i686.manylinux1_i686.manylinux_2_17_i686.manylinux2014_i686.whl", hash = "sha256:84871a243359bb42c12728f04d181a389718710129b36b6aad0fc4655a7647d4"},
    {file = "aiohttp-3.9.3-cp311-cp311-musllinux_1_1_aarch64.whl", hash = "sha256:5eafe2c065df5401ba06821b9a054d9cb2848867f3c59801b5d07a0be3a380ae"},
    {file = "aiohttp-3.9.3-cp311-cp311-musllinux_1_1_i686.whl", hash = "sha256:9d3c9b50f19704552f23b4eaea1fc082fdd82c63429a6506446cbd8737823da3"},
    {file = "aiohttp-3.9.3-cp311-cp311-musllinux_1_1_ppc64le.whl", hash = "sha256:f033d80bc6283092613882dfe40419c6a6a1527e04fc69350e87a9df02bbc283"},
    {file = "aiohttp-3.9.3-cp311-cp311-musllinux_1_1_s390x.whl", hash = "sha256:2c895a656dd7e061b2fd6bb77d971cc38f2afc277229ce7dd3552de8313a483e"},
    {file = "aiohttp-3.9.3-cp311-cp311-musllinux_1_1_x86_64.whl", hash = "sha256:1f5a71d25cd8106eab05f8704cd9167b6e5187bcdf8f090a66c6d88b634802b4"},
    {file = "aiohttp-3.9.3-cp311-cp311-win32.whl", hash = "sha256:50fca156d718f8ced687a373f9e140c1bb765ca16e3d6f4fe116e3df7c05b2c5"},
    {file = "aiohttp-3.9.3-cp311-cp311-win_amd64.whl", hash = "sha256:5fe9ce6c09668063b8447f85d43b8d1c4e5d3d7e92c63173e6180b2ac5d46dd8"},
    {file = "aiohttp-3.9.3-cp312-cp312-macosx_10_9_universal2.whl", hash = "sha256:38a19bc3b686ad55804ae931012f78f7a534cce165d089a2059f658f6c91fa60"},
    {file = "aiohttp-3.9.3-cp312-cp312-macosx_10_9_x86_64.whl", hash = "sha256:770d015888c2a598b377bd2f663adfd947d78c0124cfe7b959e1ef39f5b13869"},
    {file = "aiohttp-3.9.3-cp312-cp312-macosx_11_0_arm64.whl", hash = "sha256:ee43080e75fc92bf36219926c8e6de497f9b247301bbf88c5c7593d931426679"},
    {file = "aiohttp-3.9.3-cp312-cp312-manylinux_2_17_aarch64.manylinux2014_aarch64.whl", hash = "sha256:52df73f14ed99cee84865b95a3d9e044f226320a87af208f068ecc33e0c35b96"},
    {file = "aiohttp-3.9.3-cp312-cp312-manylinux_2_17_ppc64le.manylinux2014_ppc64le.whl", hash = "sha256:dc9b311743a78043b26ffaeeb9715dc360335e5517832f5a8e339f8a43581e4d"},
    {file = "aiohttp-3.9.3-cp312-cp312-manylinux_2_17_s390x.manylinux2014_s390x.whl", hash = "sha256:b955ed993491f1a5da7f92e98d5dad3c1e14dc175f74517c4e610b1f2456fb11"},
    {file = "aiohttp-3.9.3-cp312-cp312-manylinux_2_17_x86_64.manylinux2014_x86_64.whl", hash = "sha256:504b6981675ace64c28bf4a05a508af5cde526e36492c98916127f5a02354d53"},
    {file = "aiohttp-3.9.3-cp312-cp312-manylinux_2_5_i686.manylinux1_i686.manylinux_2_17_i686.manylinux2014_i686.whl", hash = "sha256:a6fe5571784af92b6bc2fda8d1925cccdf24642d49546d3144948a6a1ed58ca5"},
    {file = "aiohttp-3.9.3-cp312-cp312-musllinux_1_1_aarch64.whl", hash = "sha256:ba39e9c8627edc56544c8628cc180d88605df3892beeb2b94c9bc857774848ca"},
    {file = "aiohttp-3.9.3-cp312-cp312-musllinux_1_1_i686.whl", hash = "sha256:e5e46b578c0e9db71d04c4b506a2121c0cb371dd89af17a0586ff6769d4c58c1"},
    {file = "aiohttp-3.9.3-cp312-cp312-musllinux_1_1_ppc64le.whl", hash = "sha256:938a9653e1e0c592053f815f7028e41a3062e902095e5a7dc84617c87267ebd5"},
    {file = "aiohttp-3.9.3-cp312-cp312-musllinux_1_1_s390x.whl", hash = "sha256:c3452ea726c76e92f3b9fae4b34a151981a9ec0a4847a627c43d71a15ac32aa6"},
    {file = "aiohttp-3.9.3-cp312-cp312-musllinux_1_1_x86_64.whl", hash = "sha256:ff30218887e62209942f91ac1be902cc80cddb86bf00fbc6783b7a43b2bea26f"},
    {file = "aiohttp-3.9.3-cp312-cp312-win32.whl", hash = "sha256:38f307b41e0bea3294a9a2a87833191e4bcf89bb0365e83a8be3a58b31fb7f38"},
    {file = "aiohttp-3.9.3-cp312-cp312-win_amd64.whl", hash = "sha256:b791a3143681a520c0a17e26ae7465f1b6f99461a28019d1a2f425236e6eedb5"},
    {file = "aiohttp-3.9.3-cp38-cp38-macosx_10_9_universal2.whl", hash = "sha256:0ed621426d961df79aa3b963ac7af0d40392956ffa9be022024cd16297b30c8c"},
    {file = "aiohttp-3.9.3-cp38-cp38-macosx_10_9_x86_64.whl", hash = "sha256:7f46acd6a194287b7e41e87957bfe2ad1ad88318d447caf5b090012f2c5bb528"},
    {file = "aiohttp-3.9.3-cp38-cp38-macosx_11_0_arm64.whl", hash = "sha256:feeb18a801aacb098220e2c3eea59a512362eb408d4afd0c242044c33ad6d542"},
    {file = "aiohttp-3.9.3-cp38-cp38-manylinux_2_17_aarch64.manylinux2014_aarch64.whl", hash = "sha256:f734e38fd8666f53da904c52a23ce517f1b07722118d750405af7e4123933511"},
    {file = "aiohttp-3.9.3-cp38-cp38-manylinux_2_17_ppc64le.manylinux2014_ppc64le.whl", hash = "sha256:b40670ec7e2156d8e57f70aec34a7216407848dfe6c693ef131ddf6e76feb672"},
    {file = "aiohttp-3.9.3-cp38-cp38-manylinux_2_17_s390x.manylinux2014_s390x.whl", hash = "sha256:fdd215b7b7fd4a53994f238d0f46b7ba4ac4c0adb12452beee724ddd0743ae5d"},
    {file = "aiohttp-3.9.3-cp38-cp38-manylinux_2_17_x86_64.manylinux2014_x86_64.whl", hash = "sha256:017a21b0df49039c8f46ca0971b3a7fdc1f56741ab1240cb90ca408049766168"},
    {file = "aiohttp-3.9.3-cp38-cp38-manylinux_2_5_i686.manylinux1_i686.manylinux_2_17_i686.manylinux2014_i686.whl", hash = "sha256:e99abf0bba688259a496f966211c49a514e65afa9b3073a1fcee08856e04425b"},
    {file = "aiohttp-3.9.3-cp38-cp38-musllinux_1_1_aarch64.whl", hash = "sha256:648056db9a9fa565d3fa851880f99f45e3f9a771dd3ff3bb0c048ea83fb28194"},
    {file = "aiohttp-3.9.3-cp38-cp38-musllinux_1_1_i686.whl", hash = "sha256:8aacb477dc26797ee089721536a292a664846489c49d3ef9725f992449eda5a8"},
    {file = "aiohttp-3.9.3-cp38-cp38-musllinux_1_1_ppc64le.whl", hash = "sha256:522a11c934ea660ff8953eda090dcd2154d367dec1ae3c540aff9f8a5c109ab4"},
    {file = "aiohttp-3.9.3-cp38-cp38-musllinux_1_1_s390x.whl", hash = "sha256:5bce0dc147ca85caa5d33debc4f4d65e8e8b5c97c7f9f660f215fa74fc49a321"},
    {file = "aiohttp-3.9.3-cp38-cp38-musllinux_1_1_x86_64.whl", hash = "sha256:4b4af9f25b49a7be47c0972139e59ec0e8285c371049df1a63b6ca81fdd216a2"},
    {file = "aiohttp-3.9.3-cp38-cp38-win32.whl", hash = "sha256:298abd678033b8571995650ccee753d9458dfa0377be4dba91e4491da3f2be63"},
    {file = "aiohttp-3.9.3-cp38-cp38-win_amd64.whl", hash = "sha256:69361bfdca5468c0488d7017b9b1e5ce769d40b46a9f4a2eed26b78619e9396c"},
    {file = "aiohttp-3.9.3-cp39-cp39-macosx_10_9_universal2.whl", hash = "sha256:0fa43c32d1643f518491d9d3a730f85f5bbaedcbd7fbcae27435bb8b7a061b29"},
    {file = "aiohttp-3.9.3-cp39-cp39-macosx_10_9_x86_64.whl", hash = "sha256:835a55b7ca49468aaaac0b217092dfdff370e6c215c9224c52f30daaa735c1c1"},
    {file = "aiohttp-3.9.3-cp39-cp39-macosx_11_0_arm64.whl", hash = "sha256:06a9b2c8837d9a94fae16c6223acc14b4dfdff216ab9b7202e07a9a09541168f"},
    {file = "aiohttp-3.9.3-cp39-cp39-manylinux_2_17_aarch64.manylinux2014_aarch64.whl", hash = "sha256:abf151955990d23f84205286938796c55ff11bbfb4ccfada8c9c83ae6b3c89a3"},
    {file = "aiohttp-3.9.3-cp39-cp39-manylinux_2_17_ppc64le.manylinux2014_ppc64le.whl", hash = "sha256:59c26c95975f26e662ca78fdf543d4eeaef70e533a672b4113dd888bd2423caa"},
    {file = "aiohttp-3.9.3-cp39-cp39-manylinux_2_17_s390x.manylinux2014_s390x.whl", hash = "sha256:f95511dd5d0e05fd9728bac4096319f80615aaef4acbecb35a990afebe953b0e"},
    {file = "aiohttp-3.9.3-cp39-cp39-manylinux_2_17_x86_64.manylinux2014_x86_64.whl", hash = "sha256:595f105710293e76b9dc09f52e0dd896bd064a79346234b521f6b968ffdd8e58"},
    {file = "aiohttp-3.9.3-cp39-cp39-manylinux_2_5_i686.manylinux1_i686.manylinux_2_17_i686.manylinux2014_i686.whl", hash = "sha256:c7c8b816c2b5af5c8a436df44ca08258fc1a13b449393a91484225fcb7545533"},
    {file = "aiohttp-3.9.3-cp39-cp39-musllinux_1_1_aarch64.whl", hash = "sha256:f1088fa100bf46e7b398ffd9904f4808a0612e1d966b4aa43baa535d1b6341eb"},
    {file = "aiohttp-3.9.3-cp39-cp39-musllinux_1_1_i686.whl", hash = "sha256:f59dfe57bb1ec82ac0698ebfcdb7bcd0e99c255bd637ff613760d5f33e7c81b3"},
    {file = "aiohttp-3.9.3-cp39-cp39-musllinux_1_1_ppc64le.whl", hash = "sha256:361a1026c9dd4aba0109e4040e2aecf9884f5cfe1b1b1bd3d09419c205e2e53d"},
    {file = "aiohttp-3.9.3-cp39-cp39-musllinux_1_1_s390x.whl", hash = "sha256:363afe77cfcbe3a36353d8ea133e904b108feea505aa4792dad6585a8192c55a"},
    {file = "aiohttp-3.9.3-cp39-cp39-musllinux_1_1_x86_64.whl", hash = "sha256:8e2c45c208c62e955e8256949eb225bd8b66a4c9b6865729a786f2aa79b72e9d"},
    {file = "aiohttp-3.9.3-cp39-cp39-win32.whl", hash = "sha256:f7217af2e14da0856e082e96ff637f14ae45c10a5714b63c77f26d8884cf1051"},
    {file = "aiohttp-3.9.3-cp39-cp39-win_amd64.whl", hash = "sha256:27468897f628c627230dba07ec65dc8d0db566923c48f29e084ce382119802bc"},
    {file = "aiohttp-3.9.3.tar.gz", hash = "sha256:90842933e5d1ff760fae6caca4b2b3edba53ba8f4b71e95dacf2818a2aca06f7"},
]

[package.dependencies]
aiosignal = ">=1.1.2"
async-timeout = {version = ">=4.0,<5.0", markers = "python_version < \"3.11\""}
attrs = ">=17.3.0"
frozenlist = ">=1.1.1"
multidict = ">=4.5,<7.0"
yarl = ">=1.0,<2.0"

[package.extras]
speedups = ["Brotli", "aiodns", "brotlicffi"]

[[package]]
name = "aiosignal"
version = "1.3.1"
description = "aiosignal: a list of registered asynchronous callbacks"
optional = true
python-versions = ">=3.7"
files = [
    {file = "aiosignal-1.3.1-py3-none-any.whl", hash = "sha256:f8376fb07dd1e86a584e4fcdec80b36b7f81aac666ebc724e2c090300dd83b17"},
    {file = "aiosignal-1.3.1.tar.gz", hash = "sha256:54cd96e15e1649b75d6c87526a6ff0b6c1b0dd3459f43d9ca11d48c339b68cfc"},
]

[package.dependencies]
frozenlist = ">=1.1.0"

[[package]]
name = "alabaster"
version = "0.7.13"
description = "A configurable sidebar-enabled Sphinx theme"
optional = false
python-versions = ">=3.6"
files = [
    {file = "alabaster-0.7.13-py3-none-any.whl", hash = "sha256:1ee19aca801bbabb5ba3f5f258e4422dfa86f82f3e9cefb0859b283cdd7f62a3"},
    {file = "alabaster-0.7.13.tar.gz", hash = "sha256:a27a4a084d5e690e16e01e03ad2b2e552c61a65469419b907243193de1a84ae2"},
]

[[package]]
name = "anndata"
version = "0.9.2"
description = "Annotated data."
optional = false
python-versions = ">=3.8"
files = [
    {file = "anndata-0.9.2-py3-none-any.whl", hash = "sha256:badab44bf0b4d598ae49403ee634a6ffc8896d9aa21db52f0f6af98d6fe1fceb"},
    {file = "anndata-0.9.2.tar.gz", hash = "sha256:e5b8383d09723af674cae7ad0c2ef53eb1f8c73949b7f4c182a6e30f42196327"},
]

[package.dependencies]
h5py = ">=3"
natsort = "*"
numpy = ">=1.16.5"
packaging = ">=20"
pandas = ">=1.1.1,<2.0.1 || >2.0.1"
scipy = ">1.4"

[package.extras]
dev = ["pytest-xdist", "setuptools_scm"]
doc = ["IPython", "awkward (>=2.0.7)", "myst_parser", "nbsphinx", "scanpydoc[theme] (>=0.9)", "sphinx (>=4.4)", "sphinx-autodoc-typehints (>=1.11.0)", "sphinx-rtd-theme (>=1.1.1)", "sphinx_issues", "sphinxext.opengraph", "zarr"]
test = ["awkward (>=2.3)", "boltons", "dask[array]", "joblib", "loompy (>=3.0.5)", "matplotlib", "openpyxl", "pytest (>=6.0)", "pytest-cov (>=2.10)", "pytest_memray", "scanpy", "scikit-learn", "zarr"]

[[package]]
name = "annotated-types"
version = "0.6.0"
description = "Reusable constraint types to use with typing.Annotated"
optional = true
python-versions = ">=3.8"
files = [
    {file = "annotated_types-0.6.0-py3-none-any.whl", hash = "sha256:0641064de18ba7a25dee8f96403ebc39113d0cb953a01429249d5c7564666a43"},
    {file = "annotated_types-0.6.0.tar.gz", hash = "sha256:563339e807e53ffd9c267e99fc6d9ea23eb8443c08f112651963e24e22f84a5d"},
]

[package.dependencies]
typing-extensions = {version = ">=4.0.0", markers = "python_version < \"3.9\""}

[[package]]
name = "appnope"
version = "0.1.4"
description = "Disable App Nap on macOS >= 10.9"
optional = false
python-versions = ">=3.6"
files = [
    {file = "appnope-0.1.4-py2.py3-none-any.whl", hash = "sha256:502575ee11cd7a28c0205f379b525beefebab9d161b7c964670864014ed7213c"},
    {file = "appnope-0.1.4.tar.gz", hash = "sha256:1de3860566df9caf38f01f86f65e0e13e379af54f9e4bee1e66b48f2efffd1ee"},
]

[[package]]
name = "asciitree"
version = "0.3.3"
description = "Draws ASCII trees."
optional = true
python-versions = "*"
files = [
    {file = "asciitree-0.3.3.tar.gz", hash = "sha256:4aa4b9b649f85e3fcb343363d97564aa1fb62e249677f2e18a96765145cc0f6e"},
]

[[package]]
name = "async-timeout"
version = "4.0.3"
description = "Timeout context manager for asyncio programs"
optional = true
python-versions = ">=3.7"
files = [
    {file = "async-timeout-4.0.3.tar.gz", hash = "sha256:4640d96be84d82d02ed59ea2b7105a0f7b33abe8703703cd0ab0bf87c427522f"},
    {file = "async_timeout-4.0.3-py3-none-any.whl", hash = "sha256:7405140ff1230c310e51dc27b3145b9092d659ce68ff733fb0cefe3ee42be028"},
]

[[package]]
name = "attrs"
version = "23.2.0"
description = "Classes Without Boilerplate"
optional = false
python-versions = ">=3.7"
files = [
    {file = "attrs-23.2.0-py3-none-any.whl", hash = "sha256:99b87a485a5820b23b879f04c2305b44b951b502fd64be915879d77a7e8fc6f1"},
    {file = "attrs-23.2.0.tar.gz", hash = "sha256:935dc3b529c262f6cf76e50877d35a4bd3c1de194fd41f47a2b7ae8f19971f30"},
]

[package.extras]
cov = ["attrs[tests]", "coverage[toml] (>=5.3)"]
dev = ["attrs[tests]", "pre-commit"]
docs = ["furo", "myst-parser", "sphinx", "sphinx-notfound-page", "sphinxcontrib-towncrier", "towncrier", "zope-interface"]
tests = ["attrs[tests-no-zope]", "zope-interface"]
tests-mypy = ["mypy (>=1.6)", "pytest-mypy-plugins"]
tests-no-zope = ["attrs[tests-mypy]", "cloudpickle", "hypothesis", "pympler", "pytest (>=4.3.0)", "pytest-xdist[psutil]"]

[[package]]
name = "babel"
version = "2.14.0"
description = "Internationalization utilities"
optional = false
python-versions = ">=3.7"
files = [
    {file = "Babel-2.14.0-py3-none-any.whl", hash = "sha256:efb1a25b7118e67ce3a259bed20545c29cb68be8ad2c784c83689981b7a57287"},
    {file = "Babel-2.14.0.tar.gz", hash = "sha256:6919867db036398ba21eb5c7a0f6b28ab8cbc3ae7a73a44ebe34ae74a4e7d363"},
]

[package.dependencies]
pytz = {version = ">=2015.7", markers = "python_version < \"3.9\""}

[package.extras]
dev = ["freezegun (>=1.0,<2.0)", "pytest (>=6.0)", "pytest-cov"]

[[package]]
name = "backcall"
version = "0.2.0"
description = "Specifications for callback functions passed in to an API"
optional = false
python-versions = "*"
files = [
    {file = "backcall-0.2.0-py2.py3-none-any.whl", hash = "sha256:fbbce6a29f263178a1f7915c1940bde0ec2b2a967566fe1c65c1dfb7422bd255"},
    {file = "backcall-0.2.0.tar.gz", hash = "sha256:5cbdbf27be5e7cfadb448baf0aa95508f91f2bbc6c6437cd9cd06e2a4c215e1e"},
]

[[package]]
name = "backports-zoneinfo"
version = "0.2.1"
description = "Backport of the standard library zoneinfo module"
optional = false
python-versions = ">=3.6"
files = [
    {file = "backports.zoneinfo-0.2.1-cp36-cp36m-macosx_10_14_x86_64.whl", hash = "sha256:da6013fd84a690242c310d77ddb8441a559e9cb3d3d59ebac9aca1a57b2e18bc"},
    {file = "backports.zoneinfo-0.2.1-cp36-cp36m-manylinux1_i686.whl", hash = "sha256:89a48c0d158a3cc3f654da4c2de1ceba85263fafb861b98b59040a5086259722"},
    {file = "backports.zoneinfo-0.2.1-cp36-cp36m-manylinux1_x86_64.whl", hash = "sha256:1c5742112073a563c81f786e77514969acb58649bcdf6cdf0b4ed31a348d4546"},
    {file = "backports.zoneinfo-0.2.1-cp36-cp36m-win32.whl", hash = "sha256:e8236383a20872c0cdf5a62b554b27538db7fa1bbec52429d8d106effbaeca08"},
    {file = "backports.zoneinfo-0.2.1-cp36-cp36m-win_amd64.whl", hash = "sha256:8439c030a11780786a2002261569bdf362264f605dfa4d65090b64b05c9f79a7"},
    {file = "backports.zoneinfo-0.2.1-cp37-cp37m-macosx_10_14_x86_64.whl", hash = "sha256:f04e857b59d9d1ccc39ce2da1021d196e47234873820cbeaad210724b1ee28ac"},
    {file = "backports.zoneinfo-0.2.1-cp37-cp37m-manylinux1_i686.whl", hash = "sha256:17746bd546106fa389c51dbea67c8b7c8f0d14b5526a579ca6ccf5ed72c526cf"},
    {file = "backports.zoneinfo-0.2.1-cp37-cp37m-manylinux1_x86_64.whl", hash = "sha256:5c144945a7752ca544b4b78c8c41544cdfaf9786f25fe5ffb10e838e19a27570"},
    {file = "backports.zoneinfo-0.2.1-cp37-cp37m-win32.whl", hash = "sha256:e55b384612d93be96506932a786bbcde5a2db7a9e6a4bb4bffe8b733f5b9036b"},
    {file = "backports.zoneinfo-0.2.1-cp37-cp37m-win_amd64.whl", hash = "sha256:a76b38c52400b762e48131494ba26be363491ac4f9a04c1b7e92483d169f6582"},
    {file = "backports.zoneinfo-0.2.1-cp38-cp38-macosx_10_14_x86_64.whl", hash = "sha256:8961c0f32cd0336fb8e8ead11a1f8cd99ec07145ec2931122faaac1c8f7fd987"},
    {file = "backports.zoneinfo-0.2.1-cp38-cp38-manylinux1_i686.whl", hash = "sha256:e81b76cace8eda1fca50e345242ba977f9be6ae3945af8d46326d776b4cf78d1"},
    {file = "backports.zoneinfo-0.2.1-cp38-cp38-manylinux1_x86_64.whl", hash = "sha256:7b0a64cda4145548fed9efc10322770f929b944ce5cee6c0dfe0c87bf4c0c8c9"},
    {file = "backports.zoneinfo-0.2.1-cp38-cp38-win32.whl", hash = "sha256:1b13e654a55cd45672cb54ed12148cd33628f672548f373963b0bff67b217328"},
    {file = "backports.zoneinfo-0.2.1-cp38-cp38-win_amd64.whl", hash = "sha256:4a0f800587060bf8880f954dbef70de6c11bbe59c673c3d818921f042f9954a6"},
    {file = "backports.zoneinfo-0.2.1.tar.gz", hash = "sha256:fadbfe37f74051d024037f223b8e001611eac868b5c5b06144ef4d8b799862f2"},
]

[package.extras]
tzdata = ["tzdata"]

[[package]]
name = "beautifulsoup4"
version = "4.12.3"
description = "Screen-scraping library"
optional = false
python-versions = ">=3.6.0"
files = [
    {file = "beautifulsoup4-4.12.3-py3-none-any.whl", hash = "sha256:b80878c9f40111313e55da8ba20bdba06d8fa3969fc68304167741bbf9e082ed"},
    {file = "beautifulsoup4-4.12.3.tar.gz", hash = "sha256:74e3d1928edc070d21748185c46e3fb33490f22f52a3addee9aee0f4f7781051"},
]

[package.dependencies]
soupsieve = ">1.2"

[package.extras]
cchardet = ["cchardet"]
chardet = ["chardet"]
charset-normalizer = ["charset-normalizer"]
html5lib = ["html5lib"]
lxml = ["lxml"]

[[package]]
name = "bleach"
version = "6.1.0"
description = "An easy safelist-based HTML-sanitizing tool."
optional = false
python-versions = ">=3.8"
files = [
    {file = "bleach-6.1.0-py3-none-any.whl", hash = "sha256:3225f354cfc436b9789c66c4ee030194bee0568fbf9cbdad3bc8b5c26c5f12b6"},
    {file = "bleach-6.1.0.tar.gz", hash = "sha256:0a31f1837963c41d46bbf1331b8778e1308ea0791db03cc4e7357b97cf42a8fe"},
]

[package.dependencies]
six = ">=1.9.0"
webencodings = "*"

[package.extras]
css = ["tinycss2 (>=1.1.0,<1.3)"]

[[package]]
name = "cell2cell"
version = "0.7.3"
description = "TBD"
optional = true
python-versions = "*"
files = [
    {file = "cell2cell-0.7.3-py3-none-any.whl", hash = "sha256:2da3d51362768b22decf2562368e4d792a8144a2dff45a345aecaa504e122f2d"},
]

[package.dependencies]
gseapy = "1.0.3"
kneed = "*"
matplotlib = ">=3.2.0"
networkx = ">=2.3"
numpy = ">=1.16"
openpyxl = ">=2.6.2"
pandas = ">=1.0.0"
scanpy = "*"
scikit-learn = "*"
seaborn = ">=0.11.0"
statannotations = "*"
statsmodels = "*"
tensorly = "0.8.1"
tqdm = "*"
umap-learn = "*"
xlrd = ">=1.1"

[[package]]
name = "certifi"
version = "2024.2.2"
description = "Python package for providing Mozilla's CA Bundle."
optional = false
python-versions = ">=3.6"
files = [
    {file = "certifi-2024.2.2-py3-none-any.whl", hash = "sha256:dc383c07b76109f368f6106eee2b593b04a011ea4d55f652c6ca24a754d1cdd1"},
    {file = "certifi-2024.2.2.tar.gz", hash = "sha256:0569859f95fc761b18b45ef421b1290a0f65f147e92a1e5eb3e635f9a5e4e66f"},
]

[[package]]
name = "cffi"
version = "1.16.0"
description = "Foreign Function Interface for Python calling C code."
optional = false
python-versions = ">=3.8"
files = [
    {file = "cffi-1.16.0-cp310-cp310-macosx_10_9_x86_64.whl", hash = "sha256:6b3d6606d369fc1da4fd8c357d026317fbb9c9b75d36dc16e90e84c26854b088"},
    {file = "cffi-1.16.0-cp310-cp310-macosx_11_0_arm64.whl", hash = "sha256:ac0f5edd2360eea2f1daa9e26a41db02dd4b0451b48f7c318e217ee092a213e9"},
    {file = "cffi-1.16.0-cp310-cp310-manylinux_2_12_i686.manylinux2010_i686.manylinux_2_17_i686.manylinux2014_i686.whl", hash = "sha256:7e61e3e4fa664a8588aa25c883eab612a188c725755afff6289454d6362b9673"},
    {file = "cffi-1.16.0-cp310-cp310-manylinux_2_17_aarch64.manylinux2014_aarch64.whl", hash = "sha256:a72e8961a86d19bdb45851d8f1f08b041ea37d2bd8d4fd19903bc3083d80c896"},
    {file = "cffi-1.16.0-cp310-cp310-manylinux_2_17_ppc64le.manylinux2014_ppc64le.whl", hash = "sha256:5b50bf3f55561dac5438f8e70bfcdfd74543fd60df5fa5f62d94e5867deca684"},
    {file = "cffi-1.16.0-cp310-cp310-manylinux_2_17_s390x.manylinux2014_s390x.whl", hash = "sha256:7651c50c8c5ef7bdb41108b7b8c5a83013bfaa8a935590c5d74627c047a583c7"},
    {file = "cffi-1.16.0-cp310-cp310-manylinux_2_17_x86_64.manylinux2014_x86_64.whl", hash = "sha256:e4108df7fe9b707191e55f33efbcb2d81928e10cea45527879a4749cbe472614"},
    {file = "cffi-1.16.0-cp310-cp310-musllinux_1_1_i686.whl", hash = "sha256:32c68ef735dbe5857c810328cb2481e24722a59a2003018885514d4c09af9743"},
    {file = "cffi-1.16.0-cp310-cp310-musllinux_1_1_x86_64.whl", hash = "sha256:673739cb539f8cdaa07d92d02efa93c9ccf87e345b9a0b556e3ecc666718468d"},
    {file = "cffi-1.16.0-cp310-cp310-win32.whl", hash = "sha256:9f90389693731ff1f659e55c7d1640e2ec43ff725cc61b04b2f9c6d8d017df6a"},
    {file = "cffi-1.16.0-cp310-cp310-win_amd64.whl", hash = "sha256:e6024675e67af929088fda399b2094574609396b1decb609c55fa58b028a32a1"},
    {file = "cffi-1.16.0-cp311-cp311-macosx_10_9_x86_64.whl", hash = "sha256:b84834d0cf97e7d27dd5b7f3aca7b6e9263c56308ab9dc8aae9784abb774d404"},
    {file = "cffi-1.16.0-cp311-cp311-macosx_11_0_arm64.whl", hash = "sha256:1b8ebc27c014c59692bb2664c7d13ce7a6e9a629be20e54e7271fa696ff2b417"},
    {file = "cffi-1.16.0-cp311-cp311-manylinux_2_12_i686.manylinux2010_i686.manylinux_2_17_i686.manylinux2014_i686.whl", hash = "sha256:ee07e47c12890ef248766a6e55bd38ebfb2bb8edd4142d56db91b21ea68b7627"},
    {file = "cffi-1.16.0-cp311-cp311-manylinux_2_17_aarch64.manylinux2014_aarch64.whl", hash = "sha256:d8a9d3ebe49f084ad71f9269834ceccbf398253c9fac910c4fd7053ff1386936"},
    {file = "cffi-1.16.0-cp311-cp311-manylinux_2_17_ppc64le.manylinux2014_ppc64le.whl", hash = "sha256:e70f54f1796669ef691ca07d046cd81a29cb4deb1e5f942003f401c0c4a2695d"},
    {file = "cffi-1.16.0-cp311-cp311-manylinux_2_17_s390x.manylinux2014_s390x.whl", hash = "sha256:5bf44d66cdf9e893637896c7faa22298baebcd18d1ddb6d2626a6e39793a1d56"},
    {file = "cffi-1.16.0-cp311-cp311-manylinux_2_17_x86_64.manylinux2014_x86_64.whl", hash = "sha256:7b78010e7b97fef4bee1e896df8a4bbb6712b7f05b7ef630f9d1da00f6444d2e"},
    {file = "cffi-1.16.0-cp311-cp311-musllinux_1_1_i686.whl", hash = "sha256:c6a164aa47843fb1b01e941d385aab7215563bb8816d80ff3a363a9f8448a8dc"},
    {file = "cffi-1.16.0-cp311-cp311-musllinux_1_1_x86_64.whl", hash = "sha256:e09f3ff613345df5e8c3667da1d918f9149bd623cd9070c983c013792a9a62eb"},
    {file = "cffi-1.16.0-cp311-cp311-win32.whl", hash = "sha256:2c56b361916f390cd758a57f2e16233eb4f64bcbeee88a4881ea90fca14dc6ab"},
    {file = "cffi-1.16.0-cp311-cp311-win_amd64.whl", hash = "sha256:db8e577c19c0fda0beb7e0d4e09e0ba74b1e4c092e0e40bfa12fe05b6f6d75ba"},
    {file = "cffi-1.16.0-cp312-cp312-macosx_10_9_x86_64.whl", hash = "sha256:fa3a0128b152627161ce47201262d3140edb5a5c3da88d73a1b790a959126956"},
    {file = "cffi-1.16.0-cp312-cp312-macosx_11_0_arm64.whl", hash = "sha256:68e7c44931cc171c54ccb702482e9fc723192e88d25a0e133edd7aff8fcd1f6e"},
    {file = "cffi-1.16.0-cp312-cp312-manylinux_2_12_i686.manylinux2010_i686.manylinux_2_17_i686.manylinux2014_i686.whl", hash = "sha256:abd808f9c129ba2beda4cfc53bde801e5bcf9d6e0f22f095e45327c038bfe68e"},
    {file = "cffi-1.16.0-cp312-cp312-manylinux_2_17_aarch64.manylinux2014_aarch64.whl", hash = "sha256:88e2b3c14bdb32e440be531ade29d3c50a1a59cd4e51b1dd8b0865c54ea5d2e2"},
    {file = "cffi-1.16.0-cp312-cp312-manylinux_2_17_ppc64le.manylinux2014_ppc64le.whl", hash = "sha256:fcc8eb6d5902bb1cf6dc4f187ee3ea80a1eba0a89aba40a5cb20a5087d961357"},
    {file = "cffi-1.16.0-cp312-cp312-manylinux_2_17_s390x.manylinux2014_s390x.whl", hash = "sha256:b7be2d771cdba2942e13215c4e340bfd76398e9227ad10402a8767ab1865d2e6"},
    {file = "cffi-1.16.0-cp312-cp312-manylinux_2_17_x86_64.manylinux2014_x86_64.whl", hash = "sha256:e715596e683d2ce000574bae5d07bd522c781a822866c20495e52520564f0969"},
    {file = "cffi-1.16.0-cp312-cp312-musllinux_1_1_x86_64.whl", hash = "sha256:2d92b25dbf6cae33f65005baf472d2c245c050b1ce709cc4588cdcdd5495b520"},
    {file = "cffi-1.16.0-cp312-cp312-win32.whl", hash = "sha256:b2ca4e77f9f47c55c194982e10f058db063937845bb2b7a86c84a6cfe0aefa8b"},
    {file = "cffi-1.16.0-cp312-cp312-win_amd64.whl", hash = "sha256:68678abf380b42ce21a5f2abde8efee05c114c2fdb2e9eef2efdb0257fba1235"},
    {file = "cffi-1.16.0-cp38-cp38-macosx_10_9_x86_64.whl", hash = "sha256:0c9ef6ff37e974b73c25eecc13952c55bceed9112be2d9d938ded8e856138bcc"},
    {file = "cffi-1.16.0-cp38-cp38-manylinux_2_12_i686.manylinux2010_i686.manylinux_2_17_i686.manylinux2014_i686.whl", hash = "sha256:a09582f178759ee8128d9270cd1344154fd473bb77d94ce0aeb2a93ebf0feaf0"},
    {file = "cffi-1.16.0-cp38-cp38-manylinux_2_17_aarch64.manylinux2014_aarch64.whl", hash = "sha256:e760191dd42581e023a68b758769e2da259b5d52e3103c6060ddc02c9edb8d7b"},
    {file = "cffi-1.16.0-cp38-cp38-manylinux_2_17_ppc64le.manylinux2014_ppc64le.whl", hash = "sha256:80876338e19c951fdfed6198e70bc88f1c9758b94578d5a7c4c91a87af3cf31c"},
    {file = "cffi-1.16.0-cp38-cp38-manylinux_2_17_s390x.manylinux2014_s390x.whl", hash = "sha256:a6a14b17d7e17fa0d207ac08642c8820f84f25ce17a442fd15e27ea18d67c59b"},
    {file = "cffi-1.16.0-cp38-cp38-manylinux_2_17_x86_64.manylinux2014_x86_64.whl", hash = "sha256:6602bc8dc6f3a9e02b6c22c4fc1e47aa50f8f8e6d3f78a5e16ac33ef5fefa324"},
    {file = "cffi-1.16.0-cp38-cp38-win32.whl", hash = "sha256:131fd094d1065b19540c3d72594260f118b231090295d8c34e19a7bbcf2e860a"},
    {file = "cffi-1.16.0-cp38-cp38-win_amd64.whl", hash = "sha256:31d13b0f99e0836b7ff893d37af07366ebc90b678b6664c955b54561fc36ef36"},
    {file = "cffi-1.16.0-cp39-cp39-macosx_10_9_x86_64.whl", hash = "sha256:582215a0e9adbe0e379761260553ba11c58943e4bbe9c36430c4ca6ac74b15ed"},
    {file = "cffi-1.16.0-cp39-cp39-macosx_11_0_arm64.whl", hash = "sha256:b29ebffcf550f9da55bec9e02ad430c992a87e5f512cd63388abb76f1036d8d2"},
    {file = "cffi-1.16.0-cp39-cp39-manylinux_2_12_i686.manylinux2010_i686.manylinux_2_17_i686.manylinux2014_i686.whl", hash = "sha256:dc9b18bf40cc75f66f40a7379f6a9513244fe33c0e8aa72e2d56b0196a7ef872"},
    {file = "cffi-1.16.0-cp39-cp39-manylinux_2_17_aarch64.manylinux2014_aarch64.whl", hash = "sha256:9cb4a35b3642fc5c005a6755a5d17c6c8b6bcb6981baf81cea8bfbc8903e8ba8"},
    {file = "cffi-1.16.0-cp39-cp39-manylinux_2_17_ppc64le.manylinux2014_ppc64le.whl", hash = "sha256:b86851a328eedc692acf81fb05444bdf1891747c25af7529e39ddafaf68a4f3f"},
    {file = "cffi-1.16.0-cp39-cp39-manylinux_2_17_s390x.manylinux2014_s390x.whl", hash = "sha256:c0f31130ebc2d37cdd8e44605fb5fa7ad59049298b3f745c74fa74c62fbfcfc4"},
    {file = "cffi-1.16.0-cp39-cp39-manylinux_2_17_x86_64.manylinux2014_x86_64.whl", hash = "sha256:8f8e709127c6c77446a8c0a8c8bf3c8ee706a06cd44b1e827c3e6a2ee6b8c098"},
    {file = "cffi-1.16.0-cp39-cp39-musllinux_1_1_i686.whl", hash = "sha256:748dcd1e3d3d7cd5443ef03ce8685043294ad6bd7c02a38d1bd367cfd968e000"},
    {file = "cffi-1.16.0-cp39-cp39-musllinux_1_1_x86_64.whl", hash = "sha256:8895613bcc094d4a1b2dbe179d88d7fb4a15cee43c052e8885783fac397d91fe"},
    {file = "cffi-1.16.0-cp39-cp39-win32.whl", hash = "sha256:ed86a35631f7bfbb28e108dd96773b9d5a6ce4811cf6ea468bb6a359b256b1e4"},
    {file = "cffi-1.16.0-cp39-cp39-win_amd64.whl", hash = "sha256:3686dffb02459559c74dd3d81748269ffb0eb027c39a6fc99502de37d501faa8"},
    {file = "cffi-1.16.0.tar.gz", hash = "sha256:bcb3ef43e58665bbda2fb198698fcae6776483e0c4a631aa5647806c25e02cc0"},
]

[package.dependencies]
pycparser = "*"

[[package]]
name = "cfgv"
version = "3.4.0"
description = "Validate configuration and produce human readable error messages."
optional = true
python-versions = ">=3.8"
files = [
    {file = "cfgv-3.4.0-py2.py3-none-any.whl", hash = "sha256:b7265b1f29fd3316bfcd2b330d63d024f2bfd8bcb8b0272f8e19a504856c48f9"},
    {file = "cfgv-3.4.0.tar.gz", hash = "sha256:e52591d4c5f5dead8e0f673fb16db7949d2cfb3f7da4582893288f0ded8fe560"},
]

[[package]]
name = "charset-normalizer"
version = "3.3.2"
description = "The Real First Universal Charset Detector. Open, modern and actively maintained alternative to Chardet."
optional = false
python-versions = ">=3.7.0"
files = [
    {file = "charset-normalizer-3.3.2.tar.gz", hash = "sha256:f30c3cb33b24454a82faecaf01b19c18562b1e89558fb6c56de4d9118a032fd5"},
    {file = "charset_normalizer-3.3.2-cp310-cp310-macosx_10_9_universal2.whl", hash = "sha256:25baf083bf6f6b341f4121c2f3c548875ee6f5339300e08be3f2b2ba1721cdd3"},
    {file = "charset_normalizer-3.3.2-cp310-cp310-macosx_10_9_x86_64.whl", hash = "sha256:06435b539f889b1f6f4ac1758871aae42dc3a8c0e24ac9e60c2384973ad73027"},
    {file = "charset_normalizer-3.3.2-cp310-cp310-macosx_11_0_arm64.whl", hash = "sha256:9063e24fdb1e498ab71cb7419e24622516c4a04476b17a2dab57e8baa30d6e03"},
    {file = "charset_normalizer-3.3.2-cp310-cp310-manylinux_2_17_aarch64.manylinux2014_aarch64.whl", hash = "sha256:6897af51655e3691ff853668779c7bad41579facacf5fd7253b0133308cf000d"},
    {file = "charset_normalizer-3.3.2-cp310-cp310-manylinux_2_17_ppc64le.manylinux2014_ppc64le.whl", hash = "sha256:1d3193f4a680c64b4b6a9115943538edb896edc190f0b222e73761716519268e"},
    {file = "charset_normalizer-3.3.2-cp310-cp310-manylinux_2_17_s390x.manylinux2014_s390x.whl", hash = "sha256:cd70574b12bb8a4d2aaa0094515df2463cb429d8536cfb6c7ce983246983e5a6"},
    {file = "charset_normalizer-3.3.2-cp310-cp310-manylinux_2_17_x86_64.manylinux2014_x86_64.whl", hash = "sha256:8465322196c8b4d7ab6d1e049e4c5cb460d0394da4a27d23cc242fbf0034b6b5"},
    {file = "charset_normalizer-3.3.2-cp310-cp310-manylinux_2_5_i686.manylinux1_i686.manylinux_2_17_i686.manylinux2014_i686.whl", hash = "sha256:a9a8e9031d613fd2009c182b69c7b2c1ef8239a0efb1df3f7c8da66d5dd3d537"},
    {file = "charset_normalizer-3.3.2-cp310-cp310-musllinux_1_1_aarch64.whl", hash = "sha256:beb58fe5cdb101e3a055192ac291b7a21e3b7ef4f67fa1d74e331a7f2124341c"},
    {file = "charset_normalizer-3.3.2-cp310-cp310-musllinux_1_1_i686.whl", hash = "sha256:e06ed3eb3218bc64786f7db41917d4e686cc4856944f53d5bdf83a6884432e12"},
    {file = "charset_normalizer-3.3.2-cp310-cp310-musllinux_1_1_ppc64le.whl", hash = "sha256:2e81c7b9c8979ce92ed306c249d46894776a909505d8f5a4ba55b14206e3222f"},
    {file = "charset_normalizer-3.3.2-cp310-cp310-musllinux_1_1_s390x.whl", hash = "sha256:572c3763a264ba47b3cf708a44ce965d98555f618ca42c926a9c1616d8f34269"},
    {file = "charset_normalizer-3.3.2-cp310-cp310-musllinux_1_1_x86_64.whl", hash = "sha256:fd1abc0d89e30cc4e02e4064dc67fcc51bd941eb395c502aac3ec19fab46b519"},
    {file = "charset_normalizer-3.3.2-cp310-cp310-win32.whl", hash = "sha256:3d47fa203a7bd9c5b6cee4736ee84ca03b8ef23193c0d1ca99b5089f72645c73"},
    {file = "charset_normalizer-3.3.2-cp310-cp310-win_amd64.whl", hash = "sha256:10955842570876604d404661fbccbc9c7e684caf432c09c715ec38fbae45ae09"},
    {file = "charset_normalizer-3.3.2-cp311-cp311-macosx_10_9_universal2.whl", hash = "sha256:802fe99cca7457642125a8a88a084cef28ff0cf9407060f7b93dca5aa25480db"},
    {file = "charset_normalizer-3.3.2-cp311-cp311-macosx_10_9_x86_64.whl", hash = "sha256:573f6eac48f4769d667c4442081b1794f52919e7edada77495aaed9236d13a96"},
    {file = "charset_normalizer-3.3.2-cp311-cp311-macosx_11_0_arm64.whl", hash = "sha256:549a3a73da901d5bc3ce8d24e0600d1fa85524c10287f6004fbab87672bf3e1e"},
    {file = "charset_normalizer-3.3.2-cp311-cp311-manylinux_2_17_aarch64.manylinux2014_aarch64.whl", hash = "sha256:f27273b60488abe721a075bcca6d7f3964f9f6f067c8c4c605743023d7d3944f"},
    {file = "charset_normalizer-3.3.2-cp311-cp311-manylinux_2_17_ppc64le.manylinux2014_ppc64le.whl", hash = "sha256:1ceae2f17a9c33cb48e3263960dc5fc8005351ee19db217e9b1bb15d28c02574"},
    {file = "charset_normalizer-3.3.2-cp311-cp311-manylinux_2_17_s390x.manylinux2014_s390x.whl", hash = "sha256:65f6f63034100ead094b8744b3b97965785388f308a64cf8d7c34f2f2e5be0c4"},
    {file = "charset_normalizer-3.3.2-cp311-cp311-manylinux_2_17_x86_64.manylinux2014_x86_64.whl", hash = "sha256:753f10e867343b4511128c6ed8c82f7bec3bd026875576dfd88483c5c73b2fd8"},
    {file = "charset_normalizer-3.3.2-cp311-cp311-manylinux_2_5_i686.manylinux1_i686.manylinux_2_17_i686.manylinux2014_i686.whl", hash = "sha256:4a78b2b446bd7c934f5dcedc588903fb2f5eec172f3d29e52a9096a43722adfc"},
    {file = "charset_normalizer-3.3.2-cp311-cp311-musllinux_1_1_aarch64.whl", hash = "sha256:e537484df0d8f426ce2afb2d0f8e1c3d0b114b83f8850e5f2fbea0e797bd82ae"},
    {file = "charset_normalizer-3.3.2-cp311-cp311-musllinux_1_1_i686.whl", hash = "sha256:eb6904c354526e758fda7167b33005998fb68c46fbc10e013ca97f21ca5c8887"},
    {file = "charset_normalizer-3.3.2-cp311-cp311-musllinux_1_1_ppc64le.whl", hash = "sha256:deb6be0ac38ece9ba87dea880e438f25ca3eddfac8b002a2ec3d9183a454e8ae"},
    {file = "charset_normalizer-3.3.2-cp311-cp311-musllinux_1_1_s390x.whl", hash = "sha256:4ab2fe47fae9e0f9dee8c04187ce5d09f48eabe611be8259444906793ab7cbce"},
    {file = "charset_normalizer-3.3.2-cp311-cp311-musllinux_1_1_x86_64.whl", hash = "sha256:80402cd6ee291dcb72644d6eac93785fe2c8b9cb30893c1af5b8fdd753b9d40f"},
    {file = "charset_normalizer-3.3.2-cp311-cp311-win32.whl", hash = "sha256:7cd13a2e3ddeed6913a65e66e94b51d80a041145a026c27e6bb76c31a853c6ab"},
    {file = "charset_normalizer-3.3.2-cp311-cp311-win_amd64.whl", hash = "sha256:663946639d296df6a2bb2aa51b60a2454ca1cb29835324c640dafb5ff2131a77"},
    {file = "charset_normalizer-3.3.2-cp312-cp312-macosx_10_9_universal2.whl", hash = "sha256:0b2b64d2bb6d3fb9112bafa732def486049e63de9618b5843bcdd081d8144cd8"},
    {file = "charset_normalizer-3.3.2-cp312-cp312-macosx_10_9_x86_64.whl", hash = "sha256:ddbb2551d7e0102e7252db79ba445cdab71b26640817ab1e3e3648dad515003b"},
    {file = "charset_normalizer-3.3.2-cp312-cp312-macosx_11_0_arm64.whl", hash = "sha256:55086ee1064215781fff39a1af09518bc9255b50d6333f2e4c74ca09fac6a8f6"},
    {file = "charset_normalizer-3.3.2-cp312-cp312-manylinux_2_17_aarch64.manylinux2014_aarch64.whl", hash = "sha256:8f4a014bc36d3c57402e2977dada34f9c12300af536839dc38c0beab8878f38a"},
    {file = "charset_normalizer-3.3.2-cp312-cp312-manylinux_2_17_ppc64le.manylinux2014_ppc64le.whl", hash = "sha256:a10af20b82360ab00827f916a6058451b723b4e65030c5a18577c8b2de5b3389"},
    {file = "charset_normalizer-3.3.2-cp312-cp312-manylinux_2_17_s390x.manylinux2014_s390x.whl", hash = "sha256:8d756e44e94489e49571086ef83b2bb8ce311e730092d2c34ca8f7d925cb20aa"},
    {file = "charset_normalizer-3.3.2-cp312-cp312-manylinux_2_17_x86_64.manylinux2014_x86_64.whl", hash = "sha256:90d558489962fd4918143277a773316e56c72da56ec7aa3dc3dbbe20fdfed15b"},
    {file = "charset_normalizer-3.3.2-cp312-cp312-manylinux_2_5_i686.manylinux1_i686.manylinux_2_17_i686.manylinux2014_i686.whl", hash = "sha256:6ac7ffc7ad6d040517be39eb591cac5ff87416c2537df6ba3cba3bae290c0fed"},
    {file = "charset_normalizer-3.3.2-cp312-cp312-musllinux_1_1_aarch64.whl", hash = "sha256:7ed9e526742851e8d5cc9e6cf41427dfc6068d4f5a3bb03659444b4cabf6bc26"},
    {file = "charset_normalizer-3.3.2-cp312-cp312-musllinux_1_1_i686.whl", hash = "sha256:8bdb58ff7ba23002a4c5808d608e4e6c687175724f54a5dade5fa8c67b604e4d"},
    {file = "charset_normalizer-3.3.2-cp312-cp312-musllinux_1_1_ppc64le.whl", hash = "sha256:6b3251890fff30ee142c44144871185dbe13b11bab478a88887a639655be1068"},
    {file = "charset_normalizer-3.3.2-cp312-cp312-musllinux_1_1_s390x.whl", hash = "sha256:b4a23f61ce87adf89be746c8a8974fe1c823c891d8f86eb218bb957c924bb143"},
    {file = "charset_normalizer-3.3.2-cp312-cp312-musllinux_1_1_x86_64.whl", hash = "sha256:efcb3f6676480691518c177e3b465bcddf57cea040302f9f4e6e191af91174d4"},
    {file = "charset_normalizer-3.3.2-cp312-cp312-win32.whl", hash = "sha256:d965bba47ddeec8cd560687584e88cf699fd28f192ceb452d1d7ee807c5597b7"},
    {file = "charset_normalizer-3.3.2-cp312-cp312-win_amd64.whl", hash = "sha256:96b02a3dc4381e5494fad39be677abcb5e6634bf7b4fa83a6dd3112607547001"},
    {file = "charset_normalizer-3.3.2-cp37-cp37m-macosx_10_9_x86_64.whl", hash = "sha256:95f2a5796329323b8f0512e09dbb7a1860c46a39da62ecb2324f116fa8fdc85c"},
    {file = "charset_normalizer-3.3.2-cp37-cp37m-manylinux_2_17_aarch64.manylinux2014_aarch64.whl", hash = "sha256:c002b4ffc0be611f0d9da932eb0f704fe2602a9a949d1f738e4c34c75b0863d5"},
    {file = "charset_normalizer-3.3.2-cp37-cp37m-manylinux_2_17_ppc64le.manylinux2014_ppc64le.whl", hash = "sha256:a981a536974bbc7a512cf44ed14938cf01030a99e9b3a06dd59578882f06f985"},
    {file = "charset_normalizer-3.3.2-cp37-cp37m-manylinux_2_17_s390x.manylinux2014_s390x.whl", hash = "sha256:3287761bc4ee9e33561a7e058c72ac0938c4f57fe49a09eae428fd88aafe7bb6"},
    {file = "charset_normalizer-3.3.2-cp37-cp37m-manylinux_2_17_x86_64.manylinux2014_x86_64.whl", hash = "sha256:42cb296636fcc8b0644486d15c12376cb9fa75443e00fb25de0b8602e64c1714"},
    {file = "charset_normalizer-3.3.2-cp37-cp37m-manylinux_2_5_i686.manylinux1_i686.manylinux_2_17_i686.manylinux2014_i686.whl", hash = "sha256:0a55554a2fa0d408816b3b5cedf0045f4b8e1a6065aec45849de2d6f3f8e9786"},
    {file = "charset_normalizer-3.3.2-cp37-cp37m-musllinux_1_1_aarch64.whl", hash = "sha256:c083af607d2515612056a31f0a8d9e0fcb5876b7bfc0abad3ecd275bc4ebc2d5"},
    {file = "charset_normalizer-3.3.2-cp37-cp37m-musllinux_1_1_i686.whl", hash = "sha256:87d1351268731db79e0f8e745d92493ee2841c974128ef629dc518b937d9194c"},
    {file = "charset_normalizer-3.3.2-cp37-cp37m-musllinux_1_1_ppc64le.whl", hash = "sha256:bd8f7df7d12c2db9fab40bdd87a7c09b1530128315d047a086fa3ae3435cb3a8"},
    {file = "charset_normalizer-3.3.2-cp37-cp37m-musllinux_1_1_s390x.whl", hash = "sha256:c180f51afb394e165eafe4ac2936a14bee3eb10debc9d9e4db8958fe36afe711"},
    {file = "charset_normalizer-3.3.2-cp37-cp37m-musllinux_1_1_x86_64.whl", hash = "sha256:8c622a5fe39a48f78944a87d4fb8a53ee07344641b0562c540d840748571b811"},
    {file = "charset_normalizer-3.3.2-cp37-cp37m-win32.whl", hash = "sha256:db364eca23f876da6f9e16c9da0df51aa4f104a972735574842618b8c6d999d4"},
    {file = "charset_normalizer-3.3.2-cp37-cp37m-win_amd64.whl", hash = "sha256:86216b5cee4b06df986d214f664305142d9c76df9b6512be2738aa72a2048f99"},
    {file = "charset_normalizer-3.3.2-cp38-cp38-macosx_10_9_universal2.whl", hash = "sha256:6463effa3186ea09411d50efc7d85360b38d5f09b870c48e4600f63af490e56a"},
    {file = "charset_normalizer-3.3.2-cp38-cp38-macosx_10_9_x86_64.whl", hash = "sha256:6c4caeef8fa63d06bd437cd4bdcf3ffefe6738fb1b25951440d80dc7df8c03ac"},
    {file = "charset_normalizer-3.3.2-cp38-cp38-macosx_11_0_arm64.whl", hash = "sha256:37e55c8e51c236f95b033f6fb391d7d7970ba5fe7ff453dad675e88cf303377a"},
    {file = "charset_normalizer-3.3.2-cp38-cp38-manylinux_2_17_aarch64.manylinux2014_aarch64.whl", hash = "sha256:fb69256e180cb6c8a894fee62b3afebae785babc1ee98b81cdf68bbca1987f33"},
    {file = "charset_normalizer-3.3.2-cp38-cp38-manylinux_2_17_ppc64le.manylinux2014_ppc64le.whl", hash = "sha256:ae5f4161f18c61806f411a13b0310bea87f987c7d2ecdbdaad0e94eb2e404238"},
    {file = "charset_normalizer-3.3.2-cp38-cp38-manylinux_2_17_s390x.manylinux2014_s390x.whl", hash = "sha256:b2b0a0c0517616b6869869f8c581d4eb2dd83a4d79e0ebcb7d373ef9956aeb0a"},
    {file = "charset_normalizer-3.3.2-cp38-cp38-manylinux_2_17_x86_64.manylinux2014_x86_64.whl", hash = "sha256:45485e01ff4d3630ec0d9617310448a8702f70e9c01906b0d0118bdf9d124cf2"},
    {file = "charset_normalizer-3.3.2-cp38-cp38-manylinux_2_5_i686.manylinux1_i686.manylinux_2_17_i686.manylinux2014_i686.whl", hash = "sha256:eb00ed941194665c332bf8e078baf037d6c35d7c4f3102ea2d4f16ca94a26dc8"},
    {file = "charset_normalizer-3.3.2-cp38-cp38-musllinux_1_1_aarch64.whl", hash = "sha256:2127566c664442652f024c837091890cb1942c30937add288223dc895793f898"},
    {file = "charset_normalizer-3.3.2-cp38-cp38-musllinux_1_1_i686.whl", hash = "sha256:a50aebfa173e157099939b17f18600f72f84eed3049e743b68ad15bd69b6bf99"},
    {file = "charset_normalizer-3.3.2-cp38-cp38-musllinux_1_1_ppc64le.whl", hash = "sha256:4d0d1650369165a14e14e1e47b372cfcb31d6ab44e6e33cb2d4e57265290044d"},
    {file = "charset_normalizer-3.3.2-cp38-cp38-musllinux_1_1_s390x.whl", hash = "sha256:923c0c831b7cfcb071580d3f46c4baf50f174be571576556269530f4bbd79d04"},
    {file = "charset_normalizer-3.3.2-cp38-cp38-musllinux_1_1_x86_64.whl", hash = "sha256:06a81e93cd441c56a9b65d8e1d043daeb97a3d0856d177d5c90ba85acb3db087"},
    {file = "charset_normalizer-3.3.2-cp38-cp38-win32.whl", hash = "sha256:6ef1d82a3af9d3eecdba2321dc1b3c238245d890843e040e41e470ffa64c3e25"},
    {file = "charset_normalizer-3.3.2-cp38-cp38-win_amd64.whl", hash = "sha256:eb8821e09e916165e160797a6c17edda0679379a4be5c716c260e836e122f54b"},
    {file = "charset_normalizer-3.3.2-cp39-cp39-macosx_10_9_universal2.whl", hash = "sha256:c235ebd9baae02f1b77bcea61bce332cb4331dc3617d254df3323aa01ab47bd4"},
    {file = "charset_normalizer-3.3.2-cp39-cp39-macosx_10_9_x86_64.whl", hash = "sha256:5b4c145409bef602a690e7cfad0a15a55c13320ff7a3ad7ca59c13bb8ba4d45d"},
    {file = "charset_normalizer-3.3.2-cp39-cp39-macosx_11_0_arm64.whl", hash = "sha256:68d1f8a9e9e37c1223b656399be5d6b448dea850bed7d0f87a8311f1ff3dabb0"},
    {file = "charset_normalizer-3.3.2-cp39-cp39-manylinux_2_17_aarch64.manylinux2014_aarch64.whl", hash = "sha256:22afcb9f253dac0696b5a4be4a1c0f8762f8239e21b99680099abd9b2b1b2269"},
    {file = "charset_normalizer-3.3.2-cp39-cp39-manylinux_2_17_ppc64le.manylinux2014_ppc64le.whl", hash = "sha256:e27ad930a842b4c5eb8ac0016b0a54f5aebbe679340c26101df33424142c143c"},
    {file = "charset_normalizer-3.3.2-cp39-cp39-manylinux_2_17_s390x.manylinux2014_s390x.whl", hash = "sha256:1f79682fbe303db92bc2b1136016a38a42e835d932bab5b3b1bfcfbf0640e519"},
    {file = "charset_normalizer-3.3.2-cp39-cp39-manylinux_2_17_x86_64.manylinux2014_x86_64.whl", hash = "sha256:b261ccdec7821281dade748d088bb6e9b69e6d15b30652b74cbbac25e280b796"},
    {file = "charset_normalizer-3.3.2-cp39-cp39-manylinux_2_5_i686.manylinux1_i686.manylinux_2_17_i686.manylinux2014_i686.whl", hash = "sha256:122c7fa62b130ed55f8f285bfd56d5f4b4a5b503609d181f9ad85e55c89f4185"},
    {file = "charset_normalizer-3.3.2-cp39-cp39-musllinux_1_1_aarch64.whl", hash = "sha256:d0eccceffcb53201b5bfebb52600a5fb483a20b61da9dbc885f8b103cbe7598c"},
    {file = "charset_normalizer-3.3.2-cp39-cp39-musllinux_1_1_i686.whl", hash = "sha256:9f96df6923e21816da7e0ad3fd47dd8f94b2a5ce594e00677c0013018b813458"},
    {file = "charset_normalizer-3.3.2-cp39-cp39-musllinux_1_1_ppc64le.whl", hash = "sha256:7f04c839ed0b6b98b1a7501a002144b76c18fb1c1850c8b98d458ac269e26ed2"},
    {file = "charset_normalizer-3.3.2-cp39-cp39-musllinux_1_1_s390x.whl", hash = "sha256:34d1c8da1e78d2e001f363791c98a272bb734000fcef47a491c1e3b0505657a8"},
    {file = "charset_normalizer-3.3.2-cp39-cp39-musllinux_1_1_x86_64.whl", hash = "sha256:ff8fa367d09b717b2a17a052544193ad76cd49979c805768879cb63d9ca50561"},
    {file = "charset_normalizer-3.3.2-cp39-cp39-win32.whl", hash = "sha256:aed38f6e4fb3f5d6bf81bfa990a07806be9d83cf7bacef998ab1a9bd660a581f"},
    {file = "charset_normalizer-3.3.2-cp39-cp39-win_amd64.whl", hash = "sha256:b01b88d45a6fcb69667cd6d2f7a9aeb4bf53760d7fc536bf679ec94fe9f3ff3d"},
    {file = "charset_normalizer-3.3.2-py3-none-any.whl", hash = "sha256:3e4d1f6587322d2788836a99c69062fbb091331ec940e02d12d179c1d53e25fc"},
]

[[package]]
name = "clarabel"
version = "0.6.0"
description = "Clarabel Conic Interior Point Solver for Rust / Python"
optional = true
python-versions = ">=3.7"
files = [
    {file = "clarabel-0.6.0-cp37-abi3-macosx_10_7_x86_64.whl", hash = "sha256:4f366de79b8bc66bef8dc170987840b672ccab9222e710c09536d78ef47f606d"},
    {file = "clarabel-0.6.0-cp37-abi3-macosx_10_9_x86_64.macosx_11_0_arm64.macosx_10_9_universal2.whl", hash = "sha256:edcebbfc14073cd32bfb664317fd2555716c96be8b2a54efdb2b728453582bea"},
    {file = "clarabel-0.6.0-cp37-abi3-manylinux_2_17_aarch64.manylinux2014_aarch64.whl", hash = "sha256:e737d2818b9ca10e92ccd3fa9ad1a805b039976016415a0c45adef3427d70792"},
    {file = "clarabel-0.6.0-cp37-abi3-manylinux_2_17_x86_64.manylinux2014_x86_64.whl", hash = "sha256:2e0b1891d8e507eb0bfc7e0b981584c388b2ab28658056e600997dbbc23f1ab4"},
    {file = "clarabel-0.6.0-cp37-abi3-manylinux_2_5_i686.manylinux1_i686.whl", hash = "sha256:9946d3b5db346421b6d839d868e7b1151b590f871344fe95113bfd55b5be2433"},
    {file = "clarabel-0.6.0-cp37-abi3-win32.whl", hash = "sha256:73ed408c975a8ea021c3d8262d5d023a18e1ac3f6bb59a37cd69a11dba8f86ed"},
    {file = "clarabel-0.6.0-cp37-abi3-win_amd64.whl", hash = "sha256:5a6be4df9fed98b6f73f034836def913a1ecd52e8b79ca230ddf7cd66ebcdee7"},
    {file = "clarabel-0.6.0.tar.gz", hash = "sha256:ef909a393e72981ca10b1d866d9cc7fb6295ece20ae035def764338894961184"},
]

[package.dependencies]
numpy = "*"
scipy = "*"

[[package]]
name = "click"
version = "8.1.7"
description = "Composable command line interface toolkit"
optional = true
python-versions = ">=3.7"
files = [
    {file = "click-8.1.7-py3-none-any.whl", hash = "sha256:ae74fb96c20a0277a1d615f1e4d73c8414f5a98db8b799a7931d1582f3390c28"},
    {file = "click-8.1.7.tar.gz", hash = "sha256:ca9853ad459e787e2192211578cc907e7594e294c7ccc834310722b41b9ca6de"},
]

[package.dependencies]
colorama = {version = "*", markers = "platform_system == \"Windows\""}

[[package]]
name = "cloudpickle"
version = "3.0.0"
description = "Pickler class to extend the standard pickle.Pickler functionality"
optional = true
python-versions = ">=3.8"
files = [
    {file = "cloudpickle-3.0.0-py3-none-any.whl", hash = "sha256:246ee7d0c295602a036e86369c77fecda4ab17b506496730f2f576d9016fd9c7"},
    {file = "cloudpickle-3.0.0.tar.gz", hash = "sha256:996d9a482c6fb4f33c1a35335cf8afd065d2a56e973270364840712d9131a882"},
]

[[package]]
name = "colorama"
version = "0.4.6"
description = "Cross-platform colored terminal text."
optional = false
python-versions = "!=3.0.*,!=3.1.*,!=3.2.*,!=3.3.*,!=3.4.*,!=3.5.*,!=3.6.*,>=2.7"
files = [
    {file = "colorama-0.4.6-py2.py3-none-any.whl", hash = "sha256:4f1d9991f5acc0ca119f9d443620b77f9d6b33703e51011c16baf57afb285fc6"},
    {file = "colorama-0.4.6.tar.gz", hash = "sha256:08695f5cb7ed6e0531a20572697297273c47b8cae5a63ffc6d6ed5c201be6e44"},
]

[[package]]
name = "comm"
version = "0.2.1"
description = "Jupyter Python Comm implementation, for usage in ipykernel, xeus-python etc."
optional = false
python-versions = ">=3.8"
files = [
    {file = "comm-0.2.1-py3-none-any.whl", hash = "sha256:87928485c0dfc0e7976fd89fc1e187023cf587e7c353e4a9b417555b44adf021"},
    {file = "comm-0.2.1.tar.gz", hash = "sha256:0bc91edae1344d39d3661dcbc36937181fdaddb304790458f8b044dbc064b89a"},
]

[package.dependencies]
traitlets = ">=4"

[package.extras]
test = ["pytest"]

[[package]]
name = "contourpy"
version = "1.1.1"
description = "Python library for calculating contours of 2D quadrilateral grids"
optional = false
python-versions = ">=3.8"
files = [
    {file = "contourpy-1.1.1-cp310-cp310-macosx_10_9_x86_64.whl", hash = "sha256:46e24f5412c948d81736509377e255f6040e94216bf1a9b5ea1eaa9d29f6ec1b"},
    {file = "contourpy-1.1.1-cp310-cp310-macosx_11_0_arm64.whl", hash = "sha256:0e48694d6a9c5a26ee85b10130c77a011a4fedf50a7279fa0bdaf44bafb4299d"},
    {file = "contourpy-1.1.1-cp310-cp310-manylinux_2_17_aarch64.manylinux2014_aarch64.whl", hash = "sha256:a66045af6cf00e19d02191ab578a50cb93b2028c3eefed999793698e9ea768ae"},
    {file = "contourpy-1.1.1-cp310-cp310-manylinux_2_17_ppc64le.manylinux2014_ppc64le.whl", hash = "sha256:4ebf42695f75ee1a952f98ce9775c873e4971732a87334b099dde90b6af6a916"},
    {file = "contourpy-1.1.1-cp310-cp310-manylinux_2_17_s390x.manylinux2014_s390x.whl", hash = "sha256:f6aec19457617ef468ff091669cca01fa7ea557b12b59a7908b9474bb9674cf0"},
    {file = "contourpy-1.1.1-cp310-cp310-manylinux_2_17_x86_64.manylinux2014_x86_64.whl", hash = "sha256:462c59914dc6d81e0b11f37e560b8a7c2dbab6aca4f38be31519d442d6cde1a1"},
    {file = "contourpy-1.1.1-cp310-cp310-musllinux_1_1_x86_64.whl", hash = "sha256:6d0a8efc258659edc5299f9ef32d8d81de8b53b45d67bf4bfa3067f31366764d"},
    {file = "contourpy-1.1.1-cp310-cp310-win32.whl", hash = "sha256:d6ab42f223e58b7dac1bb0af32194a7b9311065583cc75ff59dcf301afd8a431"},
    {file = "contourpy-1.1.1-cp310-cp310-win_amd64.whl", hash = "sha256:549174b0713d49871c6dee90a4b499d3f12f5e5f69641cd23c50a4542e2ca1eb"},
    {file = "contourpy-1.1.1-cp311-cp311-macosx_10_9_x86_64.whl", hash = "sha256:407d864db716a067cc696d61fa1ef6637fedf03606e8417fe2aeed20a061e6b2"},
    {file = "contourpy-1.1.1-cp311-cp311-macosx_11_0_arm64.whl", hash = "sha256:dfe80c017973e6a4c367e037cb31601044dd55e6bfacd57370674867d15a899b"},
    {file = "contourpy-1.1.1-cp311-cp311-manylinux_2_17_aarch64.manylinux2014_aarch64.whl", hash = "sha256:e30aaf2b8a2bac57eb7e1650df1b3a4130e8d0c66fc2f861039d507a11760e1b"},
    {file = "contourpy-1.1.1-cp311-cp311-manylinux_2_17_ppc64le.manylinux2014_ppc64le.whl", hash = "sha256:3de23ca4f381c3770dee6d10ead6fff524d540c0f662e763ad1530bde5112532"},
    {file = "contourpy-1.1.1-cp311-cp311-manylinux_2_17_s390x.manylinux2014_s390x.whl", hash = "sha256:566f0e41df06dfef2431defcfaa155f0acfa1ca4acbf8fd80895b1e7e2ada40e"},
    {file = "contourpy-1.1.1-cp311-cp311-manylinux_2_17_x86_64.manylinux2014_x86_64.whl", hash = "sha256:b04c2f0adaf255bf756cf08ebef1be132d3c7a06fe6f9877d55640c5e60c72c5"},
    {file = "contourpy-1.1.1-cp311-cp311-musllinux_1_1_x86_64.whl", hash = "sha256:d0c188ae66b772d9d61d43c6030500344c13e3f73a00d1dc241da896f379bb62"},
    {file = "contourpy-1.1.1-cp311-cp311-win32.whl", hash = "sha256:0683e1ae20dc038075d92e0e0148f09ffcefab120e57f6b4c9c0f477ec171f33"},
    {file = "contourpy-1.1.1-cp311-cp311-win_amd64.whl", hash = "sha256:8636cd2fc5da0fb102a2504fa2c4bea3cbc149533b345d72cdf0e7a924decc45"},
    {file = "contourpy-1.1.1-cp312-cp312-macosx_10_9_x86_64.whl", hash = "sha256:560f1d68a33e89c62da5da4077ba98137a5e4d3a271b29f2f195d0fba2adcb6a"},
    {file = "contourpy-1.1.1-cp312-cp312-macosx_11_0_arm64.whl", hash = "sha256:24216552104ae8f3b34120ef84825400b16eb6133af2e27a190fdc13529f023e"},
    {file = "contourpy-1.1.1-cp312-cp312-manylinux_2_17_aarch64.manylinux2014_aarch64.whl", hash = "sha256:56de98a2fb23025882a18b60c7f0ea2d2d70bbbcfcf878f9067234b1c4818442"},
    {file = "contourpy-1.1.1-cp312-cp312-manylinux_2_17_ppc64le.manylinux2014_ppc64le.whl", hash = "sha256:07d6f11dfaf80a84c97f1a5ba50d129d9303c5b4206f776e94037332e298dda8"},
    {file = "contourpy-1.1.1-cp312-cp312-manylinux_2_17_s390x.manylinux2014_s390x.whl", hash = "sha256:f1eaac5257a8f8a047248d60e8f9315c6cff58f7803971170d952555ef6344a7"},
    {file = "contourpy-1.1.1-cp312-cp312-manylinux_2_17_x86_64.manylinux2014_x86_64.whl", hash = "sha256:19557fa407e70f20bfaba7d55b4d97b14f9480856c4fb65812e8a05fe1c6f9bf"},
    {file = "contourpy-1.1.1-cp312-cp312-musllinux_1_1_x86_64.whl", hash = "sha256:081f3c0880712e40effc5f4c3b08feca6d064cb8cfbb372ca548105b86fd6c3d"},
    {file = "contourpy-1.1.1-cp312-cp312-win32.whl", hash = "sha256:059c3d2a94b930f4dafe8105bcdc1b21de99b30b51b5bce74c753686de858cb6"},
    {file = "contourpy-1.1.1-cp312-cp312-win_amd64.whl", hash = "sha256:f44d78b61740e4e8c71db1cf1fd56d9050a4747681c59ec1094750a658ceb970"},
    {file = "contourpy-1.1.1-cp38-cp38-macosx_10_9_x86_64.whl", hash = "sha256:70e5a10f8093d228bb2b552beeb318b8928b8a94763ef03b858ef3612b29395d"},
    {file = "contourpy-1.1.1-cp38-cp38-macosx_11_0_arm64.whl", hash = "sha256:8394e652925a18ef0091115e3cc191fef350ab6dc3cc417f06da66bf98071ae9"},
    {file = "contourpy-1.1.1-cp38-cp38-manylinux_2_17_aarch64.manylinux2014_aarch64.whl", hash = "sha256:c5bd5680f844c3ff0008523a71949a3ff5e4953eb7701b28760805bc9bcff217"},
    {file = "contourpy-1.1.1-cp38-cp38-manylinux_2_17_ppc64le.manylinux2014_ppc64le.whl", hash = "sha256:66544f853bfa85c0d07a68f6c648b2ec81dafd30f272565c37ab47a33b220684"},
    {file = "contourpy-1.1.1-cp38-cp38-manylinux_2_17_s390x.manylinux2014_s390x.whl", hash = "sha256:e0c02b75acfea5cab07585d25069207e478d12309557f90a61b5a3b4f77f46ce"},
    {file = "contourpy-1.1.1-cp38-cp38-manylinux_2_17_x86_64.manylinux2014_x86_64.whl", hash = "sha256:41339b24471c58dc1499e56783fedc1afa4bb018bcd035cfb0ee2ad2a7501ef8"},
    {file = "contourpy-1.1.1-cp38-cp38-musllinux_1_1_x86_64.whl", hash = "sha256:f29fb0b3f1217dfe9362ec55440d0743fe868497359f2cf93293f4b2701b8251"},
    {file = "contourpy-1.1.1-cp38-cp38-win32.whl", hash = "sha256:f9dc7f933975367251c1b34da882c4f0e0b2e24bb35dc906d2f598a40b72bfc7"},
    {file = "contourpy-1.1.1-cp38-cp38-win_amd64.whl", hash = "sha256:498e53573e8b94b1caeb9e62d7c2d053c263ebb6aa259c81050766beb50ff8d9"},
    {file = "contourpy-1.1.1-cp39-cp39-macosx_10_9_x86_64.whl", hash = "sha256:ba42e3810999a0ddd0439e6e5dbf6d034055cdc72b7c5c839f37a7c274cb4eba"},
    {file = "contourpy-1.1.1-cp39-cp39-macosx_11_0_arm64.whl", hash = "sha256:6c06e4c6e234fcc65435223c7b2a90f286b7f1b2733058bdf1345d218cc59e34"},
    {file = "contourpy-1.1.1-cp39-cp39-manylinux_2_17_aarch64.manylinux2014_aarch64.whl", hash = "sha256:ca6fab080484e419528e98624fb5c4282148b847e3602dc8dbe0cb0669469887"},
    {file = "contourpy-1.1.1-cp39-cp39-manylinux_2_17_ppc64le.manylinux2014_ppc64le.whl", hash = "sha256:93df44ab351119d14cd1e6b52a5063d3336f0754b72736cc63db59307dabb718"},
    {file = "contourpy-1.1.1-cp39-cp39-manylinux_2_17_s390x.manylinux2014_s390x.whl", hash = "sha256:eafbef886566dc1047d7b3d4b14db0d5b7deb99638d8e1be4e23a7c7ac59ff0f"},
    {file = "contourpy-1.1.1-cp39-cp39-manylinux_2_17_x86_64.manylinux2014_x86_64.whl", hash = "sha256:efe0fab26d598e1ec07d72cf03eaeeba8e42b4ecf6b9ccb5a356fde60ff08b85"},
    {file = "contourpy-1.1.1-cp39-cp39-musllinux_1_1_x86_64.whl", hash = "sha256:f08e469821a5e4751c97fcd34bcb586bc243c39c2e39321822060ba902eac49e"},
    {file = "contourpy-1.1.1-cp39-cp39-win32.whl", hash = "sha256:bfc8a5e9238232a45ebc5cb3bfee71f1167064c8d382cadd6076f0d51cff1da0"},
    {file = "contourpy-1.1.1-cp39-cp39-win_amd64.whl", hash = "sha256:c84fdf3da00c2827d634de4fcf17e3e067490c4aea82833625c4c8e6cdea0887"},
    {file = "contourpy-1.1.1-pp38-pypy38_pp73-macosx_10_9_x86_64.whl", hash = "sha256:229a25f68046c5cf8067d6d6351c8b99e40da11b04d8416bf8d2b1d75922521e"},
    {file = "contourpy-1.1.1-pp38-pypy38_pp73-manylinux_2_17_x86_64.manylinux2014_x86_64.whl", hash = "sha256:a10dab5ea1bd4401c9483450b5b0ba5416be799bbd50fc7a6cc5e2a15e03e8a3"},
    {file = "contourpy-1.1.1-pp38-pypy38_pp73-win_amd64.whl", hash = "sha256:4f9147051cb8fdb29a51dc2482d792b3b23e50f8f57e3720ca2e3d438b7adf23"},
    {file = "contourpy-1.1.1-pp39-pypy39_pp73-macosx_10_9_x86_64.whl", hash = "sha256:a75cc163a5f4531a256f2c523bd80db509a49fc23721b36dd1ef2f60ff41c3cb"},
    {file = "contourpy-1.1.1-pp39-pypy39_pp73-manylinux_2_17_x86_64.manylinux2014_x86_64.whl", hash = "sha256:3b53d5769aa1f2d4ea407c65f2d1d08002952fac1d9e9d307aa2e1023554a163"},
    {file = "contourpy-1.1.1-pp39-pypy39_pp73-win_amd64.whl", hash = "sha256:11b836b7dbfb74e049c302bbf74b4b8f6cb9d0b6ca1bf86cfa8ba144aedadd9c"},
    {file = "contourpy-1.1.1.tar.gz", hash = "sha256:96ba37c2e24b7212a77da85004c38e7c4d155d3e72a45eeaf22c1f03f607e8ab"},
]

[package.dependencies]
numpy = {version = ">=1.16,<2.0", markers = "python_version <= \"3.11\""}

[package.extras]
bokeh = ["bokeh", "selenium"]
docs = ["furo", "sphinx (>=7.2)", "sphinx-copybutton"]
mypy = ["contourpy[bokeh,docs]", "docutils-stubs", "mypy (==1.4.1)", "types-Pillow"]
test = ["Pillow", "contourpy[test-no-images]", "matplotlib"]
test-no-images = ["pytest", "pytest-cov", "wurlitzer"]

[[package]]
name = "corneto"
version = "0.9.1a4"
description = "CORNETO"
optional = true
python-versions = ">=3.8,<3.12"
files = [
    {file = "corneto-0.9.1a4-py3-none-any.whl", hash = "sha256:248ae52d66a9d6950f775624721dd3f5c92f8bdd0a35287857330fc1cd78582a"},
    {file = "corneto-0.9.1a4.tar.gz", hash = "sha256:16c7dce1b9c2abf29528bbf4450396144d0f39294e7f3094a6b903e02cdb5879"},
]

[package.dependencies]
numpy = ">=1.16,<2.0"

[package.extras]
all-backends = ["PICOS (>=2.4.1,<3.0.0)", "cvxpy (>=1.3.0,<2.0.0)"]
cbc = ["cvxpy (>=1.3.0,<2.0.0)", "cylp (>=0.91.5,<0.92.0)"]
cvxpy = ["cvxpy (>=1.3.0,<2.0.0)"]
default = ["cvxpy (>=1.3.0,<2.0.0)", "cylp (>=0.91.5,<0.92.0)", "gurobipy (>=10.0.1,<11.0.0)"]
full = ["PICOS (>=2.4.1,<3.0.0)", "cvxpy (>=1.3.0,<2.0.0)", "matplotlib (>=3.5.2,<4.0.0)", "networkx (>=2.7.1,<3.0.0)"]
gurobi = ["PICOS (>=2.4.1,<3.0.0)", "gurobipy (>=10.0.1,<11.0.0)"]
picos = ["PICOS (>=2.4.1,<3.0.0)"]

[[package]]
name = "coverage"
version = "7.4.3"
description = "Code coverage measurement for Python"
optional = false
python-versions = ">=3.8"
files = [
    {file = "coverage-7.4.3-cp310-cp310-macosx_10_9_x86_64.whl", hash = "sha256:8580b827d4746d47294c0e0b92854c85a92c2227927433998f0d3320ae8a71b6"},
    {file = "coverage-7.4.3-cp310-cp310-macosx_11_0_arm64.whl", hash = "sha256:718187eeb9849fc6cc23e0d9b092bc2348821c5e1a901c9f8975df0bc785bfd4"},
    {file = "coverage-7.4.3-cp310-cp310-manylinux_2_17_aarch64.manylinux2014_aarch64.whl", hash = "sha256:767b35c3a246bcb55b8044fd3a43b8cd553dd1f9f2c1eeb87a302b1f8daa0524"},
    {file = "coverage-7.4.3-cp310-cp310-manylinux_2_5_i686.manylinux1_i686.manylinux_2_17_i686.manylinux2014_i686.whl", hash = "sha256:ae7f19afe0cce50039e2c782bff379c7e347cba335429678450b8fe81c4ef96d"},
    {file = "coverage-7.4.3-cp310-cp310-manylinux_2_5_x86_64.manylinux1_x86_64.manylinux_2_17_x86_64.manylinux2014_x86_64.whl", hash = "sha256:ba3a8aaed13770e970b3df46980cb068d1c24af1a1968b7818b69af8c4347efb"},
    {file = "coverage-7.4.3-cp310-cp310-musllinux_1_1_aarch64.whl", hash = "sha256:ee866acc0861caebb4f2ab79f0b94dbfbdbfadc19f82e6e9c93930f74e11d7a0"},
    {file = "coverage-7.4.3-cp310-cp310-musllinux_1_1_i686.whl", hash = "sha256:506edb1dd49e13a2d4cac6a5173317b82a23c9d6e8df63efb4f0380de0fbccbc"},
    {file = "coverage-7.4.3-cp310-cp310-musllinux_1_1_x86_64.whl", hash = "sha256:fd6545d97c98a192c5ac995d21c894b581f1fd14cf389be90724d21808b657e2"},
    {file = "coverage-7.4.3-cp310-cp310-win32.whl", hash = "sha256:f6a09b360d67e589236a44f0c39218a8efba2593b6abdccc300a8862cffc2f94"},
    {file = "coverage-7.4.3-cp310-cp310-win_amd64.whl", hash = "sha256:18d90523ce7553dd0b7e23cbb28865db23cddfd683a38fb224115f7826de78d0"},
    {file = "coverage-7.4.3-cp311-cp311-macosx_10_9_x86_64.whl", hash = "sha256:cbbe5e739d45a52f3200a771c6d2c7acf89eb2524890a4a3aa1a7fa0695d2a47"},
    {file = "coverage-7.4.3-cp311-cp311-macosx_11_0_arm64.whl", hash = "sha256:489763b2d037b164846ebac0cbd368b8a4ca56385c4090807ff9fad817de4113"},
    {file = "coverage-7.4.3-cp311-cp311-manylinux_2_17_aarch64.manylinux2014_aarch64.whl", hash = "sha256:451f433ad901b3bb00184d83fd83d135fb682d780b38af7944c9faeecb1e0bfe"},
    {file = "coverage-7.4.3-cp311-cp311-manylinux_2_5_i686.manylinux1_i686.manylinux_2_17_i686.manylinux2014_i686.whl", hash = "sha256:fcc66e222cf4c719fe7722a403888b1f5e1682d1679bd780e2b26c18bb648cdc"},
    {file = "coverage-7.4.3-cp311-cp311-manylinux_2_5_x86_64.manylinux1_x86_64.manylinux_2_17_x86_64.manylinux2014_x86_64.whl", hash = "sha256:b3ec74cfef2d985e145baae90d9b1b32f85e1741b04cd967aaf9cfa84c1334f3"},
    {file = "coverage-7.4.3-cp311-cp311-musllinux_1_1_aarch64.whl", hash = "sha256:abbbd8093c5229c72d4c2926afaee0e6e3140de69d5dcd918b2921f2f0c8baba"},
    {file = "coverage-7.4.3-cp311-cp311-musllinux_1_1_i686.whl", hash = "sha256:35eb581efdacf7b7422af677b92170da4ef34500467381e805944a3201df2079"},
    {file = "coverage-7.4.3-cp311-cp311-musllinux_1_1_x86_64.whl", hash = "sha256:8249b1c7334be8f8c3abcaaa996e1e4927b0e5a23b65f5bf6cfe3180d8ca7840"},
    {file = "coverage-7.4.3-cp311-cp311-win32.whl", hash = "sha256:cf30900aa1ba595312ae41978b95e256e419d8a823af79ce670835409fc02ad3"},
    {file = "coverage-7.4.3-cp311-cp311-win_amd64.whl", hash = "sha256:18c7320695c949de11a351742ee001849912fd57e62a706d83dfc1581897fa2e"},
    {file = "coverage-7.4.3-cp312-cp312-macosx_10_9_x86_64.whl", hash = "sha256:b51bfc348925e92a9bd9b2e48dad13431b57011fd1038f08316e6bf1df107d10"},
    {file = "coverage-7.4.3-cp312-cp312-macosx_11_0_arm64.whl", hash = "sha256:d6cdecaedea1ea9e033d8adf6a0ab11107b49571bbb9737175444cea6eb72328"},
    {file = "coverage-7.4.3-cp312-cp312-manylinux_2_17_aarch64.manylinux2014_aarch64.whl", hash = "sha256:3b2eccb883368f9e972e216c7b4c7c06cabda925b5f06dde0650281cb7666a30"},
    {file = "coverage-7.4.3-cp312-cp312-manylinux_2_5_i686.manylinux1_i686.manylinux_2_17_i686.manylinux2014_i686.whl", hash = "sha256:6c00cdc8fa4e50e1cc1f941a7f2e3e0f26cb2a1233c9696f26963ff58445bac7"},
    {file = "coverage-7.4.3-cp312-cp312-manylinux_2_5_x86_64.manylinux1_x86_64.manylinux_2_17_x86_64.manylinux2014_x86_64.whl", hash = "sha256:b9a4a8dd3dcf4cbd3165737358e4d7dfbd9d59902ad11e3b15eebb6393b0446e"},
    {file = "coverage-7.4.3-cp312-cp312-musllinux_1_1_aarch64.whl", hash = "sha256:062b0a75d9261e2f9c6d071753f7eef0fc9caf3a2c82d36d76667ba7b6470003"},
    {file = "coverage-7.4.3-cp312-cp312-musllinux_1_1_i686.whl", hash = "sha256:ebe7c9e67a2d15fa97b77ea6571ce5e1e1f6b0db71d1d5e96f8d2bf134303c1d"},
    {file = "coverage-7.4.3-cp312-cp312-musllinux_1_1_x86_64.whl", hash = "sha256:c0a120238dd71c68484f02562f6d446d736adcc6ca0993712289b102705a9a3a"},
    {file = "coverage-7.4.3-cp312-cp312-win32.whl", hash = "sha256:37389611ba54fd6d278fde86eb2c013c8e50232e38f5c68235d09d0a3f8aa352"},
    {file = "coverage-7.4.3-cp312-cp312-win_amd64.whl", hash = "sha256:d25b937a5d9ffa857d41be042b4238dd61db888533b53bc76dc082cb5a15e914"},
    {file = "coverage-7.4.3-cp38-cp38-macosx_10_9_x86_64.whl", hash = "sha256:28ca2098939eabab044ad68850aac8f8db6bf0b29bc7f2887d05889b17346454"},
    {file = "coverage-7.4.3-cp38-cp38-macosx_11_0_arm64.whl", hash = "sha256:280459f0a03cecbe8800786cdc23067a8fc64c0bd51dc614008d9c36e1659d7e"},
    {file = "coverage-7.4.3-cp38-cp38-manylinux_2_17_aarch64.manylinux2014_aarch64.whl", hash = "sha256:6c0cdedd3500e0511eac1517bf560149764b7d8e65cb800d8bf1c63ebf39edd2"},
    {file = "coverage-7.4.3-cp38-cp38-manylinux_2_5_i686.manylinux1_i686.manylinux_2_17_i686.manylinux2014_i686.whl", hash = "sha256:9a9babb9466fe1da12417a4aed923e90124a534736de6201794a3aea9d98484e"},
    {file = "coverage-7.4.3-cp38-cp38-manylinux_2_5_x86_64.manylinux1_x86_64.manylinux_2_17_x86_64.manylinux2014_x86_64.whl", hash = "sha256:dec9de46a33cf2dd87a5254af095a409ea3bf952d85ad339751e7de6d962cde6"},
    {file = "coverage-7.4.3-cp38-cp38-musllinux_1_1_aarch64.whl", hash = "sha256:16bae383a9cc5abab9bb05c10a3e5a52e0a788325dc9ba8499e821885928968c"},
    {file = "coverage-7.4.3-cp38-cp38-musllinux_1_1_i686.whl", hash = "sha256:2c854ce44e1ee31bda4e318af1dbcfc929026d12c5ed030095ad98197eeeaed0"},
    {file = "coverage-7.4.3-cp38-cp38-musllinux_1_1_x86_64.whl", hash = "sha256:ce8c50520f57ec57aa21a63ea4f325c7b657386b3f02ccaedeccf9ebe27686e1"},
    {file = "coverage-7.4.3-cp38-cp38-win32.whl", hash = "sha256:708a3369dcf055c00ddeeaa2b20f0dd1ce664eeabde6623e516c5228b753654f"},
    {file = "coverage-7.4.3-cp38-cp38-win_amd64.whl", hash = "sha256:1bf25fbca0c8d121a3e92a2a0555c7e5bc981aee5c3fdaf4bb7809f410f696b9"},
    {file = "coverage-7.4.3-cp39-cp39-macosx_10_9_x86_64.whl", hash = "sha256:3b253094dbe1b431d3a4ac2f053b6d7ede2664ac559705a704f621742e034f1f"},
    {file = "coverage-7.4.3-cp39-cp39-macosx_11_0_arm64.whl", hash = "sha256:77fbfc5720cceac9c200054b9fab50cb2a7d79660609200ab83f5db96162d20c"},
    {file = "coverage-7.4.3-cp39-cp39-manylinux_2_17_aarch64.manylinux2014_aarch64.whl", hash = "sha256:6679060424faa9c11808598504c3ab472de4531c571ab2befa32f4971835788e"},
    {file = "coverage-7.4.3-cp39-cp39-manylinux_2_5_i686.manylinux1_i686.manylinux_2_17_i686.manylinux2014_i686.whl", hash = "sha256:4af154d617c875b52651dd8dd17a31270c495082f3d55f6128e7629658d63765"},
    {file = "coverage-7.4.3-cp39-cp39-manylinux_2_5_x86_64.manylinux1_x86_64.manylinux_2_17_x86_64.manylinux2014_x86_64.whl", hash = "sha256:8640f1fde5e1b8e3439fe482cdc2b0bb6c329f4bb161927c28d2e8879c6029ee"},
    {file = "coverage-7.4.3-cp39-cp39-musllinux_1_1_aarch64.whl", hash = "sha256:69b9f6f66c0af29642e73a520b6fed25ff9fd69a25975ebe6acb297234eda501"},
    {file = "coverage-7.4.3-cp39-cp39-musllinux_1_1_i686.whl", hash = "sha256:0842571634f39016a6c03e9d4aba502be652a6e4455fadb73cd3a3a49173e38f"},
    {file = "coverage-7.4.3-cp39-cp39-musllinux_1_1_x86_64.whl", hash = "sha256:a78ed23b08e8ab524551f52953a8a05d61c3a760781762aac49f8de6eede8c45"},
    {file = "coverage-7.4.3-cp39-cp39-win32.whl", hash = "sha256:c0524de3ff096e15fcbfe8f056fdb4ea0bf497d584454f344d59fce069d3e6e9"},
    {file = "coverage-7.4.3-cp39-cp39-win_amd64.whl", hash = "sha256:0209a6369ccce576b43bb227dc8322d8ef9e323d089c6f3f26a597b09cb4d2aa"},
    {file = "coverage-7.4.3-pp38.pp39.pp310-none-any.whl", hash = "sha256:7cbde573904625509a3f37b6fecea974e363460b556a627c60dc2f47e2fffa51"},
    {file = "coverage-7.4.3.tar.gz", hash = "sha256:276f6077a5c61447a48d133ed13e759c09e62aff0dc84274a68dc18660104d52"},
]

[package.dependencies]
tomli = {version = "*", optional = true, markers = "python_full_version <= \"3.11.0a6\" and extra == \"toml\""}

[package.extras]
toml = ["tomli"]

[[package]]
name = "cvxpy"
version = "1.4.2"
description = "A domain-specific language for modeling convex optimization problems in Python."
optional = true
python-versions = ">=3.8"
files = [
    {file = "cvxpy-1.4.2-cp310-cp310-macosx_10_9_universal2.whl", hash = "sha256:06231c0b2a65f7c8ba32c2772576c24e93e1ca964444b90c6bad366b9c0a5bdc"},
    {file = "cvxpy-1.4.2-cp310-cp310-macosx_10_9_x86_64.whl", hash = "sha256:f257971b007261d53ec7f50618f0c6a511387dd7df6cd686d2647c3fa91da0eb"},
    {file = "cvxpy-1.4.2-cp310-cp310-manylinux_2_17_aarch64.manylinux2014_aarch64.whl", hash = "sha256:38c2191d4142baac206ac590ba9e5cb1c6e025ac95d0a746692c9cf8d1afd46e"},
    {file = "cvxpy-1.4.2-cp310-cp310-manylinux_2_17_x86_64.manylinux2014_x86_64.whl", hash = "sha256:ba9d006f76925127cd42b80e2d98c950a8339f8204b4c23fa25af83d895e95fa"},
    {file = "cvxpy-1.4.2-cp310-cp310-win_amd64.whl", hash = "sha256:2a09ebd8f7a8b6b5d026d03295daee0780e2f6847fbe6f207e9764045ffbbfc9"},
    {file = "cvxpy-1.4.2-cp311-cp311-macosx_10_9_universal2.whl", hash = "sha256:079fe6aeaeec2ddf6163ff8ca6510afd5c2b66ea391605791a77b51e534b935e"},
    {file = "cvxpy-1.4.2-cp311-cp311-macosx_10_9_x86_64.whl", hash = "sha256:f8419dffcadefc16e6fcbe8a088068c29edb1f28ea90582f075a96f21ae7ff11"},
    {file = "cvxpy-1.4.2-cp311-cp311-manylinux_2_17_aarch64.manylinux2014_aarch64.whl", hash = "sha256:c6551ef3b325d707e98f920dd120ebaa968f3ac3484c21f8567f2081967d26f0"},
    {file = "cvxpy-1.4.2-cp311-cp311-manylinux_2_17_x86_64.manylinux2014_x86_64.whl", hash = "sha256:fea513f4bf83491a1c9e5366faa4ca9fc21ec9522c30bcd55e49de9bb85fe9a2"},
    {file = "cvxpy-1.4.2-cp311-cp311-win_amd64.whl", hash = "sha256:78560a02607d16fbb26db6306e7ce6d8e4fcda49cf04578d199ac050c2e74daa"},
    {file = "cvxpy-1.4.2-cp38-cp38-macosx_10_9_universal2.whl", hash = "sha256:9817cf8da86641e2d322911844e86b8e7b1d93d9b2d57ae6d33e84be430e1e04"},
    {file = "cvxpy-1.4.2-cp38-cp38-macosx_10_9_x86_64.whl", hash = "sha256:32999d550a923c9448d973ef9d3ab75d73e1bdf56102fc32fe7ccb5e0cb5d7a3"},
    {file = "cvxpy-1.4.2-cp38-cp38-manylinux_2_17_aarch64.manylinux2014_aarch64.whl", hash = "sha256:213b465450f4254226e6c18c70e25e911ae2c60176621f1bc2d9a0eb874288db"},
    {file = "cvxpy-1.4.2-cp38-cp38-manylinux_2_17_x86_64.manylinux2014_x86_64.whl", hash = "sha256:ec30efa81d1f79f668b0fa6e8ac654047db7a3e844ab16022e1b5dcf52177192"},
    {file = "cvxpy-1.4.2-cp38-cp38-win_amd64.whl", hash = "sha256:779c19be964f7a586337fd4d017c7a0202bf845e08b04a174850f962b45b2a00"},
    {file = "cvxpy-1.4.2-cp39-cp39-macosx_10_9_universal2.whl", hash = "sha256:bb1d6af8406efa1de0408d0a76c248da3185cade49f45c443239772830b7d6bb"},
    {file = "cvxpy-1.4.2-cp39-cp39-macosx_10_9_x86_64.whl", hash = "sha256:63102885fdfd3eae716c042ee7aad9439d0b71ba22e5432c85f0e35056fcb159"},
    {file = "cvxpy-1.4.2-cp39-cp39-manylinux_2_17_aarch64.manylinux2014_aarch64.whl", hash = "sha256:20015b82117c0253ca803c4e174010067bda0eedb539503ba58b98e00acdd0f2"},
    {file = "cvxpy-1.4.2-cp39-cp39-manylinux_2_17_x86_64.manylinux2014_x86_64.whl", hash = "sha256:d3f73ff4f0e7bff1e438dc2b02490d7a8e1027c421057a7971b4ca4982c28d60"},
    {file = "cvxpy-1.4.2-cp39-cp39-win_amd64.whl", hash = "sha256:b7cfc6be34b288acade31b58a1e88b119487165d0ed877db9decf7fd676502f6"},
    {file = "cvxpy-1.4.2.tar.gz", hash = "sha256:0a386a5788dbd78b7b20dd071524ec636c8fa72b3628e69f1abc714c8f9811e5"},
]

[package.dependencies]
clarabel = ">=0.5.0"
ecos = ">=2"
numpy = ">=1.15"
osqp = ">=0.6.2"
pybind11 = "*"
scipy = ">=1.1.0"
scs = ">=3.0"

[package.extras]
cbc = ["cylp (>=0.91.5)"]
clarabel = ["clarabel"]
cvxopt = ["cvxopt"]
diffcp = ["diffcp"]
glop = ["ortools (>=9.5,<9.8)"]
glpk = ["cvxopt"]
glpk-mi = ["cvxopt"]
gurobi = ["gurobipy"]
highs = ["scipy (>=1.6.1)"]
mosek = ["Mosek"]
pdlp = ["ortools (>=9.5,<9.8)"]
piqp = ["piqp"]
proxqp = ["proxsuite"]
scip = ["PySCIPOpt"]
scipy = ["scipy"]
scs = ["setuptools (>65.5.1)"]
xpress = ["xpress"]

[[package]]
name = "cycler"
version = "0.12.1"
description = "Composable style cycles"
optional = false
python-versions = ">=3.8"
files = [
    {file = "cycler-0.12.1-py3-none-any.whl", hash = "sha256:85cef7cff222d8644161529808465972e51340599459b8ac3ccbac5a854e0d30"},
    {file = "cycler-0.12.1.tar.gz", hash = "sha256:88bb128f02ba341da8ef447245a9e138fae777f6a23943da4540077d3601eb1c"},
]

[package.extras]
docs = ["ipython", "matplotlib", "numpydoc", "sphinx"]
tests = ["pytest", "pytest-cov", "pytest-xdist"]

[[package]]
name = "cylp"
version = "0.91.6"
description = "A Python interface for CLP, CBC, and CGL"
optional = true
python-versions = "*"
files = [
    {file = "cylp-0.91.6-cp310-cp310-macosx_10_9_x86_64.whl", hash = "sha256:6bcce726e4b86642d29a5411222510c6d2990f2a5fd0defe5fb57d8c3436e4f6"},
    {file = "cylp-0.91.6-cp310-cp310-manylinux_2_17_i686.manylinux2014_i686.whl", hash = "sha256:750b622e41c3f198c7717ac7fdb81561efd0a65bb7bec8aca4685a2f7ff985d0"},
    {file = "cylp-0.91.6-cp310-cp310-manylinux_2_17_x86_64.manylinux2014_x86_64.whl", hash = "sha256:6b07934c451c3033b164ad19c16d6cc12f1639e150efd0eb13802d695888a707"},
    {file = "cylp-0.91.6-cp311-cp311-macosx_10_9_x86_64.whl", hash = "sha256:343bc894432ff0b8c8c315738c2d5865a3ed34b4271d52d21ef722cff6df4712"},
    {file = "cylp-0.91.6-cp311-cp311-manylinux_2_17_i686.manylinux2014_i686.whl", hash = "sha256:adc0bcb7a099018013f1bc9897dd55a94ec826b9a4a6737baad5a1ba4e295e1b"},
    {file = "cylp-0.91.6-cp311-cp311-manylinux_2_17_x86_64.manylinux2014_x86_64.whl", hash = "sha256:36a87f9c094f58f5214e07e5b218496965673473744de862c92a131ebc96e9e6"},
    {file = "cylp-0.91.6-cp36-cp36m-macosx_10_9_x86_64.whl", hash = "sha256:ef36efeb95454c667e00821ef20b22425e33c417be8cd7caae75017579b2e505"},
    {file = "cylp-0.91.6-cp36-cp36m-manylinux_2_17_i686.manylinux2014_i686.whl", hash = "sha256:5ea115b35e9aa4e8b95399621e7896c664503daf334d3941941cae16d54761f0"},
    {file = "cylp-0.91.6-cp36-cp36m-manylinux_2_17_x86_64.manylinux2014_x86_64.whl", hash = "sha256:e79b763c66a05d2a39b2b5d154fb3849f4098358b57e730a139fe3e84b46cbee"},
    {file = "cylp-0.91.6-cp37-cp37m-macosx_10_9_x86_64.whl", hash = "sha256:5b8f3d4bf9c4734961b7c07a961c3e00e32caeb309f5e1167beb35f1c0626840"},
    {file = "cylp-0.91.6-cp37-cp37m-manylinux_2_17_i686.manylinux2014_i686.whl", hash = "sha256:9e9a133e000d11766e9115f4eb87b656f628d063aca54f3e6ce27c283df62b8e"},
    {file = "cylp-0.91.6-cp37-cp37m-manylinux_2_17_x86_64.manylinux2014_x86_64.whl", hash = "sha256:ff7f4439eaea9936c271a3913d357197c789b8b98dff87c2f35fada997fd407f"},
    {file = "cylp-0.91.6-cp38-cp38-macosx_10_9_x86_64.whl", hash = "sha256:a7237ca2a99ffc650cdfd43cf02bc18e8729321abce06710325ab34d55c4aae1"},
    {file = "cylp-0.91.6-cp38-cp38-manylinux_2_17_i686.manylinux2014_i686.whl", hash = "sha256:4e8437be12de4656e3a8d71ab13dff5c3d15d7ab496591b3995a10a906a15452"},
    {file = "cylp-0.91.6-cp38-cp38-manylinux_2_17_x86_64.manylinux2014_x86_64.whl", hash = "sha256:aaf9900b30d85bcc810be422cdb1c3f0bedfb2677f0bd52689d240e96044cd54"},
    {file = "cylp-0.91.6-cp39-cp39-macosx_10_9_x86_64.whl", hash = "sha256:bbdeb19fbb4e06ab3943c49d535ede9f83df5ec9dd1e238d99a34e11d0c87553"},
    {file = "cylp-0.91.6-cp39-cp39-manylinux_2_17_i686.manylinux2014_i686.whl", hash = "sha256:f82422d7d1ebfc39a36e2fe21072a7fa286df5332626d3b03f13879c5c3cd8e2"},
    {file = "cylp-0.91.6-cp39-cp39-manylinux_2_17_x86_64.manylinux2014_x86_64.whl", hash = "sha256:bb876f845ac20996bb4cc427592eef139aa4666695beb7c518c68c6e0bd4ac37"},
    {file = "cylp-0.91.6-pp37-pypy37_pp73-manylinux_2_17_i686.manylinux2014_i686.whl", hash = "sha256:11717b1741e7c0a7a8c0dfb41ad58090b276de9b97a59e7ebdf47299293a2dad"},
    {file = "cylp-0.91.6-pp37-pypy37_pp73-manylinux_2_17_x86_64.manylinux2014_x86_64.whl", hash = "sha256:67b4dc4c1e8e9dab43886080e6fe6305f113adb6a489bc762f54bc0730c7126e"},
    {file = "cylp-0.91.6-pp38-pypy38_pp73-manylinux_2_17_i686.manylinux2014_i686.whl", hash = "sha256:c2d4a223cef0f02e2b77d9527fafc22a047d1a855a6e69cf1007a973202c4fc7"},
    {file = "cylp-0.91.6-pp38-pypy38_pp73-manylinux_2_17_x86_64.manylinux2014_x86_64.whl", hash = "sha256:daafeddb8bbaf68f9eb33fb03b112834befd0e77018335ca1d7b1d331d2703dd"},
    {file = "cylp-0.91.6-pp39-pypy39_pp73-manylinux_2_17_i686.manylinux2014_i686.whl", hash = "sha256:76eb5590b3af35a9913de3e1260efd5c285cf454304ba5fc3eb642a5b18c698b"},
    {file = "cylp-0.91.6-pp39-pypy39_pp73-manylinux_2_17_x86_64.manylinux2014_x86_64.whl", hash = "sha256:c275ac90e282d6b275045b5a528ed15933551a76704fe5a2e725a279fa8a2afc"},
    {file = "cylp-0.91.6.tar.gz", hash = "sha256:f026abc29c67a998264db8aa9653fc98c0c38661da68f80ef4b6a0edc117bec0"},
]

[package.dependencies]
numpy = ">=1.5.0"
scipy = ">=0.10.0"

[[package]]
name = "dask"
version = "2023.5.0"
description = "Parallel PyData with Task Scheduling"
optional = true
python-versions = ">=3.8"
files = [
    {file = "dask-2023.5.0-py3-none-any.whl", hash = "sha256:32b34986519b7ddc0947c8ca63c2fc81b964e4c208dfb5cbf9f4f8aec92d152b"},
    {file = "dask-2023.5.0.tar.gz", hash = "sha256:4f4c28ac406e81b8f21b5be4b31b21308808f3e0e7c7e2f4a914f16476d9941b"},
]

[package.dependencies]
click = ">=8.0"
cloudpickle = ">=1.5.0"
fsspec = ">=2021.09.0"
importlib-metadata = ">=4.13.0"
numpy = {version = ">=1.21", optional = true, markers = "extra == \"array\""}
packaging = ">=20.0"
partd = ">=1.2.0"
pyyaml = ">=5.3.1"
toolz = ">=0.10.0"

[package.extras]
array = ["numpy (>=1.21)"]
complete = ["dask[array,dataframe,diagnostics,distributed]", "lz4 (>=4.3.2)", "pyarrow (>=7.0)"]
dataframe = ["numpy (>=1.21)", "pandas (>=1.3)"]
diagnostics = ["bokeh (>=2.4.2)", "jinja2 (>=2.10.3)"]
distributed = ["distributed (==2023.5.0)"]
test = ["pandas[test]", "pre-commit", "pytest", "pytest-rerunfailures", "pytest-xdist"]

[[package]]
name = "dask-image"
version = "2023.3.0"
description = "Distributed image processing"
optional = true
python-versions = ">=3.8"
files = [
    {file = "dask-image-2023.3.0.tar.gz", hash = "sha256:33aa9c921506d83bc1c36b98e69009172baf6ad0bba305656fa5d6924af3032b"},
    {file = "dask_image-2023.3.0-py2.py3-none-any.whl", hash = "sha256:fa0ebff980c15dbc63d9b01a5ec551550a6dd637e6ae463f9de8ea2f9a2c851b"},
]

[package.dependencies]
dask = {version = ">=2021.10.0", extras = ["array"]}
numpy = ">=1.11.3"
pims = ">=0.4.1"
scipy = ">=0.19.1"
tifffile = ">=2018.10.18"

[[package]]
name = "debugpy"
version = "1.8.1"
description = "An implementation of the Debug Adapter Protocol for Python"
optional = false
python-versions = ">=3.8"
files = [
    {file = "debugpy-1.8.1-cp310-cp310-macosx_11_0_x86_64.whl", hash = "sha256:3bda0f1e943d386cc7a0e71bfa59f4137909e2ed947fb3946c506e113000f741"},
    {file = "debugpy-1.8.1-cp310-cp310-manylinux_2_17_x86_64.manylinux2014_x86_64.whl", hash = "sha256:dda73bf69ea479c8577a0448f8c707691152e6c4de7f0c4dec5a4bc11dee516e"},
    {file = "debugpy-1.8.1-cp310-cp310-win32.whl", hash = "sha256:3a79c6f62adef994b2dbe9fc2cc9cc3864a23575b6e387339ab739873bea53d0"},
    {file = "debugpy-1.8.1-cp310-cp310-win_amd64.whl", hash = "sha256:7eb7bd2b56ea3bedb009616d9e2f64aab8fc7000d481faec3cd26c98a964bcdd"},
    {file = "debugpy-1.8.1-cp311-cp311-macosx_11_0_universal2.whl", hash = "sha256:016a9fcfc2c6b57f939673c874310d8581d51a0fe0858e7fac4e240c5eb743cb"},
    {file = "debugpy-1.8.1-cp311-cp311-manylinux_2_17_x86_64.manylinux2014_x86_64.whl", hash = "sha256:fd97ed11a4c7f6d042d320ce03d83b20c3fb40da892f994bc041bbc415d7a099"},
    {file = "debugpy-1.8.1-cp311-cp311-win32.whl", hash = "sha256:0de56aba8249c28a300bdb0672a9b94785074eb82eb672db66c8144fff673146"},
    {file = "debugpy-1.8.1-cp311-cp311-win_amd64.whl", hash = "sha256:1a9fe0829c2b854757b4fd0a338d93bc17249a3bf69ecf765c61d4c522bb92a8"},
    {file = "debugpy-1.8.1-cp312-cp312-macosx_11_0_universal2.whl", hash = "sha256:3ebb70ba1a6524d19fa7bb122f44b74170c447d5746a503e36adc244a20ac539"},
    {file = "debugpy-1.8.1-cp312-cp312-manylinux_2_5_x86_64.manylinux1_x86_64.manylinux_2_17_x86_64.manylinux2014_x86_64.whl", hash = "sha256:a2e658a9630f27534e63922ebf655a6ab60c370f4d2fc5c02a5b19baf4410ace"},
    {file = "debugpy-1.8.1-cp312-cp312-win32.whl", hash = "sha256:caad2846e21188797a1f17fc09c31b84c7c3c23baf2516fed5b40b378515bbf0"},
    {file = "debugpy-1.8.1-cp312-cp312-win_amd64.whl", hash = "sha256:edcc9f58ec0fd121a25bc950d4578df47428d72e1a0d66c07403b04eb93bcf98"},
    {file = "debugpy-1.8.1-cp38-cp38-macosx_11_0_x86_64.whl", hash = "sha256:7a3afa222f6fd3d9dfecd52729bc2e12c93e22a7491405a0ecbf9e1d32d45b39"},
    {file = "debugpy-1.8.1-cp38-cp38-manylinux_2_17_x86_64.manylinux2014_x86_64.whl", hash = "sha256:d915a18f0597ef685e88bb35e5d7ab968964b7befefe1aaea1eb5b2640b586c7"},
    {file = "debugpy-1.8.1-cp38-cp38-win32.whl", hash = "sha256:92116039b5500633cc8d44ecc187abe2dfa9b90f7a82bbf81d079fcdd506bae9"},
    {file = "debugpy-1.8.1-cp38-cp38-win_amd64.whl", hash = "sha256:e38beb7992b5afd9d5244e96ad5fa9135e94993b0c551ceebf3fe1a5d9beb234"},
    {file = "debugpy-1.8.1-cp39-cp39-macosx_11_0_x86_64.whl", hash = "sha256:bfb20cb57486c8e4793d41996652e5a6a885b4d9175dd369045dad59eaacea42"},
    {file = "debugpy-1.8.1-cp39-cp39-manylinux_2_17_x86_64.manylinux2014_x86_64.whl", hash = "sha256:efd3fdd3f67a7e576dd869c184c5dd71d9aaa36ded271939da352880c012e703"},
    {file = "debugpy-1.8.1-cp39-cp39-win32.whl", hash = "sha256:58911e8521ca0c785ac7a0539f1e77e0ce2df753f786188f382229278b4cdf23"},
    {file = "debugpy-1.8.1-cp39-cp39-win_amd64.whl", hash = "sha256:6df9aa9599eb05ca179fb0b810282255202a66835c6efb1d112d21ecb830ddd3"},
    {file = "debugpy-1.8.1-py2.py3-none-any.whl", hash = "sha256:28acbe2241222b87e255260c76741e1fbf04fdc3b6d094fcf57b6c6f75ce1242"},
    {file = "debugpy-1.8.1.zip", hash = "sha256:f696d6be15be87aef621917585f9bb94b1dc9e8aced570db1b8a6fc14e8f9b42"},
]

[[package]]
name = "decorator"
version = "5.1.1"
description = "Decorators for Humans"
optional = false
python-versions = ">=3.5"
files = [
    {file = "decorator-5.1.1-py3-none-any.whl", hash = "sha256:b8c3f85900b9dc423225913c5aace94729fe1fa9763b38939a95226f02d37186"},
    {file = "decorator-5.1.1.tar.gz", hash = "sha256:637996211036b6385ef91435e4fae22989472f9d571faba8927ba8253acbc330"},
]

[[package]]
name = "decoupler"
version = "1.6.0"
description = "Ensemble of methods to infer biological activities from omics data"
optional = true
python-versions = ">=3.6"
files = [
    {file = "decoupler-1.6.0-py3-none-any.whl", hash = "sha256:aa65167a93f7bc79ce67c3ef320f19554ee1af857fd52acfa6d58fa2b0461912"},
    {file = "decoupler-1.6.0.tar.gz", hash = "sha256:dde501f4d3e55a260f716e51b871bee403bc8aaa6b66799df0e42dee0787b98d"},
]

[package.dependencies]
anndata = "*"
numba = "*"
tqdm = "*"
typing-extensions = "*"

[[package]]
name = "defusedxml"
version = "0.7.1"
description = "XML bomb protection for Python stdlib modules"
optional = false
python-versions = ">=2.7, !=3.0.*, !=3.1.*, !=3.2.*, !=3.3.*, !=3.4.*"
files = [
    {file = "defusedxml-0.7.1-py2.py3-none-any.whl", hash = "sha256:a352e7e428770286cc899e2542b6cdaedb2b4953ff269a210103ec58f6198a61"},
    {file = "defusedxml-0.7.1.tar.gz", hash = "sha256:1bb3032db185915b62d7c6209c5a8792be6a32ab2fedacc84e01b52c51aa3e69"},
]

[[package]]
name = "distlib"
version = "0.3.8"
description = "Distribution utilities"
optional = true
python-versions = "*"
files = [
    {file = "distlib-0.3.8-py2.py3-none-any.whl", hash = "sha256:034db59a0b96f8ca18035f36290806a9a6e6bd9d1ff91e45a7f172eb17e51784"},
    {file = "distlib-0.3.8.tar.gz", hash = "sha256:1530ea13e350031b6312d8580ddb6b27a104275a31106523b8f123787f494f64"},
]

[[package]]
name = "docrep"
version = "0.3.2"
description = "Python package for docstring repetition"
optional = false
python-versions = "*"
files = [
    {file = "docrep-0.3.2.tar.gz", hash = "sha256:ed8a17e201abd829ef8da78a0b6f4d51fb99a4cbd0554adbed3309297f964314"},
]

[package.dependencies]
six = "*"

[[package]]
name = "docutils"
version = "0.17.1"
description = "Docutils -- Python Documentation Utilities"
optional = false
python-versions = ">=2.7, !=3.0.*, !=3.1.*, !=3.2.*, !=3.3.*, !=3.4.*"
files = [
    {file = "docutils-0.17.1-py2.py3-none-any.whl", hash = "sha256:cf316c8370a737a022b72b56874f6602acf974a37a9fba42ec2876387549fc61"},
    {file = "docutils-0.17.1.tar.gz", hash = "sha256:686577d2e4c32380bb50cbb22f575ed742d58168cee37e99117a854bcd88f125"},
]

[[package]]
name = "ecos"
version = "2.0.13"
description = "This is the Python package for ECOS: Embedded Cone Solver. See Github page for more information."
optional = true
python-versions = "*"
files = [
    {file = "ecos-2.0.13-cp310-cp310-macosx_10_9_x86_64.whl", hash = "sha256:a1c1acf33b70f8657c25f07ec8d7b59bb01dbad39f072fa61fc956c2166ed979"},
    {file = "ecos-2.0.13-cp310-cp310-manylinux_2_17_x86_64.manylinux2014_x86_64.whl", hash = "sha256:4ea88ee2c94192004d6be9c55a3c79f184eaba3bbf31474229045a1b0a8a1536"},
    {file = "ecos-2.0.13-cp310-cp310-win_amd64.whl", hash = "sha256:df8ae7fce79be9e5f79f0511c51a4824795de5154847fabe1a0288bc2ea349d3"},
    {file = "ecos-2.0.13-cp311-cp311-macosx_10_9_x86_64.whl", hash = "sha256:88dd628bc6e77a069165fa5f50340e2856795c28e00e3fce213a04d7c41c584a"},
    {file = "ecos-2.0.13-cp311-cp311-manylinux_2_17_x86_64.manylinux2014_x86_64.whl", hash = "sha256:78b2c969c7e22fd8a1d1cd0a90f4325d90572da23e2e923b0da6138ce62503d0"},
    {file = "ecos-2.0.13-cp311-cp311-win_amd64.whl", hash = "sha256:936890fb85a186360a5c8f228dd19acb760e234b38c598d0b46ab29644e31dfc"},
    {file = "ecos-2.0.13-cp312-cp312-macosx_10_9_x86_64.whl", hash = "sha256:62ed497ab56017f1d7264eb56223826a984462b1d84fb850d10f0bec3490877d"},
    {file = "ecos-2.0.13-cp312-cp312-manylinux_2_17_x86_64.manylinux2014_x86_64.whl", hash = "sha256:cf2b1384012bee9e58e5a2373905d3644f74a0ea000b307a239366fe7850c29c"},
    {file = "ecos-2.0.13-cp312-cp312-win_amd64.whl", hash = "sha256:2c1ea09069e32185912506f946bb6d1f144841ba1d1cd0217c67f72cbdf7a8fd"},
    {file = "ecos-2.0.13-cp37-cp37m-macosx_10_9_x86_64.whl", hash = "sha256:b9f4a76a3e1165359e1704ec6b1b89d487858ec0d838d62a7268133d88221914"},
    {file = "ecos-2.0.13-cp37-cp37m-manylinux_2_17_x86_64.manylinux2014_x86_64.whl", hash = "sha256:d3c2d4e0d3ada1a619ddd62fbf48ccbe9b738fdbef119945fe2a05566d03b85a"},
    {file = "ecos-2.0.13-cp37-cp37m-win_amd64.whl", hash = "sha256:84c72e1e5ffa41cd38352dcf0a8c25418f5bf04ed76a576db0daaf9a69f5568f"},
    {file = "ecos-2.0.13-cp38-cp38-macosx_10_9_x86_64.whl", hash = "sha256:1979f1f17ec7f1a0fc45964d02d762393f9f427d965fe8a893e7b1476a9023c3"},
    {file = "ecos-2.0.13-cp38-cp38-manylinux_2_17_x86_64.manylinux2014_x86_64.whl", hash = "sha256:059e6c29c89f47a490353e4f9336e96350a5102a97e1d8a2aaff796bcbe50058"},
    {file = "ecos-2.0.13-cp38-cp38-win_amd64.whl", hash = "sha256:30c7d0cce6c830da5b9ea25af0d47b203255639524eb4d03d1331c600958c834"},
    {file = "ecos-2.0.13-cp39-cp39-macosx_10_9_x86_64.whl", hash = "sha256:ba42c15f1d79eb2ada532e9781b4aeb3ed84b1c7e38239ba4d6502c6a092d5b1"},
    {file = "ecos-2.0.13-cp39-cp39-manylinux_2_17_x86_64.manylinux2014_x86_64.whl", hash = "sha256:32fb33185f6dd94a1c798bc481eb86c9f4e832efec91f6ab0584e2fc26fd375e"},
    {file = "ecos-2.0.13-cp39-cp39-win_amd64.whl", hash = "sha256:68995ab12d363576dddb2d1f91ead3b9c8a8ca61f29000f0b1daef1b4e7b5b64"},
    {file = "ecos-2.0.13.tar.gz", hash = "sha256:f2a9dc108ade7faf6f6f4fad245f4714b7293c8767d2a351ead59428a94a98b9"},
]

[package.dependencies]
numpy = ">=1.6"
scipy = ">=0.9"

[[package]]
name = "et-xmlfile"
version = "1.1.0"
description = "An implementation of lxml.xmlfile for the standard library"
optional = true
python-versions = ">=3.6"
files = [
    {file = "et_xmlfile-1.1.0-py3-none-any.whl", hash = "sha256:a2ba85d1d6a74ef63837eed693bcb89c3f752169b0e3e7ae5b16ca5e1b3deada"},
    {file = "et_xmlfile-1.1.0.tar.gz", hash = "sha256:8eb9e2bc2f8c97e37a2dc85a09ecdcdec9d8a396530a6d5a33b30b9a92da0c5c"},
]

[[package]]
name = "exceptiongroup"
version = "1.2.0"
description = "Backport of PEP 654 (exception groups)"
optional = false
python-versions = ">=3.7"
files = [
    {file = "exceptiongroup-1.2.0-py3-none-any.whl", hash = "sha256:4bfd3996ac73b41e9b9628b04e079f193850720ea5945fc96a08633c66912f14"},
    {file = "exceptiongroup-1.2.0.tar.gz", hash = "sha256:91f5c769735f051a4290d52edd0858999b57e5876e9f85937691bd4c9fa3ed68"},
]

[package.extras]
test = ["pytest (>=6)"]

[[package]]
name = "fasteners"
version = "0.19"
description = "A python package that provides useful locks"
optional = true
python-versions = ">=3.6"
files = [
    {file = "fasteners-0.19-py3-none-any.whl", hash = "sha256:758819cb5d94cdedf4e836988b74de396ceacb8e2794d21f82d131fd9ee77237"},
    {file = "fasteners-0.19.tar.gz", hash = "sha256:b4f37c3ac52d8a445af3a66bce57b33b5e90b97c696b7b984f530cf8f0ded09c"},
]

[[package]]
name = "fastjsonschema"
version = "2.19.1"
description = "Fastest Python implementation of JSON schema"
optional = false
python-versions = "*"
files = [
    {file = "fastjsonschema-2.19.1-py3-none-any.whl", hash = "sha256:3672b47bc94178c9f23dbb654bf47440155d4db9df5f7bc47643315f9c405cd0"},
    {file = "fastjsonschema-2.19.1.tar.gz", hash = "sha256:e3126a94bdc4623d3de4485f8d468a12f02a67921315ddc87836d6e456dc789d"},
]

[package.extras]
devel = ["colorama", "json-spec", "jsonschema", "pylint", "pytest", "pytest-benchmark", "pytest-cache", "validictory"]

[[package]]
name = "filelock"
version = "3.13.1"
description = "A platform independent file lock."
optional = true
python-versions = ">=3.8"
files = [
    {file = "filelock-3.13.1-py3-none-any.whl", hash = "sha256:57dbda9b35157b05fb3e58ee91448612eb674172fab98ee235ccb0b5bee19a1c"},
    {file = "filelock-3.13.1.tar.gz", hash = "sha256:521f5f56c50f8426f5e03ad3b281b490a87ef15bc6c526f168290f0c7148d44e"},
]

[package.extras]
docs = ["furo (>=2023.9.10)", "sphinx (>=7.2.6)", "sphinx-autodoc-typehints (>=1.24)"]
testing = ["covdefaults (>=2.3)", "coverage (>=7.3.2)", "diff-cover (>=8)", "pytest (>=7.4.3)", "pytest-cov (>=4.1)", "pytest-mock (>=3.12)", "pytest-timeout (>=2.2)"]
typing = ["typing-extensions (>=4.8)"]

[[package]]
name = "flake8"
version = "5.0.4"
description = "the modular source code checker: pep8 pyflakes and co"
optional = false
python-versions = ">=3.6.1"
files = [
    {file = "flake8-5.0.4-py2.py3-none-any.whl", hash = "sha256:7a1cf6b73744f5806ab95e526f6f0d8c01c66d7bbe349562d22dfca20610b248"},
    {file = "flake8-5.0.4.tar.gz", hash = "sha256:6fbe320aad8d6b95cec8b8e47bc933004678dc63095be98528b7bdd2a9f510db"},
]

[package.dependencies]
mccabe = ">=0.7.0,<0.8.0"
pycodestyle = ">=2.9.0,<2.10.0"
pyflakes = ">=2.5.0,<2.6.0"

[[package]]
name = "fonttools"
version = "4.49.0"
description = "Tools to manipulate font files"
optional = false
python-versions = ">=3.8"
files = [
    {file = "fonttools-4.49.0-cp310-cp310-macosx_10_9_universal2.whl", hash = "sha256:d970ecca0aac90d399e458f0b7a8a597e08f95de021f17785fb68e2dc0b99717"},
    {file = "fonttools-4.49.0-cp310-cp310-macosx_10_9_x86_64.whl", hash = "sha256:ac9a745b7609f489faa65e1dc842168c18530874a5f5b742ac3dd79e26bca8bc"},
    {file = "fonttools-4.49.0-cp310-cp310-manylinux_2_17_aarch64.manylinux2014_aarch64.whl", hash = "sha256:0ba0e00620ca28d4ca11fc700806fd69144b463aa3275e1b36e56c7c09915559"},
    {file = "fonttools-4.49.0-cp310-cp310-manylinux_2_17_x86_64.manylinux2014_x86_64.whl", hash = "sha256:cdee3ab220283057e7840d5fb768ad4c2ebe65bdba6f75d5d7bf47f4e0ed7d29"},
    {file = "fonttools-4.49.0-cp310-cp310-musllinux_1_1_aarch64.whl", hash = "sha256:ce7033cb61f2bb65d8849658d3786188afd80f53dad8366a7232654804529532"},
    {file = "fonttools-4.49.0-cp310-cp310-musllinux_1_1_x86_64.whl", hash = "sha256:07bc5ea02bb7bc3aa40a1eb0481ce20e8d9b9642a9536cde0218290dd6085828"},
    {file = "fonttools-4.49.0-cp310-cp310-win32.whl", hash = "sha256:86eef6aab7fd7c6c8545f3ebd00fd1d6729ca1f63b0cb4d621bccb7d1d1c852b"},
    {file = "fonttools-4.49.0-cp310-cp310-win_amd64.whl", hash = "sha256:1fac1b7eebfce75ea663e860e7c5b4a8831b858c17acd68263bc156125201abf"},
    {file = "fonttools-4.49.0-cp311-cp311-macosx_10_9_universal2.whl", hash = "sha256:edc0cce355984bb3c1d1e89d6a661934d39586bb32191ebff98c600f8957c63e"},
    {file = "fonttools-4.49.0-cp311-cp311-macosx_10_9_x86_64.whl", hash = "sha256:83a0d9336de2cba86d886507dd6e0153df333ac787377325a39a2797ec529814"},
    {file = "fonttools-4.49.0-cp311-cp311-manylinux_2_17_aarch64.manylinux2014_aarch64.whl", hash = "sha256:36c8865bdb5cfeec88f5028e7e592370a0657b676c6f1d84a2108e0564f90e22"},
    {file = "fonttools-4.49.0-cp311-cp311-manylinux_2_17_x86_64.manylinux2014_x86_64.whl", hash = "sha256:33037d9e56e2562c710c8954d0f20d25b8386b397250d65581e544edc9d6b942"},
    {file = "fonttools-4.49.0-cp311-cp311-musllinux_1_1_aarch64.whl", hash = "sha256:8fb022d799b96df3eaa27263e9eea306bd3d437cc9aa981820850281a02b6c9a"},
    {file = "fonttools-4.49.0-cp311-cp311-musllinux_1_1_x86_64.whl", hash = "sha256:33c584c0ef7dc54f5dd4f84082eabd8d09d1871a3d8ca2986b0c0c98165f8e86"},
    {file = "fonttools-4.49.0-cp311-cp311-win32.whl", hash = "sha256:cbe61b158deb09cffdd8540dc4a948d6e8f4d5b4f3bf5cd7db09bd6a61fee64e"},
    {file = "fonttools-4.49.0-cp311-cp311-win_amd64.whl", hash = "sha256:fc11e5114f3f978d0cea7e9853627935b30d451742eeb4239a81a677bdee6bf6"},
    {file = "fonttools-4.49.0-cp312-cp312-macosx_10_9_universal2.whl", hash = "sha256:d647a0e697e5daa98c87993726da8281c7233d9d4ffe410812a4896c7c57c075"},
    {file = "fonttools-4.49.0-cp312-cp312-macosx_10_9_x86_64.whl", hash = "sha256:f3bbe672df03563d1f3a691ae531f2e31f84061724c319652039e5a70927167e"},
    {file = "fonttools-4.49.0-cp312-cp312-manylinux_2_17_aarch64.manylinux2014_aarch64.whl", hash = "sha256:bebd91041dda0d511b0d303180ed36e31f4f54b106b1259b69fade68413aa7ff"},
    {file = "fonttools-4.49.0-cp312-cp312-manylinux_2_5_x86_64.manylinux1_x86_64.manylinux_2_17_x86_64.manylinux2014_x86_64.whl", hash = "sha256:4145f91531fd43c50f9eb893faa08399816bb0b13c425667c48475c9f3a2b9b5"},
    {file = "fonttools-4.49.0-cp312-cp312-musllinux_1_1_aarch64.whl", hash = "sha256:ea329dafb9670ffbdf4dbc3b0e5c264104abcd8441d56de77f06967f032943cb"},
    {file = "fonttools-4.49.0-cp312-cp312-musllinux_1_1_x86_64.whl", hash = "sha256:c076a9e548521ecc13d944b1d261ff3d7825048c338722a4bd126d22316087b7"},
    {file = "fonttools-4.49.0-cp312-cp312-win32.whl", hash = "sha256:b607ea1e96768d13be26d2b400d10d3ebd1456343eb5eaddd2f47d1c4bd00880"},
    {file = "fonttools-4.49.0-cp312-cp312-win_amd64.whl", hash = "sha256:a974c49a981e187381b9cc2c07c6b902d0079b88ff01aed34695ec5360767034"},
    {file = "fonttools-4.49.0-cp38-cp38-macosx_10_9_universal2.whl", hash = "sha256:b85ec0bdd7bdaa5c1946398cbb541e90a6dfc51df76dfa88e0aaa41b335940cb"},
    {file = "fonttools-4.49.0-cp38-cp38-macosx_10_9_x86_64.whl", hash = "sha256:af20acbe198a8a790618ee42db192eb128afcdcc4e96d99993aca0b60d1faeb4"},
    {file = "fonttools-4.49.0-cp38-cp38-manylinux_2_17_aarch64.manylinux2014_aarch64.whl", hash = "sha256:4d418b1fee41a1d14931f7ab4b92dc0bc323b490e41d7a333eec82c9f1780c75"},
    {file = "fonttools-4.49.0-cp38-cp38-manylinux_2_17_x86_64.manylinux2014_x86_64.whl", hash = "sha256:b44a52b8e6244b6548851b03b2b377a9702b88ddc21dcaf56a15a0393d425cb9"},
    {file = "fonttools-4.49.0-cp38-cp38-musllinux_1_1_aarch64.whl", hash = "sha256:7c7125068e04a70739dad11857a4d47626f2b0bd54de39e8622e89701836eabd"},
    {file = "fonttools-4.49.0-cp38-cp38-musllinux_1_1_x86_64.whl", hash = "sha256:29e89d0e1a7f18bc30f197cfadcbef5a13d99806447c7e245f5667579a808036"},
    {file = "fonttools-4.49.0-cp38-cp38-win32.whl", hash = "sha256:9d95fa0d22bf4f12d2fb7b07a46070cdfc19ef5a7b1c98bc172bfab5bf0d6844"},
    {file = "fonttools-4.49.0-cp38-cp38-win_amd64.whl", hash = "sha256:768947008b4dc552d02772e5ebd49e71430a466e2373008ce905f953afea755a"},
    {file = "fonttools-4.49.0-cp39-cp39-macosx_10_9_universal2.whl", hash = "sha256:08877e355d3dde1c11973bb58d4acad1981e6d1140711230a4bfb40b2b937ccc"},
    {file = "fonttools-4.49.0-cp39-cp39-macosx_10_9_x86_64.whl", hash = "sha256:fdb54b076f25d6b0f0298dc706acee5052de20c83530fa165b60d1f2e9cbe3cb"},
    {file = "fonttools-4.49.0-cp39-cp39-manylinux_2_17_aarch64.manylinux2014_aarch64.whl", hash = "sha256:0af65c720520710cc01c293f9c70bd69684365c6015cc3671db2b7d807fe51f2"},
    {file = "fonttools-4.49.0-cp39-cp39-manylinux_2_17_x86_64.manylinux2014_x86_64.whl", hash = "sha256:1f255ce8ed7556658f6d23f6afd22a6d9bbc3edb9b96c96682124dc487e1bf42"},
    {file = "fonttools-4.49.0-cp39-cp39-musllinux_1_1_aarch64.whl", hash = "sha256:d00af0884c0e65f60dfaf9340e26658836b935052fdd0439952ae42e44fdd2be"},
    {file = "fonttools-4.49.0-cp39-cp39-musllinux_1_1_x86_64.whl", hash = "sha256:263832fae27481d48dfafcc43174644b6706639661e242902ceb30553557e16c"},
    {file = "fonttools-4.49.0-cp39-cp39-win32.whl", hash = "sha256:0404faea044577a01bb82d47a8fa4bc7a54067fa7e324785dd65d200d6dd1133"},
    {file = "fonttools-4.49.0-cp39-cp39-win_amd64.whl", hash = "sha256:b050d362df50fc6e38ae3954d8c29bf2da52be384649ee8245fdb5186b620836"},
    {file = "fonttools-4.49.0-py3-none-any.whl", hash = "sha256:af281525e5dd7fa0b39fb1667b8d5ca0e2a9079967e14c4bfe90fd1cd13e0f18"},
    {file = "fonttools-4.49.0.tar.gz", hash = "sha256:ebf46e7f01b7af7861310417d7c49591a85d99146fc23a5ba82fdb28af156321"},
]

[package.extras]
all = ["brotli (>=1.0.1)", "brotlicffi (>=0.8.0)", "fs (>=2.2.0,<3)", "lxml (>=4.0)", "lz4 (>=1.7.4.2)", "matplotlib", "munkres", "pycairo", "scipy", "skia-pathops (>=0.5.0)", "sympy", "uharfbuzz (>=0.23.0)", "unicodedata2 (>=15.1.0)", "xattr", "zopfli (>=0.1.4)"]
graphite = ["lz4 (>=1.7.4.2)"]
interpolatable = ["munkres", "pycairo", "scipy"]
lxml = ["lxml (>=4.0)"]
pathops = ["skia-pathops (>=0.5.0)"]
plot = ["matplotlib"]
repacker = ["uharfbuzz (>=0.23.0)"]
symfont = ["sympy"]
type1 = ["xattr"]
ufo = ["fs (>=2.2.0,<3)"]
unicode = ["unicodedata2 (>=15.1.0)"]
woff = ["brotli (>=1.0.1)", "brotlicffi (>=0.8.0)", "zopfli (>=0.1.4)"]

[[package]]
name = "frozenlist"
version = "1.4.1"
description = "A list-like structure which implements collections.abc.MutableSequence"
optional = true
python-versions = ">=3.8"
files = [
    {file = "frozenlist-1.4.1-cp310-cp310-macosx_10_9_universal2.whl", hash = "sha256:f9aa1878d1083b276b0196f2dfbe00c9b7e752475ed3b682025ff20c1c1f51ac"},
    {file = "frozenlist-1.4.1-cp310-cp310-macosx_10_9_x86_64.whl", hash = "sha256:29acab3f66f0f24674b7dc4736477bcd4bc3ad4b896f5f45379a67bce8b96868"},
    {file = "frozenlist-1.4.1-cp310-cp310-macosx_11_0_arm64.whl", hash = "sha256:74fb4bee6880b529a0c6560885fce4dc95936920f9f20f53d99a213f7bf66776"},
    {file = "frozenlist-1.4.1-cp310-cp310-manylinux_2_17_aarch64.manylinux2014_aarch64.whl", hash = "sha256:590344787a90ae57d62511dd7c736ed56b428f04cd8c161fcc5e7232c130c69a"},
    {file = "frozenlist-1.4.1-cp310-cp310-manylinux_2_17_ppc64le.manylinux2014_ppc64le.whl", hash = "sha256:068b63f23b17df8569b7fdca5517edef76171cf3897eb68beb01341131fbd2ad"},
    {file = "frozenlist-1.4.1-cp310-cp310-manylinux_2_17_s390x.manylinux2014_s390x.whl", hash = "sha256:5c849d495bf5154cd8da18a9eb15db127d4dba2968d88831aff6f0331ea9bd4c"},
    {file = "frozenlist-1.4.1-cp310-cp310-manylinux_2_5_i686.manylinux1_i686.manylinux_2_17_i686.manylinux2014_i686.whl", hash = "sha256:9750cc7fe1ae3b1611bb8cfc3f9ec11d532244235d75901fb6b8e42ce9229dfe"},
    {file = "frozenlist-1.4.1-cp310-cp310-manylinux_2_5_x86_64.manylinux1_x86_64.manylinux_2_17_x86_64.manylinux2014_x86_64.whl", hash = "sha256:a9b2de4cf0cdd5bd2dee4c4f63a653c61d2408055ab77b151c1957f221cabf2a"},
    {file = "frozenlist-1.4.1-cp310-cp310-musllinux_1_1_aarch64.whl", hash = "sha256:0633c8d5337cb5c77acbccc6357ac49a1770b8c487e5b3505c57b949b4b82e98"},
    {file = "frozenlist-1.4.1-cp310-cp310-musllinux_1_1_i686.whl", hash = "sha256:27657df69e8801be6c3638054e202a135c7f299267f1a55ed3a598934f6c0d75"},
    {file = "frozenlist-1.4.1-cp310-cp310-musllinux_1_1_ppc64le.whl", hash = "sha256:f9a3ea26252bd92f570600098783d1371354d89d5f6b7dfd87359d669f2109b5"},
    {file = "frozenlist-1.4.1-cp310-cp310-musllinux_1_1_s390x.whl", hash = "sha256:4f57dab5fe3407b6c0c1cc907ac98e8a189f9e418f3b6e54d65a718aaafe3950"},
    {file = "frozenlist-1.4.1-cp310-cp310-musllinux_1_1_x86_64.whl", hash = "sha256:e02a0e11cf6597299b9f3bbd3f93d79217cb90cfd1411aec33848b13f5c656cc"},
    {file = "frozenlist-1.4.1-cp310-cp310-win32.whl", hash = "sha256:a828c57f00f729620a442881cc60e57cfcec6842ba38e1b19fd3e47ac0ff8dc1"},
    {file = "frozenlist-1.4.1-cp310-cp310-win_amd64.whl", hash = "sha256:f56e2333dda1fe0f909e7cc59f021eba0d2307bc6f012a1ccf2beca6ba362439"},
    {file = "frozenlist-1.4.1-cp311-cp311-macosx_10_9_universal2.whl", hash = "sha256:a0cb6f11204443f27a1628b0e460f37fb30f624be6051d490fa7d7e26d4af3d0"},
    {file = "frozenlist-1.4.1-cp311-cp311-macosx_10_9_x86_64.whl", hash = "sha256:b46c8ae3a8f1f41a0d2ef350c0b6e65822d80772fe46b653ab6b6274f61d4a49"},
    {file = "frozenlist-1.4.1-cp311-cp311-macosx_11_0_arm64.whl", hash = "sha256:fde5bd59ab5357e3853313127f4d3565fc7dad314a74d7b5d43c22c6a5ed2ced"},
    {file = "frozenlist-1.4.1-cp311-cp311-manylinux_2_17_aarch64.manylinux2014_aarch64.whl", hash = "sha256:722e1124aec435320ae01ee3ac7bec11a5d47f25d0ed6328f2273d287bc3abb0"},
    {file = "frozenlist-1.4.1-cp311-cp311-manylinux_2_17_ppc64le.manylinux2014_ppc64le.whl", hash = "sha256:2471c201b70d58a0f0c1f91261542a03d9a5e088ed3dc6c160d614c01649c106"},
    {file = "frozenlist-1.4.1-cp311-cp311-manylinux_2_17_s390x.manylinux2014_s390x.whl", hash = "sha256:c757a9dd70d72b076d6f68efdbb9bc943665ae954dad2801b874c8c69e185068"},
    {file = "frozenlist-1.4.1-cp311-cp311-manylinux_2_5_i686.manylinux1_i686.manylinux_2_17_i686.manylinux2014_i686.whl", hash = "sha256:f146e0911cb2f1da549fc58fc7bcd2b836a44b79ef871980d605ec392ff6b0d2"},
    {file = "frozenlist-1.4.1-cp311-cp311-manylinux_2_5_x86_64.manylinux1_x86_64.manylinux_2_17_x86_64.manylinux2014_x86_64.whl", hash = "sha256:4f9c515e7914626b2a2e1e311794b4c35720a0be87af52b79ff8e1429fc25f19"},
    {file = "frozenlist-1.4.1-cp311-cp311-musllinux_1_1_aarch64.whl", hash = "sha256:c302220494f5c1ebeb0912ea782bcd5e2f8308037b3c7553fad0e48ebad6ad82"},
    {file = "frozenlist-1.4.1-cp311-cp311-musllinux_1_1_i686.whl", hash = "sha256:442acde1e068288a4ba7acfe05f5f343e19fac87bfc96d89eb886b0363e977ec"},
    {file = "frozenlist-1.4.1-cp311-cp311-musllinux_1_1_ppc64le.whl", hash = "sha256:1b280e6507ea8a4fa0c0a7150b4e526a8d113989e28eaaef946cc77ffd7efc0a"},
    {file = "frozenlist-1.4.1-cp311-cp311-musllinux_1_1_s390x.whl", hash = "sha256:fe1a06da377e3a1062ae5fe0926e12b84eceb8a50b350ddca72dc85015873f74"},
    {file = "frozenlist-1.4.1-cp311-cp311-musllinux_1_1_x86_64.whl", hash = "sha256:db9e724bebd621d9beca794f2a4ff1d26eed5965b004a97f1f1685a173b869c2"},
    {file = "frozenlist-1.4.1-cp311-cp311-win32.whl", hash = "sha256:e774d53b1a477a67838a904131c4b0eef6b3d8a651f8b138b04f748fccfefe17"},
    {file = "frozenlist-1.4.1-cp311-cp311-win_amd64.whl", hash = "sha256:fb3c2db03683b5767dedb5769b8a40ebb47d6f7f45b1b3e3b4b51ec8ad9d9825"},
    {file = "frozenlist-1.4.1-cp312-cp312-macosx_10_9_universal2.whl", hash = "sha256:1979bc0aeb89b33b588c51c54ab0161791149f2461ea7c7c946d95d5f93b56ae"},
    {file = "frozenlist-1.4.1-cp312-cp312-macosx_10_9_x86_64.whl", hash = "sha256:cc7b01b3754ea68a62bd77ce6020afaffb44a590c2289089289363472d13aedb"},
    {file = "frozenlist-1.4.1-cp312-cp312-macosx_11_0_arm64.whl", hash = "sha256:c9c92be9fd329ac801cc420e08452b70e7aeab94ea4233a4804f0915c14eba9b"},
    {file = "frozenlist-1.4.1-cp312-cp312-manylinux_2_17_aarch64.manylinux2014_aarch64.whl", hash = "sha256:5c3894db91f5a489fc8fa6a9991820f368f0b3cbdb9cd8849547ccfab3392d86"},
    {file = "frozenlist-1.4.1-cp312-cp312-manylinux_2_17_ppc64le.manylinux2014_ppc64le.whl", hash = "sha256:ba60bb19387e13597fb059f32cd4d59445d7b18b69a745b8f8e5db0346f33480"},
    {file = "frozenlist-1.4.1-cp312-cp312-manylinux_2_17_s390x.manylinux2014_s390x.whl", hash = "sha256:8aefbba5f69d42246543407ed2461db31006b0f76c4e32dfd6f42215a2c41d09"},
    {file = "frozenlist-1.4.1-cp312-cp312-manylinux_2_5_i686.manylinux1_i686.manylinux_2_17_i686.manylinux2014_i686.whl", hash = "sha256:780d3a35680ced9ce682fbcf4cb9c2bad3136eeff760ab33707b71db84664e3a"},
    {file = "frozenlist-1.4.1-cp312-cp312-manylinux_2_5_x86_64.manylinux1_x86_64.manylinux_2_17_x86_64.manylinux2014_x86_64.whl", hash = "sha256:9acbb16f06fe7f52f441bb6f413ebae6c37baa6ef9edd49cdd567216da8600cd"},
    {file = "frozenlist-1.4.1-cp312-cp312-musllinux_1_1_aarch64.whl", hash = "sha256:23b701e65c7b36e4bf15546a89279bd4d8675faabc287d06bbcfac7d3c33e1e6"},
    {file = "frozenlist-1.4.1-cp312-cp312-musllinux_1_1_i686.whl", hash = "sha256:3e0153a805a98f5ada7e09826255ba99fb4f7524bb81bf6b47fb702666484ae1"},
    {file = "frozenlist-1.4.1-cp312-cp312-musllinux_1_1_ppc64le.whl", hash = "sha256:dd9b1baec094d91bf36ec729445f7769d0d0cf6b64d04d86e45baf89e2b9059b"},
    {file = "frozenlist-1.4.1-cp312-cp312-musllinux_1_1_s390x.whl", hash = "sha256:1a4471094e146b6790f61b98616ab8e44f72661879cc63fa1049d13ef711e71e"},
    {file = "frozenlist-1.4.1-cp312-cp312-musllinux_1_1_x86_64.whl", hash = "sha256:5667ed53d68d91920defdf4035d1cdaa3c3121dc0b113255124bcfada1cfa1b8"},
    {file = "frozenlist-1.4.1-cp312-cp312-win32.whl", hash = "sha256:beee944ae828747fd7cb216a70f120767fc9f4f00bacae8543c14a6831673f89"},
    {file = "frozenlist-1.4.1-cp312-cp312-win_amd64.whl", hash = "sha256:64536573d0a2cb6e625cf309984e2d873979709f2cf22839bf2d61790b448ad5"},
    {file = "frozenlist-1.4.1-cp38-cp38-macosx_10_9_universal2.whl", hash = "sha256:20b51fa3f588ff2fe658663db52a41a4f7aa6c04f6201449c6c7c476bd255c0d"},
    {file = "frozenlist-1.4.1-cp38-cp38-macosx_10_9_x86_64.whl", hash = "sha256:410478a0c562d1a5bcc2f7ea448359fcb050ed48b3c6f6f4f18c313a9bdb1826"},
    {file = "frozenlist-1.4.1-cp38-cp38-macosx_11_0_arm64.whl", hash = "sha256:c6321c9efe29975232da3bd0af0ad216800a47e93d763ce64f291917a381b8eb"},
    {file = "frozenlist-1.4.1-cp38-cp38-manylinux_2_17_aarch64.manylinux2014_aarch64.whl", hash = "sha256:48f6a4533887e189dae092f1cf981f2e3885175f7a0f33c91fb5b7b682b6bab6"},
    {file = "frozenlist-1.4.1-cp38-cp38-manylinux_2_17_ppc64le.manylinux2014_ppc64le.whl", hash = "sha256:6eb73fa5426ea69ee0e012fb59cdc76a15b1283d6e32e4f8dc4482ec67d1194d"},
    {file = "frozenlist-1.4.1-cp38-cp38-manylinux_2_17_s390x.manylinux2014_s390x.whl", hash = "sha256:fbeb989b5cc29e8daf7f976b421c220f1b8c731cbf22b9130d8815418ea45887"},
    {file = "frozenlist-1.4.1-cp38-cp38-manylinux_2_5_i686.manylinux1_i686.manylinux_2_17_i686.manylinux2014_i686.whl", hash = "sha256:32453c1de775c889eb4e22f1197fe3bdfe457d16476ea407472b9442e6295f7a"},
    {file = "frozenlist-1.4.1-cp38-cp38-manylinux_2_5_x86_64.manylinux1_x86_64.manylinux_2_17_x86_64.manylinux2014_x86_64.whl", hash = "sha256:693945278a31f2086d9bf3df0fe8254bbeaef1fe71e1351c3bd730aa7d31c41b"},
    {file = "frozenlist-1.4.1-cp38-cp38-musllinux_1_1_aarch64.whl", hash = "sha256:1d0ce09d36d53bbbe566fe296965b23b961764c0bcf3ce2fa45f463745c04701"},
    {file = "frozenlist-1.4.1-cp38-cp38-musllinux_1_1_i686.whl", hash = "sha256:3a670dc61eb0d0eb7080890c13de3066790f9049b47b0de04007090807c776b0"},
    {file = "frozenlist-1.4.1-cp38-cp38-musllinux_1_1_ppc64le.whl", hash = "sha256:dca69045298ce5c11fd539682cff879cc1e664c245d1c64da929813e54241d11"},
    {file = "frozenlist-1.4.1-cp38-cp38-musllinux_1_1_s390x.whl", hash = "sha256:a06339f38e9ed3a64e4c4e43aec7f59084033647f908e4259d279a52d3757d09"},
    {file = "frozenlist-1.4.1-cp38-cp38-musllinux_1_1_x86_64.whl", hash = "sha256:b7f2f9f912dca3934c1baec2e4585a674ef16fe00218d833856408c48d5beee7"},
    {file = "frozenlist-1.4.1-cp38-cp38-win32.whl", hash = "sha256:e7004be74cbb7d9f34553a5ce5fb08be14fb33bc86f332fb71cbe5216362a497"},
    {file = "frozenlist-1.4.1-cp38-cp38-win_amd64.whl", hash = "sha256:5a7d70357e7cee13f470c7883a063aae5fe209a493c57d86eb7f5a6f910fae09"},
    {file = "frozenlist-1.4.1-cp39-cp39-macosx_10_9_universal2.whl", hash = "sha256:bfa4a17e17ce9abf47a74ae02f32d014c5e9404b6d9ac7f729e01562bbee601e"},
    {file = "frozenlist-1.4.1-cp39-cp39-macosx_10_9_x86_64.whl", hash = "sha256:b7e3ed87d4138356775346e6845cccbe66cd9e207f3cd11d2f0b9fd13681359d"},
    {file = "frozenlist-1.4.1-cp39-cp39-macosx_11_0_arm64.whl", hash = "sha256:c99169d4ff810155ca50b4da3b075cbde79752443117d89429595c2e8e37fed8"},
    {file = "frozenlist-1.4.1-cp39-cp39-manylinux_2_17_aarch64.manylinux2014_aarch64.whl", hash = "sha256:edb678da49d9f72c9f6c609fbe41a5dfb9a9282f9e6a2253d5a91e0fc382d7c0"},
    {file = "frozenlist-1.4.1-cp39-cp39-manylinux_2_17_ppc64le.manylinux2014_ppc64le.whl", hash = "sha256:6db4667b187a6742b33afbbaf05a7bc551ffcf1ced0000a571aedbb4aa42fc7b"},
    {file = "frozenlist-1.4.1-cp39-cp39-manylinux_2_17_s390x.manylinux2014_s390x.whl", hash = "sha256:55fdc093b5a3cb41d420884cdaf37a1e74c3c37a31f46e66286d9145d2063bd0"},
    {file = "frozenlist-1.4.1-cp39-cp39-manylinux_2_5_i686.manylinux1_i686.manylinux_2_17_i686.manylinux2014_i686.whl", hash = "sha256:82e8211d69a4f4bc360ea22cd6555f8e61a1bd211d1d5d39d3d228b48c83a897"},
    {file = "frozenlist-1.4.1-cp39-cp39-manylinux_2_5_x86_64.manylinux1_x86_64.manylinux_2_17_x86_64.manylinux2014_x86_64.whl", hash = "sha256:89aa2c2eeb20957be2d950b85974b30a01a762f3308cd02bb15e1ad632e22dc7"},
    {file = "frozenlist-1.4.1-cp39-cp39-musllinux_1_1_aarch64.whl", hash = "sha256:9d3e0c25a2350080e9319724dede4f31f43a6c9779be48021a7f4ebde8b2d742"},
    {file = "frozenlist-1.4.1-cp39-cp39-musllinux_1_1_i686.whl", hash = "sha256:7268252af60904bf52c26173cbadc3a071cece75f873705419c8681f24d3edea"},
    {file = "frozenlist-1.4.1-cp39-cp39-musllinux_1_1_ppc64le.whl", hash = "sha256:0c250a29735d4f15321007fb02865f0e6b6a41a6b88f1f523ca1596ab5f50bd5"},
    {file = "frozenlist-1.4.1-cp39-cp39-musllinux_1_1_s390x.whl", hash = "sha256:96ec70beabbd3b10e8bfe52616a13561e58fe84c0101dd031dc78f250d5128b9"},
    {file = "frozenlist-1.4.1-cp39-cp39-musllinux_1_1_x86_64.whl", hash = "sha256:23b2d7679b73fe0e5a4560b672a39f98dfc6f60df63823b0a9970525325b95f6"},
    {file = "frozenlist-1.4.1-cp39-cp39-win32.whl", hash = "sha256:a7496bfe1da7fb1a4e1cc23bb67c58fab69311cc7d32b5a99c2007b4b2a0e932"},
    {file = "frozenlist-1.4.1-cp39-cp39-win_amd64.whl", hash = "sha256:e6a20a581f9ce92d389a8c7d7c3dd47c81fd5d6e655c8dddf341e14aa48659d0"},
    {file = "frozenlist-1.4.1-py3-none-any.whl", hash = "sha256:04ced3e6a46b4cfffe20f9ae482818e34eba9b5fb0ce4056e4cc9b6e212d09b7"},
    {file = "frozenlist-1.4.1.tar.gz", hash = "sha256:c037a86e8513059a2613aaba4d817bb90b9d9b6b69aace3ce9c877e8c8ed402b"},
]

[[package]]
name = "fsspec"
version = "2024.2.0"
description = "File-system specification"
optional = true
python-versions = ">=3.8"
files = [
    {file = "fsspec-2024.2.0-py3-none-any.whl", hash = "sha256:817f969556fa5916bc682e02ca2045f96ff7f586d45110fcb76022063ad2c7d8"},
    {file = "fsspec-2024.2.0.tar.gz", hash = "sha256:b6ad1a679f760dda52b1168c859d01b7b80648ea6f7f7c7f5a8a91dc3f3ecb84"},
]

[package.extras]
abfs = ["adlfs"]
adl = ["adlfs"]
arrow = ["pyarrow (>=1)"]
dask = ["dask", "distributed"]
devel = ["pytest", "pytest-cov"]
dropbox = ["dropbox", "dropboxdrivefs", "requests"]
full = ["adlfs", "aiohttp (!=4.0.0a0,!=4.0.0a1)", "dask", "distributed", "dropbox", "dropboxdrivefs", "fusepy", "gcsfs", "libarchive-c", "ocifs", "panel", "paramiko", "pyarrow (>=1)", "pygit2", "requests", "s3fs", "smbprotocol", "tqdm"]
fuse = ["fusepy"]
gcs = ["gcsfs"]
git = ["pygit2"]
github = ["requests"]
gs = ["gcsfs"]
gui = ["panel"]
hdfs = ["pyarrow (>=1)"]
http = ["aiohttp (!=4.0.0a0,!=4.0.0a1)"]
libarchive = ["libarchive-c"]
oci = ["ocifs"]
s3 = ["s3fs"]
sftp = ["paramiko"]
smb = ["smbprotocol"]
ssh = ["paramiko"]
tqdm = ["tqdm"]

[[package]]
name = "get-annotations"
version = "0.1.2"
description = "A backport of Python 3.10's inspect.get_annotation() function"
optional = false
python-versions = ">=3.6,<4.0"
files = [
    {file = "get-annotations-0.1.2.tar.gz", hash = "sha256:da7b69b8043237cc7f7ce5919e9cc59bd18fc4e2704b43eb34e3ba4fa9374bab"},
    {file = "get_annotations-0.1.2-py3-none-any.whl", hash = "sha256:788ba8aa2434ee34ffb985c4aea2f9e575204c884c0e0dd0f969be846470e527"},
]

[[package]]
name = "gseapy"
version = "1.0.3"
description = "Gene Set Enrichment Analysis in Python"
optional = true
python-versions = ">=3.7"
files = [
    {file = "gseapy-1.0.3-cp310-cp310-macosx_10_9_universal2.whl", hash = "sha256:ba59f41ebd841fb7bea80eb2ccd7ade7f248ad71e2c4f77c56aaceb401b67731"},
    {file = "gseapy-1.0.3-cp310-cp310-macosx_10_9_x86_64.whl", hash = "sha256:b450d19dca4ddb5a444ad2361dde5a3db9523d5a891d5e4fa3f22ec1b7814eba"},
    {file = "gseapy-1.0.3-cp310-cp310-macosx_11_0_arm64.whl", hash = "sha256:c6a6df2b378f534a2bb0f8b7ea0f3ef1f848fdde18426312411b992fc96e256e"},
    {file = "gseapy-1.0.3-cp310-cp310-manylinux_2_12_i686.manylinux2010_i686.manylinux_2_17_i686.manylinux2014_i686.whl", hash = "sha256:d68788aa1d8d83646341efda7c596d91787048797b15d48c9b9497b695be8a70"},
    {file = "gseapy-1.0.3-cp310-cp310-manylinux_2_17_aarch64.manylinux2014_aarch64.whl", hash = "sha256:c0ff29b444fd1ce639e0e2ff9a4c9eb1c5e9dc774460fd8343718c402efeb8fd"},
    {file = "gseapy-1.0.3-cp310-cp310-manylinux_2_17_x86_64.manylinux2014_x86_64.whl", hash = "sha256:4fe9e4ab1ee692ae5ba3eee0c46b2c665f1223466080914841431db1efa69f4c"},
    {file = "gseapy-1.0.3-cp310-cp310-win32.whl", hash = "sha256:806bad9b9282ad49834eb72da42b975812581cf8608498c38cca32862a269e7e"},
    {file = "gseapy-1.0.3-cp310-cp310-win_amd64.whl", hash = "sha256:7305bbf15e0ea52594d50834e245c9ada017fb2cd4cbbf45071d94b78c7704f3"},
    {file = "gseapy-1.0.3-cp311-cp311-macosx_10_9_universal2.whl", hash = "sha256:6fe827a0bb0cc8e64e19d518dfbeaa5e2f78930a35af08a6a9fc0f9da720e513"},
    {file = "gseapy-1.0.3-cp311-cp311-macosx_10_9_x86_64.whl", hash = "sha256:b25abca5d89e4fc9f09a2c2beacb629aec87284c38a4a576e9ec63312e5b2f11"},
    {file = "gseapy-1.0.3-cp311-cp311-macosx_11_0_arm64.whl", hash = "sha256:831ea17951f2edae6d0082e5b5fe8893ba925e32d4a62cc80f08a7d9308642d0"},
    {file = "gseapy-1.0.3-cp311-cp311-manylinux_2_12_i686.manylinux2010_i686.manylinux_2_17_i686.manylinux2014_i686.whl", hash = "sha256:141c58a8450dc62655ae8e5def0b495ad7b64a41b4f74c5a3e5913c802f40d8d"},
    {file = "gseapy-1.0.3-cp311-cp311-manylinux_2_17_aarch64.manylinux2014_aarch64.whl", hash = "sha256:c55d2235d1fe1460b2009c893763cec527531d761f82b89a2aa06462f801451c"},
    {file = "gseapy-1.0.3-cp311-cp311-manylinux_2_17_x86_64.manylinux2014_x86_64.whl", hash = "sha256:7a9412727952bac9fafa623554c2f0b1998339ebca916d635628fdb5d79caf1e"},
    {file = "gseapy-1.0.3-cp311-cp311-win32.whl", hash = "sha256:ccd0900d6a703ca61af66104622e2894ed7e6861ce45cd5db03c422061789bbb"},
    {file = "gseapy-1.0.3-cp311-cp311-win_amd64.whl", hash = "sha256:d5171b9f83ce5b1a44d51366817664d8d3e26ceb7a7f574b7bd55afacf0fc900"},
    {file = "gseapy-1.0.3-cp37-cp37m-macosx_10_9_x86_64.whl", hash = "sha256:c20af9789dc1b5ccada865a0e5193d9fea808b4d2c34849916ae0e9b09c9ba77"},
    {file = "gseapy-1.0.3-cp37-cp37m-manylinux_2_12_i686.manylinux2010_i686.manylinux_2_17_i686.manylinux2014_i686.whl", hash = "sha256:afa4060fa77e4bbf636b44b15fac3a00f52ffaf66767f1a2683812ae4de743d5"},
    {file = "gseapy-1.0.3-cp37-cp37m-manylinux_2_17_aarch64.manylinux2014_aarch64.whl", hash = "sha256:c90bb46f8240f48ffeb3bd55e229313bdfc3a865cefb001281a30fb2bebaf675"},
    {file = "gseapy-1.0.3-cp37-cp37m-manylinux_2_17_x86_64.manylinux2014_x86_64.whl", hash = "sha256:a83f937e2706793f474118e7e814f40481ddcc12285adbddcf6515880bfb772e"},
    {file = "gseapy-1.0.3-cp37-cp37m-win32.whl", hash = "sha256:2530086a7ca3b54bb7e5a08194777ecb3b3bf686c947b8a57618e01f89f8e2dc"},
    {file = "gseapy-1.0.3-cp37-cp37m-win_amd64.whl", hash = "sha256:cf204d6ff2d3b534d5ed7a3582b3ed77a5a395188874889eb30cd0226a9187bc"},
    {file = "gseapy-1.0.3-cp38-cp38-macosx_10_9_universal2.whl", hash = "sha256:a1ed89b2650443466a8ab8c7fd4756642553378a38edc3fc117c1b5418dd076f"},
    {file = "gseapy-1.0.3-cp38-cp38-macosx_10_9_x86_64.whl", hash = "sha256:9e1ee298d247e6445844b65ac6082d4493a4858c42b03cc503bd5437e66b3005"},
    {file = "gseapy-1.0.3-cp38-cp38-macosx_11_0_arm64.whl", hash = "sha256:cae456347684c6c3a24e52d54dbaa3122d68ed59720596c75e901cba9d6f47e3"},
    {file = "gseapy-1.0.3-cp38-cp38-manylinux_2_12_i686.manylinux2010_i686.manylinux_2_17_i686.manylinux2014_i686.whl", hash = "sha256:56361b58f8c89fa6ca510cde18d3ad1eae83ed6c0079f8dd19bdf3b05aa71df1"},
    {file = "gseapy-1.0.3-cp38-cp38-manylinux_2_17_aarch64.manylinux2014_aarch64.whl", hash = "sha256:64d4a3e991cc6699558d288ce26fd478aa49348dcc608df3f28130d95df899ca"},
    {file = "gseapy-1.0.3-cp38-cp38-manylinux_2_17_x86_64.manylinux2014_x86_64.whl", hash = "sha256:ad78d9a9041cf59bb543437b5901c438e50ee86ece6d152d3f42789488fe81a5"},
    {file = "gseapy-1.0.3-cp38-cp38-win32.whl", hash = "sha256:0e708c3f361531c921bf05a16e7331583c50e779ebeb19cb299b81e97b5ae16f"},
    {file = "gseapy-1.0.3-cp38-cp38-win_amd64.whl", hash = "sha256:d2b72c1386af8e660118366623b07ecab3ab562e7315be25a0d9b5208f4f72c2"},
    {file = "gseapy-1.0.3-cp39-cp39-macosx_10_9_universal2.whl", hash = "sha256:4a685a0921fed6452459412f12197009887091afa20c1cdb78ca9762e2d411a9"},
    {file = "gseapy-1.0.3-cp39-cp39-macosx_10_9_x86_64.whl", hash = "sha256:f8a6a5f86b6681f7893edf123928fe5efaf71ec2928b4bfc1d94b1bd35ee3192"},
    {file = "gseapy-1.0.3-cp39-cp39-macosx_11_0_arm64.whl", hash = "sha256:d5ceb85cdc7258eaa40980e54d386e5c671844d67beaebd5d3c81cebdbeddb60"},
    {file = "gseapy-1.0.3-cp39-cp39-manylinux_2_12_i686.manylinux2010_i686.manylinux_2_17_i686.manylinux2014_i686.whl", hash = "sha256:88cd2db7389e47ccbf981d79cffc00a1fbea4d89366621027a4026028a74d24c"},
    {file = "gseapy-1.0.3-cp39-cp39-manylinux_2_17_aarch64.manylinux2014_aarch64.whl", hash = "sha256:28748e374e05f7242ef72254da77be620153ef950cca519013f641593767044a"},
    {file = "gseapy-1.0.3-cp39-cp39-manylinux_2_17_x86_64.manylinux2014_x86_64.whl", hash = "sha256:38017b7ff721f06d415639f191ad400e771d241b60eb8fdf7f1ff8a8bcb54eb1"},
    {file = "gseapy-1.0.3-cp39-cp39-win32.whl", hash = "sha256:e3890f43819816ec8d5fa75ce167ff91392d54fa9d81ec4938759edd91091f6e"},
    {file = "gseapy-1.0.3-cp39-cp39-win_amd64.whl", hash = "sha256:8ddd8af66055f716b1444715660aeac51eb86b199ad573d1c2de6bb91428ae4f"},
    {file = "gseapy-1.0.3.tar.gz", hash = "sha256:66b72d1ef2740b60f28c668c320e4f817a1686c5ab74a518e979e5e982c51c58"},
]

[package.dependencies]
matplotlib = ">=2.2"
numpy = ">=1.13.0"
pandas = "*"
requests = "*"
scipy = "*"

[[package]]
name = "h5py"
version = "3.10.0"
description = "Read and write HDF5 files from Python"
optional = false
python-versions = ">=3.8"
files = [
    {file = "h5py-3.10.0-cp310-cp310-macosx_10_9_x86_64.whl", hash = "sha256:b963fb772964fc1d1563c57e4e2e874022ce11f75ddc6df1a626f42bd49ab99f"},
    {file = "h5py-3.10.0-cp310-cp310-macosx_11_0_arm64.whl", hash = "sha256:012ab448590e3c4f5a8dd0f3533255bc57f80629bf7c5054cf4c87b30085063c"},
    {file = "h5py-3.10.0-cp310-cp310-manylinux_2_17_aarch64.manylinux2014_aarch64.whl", hash = "sha256:781a24263c1270a62cd67be59f293e62b76acfcc207afa6384961762bb88ea03"},
    {file = "h5py-3.10.0-cp310-cp310-manylinux_2_17_x86_64.manylinux2014_x86_64.whl", hash = "sha256:f42e6c30698b520f0295d70157c4e202a9e402406f50dc08f5a7bc416b24e52d"},
    {file = "h5py-3.10.0-cp310-cp310-win_amd64.whl", hash = "sha256:93dd840bd675787fc0b016f7a05fc6efe37312a08849d9dd4053fd0377b1357f"},
    {file = "h5py-3.10.0-cp311-cp311-macosx_10_9_x86_64.whl", hash = "sha256:2381e98af081b6df7f6db300cd88f88e740649d77736e4b53db522d8874bf2dc"},
    {file = "h5py-3.10.0-cp311-cp311-macosx_11_0_arm64.whl", hash = "sha256:667fe23ab33d5a8a6b77970b229e14ae3bb84e4ea3382cc08567a02e1499eedd"},
    {file = "h5py-3.10.0-cp311-cp311-manylinux_2_17_aarch64.manylinux2014_aarch64.whl", hash = "sha256:90286b79abd085e4e65e07c1bd7ee65a0f15818ea107f44b175d2dfe1a4674b7"},
    {file = "h5py-3.10.0-cp311-cp311-manylinux_2_17_x86_64.manylinux2014_x86_64.whl", hash = "sha256:6c013d2e79c00f28ffd0cc24e68665ea03ae9069e167087b2adb5727d2736a52"},
    {file = "h5py-3.10.0-cp311-cp311-win_amd64.whl", hash = "sha256:92273ce69ae4983dadb898fd4d3bea5eb90820df953b401282ee69ad648df684"},
    {file = "h5py-3.10.0-cp312-cp312-macosx_10_9_x86_64.whl", hash = "sha256:3c97d03f87f215e7759a354460fb4b0d0f27001450b18b23e556e7856a0b21c3"},
    {file = "h5py-3.10.0-cp312-cp312-macosx_11_0_arm64.whl", hash = "sha256:86df4c2de68257b8539a18646ceccdcf2c1ce6b1768ada16c8dcfb489eafae20"},
    {file = "h5py-3.10.0-cp312-cp312-manylinux_2_17_x86_64.manylinux2014_x86_64.whl", hash = "sha256:ba9ab36be991119a3ff32d0c7cbe5faf9b8d2375b5278b2aea64effbeba66039"},
    {file = "h5py-3.10.0-cp312-cp312-win_amd64.whl", hash = "sha256:2c8e4fda19eb769e9a678592e67eaec3a2f069f7570c82d2da909c077aa94339"},
    {file = "h5py-3.10.0-cp38-cp38-macosx_10_9_x86_64.whl", hash = "sha256:492305a074327e8d2513011fa9fffeb54ecb28a04ca4c4227d7e1e9616d35641"},
    {file = "h5py-3.10.0-cp38-cp38-macosx_11_0_arm64.whl", hash = "sha256:9450464b458cca2c86252b624279115dcaa7260a40d3cb1594bf2b410a2bd1a3"},
    {file = "h5py-3.10.0-cp38-cp38-manylinux_2_17_aarch64.manylinux2014_aarch64.whl", hash = "sha256:fd6f6d1384a9f491732cee233b99cd4bfd6e838a8815cc86722f9d2ee64032af"},
    {file = "h5py-3.10.0-cp38-cp38-manylinux_2_17_x86_64.manylinux2014_x86_64.whl", hash = "sha256:3074ec45d3dc6e178c6f96834cf8108bf4a60ccb5ab044e16909580352010a97"},
    {file = "h5py-3.10.0-cp38-cp38-win_amd64.whl", hash = "sha256:212bb997a91e6a895ce5e2f365ba764debeaef5d2dca5c6fb7098d66607adf99"},
    {file = "h5py-3.10.0-cp39-cp39-macosx_10_9_x86_64.whl", hash = "sha256:5dfc65ac21fa2f630323c92453cadbe8d4f504726ec42f6a56cf80c2f90d6c52"},
    {file = "h5py-3.10.0-cp39-cp39-macosx_11_0_arm64.whl", hash = "sha256:d4682b94fd36ab217352be438abd44c8f357c5449b8995e63886b431d260f3d3"},
    {file = "h5py-3.10.0-cp39-cp39-manylinux_2_17_aarch64.manylinux2014_aarch64.whl", hash = "sha256:aece0e2e1ed2aab076c41802e50a0c3e5ef8816d60ece39107d68717d4559824"},
    {file = "h5py-3.10.0-cp39-cp39-manylinux_2_17_x86_64.manylinux2014_x86_64.whl", hash = "sha256:43a61b2c2ad65b1fabc28802d133eed34debcc2c8b420cb213d3d4ef4d3e2229"},
    {file = "h5py-3.10.0-cp39-cp39-win_amd64.whl", hash = "sha256:ae2f0201c950059676455daf92700eeb57dcf5caaf71b9e1328e6e6593601770"},
    {file = "h5py-3.10.0.tar.gz", hash = "sha256:d93adc48ceeb33347eb24a634fb787efc7ae4644e6ea4ba733d099605045c049"},
]

[package.dependencies]
numpy = ">=1.17.3"

[[package]]
name = "identify"
version = "2.5.35"
description = "File identification library for Python"
optional = true
python-versions = ">=3.8"
files = [
    {file = "identify-2.5.35-py2.py3-none-any.whl", hash = "sha256:c4de0081837b211594f8e877a6b4fad7ca32bbfc1a9307fdd61c28bfe923f13e"},
    {file = "identify-2.5.35.tar.gz", hash = "sha256:10a7ca245cfcd756a554a7288159f72ff105ad233c7c4b9c6f0f4d108f5f6791"},
]

[package.extras]
license = ["ukkonen"]

[[package]]
name = "idna"
version = "3.6"
description = "Internationalized Domain Names in Applications (IDNA)"
optional = false
python-versions = ">=3.5"
files = [
    {file = "idna-3.6-py3-none-any.whl", hash = "sha256:c05567e9c24a6b9faaa835c4821bad0590fbb9d5779e7caa6e1cc4978e7eb24f"},
    {file = "idna-3.6.tar.gz", hash = "sha256:9ecdbbd083b06798ae1e86adcbfe8ab1479cf864e4ee30fe4e46a003d12491ca"},
]

[[package]]
name = "igraph"
version = "0.11.4"
description = "High performance graph data structures and algorithms"
optional = true
python-versions = ">=3.8"
files = [
    {file = "igraph-0.11.4-cp38-cp38-macosx_10_9_x86_64.whl", hash = "sha256:5e09502860c77f381cffcfd4ee13e3436ab5e079752c7ef04db1c90ecdce8cbb"},
    {file = "igraph-0.11.4-cp38-cp38-macosx_11_0_arm64.whl", hash = "sha256:e876403a2d0121a57fec353f65da88a454fe14fa585087b1eab89cc80d19926d"},
    {file = "igraph-0.11.4-cp38-cp38-manylinux_2_17_aarch64.manylinux2014_aarch64.whl", hash = "sha256:8eae3aa83815624821e02c1cc8b63386c8b3712959f5159f6a4487f84a34eb12"},
    {file = "igraph-0.11.4-cp38-cp38-manylinux_2_17_i686.manylinux2014_i686.whl", hash = "sha256:b1c9039bb3a192a67210d5be4adc009ce9225da5ef1698ebfcde4f84e9c77c06"},
    {file = "igraph-0.11.4-cp38-cp38-manylinux_2_17_x86_64.manylinux2014_x86_64.whl", hash = "sha256:a070d0a2a2a21aef04b9c5319e55b0d021df2472849d9d1569e9c2b431306e23"},
    {file = "igraph-0.11.4-cp38-cp38-musllinux_1_1_aarch64.whl", hash = "sha256:b2b07a25da5cac04a19d78957900fa370694871fc132eb4bb7c577b1dda3b663"},
    {file = "igraph-0.11.4-cp38-cp38-musllinux_1_1_i686.whl", hash = "sha256:d1848ba6e8e64ad101156cbc320529329ad9e59cf67aa24b55ec59f5064c2e21"},
    {file = "igraph-0.11.4-cp38-cp38-musllinux_1_1_x86_64.whl", hash = "sha256:a5b88109c5c41256f3c2e2d23969791ed3a0a684a509602dc704da1576d74c52"},
    {file = "igraph-0.11.4-cp38-cp38-win32.whl", hash = "sha256:2239e5f040811584035bc5251a147fb573d35f48e196be8ed35b3d5bf46b958c"},
    {file = "igraph-0.11.4-cp38-cp38-win_amd64.whl", hash = "sha256:822020b796f9882f3b4cddbe2e9bbb723a7ceab4cccccbbc879d425563dbb241"},
    {file = "igraph-0.11.4-cp39-abi3-macosx_10_9_x86_64.whl", hash = "sha256:28f78de54ef5874ac63914ea550a9390f4ee1faee41cff709e2edd2bd03d094e"},
    {file = "igraph-0.11.4-cp39-abi3-macosx_11_0_arm64.whl", hash = "sha256:a8c12fa6024642009859b68cc81dc6cedee904aff61ef5ee078cebe2c1fc6169"},
    {file = "igraph-0.11.4-cp39-abi3-manylinux_2_17_aarch64.manylinux2014_aarch64.whl", hash = "sha256:1e1089df6ef152259028bc989e2045e0f570a0367ac5725a0a076318165ed5b0"},
    {file = "igraph-0.11.4-cp39-abi3-manylinux_2_17_i686.manylinux2014_i686.whl", hash = "sha256:456f7ef35271fe10cd95dc7437e7d2121b1fc1c3dc70d6a4290645f4eaf41c73"},
    {file = "igraph-0.11.4-cp39-abi3-manylinux_2_17_x86_64.manylinux2014_x86_64.whl", hash = "sha256:9e262f59da1c84f174b3b0ca960a3bf4988387441cf4ef70a4899731c5100cc4"},
    {file = "igraph-0.11.4-cp39-abi3-musllinux_1_1_aarch64.whl", hash = "sha256:8052b0ed6e4394876daf66b52d590539bfb859108d7acb7da7b6e5b9bf5766f8"},
    {file = "igraph-0.11.4-cp39-abi3-musllinux_1_1_i686.whl", hash = "sha256:3641d2ae9e76e2628367774f4a64095f6cbbea0c94f6bbad7fea2df9c5bf5e82"},
    {file = "igraph-0.11.4-cp39-abi3-musllinux_1_1_x86_64.whl", hash = "sha256:ca02917924dcb24e4ed4fc31a64350060f4ae5c74358a5ff8a334be74f454b70"},
    {file = "igraph-0.11.4-cp39-abi3-win32.whl", hash = "sha256:6db79fdc786b96c559e772a6bf400d606b4730b8bb32b5509cc15f23fdcda314"},
    {file = "igraph-0.11.4-cp39-abi3-win_amd64.whl", hash = "sha256:86703b0b526775df38b14b7bc6ee42ecd7f75df3c3f20be0b8e1b70df6a321ce"},
    {file = "igraph-0.11.4-pp310-pypy310_pp73-macosx_10_9_x86_64.whl", hash = "sha256:51b765bd0e3bb4b16cbee539496de0c1240957f5ea8795f3602ff6654bca578d"},
    {file = "igraph-0.11.4-pp310-pypy310_pp73-manylinux_2_17_aarch64.manylinux2014_aarch64.whl", hash = "sha256:138d0804a445aeeffc5e1eefd792d7d91cc30f3be3eea7c67fe928484579b90f"},
    {file = "igraph-0.11.4-pp310-pypy310_pp73-manylinux_2_17_i686.manylinux2014_i686.whl", hash = "sha256:50d49808f4a72b28cb18471b9ea577837504b47fa1799357b5ee26763f791d14"},
    {file = "igraph-0.11.4-pp310-pypy310_pp73-manylinux_2_17_x86_64.manylinux2014_x86_64.whl", hash = "sha256:7b323b5645eac4e8b1a16ab902c646605ec9052a88eb70f79284cf30e96d873e"},
    {file = "igraph-0.11.4-pp310-pypy310_pp73-win_amd64.whl", hash = "sha256:f5cf58eb72c88da7b4eae50b20282df1713f8c70191d1a8f970cd78eef786577"},
    {file = "igraph-0.11.4-pp38-pypy38_pp73-macosx_10_9_x86_64.whl", hash = "sha256:ebd1cf6620171051dca09987bf1acdb6c7fdd00af8f10e8a6ad20fc54a1bf6b5"},
    {file = "igraph-0.11.4-pp38-pypy38_pp73-manylinux_2_17_aarch64.manylinux2014_aarch64.whl", hash = "sha256:e8d40cf9e5c93215d7d896133896284a6c33681042695cc16ce3371b9056dbc7"},
    {file = "igraph-0.11.4-pp38-pypy38_pp73-manylinux_2_17_i686.manylinux2014_i686.whl", hash = "sha256:2344b9cf87c81804dac3751f589c751652ae51c9c9e546deda31419d9716acb3"},
    {file = "igraph-0.11.4-pp38-pypy38_pp73-manylinux_2_17_x86_64.manylinux2014_x86_64.whl", hash = "sha256:60d4e8f328c23ab5075b19eb0257a1041381d4516040e964232578767fdc4f1b"},
    {file = "igraph-0.11.4-pp38-pypy38_pp73-win_amd64.whl", hash = "sha256:7d3b64b2427024b4e27f57375f0f94ba89243b9be193539925791bd332c6c6ad"},
    {file = "igraph-0.11.4-pp39-pypy39_pp73-macosx_10_9_x86_64.whl", hash = "sha256:897a228feb3f905286e46b4cd33fccd61392a19c3d3c9fccad3362d7a86f3623"},
    {file = "igraph-0.11.4-pp39-pypy39_pp73-manylinux_2_17_aarch64.manylinux2014_aarch64.whl", hash = "sha256:cb152bb30298027468f65374a6b2c6b7d28f2d7e0ed58c7d202221de5ce9a92e"},
    {file = "igraph-0.11.4-pp39-pypy39_pp73-manylinux_2_17_i686.manylinux2014_i686.whl", hash = "sha256:d92ef35f8ad1b7cf934704f154e03e21bd0a133f20e177f904f8b7ca4c341e88"},
    {file = "igraph-0.11.4-pp39-pypy39_pp73-manylinux_2_17_x86_64.manylinux2014_x86_64.whl", hash = "sha256:208f6ff8bec7e6994d64e0e1a209d0821dd33f23c3b4d0f30db0a9a9d35b631f"},
    {file = "igraph-0.11.4-pp39-pypy39_pp73-win_amd64.whl", hash = "sha256:82a968311f4ccdd2eeb88758d3df6f67e999476e5f760e284726c9ed4fee62d8"},
    {file = "igraph-0.11.4.tar.gz", hash = "sha256:2437ae0157af6824e2e65a23f7a1fa4fbf0f3664333c72aeca4fc01b83e18483"},
]

[package.dependencies]
texttable = ">=1.6.2"

[package.extras]
cairo = ["cairocffi (>=1.2.0)"]
doc = ["Sphinx (>=7.0.0)", "pydoctor (>=23.4.0)", "sphinx-gallery (>=0.14.0)", "sphinx-rtd-theme (>=1.3.0)"]
matplotlib = ["matplotlib (>=3.6.0)"]
plotly = ["plotly (>=5.3.0)"]
plotting = ["cairocffi (>=1.2.0)"]
test = ["Pillow (>=9)", "cairocffi (>=1.2.0)", "matplotlib (>=3.6.0)", "networkx (>=2.5)", "numpy (>=1.19.0)", "pandas (>=1.1.0)", "plotly (>=5.3.0)", "pytest (>=7.0.1)", "pytest-timeout (>=2.1.0)", "scipy (>=1.5.0)"]
test-musl = ["cairocffi (>=1.2.0)", "networkx (>=2.5)", "pytest (>=7.0.1)", "pytest-timeout (>=2.1.0)"]

[[package]]
name = "imageio"
version = "2.34.0"
description = "Library for reading and writing a wide range of image, video, scientific, and volumetric data formats."
optional = true
python-versions = ">=3.8"
files = [
    {file = "imageio-2.34.0-py3-none-any.whl", hash = "sha256:08082bf47ccb54843d9c73fe9fc8f3a88c72452ab676b58aca74f36167e8ccba"},
    {file = "imageio-2.34.0.tar.gz", hash = "sha256:ae9732e10acf807a22c389aef193f42215718e16bd06eed0c5bb57e1034a4d53"},
]

[package.dependencies]
numpy = "*"
pillow = ">=8.3.2"

[package.extras]
all-plugins = ["astropy", "av", "imageio-ffmpeg", "pillow-heif", "psutil", "tifffile"]
all-plugins-pypy = ["av", "imageio-ffmpeg", "pillow-heif", "psutil", "tifffile"]
build = ["wheel"]
dev = ["black", "flake8", "fsspec[github]", "pytest", "pytest-cov"]
docs = ["numpydoc", "pydata-sphinx-theme", "sphinx (<6)"]
ffmpeg = ["imageio-ffmpeg", "psutil"]
fits = ["astropy"]
full = ["astropy", "av", "black", "flake8", "fsspec[github]", "gdal", "imageio-ffmpeg", "itk", "numpydoc", "pillow-heif", "psutil", "pydata-sphinx-theme", "pytest", "pytest-cov", "sphinx (<6)", "tifffile", "wheel"]
gdal = ["gdal"]
itk = ["itk"]
linting = ["black", "flake8"]
pillow-heif = ["pillow-heif"]
pyav = ["av"]
test = ["fsspec[github]", "pytest", "pytest-cov"]
tifffile = ["tifffile"]

[[package]]
name = "imagesize"
version = "1.4.1"
description = "Getting image size from png/jpeg/jpeg2000/gif file"
optional = false
python-versions = ">=2.7, !=3.0.*, !=3.1.*, !=3.2.*, !=3.3.*"
files = [
    {file = "imagesize-1.4.1-py2.py3-none-any.whl", hash = "sha256:0d8d18d08f840c19d0ee7ca1fd82490fdc3729b7ac93f49870406ddde8ef8d8b"},
    {file = "imagesize-1.4.1.tar.gz", hash = "sha256:69150444affb9cb0d5cc5a92b3676f0b2fb7cd9ae39e947a5e11a36b4497cd4a"},
]

[[package]]
name = "importlib-metadata"
version = "7.0.1"
description = "Read metadata from Python packages"
optional = false
python-versions = ">=3.8"
files = [
    {file = "importlib_metadata-7.0.1-py3-none-any.whl", hash = "sha256:4805911c3a4ec7c3966410053e9ec6a1fecd629117df5adee56dfc9432a1081e"},
    {file = "importlib_metadata-7.0.1.tar.gz", hash = "sha256:f238736bb06590ae52ac1fab06a3a9ef1d8dce2b7a35b5ab329371d6c8f5d2cc"},
]

[package.dependencies]
zipp = ">=0.5"

[package.extras]
docs = ["furo", "jaraco.packaging (>=9.3)", "jaraco.tidelift (>=1.4)", "rst.linker (>=1.9)", "sphinx (<7.2.5)", "sphinx (>=3.5)", "sphinx-lint"]
perf = ["ipython"]
testing = ["flufl.flake8", "importlib-resources (>=1.3)", "packaging", "pyfakefs", "pytest (>=6)", "pytest-black (>=0.3.7)", "pytest-checkdocs (>=2.4)", "pytest-cov", "pytest-enabler (>=2.2)", "pytest-mypy (>=0.9.1)", "pytest-perf (>=0.9.2)", "pytest-ruff"]

[[package]]
name = "importlib-resources"
version = "6.1.1"
description = "Read resources from Python packages"
optional = false
python-versions = ">=3.8"
files = [
    {file = "importlib_resources-6.1.1-py3-none-any.whl", hash = "sha256:e8bf90d8213b486f428c9c39714b920041cb02c184686a3dee24905aaa8105d6"},
    {file = "importlib_resources-6.1.1.tar.gz", hash = "sha256:3893a00122eafde6894c59914446a512f728a0c1a45f9bb9b63721b6bacf0b4a"},
]

[package.dependencies]
zipp = {version = ">=3.1.0", markers = "python_version < \"3.10\""}

[package.extras]
docs = ["furo", "jaraco.packaging (>=9.3)", "jaraco.tidelift (>=1.4)", "rst.linker (>=1.9)", "sphinx (<7.2.5)", "sphinx (>=3.5)", "sphinx-lint"]
testing = ["pytest (>=6)", "pytest-black (>=0.3.7)", "pytest-checkdocs (>=2.4)", "pytest-cov", "pytest-enabler (>=2.2)", "pytest-mypy (>=0.9.1)", "pytest-ruff", "zipp (>=3.17)"]

[[package]]
name = "inflect"
version = "7.0.0"
description = "Correctly generate plurals, singular nouns, ordinals, indefinite articles; convert numbers to words"
optional = true
python-versions = ">=3.8"
files = [
    {file = "inflect-7.0.0-py3-none-any.whl", hash = "sha256:9544afed6182176e43955c44b1acdaed30f9b2b56c16d1fc5b222d98218b546e"},
    {file = "inflect-7.0.0.tar.gz", hash = "sha256:63da9325ad29da81ec23e055b41225795ab793b4ecb483be5dc1fa363fd4717e"},
]

[package.dependencies]
pydantic = ">=1.9.1"
typing-extensions = "*"

[package.extras]
docs = ["furo", "jaraco.packaging (>=9)", "jaraco.tidelift (>=1.4)", "rst.linker (>=1.9)", "sphinx (>=3.5)", "sphinx-lint"]
testing = ["pygments", "pytest (>=6)", "pytest-black (>=0.3.7)", "pytest-checkdocs (>=2.4)", "pytest-cov", "pytest-enabler (>=2.2)", "pytest-mypy (>=0.9.1)", "pytest-ruff"]

[[package]]
name = "iniconfig"
version = "2.0.0"
description = "brain-dead simple config-ini parsing"
optional = false
python-versions = ">=3.7"
files = [
    {file = "iniconfig-2.0.0-py3-none-any.whl", hash = "sha256:b6a85871a79d2e3b22d2d1b94ac2824226a63c6b741c88f7ae975f18b6778374"},
    {file = "iniconfig-2.0.0.tar.gz", hash = "sha256:2d91e135bf72d31a410b17c16da610a82cb55f6b0477d1a902134b24a455b8b3"},
]

[[package]]
name = "ipykernel"
version = "6.29.2"
description = "IPython Kernel for Jupyter"
optional = false
python-versions = ">=3.8"
files = [
    {file = "ipykernel-6.29.2-py3-none-any.whl", hash = "sha256:50384f5c577a260a1d53f1f59a828c7266d321c9b7d00d345693783f66616055"},
    {file = "ipykernel-6.29.2.tar.gz", hash = "sha256:3bade28004e3ff624ed57974948116670604ac5f676d12339693f3142176d3f0"},
]

[package.dependencies]
appnope = {version = "*", markers = "platform_system == \"Darwin\""}
comm = ">=0.1.1"
debugpy = ">=1.6.5"
ipython = ">=7.23.1"
jupyter-client = ">=6.1.12"
jupyter-core = ">=4.12,<5.0.dev0 || >=5.1.dev0"
matplotlib-inline = ">=0.1"
nest-asyncio = "*"
packaging = "*"
psutil = "*"
pyzmq = ">=24"
tornado = ">=6.1"
traitlets = ">=5.4.0"

[package.extras]
cov = ["coverage[toml]", "curio", "matplotlib", "pytest-cov", "trio"]
docs = ["myst-parser", "pydata-sphinx-theme", "sphinx", "sphinx-autodoc-typehints", "sphinxcontrib-github-alt", "sphinxcontrib-spelling", "trio"]
pyqt5 = ["pyqt5"]
pyside6 = ["pyside6"]
test = ["flaky", "ipyparallel", "pre-commit", "pytest (>=7.0)", "pytest-asyncio (==0.23.4)", "pytest-cov", "pytest-timeout"]

[[package]]
name = "ipython"
version = "7.34.0"
description = "IPython: Productive Interactive Computing"
optional = false
python-versions = ">=3.7"
files = [
    {file = "ipython-7.34.0-py3-none-any.whl", hash = "sha256:c175d2440a1caff76116eb719d40538fbb316e214eda85c5515c303aacbfb23e"},
    {file = "ipython-7.34.0.tar.gz", hash = "sha256:af3bdb46aa292bce5615b1b2ebc76c2080c5f77f54bda2ec72461317273e7cd6"},
]

[package.dependencies]
appnope = {version = "*", markers = "sys_platform == \"darwin\""}
backcall = "*"
colorama = {version = "*", markers = "sys_platform == \"win32\""}
decorator = "*"
jedi = ">=0.16"
matplotlib-inline = "*"
pexpect = {version = ">4.3", markers = "sys_platform != \"win32\""}
pickleshare = "*"
prompt-toolkit = ">=2.0.0,<3.0.0 || >3.0.0,<3.0.1 || >3.0.1,<3.1.0"
pygments = "*"
setuptools = ">=18.5"
traitlets = ">=4.2"

[package.extras]
all = ["Sphinx (>=1.3)", "ipykernel", "ipyparallel", "ipywidgets", "nbconvert", "nbformat", "nose (>=0.10.1)", "notebook", "numpy (>=1.17)", "pygments", "qtconsole", "requests", "testpath"]
doc = ["Sphinx (>=1.3)"]
kernel = ["ipykernel"]
nbconvert = ["nbconvert"]
nbformat = ["nbformat"]
notebook = ["ipywidgets", "notebook"]
parallel = ["ipyparallel"]
qtconsole = ["qtconsole"]
test = ["ipykernel", "nbformat", "nose (>=0.10.1)", "numpy (>=1.17)", "pygments", "requests", "testpath"]

[[package]]
name = "jedi"
version = "0.19.1"
description = "An autocompletion tool for Python that can be used for text editors."
optional = false
python-versions = ">=3.6"
files = [
    {file = "jedi-0.19.1-py2.py3-none-any.whl", hash = "sha256:e983c654fe5c02867aef4cdfce5a2fbb4a50adc0af145f70504238f18ef5e7e0"},
    {file = "jedi-0.19.1.tar.gz", hash = "sha256:cf0496f3651bc65d7174ac1b7d043eff454892c708a87d1b683e57b569927ffd"},
]

[package.dependencies]
parso = ">=0.8.3,<0.9.0"

[package.extras]
docs = ["Jinja2 (==2.11.3)", "MarkupSafe (==1.1.1)", "Pygments (==2.8.1)", "alabaster (==0.7.12)", "babel (==2.9.1)", "chardet (==4.0.0)", "commonmark (==0.8.1)", "docutils (==0.17.1)", "future (==0.18.2)", "idna (==2.10)", "imagesize (==1.2.0)", "mock (==1.0.1)", "packaging (==20.9)", "pyparsing (==2.4.7)", "pytz (==2021.1)", "readthedocs-sphinx-ext (==2.1.4)", "recommonmark (==0.5.0)", "requests (==2.25.1)", "six (==1.15.0)", "snowballstemmer (==2.1.0)", "sphinx (==1.8.5)", "sphinx-rtd-theme (==0.4.3)", "sphinxcontrib-serializinghtml (==1.1.4)", "sphinxcontrib-websupport (==1.2.4)", "urllib3 (==1.26.4)"]
qa = ["flake8 (==5.0.4)", "mypy (==0.971)", "types-setuptools (==67.2.0.1)"]
testing = ["Django", "attrs", "colorama", "docopt", "pytest (<7.0.0)"]

[[package]]
name = "jinja2"
version = "3.1.3"
description = "A very fast and expressive template engine."
optional = false
python-versions = ">=3.7"
files = [
    {file = "Jinja2-3.1.3-py3-none-any.whl", hash = "sha256:7d6d50dd97d52cbc355597bd845fabfbac3f551e1f99619e39a35ce8c370b5fa"},
    {file = "Jinja2-3.1.3.tar.gz", hash = "sha256:ac8bd6544d4bb2c9792bf3a159e80bba8fda7f07e81bc3aed565432d5925ba90"},
]

[package.dependencies]
MarkupSafe = ">=2.0"

[package.extras]
i18n = ["Babel (>=2.7)"]

[[package]]
name = "joblib"
version = "1.3.2"
description = "Lightweight pipelining with Python functions"
optional = false
python-versions = ">=3.7"
files = [
    {file = "joblib-1.3.2-py3-none-any.whl", hash = "sha256:ef4331c65f239985f3f2220ecc87db222f08fd22097a3dd5698f693875f8cbb9"},
    {file = "joblib-1.3.2.tar.gz", hash = "sha256:92f865e621e17784e7955080b6d042489e3b8e294949cc44c6eac304f59772b1"},
]

[[package]]
name = "jsonschema"
version = "4.21.1"
description = "An implementation of JSON Schema validation for Python"
optional = false
python-versions = ">=3.8"
files = [
    {file = "jsonschema-4.21.1-py3-none-any.whl", hash = "sha256:7996507afae316306f9e2290407761157c6f78002dcf7419acb99822143d1c6f"},
    {file = "jsonschema-4.21.1.tar.gz", hash = "sha256:85727c00279f5fa6bedbe6238d2aa6403bedd8b4864ab11207d07df3cc1b2ee5"},
]

[package.dependencies]
attrs = ">=22.2.0"
importlib-resources = {version = ">=1.4.0", markers = "python_version < \"3.9\""}
jsonschema-specifications = ">=2023.03.6"
pkgutil-resolve-name = {version = ">=1.3.10", markers = "python_version < \"3.9\""}
referencing = ">=0.28.4"
rpds-py = ">=0.7.1"

[package.extras]
format = ["fqdn", "idna", "isoduration", "jsonpointer (>1.13)", "rfc3339-validator", "rfc3987", "uri-template", "webcolors (>=1.11)"]
format-nongpl = ["fqdn", "idna", "isoduration", "jsonpointer (>1.13)", "rfc3339-validator", "rfc3986-validator (>0.1.0)", "uri-template", "webcolors (>=1.11)"]

[[package]]
name = "jsonschema-specifications"
version = "2023.12.1"
description = "The JSON Schema meta-schemas and vocabularies, exposed as a Registry"
optional = false
python-versions = ">=3.8"
files = [
    {file = "jsonschema_specifications-2023.12.1-py3-none-any.whl", hash = "sha256:87e4fdf3a94858b8a2ba2778d9ba57d8a9cafca7c7489c46ba0d30a8bc6a9c3c"},
    {file = "jsonschema_specifications-2023.12.1.tar.gz", hash = "sha256:48a76787b3e70f5ed53f1160d2b81f586e4ca6d1548c5de7085d1682674764cc"},
]

[package.dependencies]
importlib-resources = {version = ">=1.4.0", markers = "python_version < \"3.9\""}
referencing = ">=0.31.0"

[[package]]
name = "jupyter-client"
version = "8.6.0"
description = "Jupyter protocol implementation and client libraries"
optional = false
python-versions = ">=3.8"
files = [
    {file = "jupyter_client-8.6.0-py3-none-any.whl", hash = "sha256:909c474dbe62582ae62b758bca86d6518c85234bdee2d908c778db6d72f39d99"},
    {file = "jupyter_client-8.6.0.tar.gz", hash = "sha256:0642244bb83b4764ae60d07e010e15f0e2d275ec4e918a8f7b80fbbef3ca60c7"},
]

[package.dependencies]
importlib-metadata = {version = ">=4.8.3", markers = "python_version < \"3.10\""}
jupyter-core = ">=4.12,<5.0.dev0 || >=5.1.dev0"
python-dateutil = ">=2.8.2"
pyzmq = ">=23.0"
tornado = ">=6.2"
traitlets = ">=5.3"

[package.extras]
docs = ["ipykernel", "myst-parser", "pydata-sphinx-theme", "sphinx (>=4)", "sphinx-autodoc-typehints", "sphinxcontrib-github-alt", "sphinxcontrib-spelling"]
test = ["coverage", "ipykernel (>=6.14)", "mypy", "paramiko", "pre-commit", "pytest", "pytest-cov", "pytest-jupyter[client] (>=0.4.1)", "pytest-timeout"]

[[package]]
name = "jupyter-core"
version = "5.7.1"
description = "Jupyter core package. A base package on which Jupyter projects rely."
optional = false
python-versions = ">=3.8"
files = [
    {file = "jupyter_core-5.7.1-py3-none-any.whl", hash = "sha256:c65c82126453a723a2804aa52409930434598fd9d35091d63dfb919d2b765bb7"},
    {file = "jupyter_core-5.7.1.tar.gz", hash = "sha256:de61a9d7fc71240f688b2fb5ab659fbb56979458dc66a71decd098e03c79e218"},
]

[package.dependencies]
platformdirs = ">=2.5"
pywin32 = {version = ">=300", markers = "sys_platform == \"win32\" and platform_python_implementation != \"PyPy\""}
traitlets = ">=5.3"

[package.extras]
docs = ["myst-parser", "pydata-sphinx-theme", "sphinx-autodoc-typehints", "sphinxcontrib-github-alt", "sphinxcontrib-spelling", "traitlets"]
test = ["ipykernel", "pre-commit", "pytest", "pytest-cov", "pytest-timeout"]

[[package]]
name = "jupyterlab-pygments"
version = "0.3.0"
description = "Pygments theme using JupyterLab CSS variables"
optional = false
python-versions = ">=3.8"
files = [
    {file = "jupyterlab_pygments-0.3.0-py3-none-any.whl", hash = "sha256:841a89020971da1d8693f1a99997aefc5dc424bb1b251fd6322462a1b8842780"},
    {file = "jupyterlab_pygments-0.3.0.tar.gz", hash = "sha256:721aca4d9029252b11cfa9d185e5b5af4d54772bb8072f9b7036f4170054d35d"},
]

[[package]]
name = "kiwisolver"
version = "1.4.5"
description = "A fast implementation of the Cassowary constraint solver"
optional = false
python-versions = ">=3.7"
files = [
    {file = "kiwisolver-1.4.5-cp310-cp310-macosx_10_9_universal2.whl", hash = "sha256:05703cf211d585109fcd72207a31bb170a0f22144d68298dc5e61b3c946518af"},
    {file = "kiwisolver-1.4.5-cp310-cp310-macosx_10_9_x86_64.whl", hash = "sha256:146d14bebb7f1dc4d5fbf74f8a6cb15ac42baadee8912eb84ac0b3b2a3dc6ac3"},
    {file = "kiwisolver-1.4.5-cp310-cp310-macosx_11_0_arm64.whl", hash = "sha256:6ef7afcd2d281494c0a9101d5c571970708ad911d028137cd558f02b851c08b4"},
    {file = "kiwisolver-1.4.5-cp310-cp310-manylinux_2_12_i686.manylinux2010_i686.whl", hash = "sha256:9eaa8b117dc8337728e834b9c6e2611f10c79e38f65157c4c38e9400286f5cb1"},
    {file = "kiwisolver-1.4.5-cp310-cp310-manylinux_2_12_x86_64.manylinux2010_x86_64.whl", hash = "sha256:ec20916e7b4cbfb1f12380e46486ec4bcbaa91a9c448b97023fde0d5bbf9e4ff"},
    {file = "kiwisolver-1.4.5-cp310-cp310-manylinux_2_17_aarch64.manylinux2014_aarch64.whl", hash = "sha256:39b42c68602539407884cf70d6a480a469b93b81b7701378ba5e2328660c847a"},
    {file = "kiwisolver-1.4.5-cp310-cp310-manylinux_2_17_ppc64le.manylinux2014_ppc64le.whl", hash = "sha256:aa12042de0171fad672b6c59df69106d20d5596e4f87b5e8f76df757a7c399aa"},
    {file = "kiwisolver-1.4.5-cp310-cp310-manylinux_2_17_s390x.manylinux2014_s390x.whl", hash = "sha256:2a40773c71d7ccdd3798f6489aaac9eee213d566850a9533f8d26332d626b82c"},
    {file = "kiwisolver-1.4.5-cp310-cp310-musllinux_1_1_aarch64.whl", hash = "sha256:19df6e621f6d8b4b9c4d45f40a66839294ff2bb235e64d2178f7522d9170ac5b"},
    {file = "kiwisolver-1.4.5-cp310-cp310-musllinux_1_1_i686.whl", hash = "sha256:83d78376d0d4fd884e2c114d0621624b73d2aba4e2788182d286309ebdeed770"},
    {file = "kiwisolver-1.4.5-cp310-cp310-musllinux_1_1_ppc64le.whl", hash = "sha256:e391b1f0a8a5a10ab3b9bb6afcfd74f2175f24f8975fb87ecae700d1503cdee0"},
    {file = "kiwisolver-1.4.5-cp310-cp310-musllinux_1_1_s390x.whl", hash = "sha256:852542f9481f4a62dbb5dd99e8ab7aedfeb8fb6342349a181d4036877410f525"},
    {file = "kiwisolver-1.4.5-cp310-cp310-musllinux_1_1_x86_64.whl", hash = "sha256:59edc41b24031bc25108e210c0def6f6c2191210492a972d585a06ff246bb79b"},
    {file = "kiwisolver-1.4.5-cp310-cp310-win32.whl", hash = "sha256:a6aa6315319a052b4ee378aa171959c898a6183f15c1e541821c5c59beaa0238"},
    {file = "kiwisolver-1.4.5-cp310-cp310-win_amd64.whl", hash = "sha256:d0ef46024e6a3d79c01ff13801cb19d0cad7fd859b15037aec74315540acc276"},
    {file = "kiwisolver-1.4.5-cp311-cp311-macosx_10_9_universal2.whl", hash = "sha256:11863aa14a51fd6ec28688d76f1735f8f69ab1fabf388851a595d0721af042f5"},
    {file = "kiwisolver-1.4.5-cp311-cp311-macosx_10_9_x86_64.whl", hash = "sha256:8ab3919a9997ab7ef2fbbed0cc99bb28d3c13e6d4b1ad36e97e482558a91be90"},
    {file = "kiwisolver-1.4.5-cp311-cp311-macosx_11_0_arm64.whl", hash = "sha256:fcc700eadbbccbf6bc1bcb9dbe0786b4b1cb91ca0dcda336eef5c2beed37b797"},
    {file = "kiwisolver-1.4.5-cp311-cp311-manylinux_2_12_i686.manylinux2010_i686.manylinux_2_17_i686.manylinux2014_i686.whl", hash = "sha256:dfdd7c0b105af050eb3d64997809dc21da247cf44e63dc73ff0fd20b96be55a9"},
    {file = "kiwisolver-1.4.5-cp311-cp311-manylinux_2_17_aarch64.manylinux2014_aarch64.whl", hash = "sha256:76c6a5964640638cdeaa0c359382e5703e9293030fe730018ca06bc2010c4437"},
    {file = "kiwisolver-1.4.5-cp311-cp311-manylinux_2_17_ppc64le.manylinux2014_ppc64le.whl", hash = "sha256:bbea0db94288e29afcc4c28afbf3a7ccaf2d7e027489c449cf7e8f83c6346eb9"},
    {file = "kiwisolver-1.4.5-cp311-cp311-manylinux_2_17_s390x.manylinux2014_s390x.whl", hash = "sha256:ceec1a6bc6cab1d6ff5d06592a91a692f90ec7505d6463a88a52cc0eb58545da"},
    {file = "kiwisolver-1.4.5-cp311-cp311-manylinux_2_17_x86_64.manylinux2014_x86_64.whl", hash = "sha256:040c1aebeda72197ef477a906782b5ab0d387642e93bda547336b8957c61022e"},
    {file = "kiwisolver-1.4.5-cp311-cp311-musllinux_1_1_aarch64.whl", hash = "sha256:f91de7223d4c7b793867797bacd1ee53bfe7359bd70d27b7b58a04efbb9436c8"},
    {file = "kiwisolver-1.4.5-cp311-cp311-musllinux_1_1_i686.whl", hash = "sha256:faae4860798c31530dd184046a900e652c95513796ef51a12bc086710c2eec4d"},
    {file = "kiwisolver-1.4.5-cp311-cp311-musllinux_1_1_ppc64le.whl", hash = "sha256:b0157420efcb803e71d1b28e2c287518b8808b7cf1ab8af36718fd0a2c453eb0"},
    {file = "kiwisolver-1.4.5-cp311-cp311-musllinux_1_1_s390x.whl", hash = "sha256:06f54715b7737c2fecdbf140d1afb11a33d59508a47bf11bb38ecf21dc9ab79f"},
    {file = "kiwisolver-1.4.5-cp311-cp311-musllinux_1_1_x86_64.whl", hash = "sha256:fdb7adb641a0d13bdcd4ef48e062363d8a9ad4a182ac7647ec88f695e719ae9f"},
    {file = "kiwisolver-1.4.5-cp311-cp311-win32.whl", hash = "sha256:bb86433b1cfe686da83ce32a9d3a8dd308e85c76b60896d58f082136f10bffac"},
    {file = "kiwisolver-1.4.5-cp311-cp311-win_amd64.whl", hash = "sha256:6c08e1312a9cf1074d17b17728d3dfce2a5125b2d791527f33ffbe805200a355"},
    {file = "kiwisolver-1.4.5-cp312-cp312-macosx_10_9_universal2.whl", hash = "sha256:32d5cf40c4f7c7b3ca500f8985eb3fb3a7dfc023215e876f207956b5ea26632a"},
    {file = "kiwisolver-1.4.5-cp312-cp312-macosx_10_9_x86_64.whl", hash = "sha256:f846c260f483d1fd217fe5ed7c173fb109efa6b1fc8381c8b7552c5781756192"},
    {file = "kiwisolver-1.4.5-cp312-cp312-macosx_11_0_arm64.whl", hash = "sha256:5ff5cf3571589b6d13bfbfd6bcd7a3f659e42f96b5fd1c4830c4cf21d4f5ef45"},
    {file = "kiwisolver-1.4.5-cp312-cp312-manylinux_2_12_i686.manylinux2010_i686.manylinux_2_17_i686.manylinux2014_i686.whl", hash = "sha256:7269d9e5f1084a653d575c7ec012ff57f0c042258bf5db0954bf551c158466e7"},
    {file = "kiwisolver-1.4.5-cp312-cp312-manylinux_2_17_aarch64.manylinux2014_aarch64.whl", hash = "sha256:da802a19d6e15dffe4b0c24b38b3af68e6c1a68e6e1d8f30148c83864f3881db"},
    {file = "kiwisolver-1.4.5-cp312-cp312-manylinux_2_17_ppc64le.manylinux2014_ppc64le.whl", hash = "sha256:3aba7311af82e335dd1e36ffff68aaca609ca6290c2cb6d821a39aa075d8e3ff"},
    {file = "kiwisolver-1.4.5-cp312-cp312-manylinux_2_17_s390x.manylinux2014_s390x.whl", hash = "sha256:763773d53f07244148ccac5b084da5adb90bfaee39c197554f01b286cf869228"},
    {file = "kiwisolver-1.4.5-cp312-cp312-manylinux_2_17_x86_64.manylinux2014_x86_64.whl", hash = "sha256:2270953c0d8cdab5d422bee7d2007f043473f9d2999631c86a223c9db56cbd16"},
    {file = "kiwisolver-1.4.5-cp312-cp312-musllinux_1_1_aarch64.whl", hash = "sha256:d099e745a512f7e3bbe7249ca835f4d357c586d78d79ae8f1dcd4d8adeb9bda9"},
    {file = "kiwisolver-1.4.5-cp312-cp312-musllinux_1_1_i686.whl", hash = "sha256:74db36e14a7d1ce0986fa104f7d5637aea5c82ca6326ed0ec5694280942d1162"},
    {file = "kiwisolver-1.4.5-cp312-cp312-musllinux_1_1_ppc64le.whl", hash = "sha256:7e5bab140c309cb3a6ce373a9e71eb7e4873c70c2dda01df6820474f9889d6d4"},
    {file = "kiwisolver-1.4.5-cp312-cp312-musllinux_1_1_s390x.whl", hash = "sha256:0f114aa76dc1b8f636d077979c0ac22e7cd8f3493abbab152f20eb8d3cda71f3"},
    {file = "kiwisolver-1.4.5-cp312-cp312-musllinux_1_1_x86_64.whl", hash = "sha256:88a2df29d4724b9237fc0c6eaf2a1adae0cdc0b3e9f4d8e7dc54b16812d2d81a"},
    {file = "kiwisolver-1.4.5-cp312-cp312-win32.whl", hash = "sha256:72d40b33e834371fd330fb1472ca19d9b8327acb79a5821d4008391db8e29f20"},
    {file = "kiwisolver-1.4.5-cp312-cp312-win_amd64.whl", hash = "sha256:2c5674c4e74d939b9d91dda0fae10597ac7521768fec9e399c70a1f27e2ea2d9"},
    {file = "kiwisolver-1.4.5-cp37-cp37m-macosx_10_9_x86_64.whl", hash = "sha256:3a2b053a0ab7a3960c98725cfb0bf5b48ba82f64ec95fe06f1d06c99b552e130"},
    {file = "kiwisolver-1.4.5-cp37-cp37m-manylinux_2_17_aarch64.manylinux2014_aarch64.whl", hash = "sha256:3cd32d6c13807e5c66a7cbb79f90b553642f296ae4518a60d8d76243b0ad2898"},
    {file = "kiwisolver-1.4.5-cp37-cp37m-manylinux_2_17_ppc64le.manylinux2014_ppc64le.whl", hash = "sha256:59ec7b7c7e1a61061850d53aaf8e93db63dce0c936db1fda2658b70e4a1be709"},
    {file = "kiwisolver-1.4.5-cp37-cp37m-manylinux_2_17_s390x.manylinux2014_s390x.whl", hash = "sha256:da4cfb373035def307905d05041c1d06d8936452fe89d464743ae7fb8371078b"},
    {file = "kiwisolver-1.4.5-cp37-cp37m-manylinux_2_5_i686.manylinux1_i686.whl", hash = "sha256:2400873bccc260b6ae184b2b8a4fec0e4082d30648eadb7c3d9a13405d861e89"},
    {file = "kiwisolver-1.4.5-cp37-cp37m-manylinux_2_5_x86_64.manylinux1_x86_64.whl", hash = "sha256:1b04139c4236a0f3aff534479b58f6f849a8b351e1314826c2d230849ed48985"},
    {file = "kiwisolver-1.4.5-cp37-cp37m-musllinux_1_1_aarch64.whl", hash = "sha256:4e66e81a5779b65ac21764c295087de82235597a2293d18d943f8e9e32746265"},
    {file = "kiwisolver-1.4.5-cp37-cp37m-musllinux_1_1_i686.whl", hash = "sha256:7931d8f1f67c4be9ba1dd9c451fb0eeca1a25b89e4d3f89e828fe12a519b782a"},
    {file = "kiwisolver-1.4.5-cp37-cp37m-musllinux_1_1_ppc64le.whl", hash = "sha256:b3f7e75f3015df442238cca659f8baa5f42ce2a8582727981cbfa15fee0ee205"},
    {file = "kiwisolver-1.4.5-cp37-cp37m-musllinux_1_1_s390x.whl", hash = "sha256:bbf1d63eef84b2e8c89011b7f2235b1e0bf7dacc11cac9431fc6468e99ac77fb"},
    {file = "kiwisolver-1.4.5-cp37-cp37m-musllinux_1_1_x86_64.whl", hash = "sha256:4c380469bd3f970ef677bf2bcba2b6b0b4d5c75e7a020fb863ef75084efad66f"},
    {file = "kiwisolver-1.4.5-cp37-cp37m-win32.whl", hash = "sha256:9408acf3270c4b6baad483865191e3e582b638b1654a007c62e3efe96f09a9a3"},
    {file = "kiwisolver-1.4.5-cp37-cp37m-win_amd64.whl", hash = "sha256:5b94529f9b2591b7af5f3e0e730a4e0a41ea174af35a4fd067775f9bdfeee01a"},
    {file = "kiwisolver-1.4.5-cp38-cp38-macosx_10_9_universal2.whl", hash = "sha256:11c7de8f692fc99816e8ac50d1d1aef4f75126eefc33ac79aac02c099fd3db71"},
    {file = "kiwisolver-1.4.5-cp38-cp38-macosx_10_9_x86_64.whl", hash = "sha256:53abb58632235cd154176ced1ae8f0d29a6657aa1aa9decf50b899b755bc2b93"},
    {file = "kiwisolver-1.4.5-cp38-cp38-macosx_11_0_arm64.whl", hash = "sha256:88b9f257ca61b838b6f8094a62418421f87ac2a1069f7e896c36a7d86b5d4c29"},
    {file = "kiwisolver-1.4.5-cp38-cp38-manylinux_2_17_aarch64.manylinux2014_aarch64.whl", hash = "sha256:3195782b26fc03aa9c6913d5bad5aeb864bdc372924c093b0f1cebad603dd712"},
    {file = "kiwisolver-1.4.5-cp38-cp38-manylinux_2_17_ppc64le.manylinux2014_ppc64le.whl", hash = "sha256:fc579bf0f502e54926519451b920e875f433aceb4624a3646b3252b5caa9e0b6"},
    {file = "kiwisolver-1.4.5-cp38-cp38-manylinux_2_17_s390x.manylinux2014_s390x.whl", hash = "sha256:5a580c91d686376f0f7c295357595c5a026e6cbc3d77b7c36e290201e7c11ecb"},
    {file = "kiwisolver-1.4.5-cp38-cp38-manylinux_2_5_i686.manylinux1_i686.whl", hash = "sha256:cfe6ab8da05c01ba6fbea630377b5da2cd9bcbc6338510116b01c1bc939a2c18"},
    {file = "kiwisolver-1.4.5-cp38-cp38-manylinux_2_5_x86_64.manylinux1_x86_64.whl", hash = "sha256:d2e5a98f0ec99beb3c10e13b387f8db39106d53993f498b295f0c914328b1333"},
    {file = "kiwisolver-1.4.5-cp38-cp38-musllinux_1_1_aarch64.whl", hash = "sha256:a51a263952b1429e429ff236d2f5a21c5125437861baeed77f5e1cc2d2c7c6da"},
    {file = "kiwisolver-1.4.5-cp38-cp38-musllinux_1_1_i686.whl", hash = "sha256:3edd2fa14e68c9be82c5b16689e8d63d89fe927e56debd6e1dbce7a26a17f81b"},
    {file = "kiwisolver-1.4.5-cp38-cp38-musllinux_1_1_ppc64le.whl", hash = "sha256:74d1b44c6cfc897df648cc9fdaa09bc3e7679926e6f96df05775d4fb3946571c"},
    {file = "kiwisolver-1.4.5-cp38-cp38-musllinux_1_1_s390x.whl", hash = "sha256:76d9289ed3f7501012e05abb8358bbb129149dbd173f1f57a1bf1c22d19ab7cc"},
    {file = "kiwisolver-1.4.5-cp38-cp38-musllinux_1_1_x86_64.whl", hash = "sha256:92dea1ffe3714fa8eb6a314d2b3c773208d865a0e0d35e713ec54eea08a66250"},
    {file = "kiwisolver-1.4.5-cp38-cp38-win32.whl", hash = "sha256:5c90ae8c8d32e472be041e76f9d2f2dbff4d0b0be8bd4041770eddb18cf49a4e"},
    {file = "kiwisolver-1.4.5-cp38-cp38-win_amd64.whl", hash = "sha256:c7940c1dc63eb37a67721b10d703247552416f719c4188c54e04334321351ced"},
    {file = "kiwisolver-1.4.5-cp39-cp39-macosx_10_9_universal2.whl", hash = "sha256:9407b6a5f0d675e8a827ad8742e1d6b49d9c1a1da5d952a67d50ef5f4170b18d"},
    {file = "kiwisolver-1.4.5-cp39-cp39-macosx_10_9_x86_64.whl", hash = "sha256:15568384086b6df3c65353820a4473575dbad192e35010f622c6ce3eebd57af9"},
    {file = "kiwisolver-1.4.5-cp39-cp39-macosx_11_0_arm64.whl", hash = "sha256:0dc9db8e79f0036e8173c466d21ef18e1befc02de8bf8aa8dc0813a6dc8a7046"},
    {file = "kiwisolver-1.4.5-cp39-cp39-manylinux_2_12_i686.manylinux2010_i686.whl", hash = "sha256:cdc8a402aaee9a798b50d8b827d7ecf75edc5fb35ea0f91f213ff927c15f4ff0"},
    {file = "kiwisolver-1.4.5-cp39-cp39-manylinux_2_12_x86_64.manylinux2010_x86_64.whl", hash = "sha256:6c3bd3cde54cafb87d74d8db50b909705c62b17c2099b8f2e25b461882e544ff"},
    {file = "kiwisolver-1.4.5-cp39-cp39-manylinux_2_17_aarch64.manylinux2014_aarch64.whl", hash = "sha256:955e8513d07a283056b1396e9a57ceddbd272d9252c14f154d450d227606eb54"},
    {file = "kiwisolver-1.4.5-cp39-cp39-manylinux_2_17_ppc64le.manylinux2014_ppc64le.whl", hash = "sha256:346f5343b9e3f00b8db8ba359350eb124b98c99efd0b408728ac6ebf38173958"},
    {file = "kiwisolver-1.4.5-cp39-cp39-manylinux_2_17_s390x.manylinux2014_s390x.whl", hash = "sha256:b9098e0049e88c6a24ff64545cdfc50807818ba6c1b739cae221bbbcbc58aad3"},
    {file = "kiwisolver-1.4.5-cp39-cp39-musllinux_1_1_aarch64.whl", hash = "sha256:00bd361b903dc4bbf4eb165f24d1acbee754fce22ded24c3d56eec268658a5cf"},
    {file = "kiwisolver-1.4.5-cp39-cp39-musllinux_1_1_i686.whl", hash = "sha256:7b8b454bac16428b22560d0a1cf0a09875339cab69df61d7805bf48919415901"},
    {file = "kiwisolver-1.4.5-cp39-cp39-musllinux_1_1_ppc64le.whl", hash = "sha256:f1d072c2eb0ad60d4c183f3fb44ac6f73fb7a8f16a2694a91f988275cbf352f9"},
    {file = "kiwisolver-1.4.5-cp39-cp39-musllinux_1_1_s390x.whl", hash = "sha256:31a82d498054cac9f6d0b53d02bb85811185bcb477d4b60144f915f3b3126342"},
    {file = "kiwisolver-1.4.5-cp39-cp39-musllinux_1_1_x86_64.whl", hash = "sha256:6512cb89e334e4700febbffaaa52761b65b4f5a3cf33f960213d5656cea36a77"},
    {file = "kiwisolver-1.4.5-cp39-cp39-win32.whl", hash = "sha256:9db8ea4c388fdb0f780fe91346fd438657ea602d58348753d9fb265ce1bca67f"},
    {file = "kiwisolver-1.4.5-cp39-cp39-win_amd64.whl", hash = "sha256:59415f46a37f7f2efeec758353dd2eae1b07640d8ca0f0c42548ec4125492635"},
    {file = "kiwisolver-1.4.5-pp37-pypy37_pp73-macosx_10_9_x86_64.whl", hash = "sha256:5c7b3b3a728dc6faf3fc372ef24f21d1e3cee2ac3e9596691d746e5a536de920"},
    {file = "kiwisolver-1.4.5-pp37-pypy37_pp73-manylinux_2_12_i686.manylinux2010_i686.whl", hash = "sha256:620ced262a86244e2be10a676b646f29c34537d0d9cc8eb26c08f53d98013390"},
    {file = "kiwisolver-1.4.5-pp37-pypy37_pp73-manylinux_2_12_x86_64.manylinux2010_x86_64.whl", hash = "sha256:378a214a1e3bbf5ac4a8708304318b4f890da88c9e6a07699c4ae7174c09a68d"},
    {file = "kiwisolver-1.4.5-pp37-pypy37_pp73-manylinux_2_17_aarch64.manylinux2014_aarch64.whl", hash = "sha256:aaf7be1207676ac608a50cd08f102f6742dbfc70e8d60c4db1c6897f62f71523"},
    {file = "kiwisolver-1.4.5-pp37-pypy37_pp73-win_amd64.whl", hash = "sha256:ba55dce0a9b8ff59495ddd050a0225d58bd0983d09f87cfe2b6aec4f2c1234e4"},
    {file = "kiwisolver-1.4.5-pp38-pypy38_pp73-macosx_10_9_x86_64.whl", hash = "sha256:fd32ea360bcbb92d28933fc05ed09bffcb1704ba3fc7942e81db0fd4f81a7892"},
    {file = "kiwisolver-1.4.5-pp38-pypy38_pp73-manylinux_2_12_i686.manylinux2010_i686.whl", hash = "sha256:5e7139af55d1688f8b960ee9ad5adafc4ac17c1c473fe07133ac092310d76544"},
    {file = "kiwisolver-1.4.5-pp38-pypy38_pp73-manylinux_2_12_x86_64.manylinux2010_x86_64.whl", hash = "sha256:dced8146011d2bc2e883f9bd68618b8247387f4bbec46d7392b3c3b032640126"},
    {file = "kiwisolver-1.4.5-pp38-pypy38_pp73-manylinux_2_17_aarch64.manylinux2014_aarch64.whl", hash = "sha256:c9bf3325c47b11b2e51bca0824ea217c7cd84491d8ac4eefd1e409705ef092bd"},
    {file = "kiwisolver-1.4.5-pp38-pypy38_pp73-win_amd64.whl", hash = "sha256:5794cf59533bc3f1b1c821f7206a3617999db9fbefc345360aafe2e067514929"},
    {file = "kiwisolver-1.4.5-pp39-pypy39_pp73-macosx_10_9_x86_64.whl", hash = "sha256:e368f200bbc2e4f905b8e71eb38b3c04333bddaa6a2464a6355487b02bb7fb09"},
    {file = "kiwisolver-1.4.5-pp39-pypy39_pp73-manylinux_2_12_i686.manylinux2010_i686.manylinux_2_17_i686.manylinux2014_i686.whl", hash = "sha256:e5d706eba36b4c4d5bc6c6377bb6568098765e990cfc21ee16d13963fab7b3e7"},
    {file = "kiwisolver-1.4.5-pp39-pypy39_pp73-manylinux_2_17_aarch64.manylinux2014_aarch64.whl", hash = "sha256:85267bd1aa8880a9c88a8cb71e18d3d64d2751a790e6ca6c27b8ccc724bcd5ad"},
    {file = "kiwisolver-1.4.5-pp39-pypy39_pp73-manylinux_2_17_x86_64.manylinux2014_x86_64.whl", hash = "sha256:210ef2c3a1f03272649aff1ef992df2e724748918c4bc2d5a90352849eb40bea"},
    {file = "kiwisolver-1.4.5-pp39-pypy39_pp73-win_amd64.whl", hash = "sha256:11d011a7574eb3b82bcc9c1a1d35c1d7075677fdd15de527d91b46bd35e935ee"},
    {file = "kiwisolver-1.4.5.tar.gz", hash = "sha256:e57e563a57fb22a142da34f38acc2fc1a5c864bc29ca1517a88abc963e60d6ec"},
]

[[package]]
name = "kneed"
version = "0.8.5"
description = "Knee-point detection in Python"
optional = true
python-versions = ">=3.5"
files = [
    {file = "kneed-0.8.5-py3-none-any.whl", hash = "sha256:2f3fbd4e9bd808e65052841448702c41ea64d5fc78735cbfc97ab25f08bd9815"},
    {file = "kneed-0.8.5.tar.gz", hash = "sha256:a4847ac4f1d04852fea278d5de7aa8bfdc3beb7fbca4a182fec0f0efee43f4b1"},
]

[package.dependencies]
numpy = ">=1.14.2"
scipy = ">=1.0.0"

[package.extras]
plot = ["matplotlib (>=2.2.5)"]
testing = ["matplotlib (>=2.2.5)", "pytest (>=5.0.1)", "pytest-cov (>=3.0.0)"]

[[package]]
name = "lazy-loader"
version = "0.3"
description = "lazy_loader"
optional = true
python-versions = ">=3.7"
files = [
    {file = "lazy_loader-0.3-py3-none-any.whl", hash = "sha256:1e9e76ee8631e264c62ce10006718e80b2cfc74340d17d1031e0f84af7478554"},
    {file = "lazy_loader-0.3.tar.gz", hash = "sha256:3b68898e34f5b2a29daaaac172c6555512d0f32074f147e2254e4a6d9d838f37"},
]

[package.extras]
lint = ["pre-commit (>=3.3)"]
test = ["pytest (>=7.4)", "pytest-cov (>=4.1)"]

[[package]]
name = "leidenalg"
version = "0.10.2"
description = "Leiden is a general algorithm for methods of community detection in large networks."
optional = true
python-versions = ">=3.7"
files = [
    {file = "leidenalg-0.10.2-cp37-cp37m-macosx_10_9_x86_64.whl", hash = "sha256:02d5cabb93bbdc185a96eb8269deb13dc2d78c2a3dac9abbb7572b09ad8b8e40"},
    {file = "leidenalg-0.10.2-cp37-cp37m-manylinux_2_17_aarch64.manylinux2014_aarch64.whl", hash = "sha256:5c4e059ed2b8fcee3648f3d2b68862ff6d752cda6e156d1847b3194417688fdf"},
    {file = "leidenalg-0.10.2-cp37-cp37m-manylinux_2_17_i686.manylinux2014_i686.whl", hash = "sha256:8f290108a5cfa83e64d86f3216003f4acb77ff55ec4dfb6248b45fd7e5972005"},
    {file = "leidenalg-0.10.2-cp37-cp37m-manylinux_2_17_x86_64.manylinux2014_x86_64.whl", hash = "sha256:9c2627b807e563984e2e9b44f42716849d8190e782e4f23eb83870750bc08c0d"},
    {file = "leidenalg-0.10.2-cp37-cp37m-musllinux_1_1_i686.whl", hash = "sha256:9963d9382dec486b0b00464a62e0e1ebcaf18248295e47d546eac32c7b0f0258"},
    {file = "leidenalg-0.10.2-cp37-cp37m-musllinux_1_1_x86_64.whl", hash = "sha256:749441d8a763e3ed71fa622392cb2b3276215b9c69ed9eabd697c34bc7bd37e9"},
    {file = "leidenalg-0.10.2-cp37-cp37m-win32.whl", hash = "sha256:e313841653f1a886ae0d6645927b630443535bc52180eb92612d0ad1e7830ff2"},
    {file = "leidenalg-0.10.2-cp37-cp37m-win_amd64.whl", hash = "sha256:205bf7541e6423bd44b764ebec74eb5765d05f8c47b1001c00b806484f25421a"},
    {file = "leidenalg-0.10.2-cp38-abi3-macosx_10_9_x86_64.whl", hash = "sha256:f1f5b441bf8baa4f18b434da2ddad70e5a9099bcfb787ebee6596b41140df8bb"},
    {file = "leidenalg-0.10.2-cp38-abi3-macosx_11_0_arm64.whl", hash = "sha256:05f4596164840005a3e91b83bba28ede202ebcbd939c4f9182738d3c199bb6c9"},
    {file = "leidenalg-0.10.2-cp38-abi3-manylinux_2_17_aarch64.manylinux2014_aarch64.whl", hash = "sha256:c8774bc9b7638b50ea69bcea0dfc55aa1ec88c3e57b0619c88462a6837f19d76"},
    {file = "leidenalg-0.10.2-cp38-abi3-manylinux_2_17_i686.manylinux2014_i686.whl", hash = "sha256:e8e64af280f88ccbc605a1fbe75fd7ab323f28526e4b1934867d0072ce03dbb2"},
    {file = "leidenalg-0.10.2-cp38-abi3-manylinux_2_17_x86_64.manylinux2014_x86_64.whl", hash = "sha256:c3385462025acd6190ca5cb9df5b1dcf20995a048189a16a293dba2881f47cc0"},
    {file = "leidenalg-0.10.2-cp38-abi3-musllinux_1_1_i686.whl", hash = "sha256:fda77a141a353ec3ef1de5578868c5ed336612fcf32685cdf3d67569ce9ade39"},
    {file = "leidenalg-0.10.2-cp38-abi3-musllinux_1_1_x86_64.whl", hash = "sha256:ab11d9569d6bd76f27e00343deb5bd6d0efdbfa759ef612388162cef9d5ca949"},
    {file = "leidenalg-0.10.2-cp38-abi3-win32.whl", hash = "sha256:f6b4deb72c219d622bbcbf7a81151f680385d7f793f65c8e5a649580bedfcddd"},
    {file = "leidenalg-0.10.2-cp38-abi3-win_amd64.whl", hash = "sha256:4ec2940665fc59e71175fb445e25d11ef0ab7e26f4076b932571eec2e9d05857"},
    {file = "leidenalg-0.10.2-pp310-pypy310_pp73-macosx_10_9_x86_64.whl", hash = "sha256:5ca6f746f9ed81ae1b795570165ff4198a1b189f745c55f32323433438294130"},
    {file = "leidenalg-0.10.2-pp310-pypy310_pp73-manylinux_2_17_aarch64.manylinux2014_aarch64.whl", hash = "sha256:02355ee9315d4cd596d1c8355c2ecf7d0a35dcce9d07119eb95427d47c0e10fd"},
    {file = "leidenalg-0.10.2-pp310-pypy310_pp73-manylinux_2_17_i686.manylinux2014_i686.whl", hash = "sha256:66a73be26d85836bbec23131efde00e47bf7882b03e0a29856465fcac425aa27"},
    {file = "leidenalg-0.10.2-pp310-pypy310_pp73-manylinux_2_17_x86_64.manylinux2014_x86_64.whl", hash = "sha256:342ce5b3ef61b965a695dc1ef5e053533645cdde1ab3fa738bc15f13d48e231d"},
    {file = "leidenalg-0.10.2-pp37-pypy37_pp73-macosx_10_9_x86_64.whl", hash = "sha256:5870a2221a9f672c5fafcaf3cb533e9aed30a1a37d545cf8537153d559282b38"},
    {file = "leidenalg-0.10.2-pp37-pypy37_pp73-manylinux_2_17_aarch64.manylinux2014_aarch64.whl", hash = "sha256:45c4d4b04d37595f03d4a908d13b5edad14d6faac372a58c7a0bd083ea194d67"},
    {file = "leidenalg-0.10.2-pp37-pypy37_pp73-manylinux_2_17_i686.manylinux2014_i686.whl", hash = "sha256:53855aec52e4b88650b4b08b9705760982f0256e989add019f77b557cddaa144"},
    {file = "leidenalg-0.10.2-pp37-pypy37_pp73-manylinux_2_17_x86_64.manylinux2014_x86_64.whl", hash = "sha256:e806c48a0ee8c532ed8a1a2e48036c7831097e0953e7697c4914d53c3d13c82d"},
    {file = "leidenalg-0.10.2-pp38-pypy38_pp73-macosx_10_9_x86_64.whl", hash = "sha256:558f5e26dc1e6f96b91ce5a2eab80c6080673b84e78ab3517dacaa62fa7190bc"},
    {file = "leidenalg-0.10.2-pp38-pypy38_pp73-manylinux_2_17_aarch64.manylinux2014_aarch64.whl", hash = "sha256:04f9ff1236d397593609b8c8b0fc1c5d4a77753776fa716fbca5ea4ac1d7240d"},
    {file = "leidenalg-0.10.2-pp38-pypy38_pp73-manylinux_2_17_i686.manylinux2014_i686.whl", hash = "sha256:f24c35bfc5e53e389758490525dc15437eb0c27b90a0dc97bdff220bff2eaf55"},
    {file = "leidenalg-0.10.2-pp38-pypy38_pp73-manylinux_2_17_x86_64.manylinux2014_x86_64.whl", hash = "sha256:7a9fd8d0cfc5cd32dd9b1aa835238090b077c2a12b84b78c9ed1cbcbe410dddb"},
    {file = "leidenalg-0.10.2-pp39-pypy39_pp73-macosx_10_9_x86_64.whl", hash = "sha256:6027920a8b09fab4dd16af4363627f37d24b103adb4e167ee992e04bbdf71381"},
    {file = "leidenalg-0.10.2-pp39-pypy39_pp73-manylinux_2_17_aarch64.manylinux2014_aarch64.whl", hash = "sha256:50f3ec7e89549396909751d475aeaa37b3f7124124ce2717e8816af506db1054"},
    {file = "leidenalg-0.10.2-pp39-pypy39_pp73-manylinux_2_17_i686.manylinux2014_i686.whl", hash = "sha256:497773e90cb24c4a235c46a8537403e56d4c8eda415980e55f18b7a7575add9a"},
    {file = "leidenalg-0.10.2-pp39-pypy39_pp73-manylinux_2_17_x86_64.manylinux2014_x86_64.whl", hash = "sha256:051c4dc53e0b46d72376fe27ac9f4ccc9bcb97ca8bc26a00fb8deebaf3019723"},
    {file = "leidenalg-0.10.2.tar.gz", hash = "sha256:0f4147a92b59834a719bfce30d563ea107e570130a7be60adbc8b95757192e4c"},
]

[package.dependencies]
igraph = ">=0.10.0,<0.12"

[[package]]
name = "llvmlite"
version = "0.41.1"
description = "lightweight wrapper around basic LLVM functionality"
optional = false
python-versions = ">=3.8"
files = [
    {file = "llvmlite-0.41.1-cp310-cp310-macosx_10_9_x86_64.whl", hash = "sha256:c1e1029d47ee66d3a0c4d6088641882f75b93db82bd0e6178f7bd744ebce42b9"},
    {file = "llvmlite-0.41.1-cp310-cp310-macosx_11_0_arm64.whl", hash = "sha256:150d0bc275a8ac664a705135e639178883293cf08c1a38de3bbaa2f693a0a867"},
    {file = "llvmlite-0.41.1-cp310-cp310-manylinux_2_17_aarch64.manylinux2014_aarch64.whl", hash = "sha256:1eee5cf17ec2b4198b509272cf300ee6577229d237c98cc6e63861b08463ddc6"},
    {file = "llvmlite-0.41.1-cp310-cp310-manylinux_2_17_x86_64.manylinux2014_x86_64.whl", hash = "sha256:0dd0338da625346538f1173a17cabf21d1e315cf387ca21b294ff209d176e244"},
    {file = "llvmlite-0.41.1-cp310-cp310-win32.whl", hash = "sha256:fa1469901a2e100c17eb8fe2678e34bd4255a3576d1a543421356e9c14d6e2ae"},
    {file = "llvmlite-0.41.1-cp310-cp310-win_amd64.whl", hash = "sha256:2b76acee82ea0e9304be6be9d4b3840208d050ea0dcad75b1635fa06e949a0ae"},
    {file = "llvmlite-0.41.1-cp311-cp311-macosx_10_9_x86_64.whl", hash = "sha256:210e458723436b2469d61b54b453474e09e12a94453c97ea3fbb0742ba5a83d8"},
    {file = "llvmlite-0.41.1-cp311-cp311-macosx_11_0_arm64.whl", hash = "sha256:855f280e781d49e0640aef4c4af586831ade8f1a6c4df483fb901cbe1a48d127"},
    {file = "llvmlite-0.41.1-cp311-cp311-manylinux_2_17_aarch64.manylinux2014_aarch64.whl", hash = "sha256:b67340c62c93a11fae482910dc29163a50dff3dfa88bc874872d28ee604a83be"},
    {file = "llvmlite-0.41.1-cp311-cp311-manylinux_2_17_x86_64.manylinux2014_x86_64.whl", hash = "sha256:2181bb63ef3c607e6403813421b46982c3ac6bfc1f11fa16a13eaafb46f578e6"},
    {file = "llvmlite-0.41.1-cp311-cp311-win_amd64.whl", hash = "sha256:9564c19b31a0434f01d2025b06b44c7ed422f51e719ab5d24ff03b7560066c9a"},
    {file = "llvmlite-0.41.1-cp38-cp38-macosx_10_9_x86_64.whl", hash = "sha256:5940bc901fb0325970415dbede82c0b7f3e35c2d5fd1d5e0047134c2c46b3281"},
    {file = "llvmlite-0.41.1-cp38-cp38-macosx_11_0_arm64.whl", hash = "sha256:8b0a9a47c28f67a269bb62f6256e63cef28d3c5f13cbae4fab587c3ad506778b"},
    {file = "llvmlite-0.41.1-cp38-cp38-manylinux_2_17_aarch64.manylinux2014_aarch64.whl", hash = "sha256:f8afdfa6da33f0b4226af8e64cfc2b28986e005528fbf944d0a24a72acfc9432"},
    {file = "llvmlite-0.41.1-cp38-cp38-manylinux_2_17_x86_64.manylinux2014_x86_64.whl", hash = "sha256:8454c1133ef701e8c050a59edd85d238ee18bb9a0eb95faf2fca8b909ee3c89a"},
    {file = "llvmlite-0.41.1-cp38-cp38-win32.whl", hash = "sha256:2d92c51e6e9394d503033ffe3292f5bef1566ab73029ec853861f60ad5c925d0"},
    {file = "llvmlite-0.41.1-cp38-cp38-win_amd64.whl", hash = "sha256:df75594e5a4702b032684d5481db3af990b69c249ccb1d32687b8501f0689432"},
    {file = "llvmlite-0.41.1-cp39-cp39-macosx_10_9_x86_64.whl", hash = "sha256:04725975e5b2af416d685ea0769f4ecc33f97be541e301054c9f741003085802"},
    {file = "llvmlite-0.41.1-cp39-cp39-macosx_11_0_arm64.whl", hash = "sha256:bf14aa0eb22b58c231243dccf7e7f42f7beec48970f2549b3a6acc737d1a4ba4"},
    {file = "llvmlite-0.41.1-cp39-cp39-manylinux_2_17_aarch64.manylinux2014_aarch64.whl", hash = "sha256:92c32356f669e036eb01016e883b22add883c60739bc1ebee3a1cc0249a50828"},
    {file = "llvmlite-0.41.1-cp39-cp39-manylinux_2_17_x86_64.manylinux2014_x86_64.whl", hash = "sha256:24091a6b31242bcdd56ae2dbea40007f462260bc9bdf947953acc39dffd54f8f"},
    {file = "llvmlite-0.41.1-cp39-cp39-win32.whl", hash = "sha256:880cb57ca49e862e1cd077104375b9d1dfdc0622596dfa22105f470d7bacb309"},
    {file = "llvmlite-0.41.1-cp39-cp39-win_amd64.whl", hash = "sha256:92f093986ab92e71c9ffe334c002f96defc7986efda18397d0f08534f3ebdc4d"},
    {file = "llvmlite-0.41.1.tar.gz", hash = "sha256:f19f767a018e6ec89608e1f6b13348fa2fcde657151137cb64e56d48598a92db"},
]

[[package]]
name = "locket"
version = "1.0.0"
description = "File-based locks for Python on Linux and Windows"
optional = true
python-versions = ">=2.7, !=3.0.*, !=3.1.*, !=3.2.*, !=3.3.*"
files = [
    {file = "locket-1.0.0-py2.py3-none-any.whl", hash = "sha256:b6c819a722f7b6bd955b80781788e4a66a55628b858d347536b7e81325a3a5e3"},
    {file = "locket-1.0.0.tar.gz", hash = "sha256:5c0d4c052a8bbbf750e056a8e65ccd309086f4f0f18a2eac306a8dfa4112a632"},
]

[[package]]
name = "markupsafe"
version = "2.1.5"
description = "Safely add untrusted strings to HTML/XML markup."
optional = false
python-versions = ">=3.7"
files = [
    {file = "MarkupSafe-2.1.5-cp310-cp310-macosx_10_9_universal2.whl", hash = "sha256:a17a92de5231666cfbe003f0e4b9b3a7ae3afb1ec2845aadc2bacc93ff85febc"},
    {file = "MarkupSafe-2.1.5-cp310-cp310-macosx_10_9_x86_64.whl", hash = "sha256:72b6be590cc35924b02c78ef34b467da4ba07e4e0f0454a2c5907f473fc50ce5"},
    {file = "MarkupSafe-2.1.5-cp310-cp310-manylinux_2_17_aarch64.manylinux2014_aarch64.whl", hash = "sha256:e61659ba32cf2cf1481e575d0462554625196a1f2fc06a1c777d3f48e8865d46"},
    {file = "MarkupSafe-2.1.5-cp310-cp310-manylinux_2_17_x86_64.manylinux2014_x86_64.whl", hash = "sha256:2174c595a0d73a3080ca3257b40096db99799265e1c27cc5a610743acd86d62f"},
    {file = "MarkupSafe-2.1.5-cp310-cp310-manylinux_2_5_i686.manylinux1_i686.manylinux_2_17_i686.manylinux2014_i686.whl", hash = "sha256:ae2ad8ae6ebee9d2d94b17fb62763125f3f374c25618198f40cbb8b525411900"},
    {file = "MarkupSafe-2.1.5-cp310-cp310-musllinux_1_1_aarch64.whl", hash = "sha256:075202fa5b72c86ad32dc7d0b56024ebdbcf2048c0ba09f1cde31bfdd57bcfff"},
    {file = "MarkupSafe-2.1.5-cp310-cp310-musllinux_1_1_i686.whl", hash = "sha256:598e3276b64aff0e7b3451b72e94fa3c238d452e7ddcd893c3ab324717456bad"},
    {file = "MarkupSafe-2.1.5-cp310-cp310-musllinux_1_1_x86_64.whl", hash = "sha256:fce659a462a1be54d2ffcacea5e3ba2d74daa74f30f5f143fe0c58636e355fdd"},
    {file = "MarkupSafe-2.1.5-cp310-cp310-win32.whl", hash = "sha256:d9fad5155d72433c921b782e58892377c44bd6252b5af2f67f16b194987338a4"},
    {file = "MarkupSafe-2.1.5-cp310-cp310-win_amd64.whl", hash = "sha256:bf50cd79a75d181c9181df03572cdce0fbb75cc353bc350712073108cba98de5"},
    {file = "MarkupSafe-2.1.5-cp311-cp311-macosx_10_9_universal2.whl", hash = "sha256:629ddd2ca402ae6dbedfceeba9c46d5f7b2a61d9749597d4307f943ef198fc1f"},
    {file = "MarkupSafe-2.1.5-cp311-cp311-macosx_10_9_x86_64.whl", hash = "sha256:5b7b716f97b52c5a14bffdf688f971b2d5ef4029127f1ad7a513973cfd818df2"},
    {file = "MarkupSafe-2.1.5-cp311-cp311-manylinux_2_17_aarch64.manylinux2014_aarch64.whl", hash = "sha256:6ec585f69cec0aa07d945b20805be741395e28ac1627333b1c5b0105962ffced"},
    {file = "MarkupSafe-2.1.5-cp311-cp311-manylinux_2_17_x86_64.manylinux2014_x86_64.whl", hash = "sha256:b91c037585eba9095565a3556f611e3cbfaa42ca1e865f7b8015fe5c7336d5a5"},
    {file = "MarkupSafe-2.1.5-cp311-cp311-manylinux_2_5_i686.manylinux1_i686.manylinux_2_17_i686.manylinux2014_i686.whl", hash = "sha256:7502934a33b54030eaf1194c21c692a534196063db72176b0c4028e140f8f32c"},
    {file = "MarkupSafe-2.1.5-cp311-cp311-musllinux_1_1_aarch64.whl", hash = "sha256:0e397ac966fdf721b2c528cf028494e86172b4feba51d65f81ffd65c63798f3f"},
    {file = "MarkupSafe-2.1.5-cp311-cp311-musllinux_1_1_i686.whl", hash = "sha256:c061bb86a71b42465156a3ee7bd58c8c2ceacdbeb95d05a99893e08b8467359a"},
    {file = "MarkupSafe-2.1.5-cp311-cp311-musllinux_1_1_x86_64.whl", hash = "sha256:3a57fdd7ce31c7ff06cdfbf31dafa96cc533c21e443d57f5b1ecc6cdc668ec7f"},
    {file = "MarkupSafe-2.1.5-cp311-cp311-win32.whl", hash = "sha256:397081c1a0bfb5124355710fe79478cdbeb39626492b15d399526ae53422b906"},
    {file = "MarkupSafe-2.1.5-cp311-cp311-win_amd64.whl", hash = "sha256:2b7c57a4dfc4f16f7142221afe5ba4e093e09e728ca65c51f5620c9aaeb9a617"},
    {file = "MarkupSafe-2.1.5-cp312-cp312-macosx_10_9_universal2.whl", hash = "sha256:8dec4936e9c3100156f8a2dc89c4b88d5c435175ff03413b443469c7c8c5f4d1"},
    {file = "MarkupSafe-2.1.5-cp312-cp312-macosx_10_9_x86_64.whl", hash = "sha256:3c6b973f22eb18a789b1460b4b91bf04ae3f0c4234a0a6aa6b0a92f6f7b951d4"},
    {file = "MarkupSafe-2.1.5-cp312-cp312-manylinux_2_17_aarch64.manylinux2014_aarch64.whl", hash = "sha256:ac07bad82163452a6884fe8fa0963fb98c2346ba78d779ec06bd7a6262132aee"},
    {file = "MarkupSafe-2.1.5-cp312-cp312-manylinux_2_17_x86_64.manylinux2014_x86_64.whl", hash = "sha256:f5dfb42c4604dddc8e4305050aa6deb084540643ed5804d7455b5df8fe16f5e5"},
    {file = "MarkupSafe-2.1.5-cp312-cp312-manylinux_2_5_i686.manylinux1_i686.manylinux_2_17_i686.manylinux2014_i686.whl", hash = "sha256:ea3d8a3d18833cf4304cd2fc9cbb1efe188ca9b5efef2bdac7adc20594a0e46b"},
    {file = "MarkupSafe-2.1.5-cp312-cp312-musllinux_1_1_aarch64.whl", hash = "sha256:d050b3361367a06d752db6ead6e7edeb0009be66bc3bae0ee9d97fb326badc2a"},
    {file = "MarkupSafe-2.1.5-cp312-cp312-musllinux_1_1_i686.whl", hash = "sha256:bec0a414d016ac1a18862a519e54b2fd0fc8bbfd6890376898a6c0891dd82e9f"},
    {file = "MarkupSafe-2.1.5-cp312-cp312-musllinux_1_1_x86_64.whl", hash = "sha256:58c98fee265677f63a4385256a6d7683ab1832f3ddd1e66fe948d5880c21a169"},
    {file = "MarkupSafe-2.1.5-cp312-cp312-win32.whl", hash = "sha256:8590b4ae07a35970728874632fed7bd57b26b0102df2d2b233b6d9d82f6c62ad"},
    {file = "MarkupSafe-2.1.5-cp312-cp312-win_amd64.whl", hash = "sha256:823b65d8706e32ad2df51ed89496147a42a2a6e01c13cfb6ffb8b1e92bc910bb"},
    {file = "MarkupSafe-2.1.5-cp37-cp37m-macosx_10_9_x86_64.whl", hash = "sha256:c8b29db45f8fe46ad280a7294f5c3ec36dbac9491f2d1c17345be8e69cc5928f"},
    {file = "MarkupSafe-2.1.5-cp37-cp37m-manylinux_2_17_aarch64.manylinux2014_aarch64.whl", hash = "sha256:ec6a563cff360b50eed26f13adc43e61bc0c04d94b8be985e6fb24b81f6dcfdf"},
    {file = "MarkupSafe-2.1.5-cp37-cp37m-manylinux_2_17_x86_64.manylinux2014_x86_64.whl", hash = "sha256:a549b9c31bec33820e885335b451286e2969a2d9e24879f83fe904a5ce59d70a"},
    {file = "MarkupSafe-2.1.5-cp37-cp37m-manylinux_2_5_i686.manylinux1_i686.manylinux_2_17_i686.manylinux2014_i686.whl", hash = "sha256:4f11aa001c540f62c6166c7726f71f7573b52c68c31f014c25cc7901deea0b52"},
    {file = "MarkupSafe-2.1.5-cp37-cp37m-musllinux_1_1_aarch64.whl", hash = "sha256:7b2e5a267c855eea6b4283940daa6e88a285f5f2a67f2220203786dfa59b37e9"},
    {file = "MarkupSafe-2.1.5-cp37-cp37m-musllinux_1_1_i686.whl", hash = "sha256:2d2d793e36e230fd32babe143b04cec8a8b3eb8a3122d2aceb4a371e6b09b8df"},
    {file = "MarkupSafe-2.1.5-cp37-cp37m-musllinux_1_1_x86_64.whl", hash = "sha256:ce409136744f6521e39fd8e2a24c53fa18ad67aa5bc7c2cf83645cce5b5c4e50"},
    {file = "MarkupSafe-2.1.5-cp37-cp37m-win32.whl", hash = "sha256:4096e9de5c6fdf43fb4f04c26fb114f61ef0bf2e5604b6ee3019d51b69e8c371"},
    {file = "MarkupSafe-2.1.5-cp37-cp37m-win_amd64.whl", hash = "sha256:4275d846e41ecefa46e2015117a9f491e57a71ddd59bbead77e904dc02b1bed2"},
    {file = "MarkupSafe-2.1.5-cp38-cp38-macosx_10_9_universal2.whl", hash = "sha256:656f7526c69fac7f600bd1f400991cc282b417d17539a1b228617081106feb4a"},
    {file = "MarkupSafe-2.1.5-cp38-cp38-macosx_10_9_x86_64.whl", hash = "sha256:97cafb1f3cbcd3fd2b6fbfb99ae11cdb14deea0736fc2b0952ee177f2b813a46"},
    {file = "MarkupSafe-2.1.5-cp38-cp38-manylinux_2_17_aarch64.manylinux2014_aarch64.whl", hash = "sha256:1f3fbcb7ef1f16e48246f704ab79d79da8a46891e2da03f8783a5b6fa41a9532"},
    {file = "MarkupSafe-2.1.5-cp38-cp38-manylinux_2_17_x86_64.manylinux2014_x86_64.whl", hash = "sha256:fa9db3f79de01457b03d4f01b34cf91bc0048eb2c3846ff26f66687c2f6d16ab"},
    {file = "MarkupSafe-2.1.5-cp38-cp38-manylinux_2_5_i686.manylinux1_i686.manylinux_2_17_i686.manylinux2014_i686.whl", hash = "sha256:ffee1f21e5ef0d712f9033568f8344d5da8cc2869dbd08d87c84656e6a2d2f68"},
    {file = "MarkupSafe-2.1.5-cp38-cp38-musllinux_1_1_aarch64.whl", hash = "sha256:5dedb4db619ba5a2787a94d877bc8ffc0566f92a01c0ef214865e54ecc9ee5e0"},
    {file = "MarkupSafe-2.1.5-cp38-cp38-musllinux_1_1_i686.whl", hash = "sha256:30b600cf0a7ac9234b2638fbc0fb6158ba5bdcdf46aeb631ead21248b9affbc4"},
    {file = "MarkupSafe-2.1.5-cp38-cp38-musllinux_1_1_x86_64.whl", hash = "sha256:8dd717634f5a044f860435c1d8c16a270ddf0ef8588d4887037c5028b859b0c3"},
    {file = "MarkupSafe-2.1.5-cp38-cp38-win32.whl", hash = "sha256:daa4ee5a243f0f20d528d939d06670a298dd39b1ad5f8a72a4275124a7819eff"},
    {file = "MarkupSafe-2.1.5-cp38-cp38-win_amd64.whl", hash = "sha256:619bc166c4f2de5caa5a633b8b7326fbe98e0ccbfacabd87268a2b15ff73a029"},
    {file = "MarkupSafe-2.1.5-cp39-cp39-macosx_10_9_universal2.whl", hash = "sha256:7a68b554d356a91cce1236aa7682dc01df0edba8d043fd1ce607c49dd3c1edcf"},
    {file = "MarkupSafe-2.1.5-cp39-cp39-macosx_10_9_x86_64.whl", hash = "sha256:db0b55e0f3cc0be60c1f19efdde9a637c32740486004f20d1cff53c3c0ece4d2"},
    {file = "MarkupSafe-2.1.5-cp39-cp39-manylinux_2_17_aarch64.manylinux2014_aarch64.whl", hash = "sha256:3e53af139f8579a6d5f7b76549125f0d94d7e630761a2111bc431fd820e163b8"},
    {file = "MarkupSafe-2.1.5-cp39-cp39-manylinux_2_17_x86_64.manylinux2014_x86_64.whl", hash = "sha256:17b950fccb810b3293638215058e432159d2b71005c74371d784862b7e4683f3"},
    {file = "MarkupSafe-2.1.5-cp39-cp39-manylinux_2_5_i686.manylinux1_i686.manylinux_2_17_i686.manylinux2014_i686.whl", hash = "sha256:4c31f53cdae6ecfa91a77820e8b151dba54ab528ba65dfd235c80b086d68a465"},
    {file = "MarkupSafe-2.1.5-cp39-cp39-musllinux_1_1_aarch64.whl", hash = "sha256:bff1b4290a66b490a2f4719358c0cdcd9bafb6b8f061e45c7a2460866bf50c2e"},
    {file = "MarkupSafe-2.1.5-cp39-cp39-musllinux_1_1_i686.whl", hash = "sha256:bc1667f8b83f48511b94671e0e441401371dfd0f0a795c7daa4a3cd1dde55bea"},
    {file = "MarkupSafe-2.1.5-cp39-cp39-musllinux_1_1_x86_64.whl", hash = "sha256:5049256f536511ee3f7e1b3f87d1d1209d327e818e6ae1365e8653d7e3abb6a6"},
    {file = "MarkupSafe-2.1.5-cp39-cp39-win32.whl", hash = "sha256:00e046b6dd71aa03a41079792f8473dc494d564611a8f89bbbd7cb93295ebdcf"},
    {file = "MarkupSafe-2.1.5-cp39-cp39-win_amd64.whl", hash = "sha256:fa173ec60341d6bb97a89f5ea19c85c5643c1e7dedebc22f5181eb73573142c5"},
    {file = "MarkupSafe-2.1.5.tar.gz", hash = "sha256:d283d37a890ba4c1ae73ffadf8046435c76e7bc2247bbb63c00bd1a709c6544b"},
]

[[package]]
name = "matplotlib"
version = "3.7.5"
description = "Python plotting package"
optional = false
python-versions = ">=3.8"
files = [
    {file = "matplotlib-3.7.5-cp310-cp310-macosx_10_12_universal2.whl", hash = "sha256:4a87b69cb1cb20943010f63feb0b2901c17a3b435f75349fd9865713bfa63925"},
    {file = "matplotlib-3.7.5-cp310-cp310-macosx_10_12_x86_64.whl", hash = "sha256:d3ce45010fefb028359accebb852ca0c21bd77ec0f281952831d235228f15810"},
    {file = "matplotlib-3.7.5-cp310-cp310-macosx_11_0_arm64.whl", hash = "sha256:fbea1e762b28400393d71be1a02144aa16692a3c4c676ba0178ce83fc2928fdd"},
    {file = "matplotlib-3.7.5-cp310-cp310-manylinux_2_17_aarch64.manylinux2014_aarch64.whl", hash = "sha256:ec0e1adc0ad70ba8227e957551e25a9d2995e319c29f94a97575bb90fa1d4469"},
    {file = "matplotlib-3.7.5-cp310-cp310-manylinux_2_17_i686.manylinux2014_i686.whl", hash = "sha256:6738c89a635ced486c8a20e20111d33f6398a9cbebce1ced59c211e12cd61455"},
    {file = "matplotlib-3.7.5-cp310-cp310-manylinux_2_17_x86_64.manylinux2014_x86_64.whl", hash = "sha256:1210b7919b4ed94b5573870f316bca26de3e3b07ffdb563e79327dc0e6bba515"},
    {file = "matplotlib-3.7.5-cp310-cp310-win32.whl", hash = "sha256:068ebcc59c072781d9dcdb82f0d3f1458271c2de7ca9c78f5bd672141091e9e1"},
    {file = "matplotlib-3.7.5-cp310-cp310-win_amd64.whl", hash = "sha256:f098ffbaab9df1e3ef04e5a5586a1e6b1791380698e84938d8640961c79b1fc0"},
    {file = "matplotlib-3.7.5-cp311-cp311-macosx_10_12_universal2.whl", hash = "sha256:f65342c147572673f02a4abec2d5a23ad9c3898167df9b47c149f32ce61ca078"},
    {file = "matplotlib-3.7.5-cp311-cp311-macosx_10_12_x86_64.whl", hash = "sha256:4ddf7fc0e0dc553891a117aa083039088d8a07686d4c93fb8a810adca68810af"},
    {file = "matplotlib-3.7.5-cp311-cp311-macosx_11_0_arm64.whl", hash = "sha256:0ccb830fc29442360d91be48527809f23a5dcaee8da5f4d9b2d5b867c1b087b8"},
    {file = "matplotlib-3.7.5-cp311-cp311-manylinux_2_17_aarch64.manylinux2014_aarch64.whl", hash = "sha256:efc6bb28178e844d1f408dd4d6341ee8a2e906fc9e0fa3dae497da4e0cab775d"},
    {file = "matplotlib-3.7.5-cp311-cp311-manylinux_2_17_i686.manylinux2014_i686.whl", hash = "sha256:3b15c4c2d374f249f324f46e883340d494c01768dd5287f8bc00b65b625ab56c"},
    {file = "matplotlib-3.7.5-cp311-cp311-manylinux_2_17_x86_64.manylinux2014_x86_64.whl", hash = "sha256:3d028555421912307845e59e3de328260b26d055c5dac9b182cc9783854e98fb"},
    {file = "matplotlib-3.7.5-cp311-cp311-win32.whl", hash = "sha256:fe184b4625b4052fa88ef350b815559dd90cc6cc8e97b62f966e1ca84074aafa"},
    {file = "matplotlib-3.7.5-cp311-cp311-win_amd64.whl", hash = "sha256:084f1f0f2f1010868c6f1f50b4e1c6f2fb201c58475494f1e5b66fed66093647"},
    {file = "matplotlib-3.7.5-cp312-cp312-macosx_10_12_universal2.whl", hash = "sha256:34bceb9d8ddb142055ff27cd7135f539f2f01be2ce0bafbace4117abe58f8fe4"},
    {file = "matplotlib-3.7.5-cp312-cp312-macosx_10_12_x86_64.whl", hash = "sha256:c5a2134162273eb8cdfd320ae907bf84d171de948e62180fa372a3ca7cf0f433"},
    {file = "matplotlib-3.7.5-cp312-cp312-macosx_11_0_arm64.whl", hash = "sha256:039ad54683a814002ff37bf7981aa1faa40b91f4ff84149beb53d1eb64617980"},
    {file = "matplotlib-3.7.5-cp312-cp312-manylinux_2_17_aarch64.manylinux2014_aarch64.whl", hash = "sha256:4d742ccd1b09e863b4ca58291728db645b51dab343eebb08d5d4b31b308296ce"},
    {file = "matplotlib-3.7.5-cp312-cp312-manylinux_2_17_x86_64.manylinux2014_x86_64.whl", hash = "sha256:743b1c488ca6a2bc7f56079d282e44d236bf375968bfd1b7ba701fd4d0fa32d6"},
    {file = "matplotlib-3.7.5-cp312-cp312-win_amd64.whl", hash = "sha256:fbf730fca3e1f23713bc1fae0a57db386e39dc81ea57dc305c67f628c1d7a342"},
    {file = "matplotlib-3.7.5-cp38-cp38-macosx_10_12_universal2.whl", hash = "sha256:cfff9b838531698ee40e40ea1a8a9dc2c01edb400b27d38de6ba44c1f9a8e3d2"},
    {file = "matplotlib-3.7.5-cp38-cp38-macosx_10_12_x86_64.whl", hash = "sha256:1dbcca4508bca7847fe2d64a05b237a3dcaec1f959aedb756d5b1c67b770c5ee"},
    {file = "matplotlib-3.7.5-cp38-cp38-macosx_11_0_arm64.whl", hash = "sha256:4cdf4ef46c2a1609a50411b66940b31778db1e4b73d4ecc2eaa40bd588979b13"},
    {file = "matplotlib-3.7.5-cp38-cp38-manylinux_2_12_i686.manylinux2010_i686.whl", hash = "sha256:167200ccfefd1674b60e957186dfd9baf58b324562ad1a28e5d0a6b3bea77905"},
    {file = "matplotlib-3.7.5-cp38-cp38-manylinux_2_12_x86_64.manylinux2010_x86_64.whl", hash = "sha256:53e64522934df6e1818b25fd48cf3b645b11740d78e6ef765fbb5fa5ce080d02"},
    {file = "matplotlib-3.7.5-cp38-cp38-manylinux_2_17_aarch64.manylinux2014_aarch64.whl", hash = "sha256:d3e3bc79b2d7d615067bd010caff9243ead1fc95cf735c16e4b2583173f717eb"},
    {file = "matplotlib-3.7.5-cp38-cp38-win32.whl", hash = "sha256:6b641b48c6819726ed47c55835cdd330e53747d4efff574109fd79b2d8a13748"},
    {file = "matplotlib-3.7.5-cp38-cp38-win_amd64.whl", hash = "sha256:f0b60993ed3488b4532ec6b697059897891927cbfc2b8d458a891b60ec03d9d7"},
    {file = "matplotlib-3.7.5-cp39-cp39-macosx_10_12_universal2.whl", hash = "sha256:090964d0afaff9c90e4d8de7836757e72ecfb252fb02884016d809239f715651"},
    {file = "matplotlib-3.7.5-cp39-cp39-macosx_10_12_x86_64.whl", hash = "sha256:9fc6fcfbc55cd719bc0bfa60bde248eb68cf43876d4c22864603bdd23962ba25"},
    {file = "matplotlib-3.7.5-cp39-cp39-macosx_11_0_arm64.whl", hash = "sha256:5e7cc3078b019bb863752b8b60e8b269423000f1603cb2299608231996bd9d54"},
    {file = "matplotlib-3.7.5-cp39-cp39-manylinux_2_17_aarch64.manylinux2014_aarch64.whl", hash = "sha256:1e4e9a868e8163abaaa8259842d85f949a919e1ead17644fb77a60427c90473c"},
    {file = "matplotlib-3.7.5-cp39-cp39-manylinux_2_17_i686.manylinux2014_i686.whl", hash = "sha256:fa7ebc995a7d747dacf0a717d0eb3aa0f0c6a0e9ea88b0194d3a3cd241a1500f"},
    {file = "matplotlib-3.7.5-cp39-cp39-manylinux_2_17_x86_64.manylinux2014_x86_64.whl", hash = "sha256:3785bfd83b05fc0e0c2ae4c4a90034fe693ef96c679634756c50fe6efcc09856"},
    {file = "matplotlib-3.7.5-cp39-cp39-win32.whl", hash = "sha256:29b058738c104d0ca8806395f1c9089dfe4d4f0f78ea765c6c704469f3fffc81"},
    {file = "matplotlib-3.7.5-cp39-cp39-win_amd64.whl", hash = "sha256:fd4028d570fa4b31b7b165d4a685942ae9cdc669f33741e388c01857d9723eab"},
    {file = "matplotlib-3.7.5-pp38-pypy38_pp73-macosx_10_12_x86_64.whl", hash = "sha256:2a9a3f4d6a7f88a62a6a18c7e6a84aedcaf4faf0708b4ca46d87b19f1b526f88"},
    {file = "matplotlib-3.7.5-pp38-pypy38_pp73-manylinux_2_17_i686.manylinux2014_i686.whl", hash = "sha256:b9b3fd853d4a7f008a938df909b96db0b454225f935d3917520305b90680579c"},
    {file = "matplotlib-3.7.5-pp38-pypy38_pp73-manylinux_2_17_x86_64.manylinux2014_x86_64.whl", hash = "sha256:f0ad550da9f160737d7890217c5eeed4337d07e83ca1b2ca6535078f354e7675"},
    {file = "matplotlib-3.7.5-pp38-pypy38_pp73-win_amd64.whl", hash = "sha256:20da7924a08306a861b3f2d1da0d1aa9a6678e480cf8eacffe18b565af2813e7"},
    {file = "matplotlib-3.7.5-pp39-pypy39_pp73-macosx_10_12_x86_64.whl", hash = "sha256:b45c9798ea6bb920cb77eb7306409756a7fab9db9b463e462618e0559aecb30e"},
    {file = "matplotlib-3.7.5-pp39-pypy39_pp73-manylinux_2_17_i686.manylinux2014_i686.whl", hash = "sha256:a99866267da1e561c7776fe12bf4442174b79aac1a47bd7e627c7e4d077ebd83"},
    {file = "matplotlib-3.7.5-pp39-pypy39_pp73-manylinux_2_17_x86_64.manylinux2014_x86_64.whl", hash = "sha256:2b6aa62adb6c268fc87d80f963aca39c64615c31830b02697743c95590ce3fbb"},
    {file = "matplotlib-3.7.5-pp39-pypy39_pp73-win_amd64.whl", hash = "sha256:e530ab6a0afd082d2e9c17eb1eb064a63c5b09bb607b2b74fa41adbe3e162286"},
    {file = "matplotlib-3.7.5.tar.gz", hash = "sha256:1e5c971558ebc811aa07f54c7b7c677d78aa518ef4c390e14673a09e0860184a"},
]

[package.dependencies]
contourpy = ">=1.0.1"
cycler = ">=0.10"
fonttools = ">=4.22.0"
importlib-resources = {version = ">=3.2.0", markers = "python_version < \"3.10\""}
kiwisolver = ">=1.0.1"
numpy = ">=1.20,<2"
packaging = ">=20.0"
pillow = ">=6.2.0"
pyparsing = ">=2.3.1"
python-dateutil = ">=2.7"

[[package]]
name = "matplotlib-inline"
version = "0.1.6"
description = "Inline Matplotlib backend for Jupyter"
optional = false
python-versions = ">=3.5"
files = [
    {file = "matplotlib-inline-0.1.6.tar.gz", hash = "sha256:f887e5f10ba98e8d2b150ddcf4702c1e5f8b3a20005eb0f74bfdbd360ee6f304"},
    {file = "matplotlib_inline-0.1.6-py3-none-any.whl", hash = "sha256:f1f41aab5328aa5aaea9b16d083b128102f8712542f819fe7e6a420ff581b311"},
]

[package.dependencies]
traitlets = "*"

[[package]]
name = "matplotlib-scalebar"
version = "0.8.1"
description = "Artist for matplotlib to display a scale bar"
optional = true
python-versions = "~=3.7"
files = [
    {file = "matplotlib-scalebar-0.8.1.tar.gz", hash = "sha256:14887af1093579c5e6afae51a0a1ecc3f715cdbc5c4d7ef59cdeec76ee6bb15d"},
    {file = "matplotlib_scalebar-0.8.1-py2.py3-none-any.whl", hash = "sha256:a8a2f361d4c2d576d087df3092ed95cac2f708f8b40d5d2bb992bd190e740b3a"},
]

[package.dependencies]
matplotlib = "*"

[[package]]
name = "mccabe"
version = "0.7.0"
description = "McCabe checker, plugin for flake8"
optional = false
python-versions = ">=3.6"
files = [
    {file = "mccabe-0.7.0-py2.py3-none-any.whl", hash = "sha256:6c2d30ab6be0e4a46919781807b4f0d834ebdd6c6e3dca0bda5a15f863427b6e"},
    {file = "mccabe-0.7.0.tar.gz", hash = "sha256:348e0240c33b60bbdf4e523192ef919f28cb2c3d7d5c7794f74009290f236325"},
]

[[package]]
name = "mistune"
version = "3.0.2"
description = "A sane and fast Markdown parser with useful plugins and renderers"
optional = false
python-versions = ">=3.7"
files = [
    {file = "mistune-3.0.2-py3-none-any.whl", hash = "sha256:71481854c30fdbc938963d3605b72501f5c10a9320ecd412c121c163a1c7d205"},
    {file = "mistune-3.0.2.tar.gz", hash = "sha256:fc7f93ded930c92394ef2cb6f04a8aabab4117a91449e72dcc8dfa646a508be8"},
]

[[package]]
name = "mizani"
version = "0.9.3"
description = "Scales for Python"
optional = false
python-versions = ">=3.8"
files = [
    {file = "mizani-0.9.3-py3-none-any.whl", hash = "sha256:ac5d49b913de88dc2fb28d82141e9777b97407a6971a158f758093ad5bb820a1"},
    {file = "mizani-0.9.3.tar.gz", hash = "sha256:fb61339e9e4711850e902ca286b1ae75255f483823d891aa0515b426d56c606d"},
]

[package.dependencies]
"backports.zoneinfo" = {version = "*", markers = "python_version < \"3.9\""}
matplotlib = ">=3.5.0"
numpy = ">=1.19.0"
pandas = ">=1.3.5"
scipy = ">=1.5.0"
tzdata = {version = "*", markers = "platform_system == \"Windows\" or platform_system == \"Emscripten\""}

[package.extras]
all = ["mizani[build]", "mizani[dev]", "mizani[doc]", "mizani[lint]", "mizani[test]"]
build = ["build", "wheel"]
dev = ["notebook", "twine"]
doc = ["numpydoc (>=0.9.1)", "sphinx (>=6.1.0)"]
lint = ["black (>=23.1.0)", "ruff"]
test = ["pytest-cov"]

[[package]]
name = "mofax"
version = "0.3.6"
description = "Work with MOFA+ models in Python"
optional = true
python-versions = ">=3.7"
files = [
    {file = "mofax-0.3.6-py3-none-any.whl", hash = "sha256:b18556a823b536970ba4f6bac662c7bb67979d75ea31da7952d5a957df75582f"},
    {file = "mofax-0.3.6.tar.gz", hash = "sha256:a04202a5f9f8564b12f0448b0e6d17b27d77c349f29b3ff68d3ff090fff7bf78"},
]

[package.dependencies]
h5py = ">=2.9.0"
matplotlib = ">=3.1.0"
numpy = ">=1.17.0"
pandas = ">=1.0.0"
seaborn = ">=0.9.0"

[[package]]
name = "mudata"
version = "0.2.3"
description = "Multimodal omics analysis framework"
optional = false
python-versions = ">= 3.8"
files = [
    {file = "mudata-0.2.3-py3-none-any.whl", hash = "sha256:39f234b5943d800d30622009e448189fbc635b6f9b51b985f9e6926b313ea7a0"},
    {file = "mudata-0.2.3.tar.gz", hash = "sha256:45288ac150bfc598d68acb7c2c1c43c38c5c39522107e04f7efbf3360c7f2035"},
]

[package.dependencies]
anndata = ">=0.8"
h5py = "*"
numpy = "*"
pandas = "*"

[package.extras]
docs = ["nbsphinx", "pydata-sphinx-theme (==0.8.1)", "readthedocs-sphinx-search", "sphinx (>=4.0)", "sphinx-book-theme (==0.3.3)", "sphinx_automodapi"]
test = ["zarr"]

[[package]]
name = "multidict"
version = "6.0.5"
description = "multidict implementation"
optional = true
python-versions = ">=3.7"
files = [
    {file = "multidict-6.0.5-cp310-cp310-macosx_10_9_universal2.whl", hash = "sha256:228b644ae063c10e7f324ab1ab6b548bdf6f8b47f3ec234fef1093bc2735e5f9"},
    {file = "multidict-6.0.5-cp310-cp310-macosx_10_9_x86_64.whl", hash = "sha256:896ebdcf62683551312c30e20614305f53125750803b614e9e6ce74a96232604"},
    {file = "multidict-6.0.5-cp310-cp310-macosx_11_0_arm64.whl", hash = "sha256:411bf8515f3be9813d06004cac41ccf7d1cd46dfe233705933dd163b60e37600"},
    {file = "multidict-6.0.5-cp310-cp310-manylinux_2_17_aarch64.manylinux2014_aarch64.whl", hash = "sha256:1d147090048129ce3c453f0292e7697d333db95e52616b3793922945804a433c"},
    {file = "multidict-6.0.5-cp310-cp310-manylinux_2_17_ppc64le.manylinux2014_ppc64le.whl", hash = "sha256:215ed703caf15f578dca76ee6f6b21b7603791ae090fbf1ef9d865571039ade5"},
    {file = "multidict-6.0.5-cp310-cp310-manylinux_2_17_s390x.manylinux2014_s390x.whl", hash = "sha256:7c6390cf87ff6234643428991b7359b5f59cc15155695deb4eda5c777d2b880f"},
    {file = "multidict-6.0.5-cp310-cp310-manylinux_2_17_x86_64.manylinux2014_x86_64.whl", hash = "sha256:21fd81c4ebdb4f214161be351eb5bcf385426bf023041da2fd9e60681f3cebae"},
    {file = "multidict-6.0.5-cp310-cp310-manylinux_2_5_i686.manylinux1_i686.manylinux_2_17_i686.manylinux2014_i686.whl", hash = "sha256:3cc2ad10255f903656017363cd59436f2111443a76f996584d1077e43ee51182"},
    {file = "multidict-6.0.5-cp310-cp310-musllinux_1_1_aarch64.whl", hash = "sha256:6939c95381e003f54cd4c5516740faba40cf5ad3eeff460c3ad1d3e0ea2549bf"},
    {file = "multidict-6.0.5-cp310-cp310-musllinux_1_1_i686.whl", hash = "sha256:220dd781e3f7af2c2c1053da9fa96d9cf3072ca58f057f4c5adaaa1cab8fc442"},
    {file = "multidict-6.0.5-cp310-cp310-musllinux_1_1_ppc64le.whl", hash = "sha256:766c8f7511df26d9f11cd3a8be623e59cca73d44643abab3f8c8c07620524e4a"},
    {file = "multidict-6.0.5-cp310-cp310-musllinux_1_1_s390x.whl", hash = "sha256:fe5d7785250541f7f5019ab9cba2c71169dc7d74d0f45253f8313f436458a4ef"},
    {file = "multidict-6.0.5-cp310-cp310-musllinux_1_1_x86_64.whl", hash = "sha256:c1c1496e73051918fcd4f58ff2e0f2f3066d1c76a0c6aeffd9b45d53243702cc"},
    {file = "multidict-6.0.5-cp310-cp310-win32.whl", hash = "sha256:7afcdd1fc07befad18ec4523a782cde4e93e0a2bf71239894b8d61ee578c1319"},
    {file = "multidict-6.0.5-cp310-cp310-win_amd64.whl", hash = "sha256:99f60d34c048c5c2fabc766108c103612344c46e35d4ed9ae0673d33c8fb26e8"},
    {file = "multidict-6.0.5-cp311-cp311-macosx_10_9_universal2.whl", hash = "sha256:f285e862d2f153a70586579c15c44656f888806ed0e5b56b64489afe4a2dbfba"},
    {file = "multidict-6.0.5-cp311-cp311-macosx_10_9_x86_64.whl", hash = "sha256:53689bb4e102200a4fafa9de9c7c3c212ab40a7ab2c8e474491914d2305f187e"},
    {file = "multidict-6.0.5-cp311-cp311-macosx_11_0_arm64.whl", hash = "sha256:612d1156111ae11d14afaf3a0669ebf6c170dbb735e510a7438ffe2369a847fd"},
    {file = "multidict-6.0.5-cp311-cp311-manylinux_2_17_aarch64.manylinux2014_aarch64.whl", hash = "sha256:7be7047bd08accdb7487737631d25735c9a04327911de89ff1b26b81745bd4e3"},
    {file = "multidict-6.0.5-cp311-cp311-manylinux_2_17_ppc64le.manylinux2014_ppc64le.whl", hash = "sha256:de170c7b4fe6859beb8926e84f7d7d6c693dfe8e27372ce3b76f01c46e489fcf"},
    {file = "multidict-6.0.5-cp311-cp311-manylinux_2_17_s390x.manylinux2014_s390x.whl", hash = "sha256:04bde7a7b3de05732a4eb39c94574db1ec99abb56162d6c520ad26f83267de29"},
    {file = "multidict-6.0.5-cp311-cp311-manylinux_2_17_x86_64.manylinux2014_x86_64.whl", hash = "sha256:85f67aed7bb647f93e7520633d8f51d3cbc6ab96957c71272b286b2f30dc70ed"},
    {file = "multidict-6.0.5-cp311-cp311-manylinux_2_5_i686.manylinux1_i686.manylinux_2_17_i686.manylinux2014_i686.whl", hash = "sha256:425bf820055005bfc8aa9a0b99ccb52cc2f4070153e34b701acc98d201693733"},
    {file = "multidict-6.0.5-cp311-cp311-musllinux_1_1_aarch64.whl", hash = "sha256:d3eb1ceec286eba8220c26f3b0096cf189aea7057b6e7b7a2e60ed36b373b77f"},
    {file = "multidict-6.0.5-cp311-cp311-musllinux_1_1_i686.whl", hash = "sha256:7901c05ead4b3fb75113fb1dd33eb1253c6d3ee37ce93305acd9d38e0b5f21a4"},
    {file = "multidict-6.0.5-cp311-cp311-musllinux_1_1_ppc64le.whl", hash = "sha256:e0e79d91e71b9867c73323a3444724d496c037e578a0e1755ae159ba14f4f3d1"},
    {file = "multidict-6.0.5-cp311-cp311-musllinux_1_1_s390x.whl", hash = "sha256:29bfeb0dff5cb5fdab2023a7a9947b3b4af63e9c47cae2a10ad58394b517fddc"},
    {file = "multidict-6.0.5-cp311-cp311-musllinux_1_1_x86_64.whl", hash = "sha256:e030047e85cbcedbfc073f71836d62dd5dadfbe7531cae27789ff66bc551bd5e"},
    {file = "multidict-6.0.5-cp311-cp311-win32.whl", hash = "sha256:2f4848aa3baa109e6ab81fe2006c77ed4d3cd1e0ac2c1fbddb7b1277c168788c"},
    {file = "multidict-6.0.5-cp311-cp311-win_amd64.whl", hash = "sha256:2faa5ae9376faba05f630d7e5e6be05be22913782b927b19d12b8145968a85ea"},
    {file = "multidict-6.0.5-cp312-cp312-macosx_10_9_universal2.whl", hash = "sha256:51d035609b86722963404f711db441cf7134f1889107fb171a970c9701f92e1e"},
    {file = "multidict-6.0.5-cp312-cp312-macosx_10_9_x86_64.whl", hash = "sha256:cbebcd5bcaf1eaf302617c114aa67569dd3f090dd0ce8ba9e35e9985b41ac35b"},
    {file = "multidict-6.0.5-cp312-cp312-macosx_11_0_arm64.whl", hash = "sha256:2ffc42c922dbfddb4a4c3b438eb056828719f07608af27d163191cb3e3aa6cc5"},
    {file = "multidict-6.0.5-cp312-cp312-manylinux_2_17_aarch64.manylinux2014_aarch64.whl", hash = "sha256:ceb3b7e6a0135e092de86110c5a74e46bda4bd4fbfeeb3a3bcec79c0f861e450"},
    {file = "multidict-6.0.5-cp312-cp312-manylinux_2_17_ppc64le.manylinux2014_ppc64le.whl", hash = "sha256:79660376075cfd4b2c80f295528aa6beb2058fd289f4c9252f986751a4cd0496"},
    {file = "multidict-6.0.5-cp312-cp312-manylinux_2_17_s390x.manylinux2014_s390x.whl", hash = "sha256:e4428b29611e989719874670fd152b6625500ad6c686d464e99f5aaeeaca175a"},
    {file = "multidict-6.0.5-cp312-cp312-manylinux_2_17_x86_64.manylinux2014_x86_64.whl", hash = "sha256:d84a5c3a5f7ce6db1f999fb9438f686bc2e09d38143f2d93d8406ed2dd6b9226"},
    {file = "multidict-6.0.5-cp312-cp312-manylinux_2_5_i686.manylinux1_i686.manylinux_2_17_i686.manylinux2014_i686.whl", hash = "sha256:76c0de87358b192de7ea9649beb392f107dcad9ad27276324c24c91774ca5271"},
    {file = "multidict-6.0.5-cp312-cp312-musllinux_1_1_aarch64.whl", hash = "sha256:79a6d2ba910adb2cbafc95dad936f8b9386e77c84c35bc0add315b856d7c3abb"},
    {file = "multidict-6.0.5-cp312-cp312-musllinux_1_1_i686.whl", hash = "sha256:92d16a3e275e38293623ebf639c471d3e03bb20b8ebb845237e0d3664914caef"},
    {file = "multidict-6.0.5-cp312-cp312-musllinux_1_1_ppc64le.whl", hash = "sha256:fb616be3538599e797a2017cccca78e354c767165e8858ab5116813146041a24"},
    {file = "multidict-6.0.5-cp312-cp312-musllinux_1_1_s390x.whl", hash = "sha256:14c2976aa9038c2629efa2c148022ed5eb4cb939e15ec7aace7ca932f48f9ba6"},
    {file = "multidict-6.0.5-cp312-cp312-musllinux_1_1_x86_64.whl", hash = "sha256:435a0984199d81ca178b9ae2c26ec3d49692d20ee29bc4c11a2a8d4514c67eda"},
    {file = "multidict-6.0.5-cp312-cp312-win32.whl", hash = "sha256:9fe7b0653ba3d9d65cbe7698cca585bf0f8c83dbbcc710db9c90f478e175f2d5"},
    {file = "multidict-6.0.5-cp312-cp312-win_amd64.whl", hash = "sha256:01265f5e40f5a17f8241d52656ed27192be03bfa8764d88e8220141d1e4b3556"},
    {file = "multidict-6.0.5-cp37-cp37m-macosx_10_9_x86_64.whl", hash = "sha256:19fe01cea168585ba0f678cad6f58133db2aa14eccaf22f88e4a6dccadfad8b3"},
    {file = "multidict-6.0.5-cp37-cp37m-manylinux_2_17_aarch64.manylinux2014_aarch64.whl", hash = "sha256:6bf7a982604375a8d49b6cc1b781c1747f243d91b81035a9b43a2126c04766f5"},
    {file = "multidict-6.0.5-cp37-cp37m-manylinux_2_17_ppc64le.manylinux2014_ppc64le.whl", hash = "sha256:107c0cdefe028703fb5dafe640a409cb146d44a6ae201e55b35a4af8e95457dd"},
    {file = "multidict-6.0.5-cp37-cp37m-manylinux_2_17_s390x.manylinux2014_s390x.whl", hash = "sha256:403c0911cd5d5791605808b942c88a8155c2592e05332d2bf78f18697a5fa15e"},
    {file = "multidict-6.0.5-cp37-cp37m-manylinux_2_17_x86_64.manylinux2014_x86_64.whl", hash = "sha256:aeaf541ddbad8311a87dd695ed9642401131ea39ad7bc8cf3ef3967fd093b626"},
    {file = "multidict-6.0.5-cp37-cp37m-manylinux_2_5_i686.manylinux1_i686.manylinux_2_17_i686.manylinux2014_i686.whl", hash = "sha256:e4972624066095e52b569e02b5ca97dbd7a7ddd4294bf4e7247d52635630dd83"},
    {file = "multidict-6.0.5-cp37-cp37m-musllinux_1_1_aarch64.whl", hash = "sha256:d946b0a9eb8aaa590df1fe082cee553ceab173e6cb5b03239716338629c50c7a"},
    {file = "multidict-6.0.5-cp37-cp37m-musllinux_1_1_i686.whl", hash = "sha256:b55358304d7a73d7bdf5de62494aaf70bd33015831ffd98bc498b433dfe5b10c"},
    {file = "multidict-6.0.5-cp37-cp37m-musllinux_1_1_ppc64le.whl", hash = "sha256:a3145cb08d8625b2d3fee1b2d596a8766352979c9bffe5d7833e0503d0f0b5e5"},
    {file = "multidict-6.0.5-cp37-cp37m-musllinux_1_1_s390x.whl", hash = "sha256:d65f25da8e248202bd47445cec78e0025c0fe7582b23ec69c3b27a640dd7a8e3"},
    {file = "multidict-6.0.5-cp37-cp37m-musllinux_1_1_x86_64.whl", hash = "sha256:c9bf56195c6bbd293340ea82eafd0071cb3d450c703d2c93afb89f93b8386ccc"},
    {file = "multidict-6.0.5-cp37-cp37m-win32.whl", hash = "sha256:69db76c09796b313331bb7048229e3bee7928eb62bab5e071e9f7fcc4879caee"},
    {file = "multidict-6.0.5-cp37-cp37m-win_amd64.whl", hash = "sha256:fce28b3c8a81b6b36dfac9feb1de115bab619b3c13905b419ec71d03a3fc1423"},
    {file = "multidict-6.0.5-cp38-cp38-macosx_10_9_universal2.whl", hash = "sha256:76f067f5121dcecf0d63a67f29080b26c43c71a98b10c701b0677e4a065fbd54"},
    {file = "multidict-6.0.5-cp38-cp38-macosx_10_9_x86_64.whl", hash = "sha256:b82cc8ace10ab5bd93235dfaab2021c70637005e1ac787031f4d1da63d493c1d"},
    {file = "multidict-6.0.5-cp38-cp38-macosx_11_0_arm64.whl", hash = "sha256:5cb241881eefd96b46f89b1a056187ea8e9ba14ab88ba632e68d7a2ecb7aadf7"},
    {file = "multidict-6.0.5-cp38-cp38-manylinux_2_17_aarch64.manylinux2014_aarch64.whl", hash = "sha256:e8e94e6912639a02ce173341ff62cc1201232ab86b8a8fcc05572741a5dc7d93"},
    {file = "multidict-6.0.5-cp38-cp38-manylinux_2_17_ppc64le.manylinux2014_ppc64le.whl", hash = "sha256:09a892e4a9fb47331da06948690ae38eaa2426de97b4ccbfafbdcbe5c8f37ff8"},
    {file = "multidict-6.0.5-cp38-cp38-manylinux_2_17_s390x.manylinux2014_s390x.whl", hash = "sha256:55205d03e8a598cfc688c71ca8ea5f66447164efff8869517f175ea632c7cb7b"},
    {file = "multidict-6.0.5-cp38-cp38-manylinux_2_17_x86_64.manylinux2014_x86_64.whl", hash = "sha256:37b15024f864916b4951adb95d3a80c9431299080341ab9544ed148091b53f50"},
    {file = "multidict-6.0.5-cp38-cp38-manylinux_2_5_i686.manylinux1_i686.manylinux_2_17_i686.manylinux2014_i686.whl", hash = "sha256:f2a1dee728b52b33eebff5072817176c172050d44d67befd681609b4746e1c2e"},
    {file = "multidict-6.0.5-cp38-cp38-musllinux_1_1_aarch64.whl", hash = "sha256:edd08e6f2f1a390bf137080507e44ccc086353c8e98c657e666c017718561b89"},
    {file = "multidict-6.0.5-cp38-cp38-musllinux_1_1_i686.whl", hash = "sha256:60d698e8179a42ec85172d12f50b1668254628425a6bd611aba022257cac1386"},
    {file = "multidict-6.0.5-cp38-cp38-musllinux_1_1_ppc64le.whl", hash = "sha256:3d25f19500588cbc47dc19081d78131c32637c25804df8414463ec908631e453"},
    {file = "multidict-6.0.5-cp38-cp38-musllinux_1_1_s390x.whl", hash = "sha256:4cc0ef8b962ac7a5e62b9e826bd0cd5040e7d401bc45a6835910ed699037a461"},
    {file = "multidict-6.0.5-cp38-cp38-musllinux_1_1_x86_64.whl", hash = "sha256:eca2e9d0cc5a889850e9bbd68e98314ada174ff6ccd1129500103df7a94a7a44"},
    {file = "multidict-6.0.5-cp38-cp38-win32.whl", hash = "sha256:4a6a4f196f08c58c59e0b8ef8ec441d12aee4125a7d4f4fef000ccb22f8d7241"},
    {file = "multidict-6.0.5-cp38-cp38-win_amd64.whl", hash = "sha256:0275e35209c27a3f7951e1ce7aaf93ce0d163b28948444bec61dd7badc6d3f8c"},
    {file = "multidict-6.0.5-cp39-cp39-macosx_10_9_universal2.whl", hash = "sha256:e7be68734bd8c9a513f2b0cfd508802d6609da068f40dc57d4e3494cefc92929"},
    {file = "multidict-6.0.5-cp39-cp39-macosx_10_9_x86_64.whl", hash = "sha256:1d9ea7a7e779d7a3561aade7d596649fbecfa5c08a7674b11b423783217933f9"},
    {file = "multidict-6.0.5-cp39-cp39-macosx_11_0_arm64.whl", hash = "sha256:ea1456df2a27c73ce51120fa2f519f1bea2f4a03a917f4a43c8707cf4cbbae1a"},
    {file = "multidict-6.0.5-cp39-cp39-manylinux_2_17_aarch64.manylinux2014_aarch64.whl", hash = "sha256:cf590b134eb70629e350691ecca88eac3e3b8b3c86992042fb82e3cb1830d5e1"},
    {file = "multidict-6.0.5-cp39-cp39-manylinux_2_17_ppc64le.manylinux2014_ppc64le.whl", hash = "sha256:5c0631926c4f58e9a5ccce555ad7747d9a9f8b10619621f22f9635f069f6233e"},
    {file = "multidict-6.0.5-cp39-cp39-manylinux_2_17_s390x.manylinux2014_s390x.whl", hash = "sha256:dce1c6912ab9ff5f179eaf6efe7365c1f425ed690b03341911bf4939ef2f3046"},
    {file = "multidict-6.0.5-cp39-cp39-manylinux_2_17_x86_64.manylinux2014_x86_64.whl", hash = "sha256:c0868d64af83169e4d4152ec612637a543f7a336e4a307b119e98042e852ad9c"},
    {file = "multidict-6.0.5-cp39-cp39-manylinux_2_5_i686.manylinux1_i686.manylinux_2_17_i686.manylinux2014_i686.whl", hash = "sha256:141b43360bfd3bdd75f15ed811850763555a251e38b2405967f8e25fb43f7d40"},
    {file = "multidict-6.0.5-cp39-cp39-musllinux_1_1_aarch64.whl", hash = "sha256:7df704ca8cf4a073334e0427ae2345323613e4df18cc224f647f251e5e75a527"},
    {file = "multidict-6.0.5-cp39-cp39-musllinux_1_1_i686.whl", hash = "sha256:6214c5a5571802c33f80e6c84713b2c79e024995b9c5897f794b43e714daeec9"},
    {file = "multidict-6.0.5-cp39-cp39-musllinux_1_1_ppc64le.whl", hash = "sha256:cd6c8fca38178e12c00418de737aef1261576bd1b6e8c6134d3e729a4e858b38"},
    {file = "multidict-6.0.5-cp39-cp39-musllinux_1_1_s390x.whl", hash = "sha256:e02021f87a5b6932fa6ce916ca004c4d441509d33bbdbeca70d05dff5e9d2479"},
    {file = "multidict-6.0.5-cp39-cp39-musllinux_1_1_x86_64.whl", hash = "sha256:ebd8d160f91a764652d3e51ce0d2956b38efe37c9231cd82cfc0bed2e40b581c"},
    {file = "multidict-6.0.5-cp39-cp39-win32.whl", hash = "sha256:04da1bb8c8dbadf2a18a452639771951c662c5ad03aefe4884775454be322c9b"},
    {file = "multidict-6.0.5-cp39-cp39-win_amd64.whl", hash = "sha256:d6f6d4f185481c9669b9447bf9d9cf3b95a0e9df9d169bbc17e363b7d5487755"},
    {file = "multidict-6.0.5-py3-none-any.whl", hash = "sha256:0d63c74e3d7ab26de115c49bffc92cc77ed23395303d496eae515d4204a625e7"},
    {file = "multidict-6.0.5.tar.gz", hash = "sha256:f7e301075edaf50500f0b341543c41194d8df3ae5caf4702f2095f3ca73dd8da"},
]

[[package]]
name = "muon"
version = "0.1.5"
description = "Multimodal omics analysis framework"
optional = true
python-versions = ">= 3.8"
files = [
    {file = "muon-0.1.5-py3-none-any.whl", hash = "sha256:16a24760514f8e0d49b2bc2f7602f0615c0fb03fcff7456b6ae093ec6a13f314"},
    {file = "muon-0.1.5.tar.gz", hash = "sha256:d3a6c2c5e2f9abe9ea5c44a90812edea8838fd1ebf1420c88acbb3717a794017"},
]

[package.dependencies]
anndata = "*"
h5py = "*"
matplotlib = "*"
mudata = "*"
numba = "*"
numpy = "*"
pandas = "*"
protobuf = "*"
scanpy = "*"
scikit-learn = "*"
seaborn = "*"
tqdm = "*"
umap-learn = "*"

[package.extras]
atac = ["pybedtools", "pysam"]
docs = ["nbsphinx", "pydata-sphinx-theme (==0.8.1)", "readthedocs-sphinx-search", "sphinx (>=4.0)", "sphinx-book-theme (==0.3.3)", "sphinx_automodapi"]

[[package]]
name = "natsort"
version = "8.4.0"
description = "Simple yet flexible natural sorting in Python."
optional = false
python-versions = ">=3.7"
files = [
    {file = "natsort-8.4.0-py3-none-any.whl", hash = "sha256:4732914fb471f56b5cce04d7bae6f164a592c7712e1c85f9ef585e197299521c"},
    {file = "natsort-8.4.0.tar.gz", hash = "sha256:45312c4a0e5507593da193dedd04abb1469253b601ecaf63445ad80f0a1ea581"},
]

[package.extras]
fast = ["fastnumbers (>=2.0.0)"]
icu = ["PyICU (>=1.0.0)"]

[[package]]
name = "nbclient"
version = "0.9.0"
description = "A client library for executing notebooks. Formerly nbconvert's ExecutePreprocessor."
optional = false
python-versions = ">=3.8.0"
files = [
    {file = "nbclient-0.9.0-py3-none-any.whl", hash = "sha256:a3a1ddfb34d4a9d17fc744d655962714a866639acd30130e9be84191cd97cd15"},
    {file = "nbclient-0.9.0.tar.gz", hash = "sha256:4b28c207877cf33ef3a9838cdc7a54c5ceff981194a82eac59d558f05487295e"},
]

[package.dependencies]
jupyter-client = ">=6.1.12"
jupyter-core = ">=4.12,<5.0.dev0 || >=5.1.dev0"
nbformat = ">=5.1"
traitlets = ">=5.4"

[package.extras]
dev = ["pre-commit"]
docs = ["autodoc-traits", "mock", "moto", "myst-parser", "nbclient[test]", "sphinx (>=1.7)", "sphinx-book-theme", "sphinxcontrib-spelling"]
test = ["flaky", "ipykernel (>=6.19.3)", "ipython", "ipywidgets", "nbconvert (>=7.0.0)", "pytest (>=7.0)", "pytest-asyncio", "pytest-cov (>=4.0)", "testpath", "xmltodict"]

[[package]]
name = "nbconvert"
version = "7.16.1"
description = "Converting Jupyter Notebooks (.ipynb files) to other formats.  Output formats include asciidoc, html, latex, markdown, pdf, py, rst, script.  nbconvert can be used both as a Python library (`import nbconvert`) or as a command line tool (invoked as `jupyter nbconvert ...`)."
optional = false
python-versions = ">=3.8"
files = [
    {file = "nbconvert-7.16.1-py3-none-any.whl", hash = "sha256:3188727dffadfdc9c6a1c7250729063d7bc78b355ad7aa023138afa030d1cd07"},
    {file = "nbconvert-7.16.1.tar.gz", hash = "sha256:e79e6a074f49ba3ed29428ed86487bf51509d9aab613bd8522ac08f6d28fd7fd"},
]

[package.dependencies]
beautifulsoup4 = "*"
bleach = "!=5.0.0"
defusedxml = "*"
importlib-metadata = {version = ">=3.6", markers = "python_version < \"3.10\""}
jinja2 = ">=3.0"
jupyter-core = ">=4.7"
jupyterlab-pygments = "*"
markupsafe = ">=2.0"
mistune = ">=2.0.3,<4"
nbclient = ">=0.5.0"
nbformat = ">=5.7"
packaging = "*"
pandocfilters = ">=1.4.1"
pygments = ">=2.4.1"
tinycss2 = "*"
traitlets = ">=5.1"

[package.extras]
all = ["nbconvert[docs,qtpdf,serve,test,webpdf]"]
docs = ["ipykernel", "ipython", "myst-parser", "nbsphinx (>=0.2.12)", "pydata-sphinx-theme", "sphinx (==5.0.2)", "sphinxcontrib-spelling"]
qtpdf = ["nbconvert[qtpng]"]
qtpng = ["pyqtwebengine (>=5.15)"]
serve = ["tornado (>=6.1)"]
test = ["flaky", "ipykernel", "ipywidgets (>=7.5)", "pytest"]
webpdf = ["playwright"]

[[package]]
name = "nbformat"
version = "5.9.2"
description = "The Jupyter Notebook format"
optional = false
python-versions = ">=3.8"
files = [
    {file = "nbformat-5.9.2-py3-none-any.whl", hash = "sha256:1c5172d786a41b82bcfd0c23f9e6b6f072e8fb49c39250219e4acfff1efe89e9"},
    {file = "nbformat-5.9.2.tar.gz", hash = "sha256:5f98b5ba1997dff175e77e0c17d5c10a96eaed2cbd1de3533d1fc35d5e111192"},
]

[package.dependencies]
fastjsonschema = "*"
jsonschema = ">=2.6"
jupyter-core = "*"
traitlets = ">=5.1"

[package.extras]
docs = ["myst-parser", "pydata-sphinx-theme", "sphinx", "sphinxcontrib-github-alt", "sphinxcontrib-spelling"]
test = ["pep440", "pre-commit", "pytest", "testpath"]

[[package]]
name = "nbsphinx"
version = "0.8.12"
description = "Jupyter Notebook Tools for Sphinx"
optional = false
python-versions = ">=3.6"
files = [
    {file = "nbsphinx-0.8.12-py3-none-any.whl", hash = "sha256:c15b681c7fce287000856f91fe1edac50d29f7b0c15bbc746fbe55c8eb84750b"},
    {file = "nbsphinx-0.8.12.tar.gz", hash = "sha256:76570416cdecbeb21dbf5c3d6aa204ced6c1dd7ebef4077b5c21b8c6ece9533f"},
]

[package.dependencies]
docutils = "*"
jinja2 = "*"
nbconvert = "!=5.4"
nbformat = "*"
sphinx = ">=1.8"
traitlets = ">=5"

[[package]]
name = "nest-asyncio"
version = "1.6.0"
description = "Patch asyncio to allow nested event loops"
optional = false
python-versions = ">=3.5"
files = [
    {file = "nest_asyncio-1.6.0-py3-none-any.whl", hash = "sha256:87af6efd6b5e897c81050477ef65c62e2b2f35d51703cae01aff2905b1852e1c"},
    {file = "nest_asyncio-1.6.0.tar.gz", hash = "sha256:6f172d5449aca15afd6c646851f4e31e02c598d553a667e38cafa997cfec55fe"},
]

[[package]]
name = "networkx"
version = "3.1"
description = "Python package for creating and manipulating graphs and networks"
optional = false
python-versions = ">=3.8"
files = [
    {file = "networkx-3.1-py3-none-any.whl", hash = "sha256:4f33f68cb2afcf86f28a45f43efc27a9386b535d567d2127f8f61d51dec58d36"},
    {file = "networkx-3.1.tar.gz", hash = "sha256:de346335408f84de0eada6ff9fafafff9bcda11f0a0dfaa931133debb146ab61"},
]

[package.extras]
default = ["matplotlib (>=3.4)", "numpy (>=1.20)", "pandas (>=1.3)", "scipy (>=1.8)"]
developer = ["mypy (>=1.1)", "pre-commit (>=3.2)"]
doc = ["nb2plots (>=0.6)", "numpydoc (>=1.5)", "pillow (>=9.4)", "pydata-sphinx-theme (>=0.13)", "sphinx (>=6.1)", "sphinx-gallery (>=0.12)", "texext (>=0.6.7)"]
extra = ["lxml (>=4.6)", "pydot (>=1.4.2)", "pygraphviz (>=1.10)", "sympy (>=1.10)"]
test = ["codecov (>=2.1)", "pytest (>=7.2)", "pytest-cov (>=4.0)"]

[[package]]
name = "nodeenv"
version = "1.8.0"
description = "Node.js virtual environment builder"
optional = true
python-versions = ">=2.7,!=3.0.*,!=3.1.*,!=3.2.*,!=3.3.*,!=3.4.*,!=3.5.*,!=3.6.*"
files = [
    {file = "nodeenv-1.8.0-py2.py3-none-any.whl", hash = "sha256:df865724bb3c3adc86b3876fa209771517b0cfe596beff01a92700e0e8be4cec"},
    {file = "nodeenv-1.8.0.tar.gz", hash = "sha256:d51e0c37e64fbf47d017feac3145cdbb58836d7eee8c6f6d3b6880c5456227d2"},
]

[package.dependencies]
setuptools = "*"

[[package]]
name = "numba"
version = "0.58.1"
description = "compiling Python code using LLVM"
optional = false
python-versions = ">=3.8"
files = [
    {file = "numba-0.58.1-cp310-cp310-macosx_10_9_x86_64.whl", hash = "sha256:07f2fa7e7144aa6f275f27260e73ce0d808d3c62b30cff8906ad1dec12d87bbe"},
    {file = "numba-0.58.1-cp310-cp310-macosx_11_0_arm64.whl", hash = "sha256:7bf1ddd4f7b9c2306de0384bf3854cac3edd7b4d8dffae2ec1b925e4c436233f"},
    {file = "numba-0.58.1-cp310-cp310-manylinux2014_aarch64.manylinux_2_17_aarch64.whl", hash = "sha256:bc2d904d0319d7a5857bd65062340bed627f5bfe9ae4a495aef342f072880d50"},
    {file = "numba-0.58.1-cp310-cp310-manylinux2014_x86_64.manylinux_2_17_x86_64.whl", hash = "sha256:4e79b6cc0d2bf064a955934a2e02bf676bc7995ab2db929dbbc62e4c16551be6"},
    {file = "numba-0.58.1-cp310-cp310-win_amd64.whl", hash = "sha256:81fe5b51532478149b5081311b0fd4206959174e660c372b94ed5364cfb37c82"},
    {file = "numba-0.58.1-cp311-cp311-macosx_10_9_x86_64.whl", hash = "sha256:bcecd3fb9df36554b342140a4d77d938a549be635d64caf8bd9ef6c47a47f8aa"},
    {file = "numba-0.58.1-cp311-cp311-macosx_11_0_arm64.whl", hash = "sha256:a1eaa744f518bbd60e1f7ccddfb8002b3d06bd865b94a5d7eac25028efe0e0ff"},
    {file = "numba-0.58.1-cp311-cp311-manylinux2014_aarch64.manylinux_2_17_aarch64.whl", hash = "sha256:bf68df9c307fb0aa81cacd33faccd6e419496fdc621e83f1efce35cdc5e79cac"},
    {file = "numba-0.58.1-cp311-cp311-manylinux2014_x86_64.manylinux_2_17_x86_64.whl", hash = "sha256:55a01e1881120e86d54efdff1be08381886fe9f04fc3006af309c602a72bc44d"},
    {file = "numba-0.58.1-cp311-cp311-win_amd64.whl", hash = "sha256:811305d5dc40ae43c3ace5b192c670c358a89a4d2ae4f86d1665003798ea7a1a"},
    {file = "numba-0.58.1-cp38-cp38-macosx_10_9_x86_64.whl", hash = "sha256:ea5bfcf7d641d351c6a80e8e1826eb4a145d619870016eeaf20bbd71ef5caa22"},
    {file = "numba-0.58.1-cp38-cp38-macosx_11_0_arm64.whl", hash = "sha256:e63d6aacaae1ba4ef3695f1c2122b30fa3d8ba039c8f517784668075856d79e2"},
    {file = "numba-0.58.1-cp38-cp38-manylinux2014_aarch64.manylinux_2_17_aarch64.whl", hash = "sha256:6fe7a9d8e3bd996fbe5eac0683227ccef26cba98dae6e5cee2c1894d4b9f16c1"},
    {file = "numba-0.58.1-cp38-cp38-manylinux2014_x86_64.manylinux_2_17_x86_64.whl", hash = "sha256:898af055b03f09d33a587e9425500e5be84fc90cd2f80b3fb71c6a4a17a7e354"},
    {file = "numba-0.58.1-cp38-cp38-win_amd64.whl", hash = "sha256:d3e2fe81fe9a59fcd99cc572002101119059d64d31eb6324995ee8b0f144a306"},
    {file = "numba-0.58.1-cp39-cp39-macosx_10_9_x86_64.whl", hash = "sha256:5c765aef472a9406a97ea9782116335ad4f9ef5c9f93fc05fd44aab0db486954"},
    {file = "numba-0.58.1-cp39-cp39-macosx_11_0_arm64.whl", hash = "sha256:9e9356e943617f5e35a74bf56ff6e7cc83e6b1865d5e13cee535d79bf2cae954"},
    {file = "numba-0.58.1-cp39-cp39-manylinux2014_aarch64.manylinux_2_17_aarch64.whl", hash = "sha256:240e7a1ae80eb6b14061dc91263b99dc8d6af9ea45d310751b780888097c1aaa"},
    {file = "numba-0.58.1-cp39-cp39-manylinux2014_x86_64.manylinux_2_17_x86_64.whl", hash = "sha256:45698b995914003f890ad839cfc909eeb9c74921849c712a05405d1a79c50f68"},
    {file = "numba-0.58.1-cp39-cp39-win_amd64.whl", hash = "sha256:bd3dda77955be03ff366eebbfdb39919ce7c2620d86c906203bed92124989032"},
    {file = "numba-0.58.1.tar.gz", hash = "sha256:487ded0633efccd9ca3a46364b40006dbdaca0f95e99b8b83e778d1195ebcbaa"},
]

[package.dependencies]
importlib-metadata = {version = "*", markers = "python_version < \"3.9\""}
llvmlite = "==0.41.*"
numpy = ">=1.22,<1.27"

[[package]]
name = "numcodecs"
version = "0.12.1"
description = "A Python package providing buffer compression and transformation codecs for use in data storage and communication applications."
optional = true
python-versions = ">=3.8"
files = [
    {file = "numcodecs-0.12.1-cp310-cp310-macosx_10_9_x86_64.whl", hash = "sha256:d37f628fe92b3699e65831d5733feca74d2e33b50ef29118ffd41c13c677210e"},
    {file = "numcodecs-0.12.1-cp310-cp310-macosx_11_0_arm64.whl", hash = "sha256:941b7446b68cf79f089bcfe92edaa3b154533dcbcd82474f994b28f2eedb1c60"},
    {file = "numcodecs-0.12.1-cp310-cp310-manylinux_2_17_x86_64.manylinux2014_x86_64.whl", hash = "sha256:0e79bf9d1d37199ac00a60ff3adb64757523291d19d03116832e600cac391c51"},
    {file = "numcodecs-0.12.1-cp310-cp310-win_amd64.whl", hash = "sha256:82d7107f80f9307235cb7e74719292d101c7ea1e393fe628817f0d635b7384f5"},
    {file = "numcodecs-0.12.1-cp311-cp311-macosx_10_9_x86_64.whl", hash = "sha256:eeaf42768910f1c6eebf6c1bb00160728e62c9343df9e2e315dc9fe12e3f6071"},
    {file = "numcodecs-0.12.1-cp311-cp311-macosx_11_0_arm64.whl", hash = "sha256:135b2d47563f7b9dc5ee6ce3d1b81b0f1397f69309e909f1a35bb0f7c553d45e"},
    {file = "numcodecs-0.12.1-cp311-cp311-manylinux_2_17_x86_64.manylinux2014_x86_64.whl", hash = "sha256:a191a8e347ecd016e5c357f2bf41fbcb026f6ffe78fff50c77ab12e96701d155"},
    {file = "numcodecs-0.12.1-cp311-cp311-win_amd64.whl", hash = "sha256:21d8267bd4313f4d16f5b6287731d4c8ebdab236038f29ad1b0e93c9b2ca64ee"},
    {file = "numcodecs-0.12.1-cp312-cp312-macosx_10_9_x86_64.whl", hash = "sha256:2f84df6b8693206365a5b37c005bfa9d1be486122bde683a7b6446af4b75d862"},
    {file = "numcodecs-0.12.1-cp312-cp312-macosx_11_0_arm64.whl", hash = "sha256:760627780a8b6afdb7f942f2a0ddaf4e31d3d7eea1d8498cf0fd3204a33c4618"},
    {file = "numcodecs-0.12.1-cp312-cp312-manylinux_2_17_x86_64.manylinux2014_x86_64.whl", hash = "sha256:c258bd1d3dfa75a9b708540d23b2da43d63607f9df76dfa0309a7597d1de3b73"},
    {file = "numcodecs-0.12.1-cp312-cp312-win_amd64.whl", hash = "sha256:e04649ea504aff858dbe294631f098fbfd671baf58bfc04fc48d746554c05d67"},
    {file = "numcodecs-0.12.1-cp38-cp38-macosx_10_9_x86_64.whl", hash = "sha256:caf1a1e6678aab9c1e29d2109b299f7a467bd4d4c34235b1f0e082167846b88f"},
    {file = "numcodecs-0.12.1-cp38-cp38-macosx_11_0_arm64.whl", hash = "sha256:c17687b1fd1fef68af616bc83f896035d24e40e04e91e7e6dae56379eb59fe33"},
    {file = "numcodecs-0.12.1-cp38-cp38-manylinux_2_17_x86_64.manylinux2014_x86_64.whl", hash = "sha256:29dfb195f835a55c4d490fb097aac8c1bcb96c54cf1b037d9218492c95e9d8c5"},
    {file = "numcodecs-0.12.1-cp38-cp38-win_amd64.whl", hash = "sha256:2f1ba2f4af3fd3ba65b1bcffb717fe65efe101a50a91c368f79f3101dbb1e243"},
    {file = "numcodecs-0.12.1-cp39-cp39-macosx_10_9_x86_64.whl", hash = "sha256:2fbb12a6a1abe95926f25c65e283762d63a9bf9e43c0de2c6a1a798347dfcb40"},
    {file = "numcodecs-0.12.1-cp39-cp39-macosx_11_0_arm64.whl", hash = "sha256:f2207871868b2464dc11c513965fd99b958a9d7cde2629be7b2dc84fdaab013b"},
    {file = "numcodecs-0.12.1-cp39-cp39-manylinux_2_17_x86_64.manylinux2014_x86_64.whl", hash = "sha256:abff3554a6892a89aacf7b642a044e4535499edf07aeae2f2e6e8fc08c9ba07f"},
    {file = "numcodecs-0.12.1-cp39-cp39-win_amd64.whl", hash = "sha256:ef964d4860d3e6b38df0633caf3e51dc850a6293fd8e93240473642681d95136"},
    {file = "numcodecs-0.12.1.tar.gz", hash = "sha256:05d91a433733e7eef268d7e80ec226a0232da244289614a8f3826901aec1098e"},
]

[package.dependencies]
numpy = ">=1.7"

[package.extras]
docs = ["mock", "numpydoc", "sphinx (<7.0.0)", "sphinx-issues"]
msgpack = ["msgpack"]
test = ["coverage", "flake8", "pytest", "pytest-cov"]
test-extras = ["importlib-metadata"]
zfpy = ["zfpy (>=1.0.0)"]

[[package]]
name = "numpy"
version = "1.24.4"
description = "Fundamental package for array computing in Python"
optional = false
python-versions = ">=3.8"
files = [
    {file = "numpy-1.24.4-cp310-cp310-macosx_10_9_x86_64.whl", hash = "sha256:c0bfb52d2169d58c1cdb8cc1f16989101639b34c7d3ce60ed70b19c63eba0b64"},
    {file = "numpy-1.24.4-cp310-cp310-macosx_11_0_arm64.whl", hash = "sha256:ed094d4f0c177b1b8e7aa9cba7d6ceed51c0e569a5318ac0ca9a090680a6a1b1"},
    {file = "numpy-1.24.4-cp310-cp310-manylinux_2_17_aarch64.manylinux2014_aarch64.whl", hash = "sha256:79fc682a374c4a8ed08b331bef9c5f582585d1048fa6d80bc6c35bc384eee9b4"},
    {file = "numpy-1.24.4-cp310-cp310-manylinux_2_17_x86_64.manylinux2014_x86_64.whl", hash = "sha256:7ffe43c74893dbf38c2b0a1f5428760a1a9c98285553c89e12d70a96a7f3a4d6"},
    {file = "numpy-1.24.4-cp310-cp310-win32.whl", hash = "sha256:4c21decb6ea94057331e111a5bed9a79d335658c27ce2adb580fb4d54f2ad9bc"},
    {file = "numpy-1.24.4-cp310-cp310-win_amd64.whl", hash = "sha256:b4bea75e47d9586d31e892a7401f76e909712a0fd510f58f5337bea9572c571e"},
    {file = "numpy-1.24.4-cp311-cp311-macosx_10_9_x86_64.whl", hash = "sha256:f136bab9c2cfd8da131132c2cf6cc27331dd6fae65f95f69dcd4ae3c3639c810"},
    {file = "numpy-1.24.4-cp311-cp311-macosx_11_0_arm64.whl", hash = "sha256:e2926dac25b313635e4d6cf4dc4e51c8c0ebfed60b801c799ffc4c32bf3d1254"},
    {file = "numpy-1.24.4-cp311-cp311-manylinux_2_17_aarch64.manylinux2014_aarch64.whl", hash = "sha256:222e40d0e2548690405b0b3c7b21d1169117391c2e82c378467ef9ab4c8f0da7"},
    {file = "numpy-1.24.4-cp311-cp311-manylinux_2_17_x86_64.manylinux2014_x86_64.whl", hash = "sha256:7215847ce88a85ce39baf9e89070cb860c98fdddacbaa6c0da3ffb31b3350bd5"},
    {file = "numpy-1.24.4-cp311-cp311-win32.whl", hash = "sha256:4979217d7de511a8d57f4b4b5b2b965f707768440c17cb70fbf254c4b225238d"},
    {file = "numpy-1.24.4-cp311-cp311-win_amd64.whl", hash = "sha256:b7b1fc9864d7d39e28f41d089bfd6353cb5f27ecd9905348c24187a768c79694"},
    {file = "numpy-1.24.4-cp38-cp38-macosx_10_9_x86_64.whl", hash = "sha256:1452241c290f3e2a312c137a9999cdbf63f78864d63c79039bda65ee86943f61"},
    {file = "numpy-1.24.4-cp38-cp38-macosx_11_0_arm64.whl", hash = "sha256:04640dab83f7c6c85abf9cd729c5b65f1ebd0ccf9de90b270cd61935eef0197f"},
    {file = "numpy-1.24.4-cp38-cp38-manylinux_2_17_aarch64.manylinux2014_aarch64.whl", hash = "sha256:a5425b114831d1e77e4b5d812b69d11d962e104095a5b9c3b641a218abcc050e"},
    {file = "numpy-1.24.4-cp38-cp38-manylinux_2_17_x86_64.manylinux2014_x86_64.whl", hash = "sha256:dd80e219fd4c71fc3699fc1dadac5dcf4fd882bfc6f7ec53d30fa197b8ee22dc"},
    {file = "numpy-1.24.4-cp38-cp38-win32.whl", hash = "sha256:4602244f345453db537be5314d3983dbf5834a9701b7723ec28923e2889e0bb2"},
    {file = "numpy-1.24.4-cp38-cp38-win_amd64.whl", hash = "sha256:692f2e0f55794943c5bfff12b3f56f99af76f902fc47487bdfe97856de51a706"},
    {file = "numpy-1.24.4-cp39-cp39-macosx_10_9_x86_64.whl", hash = "sha256:2541312fbf09977f3b3ad449c4e5f4bb55d0dbf79226d7724211acc905049400"},
    {file = "numpy-1.24.4-cp39-cp39-macosx_11_0_arm64.whl", hash = "sha256:9667575fb6d13c95f1b36aca12c5ee3356bf001b714fc354eb5465ce1609e62f"},
    {file = "numpy-1.24.4-cp39-cp39-manylinux_2_17_aarch64.manylinux2014_aarch64.whl", hash = "sha256:f3a86ed21e4f87050382c7bc96571755193c4c1392490744ac73d660e8f564a9"},
    {file = "numpy-1.24.4-cp39-cp39-manylinux_2_17_x86_64.manylinux2014_x86_64.whl", hash = "sha256:d11efb4dbecbdf22508d55e48d9c8384db795e1b7b51ea735289ff96613ff74d"},
    {file = "numpy-1.24.4-cp39-cp39-win32.whl", hash = "sha256:6620c0acd41dbcb368610bb2f4d83145674040025e5536954782467100aa8835"},
    {file = "numpy-1.24.4-cp39-cp39-win_amd64.whl", hash = "sha256:befe2bf740fd8373cf56149a5c23a0f601e82869598d41f8e188a0e9869926f8"},
    {file = "numpy-1.24.4-pp38-pypy38_pp73-macosx_10_9_x86_64.whl", hash = "sha256:31f13e25b4e304632a4619d0e0777662c2ffea99fcae2029556b17d8ff958aef"},
    {file = "numpy-1.24.4-pp38-pypy38_pp73-manylinux_2_17_x86_64.manylinux2014_x86_64.whl", hash = "sha256:95f7ac6540e95bc440ad77f56e520da5bf877f87dca58bd095288dce8940532a"},
    {file = "numpy-1.24.4-pp38-pypy38_pp73-win_amd64.whl", hash = "sha256:e98f220aa76ca2a977fe435f5b04d7b3470c0a2e6312907b37ba6068f26787f2"},
    {file = "numpy-1.24.4.tar.gz", hash = "sha256:80f5e3a4e498641401868df4208b74581206afbee7cf7b8329daae82676d9463"},
]

[[package]]
name = "numpydoc"
version = "1.5.0"
description = "Sphinx extension to support docstrings in Numpy format"
optional = false
python-versions = ">=3.7"
files = [
    {file = "numpydoc-1.5.0-py3-none-any.whl", hash = "sha256:c997759fb6fc32662801cece76491eedbc0ec619b514932ffd2b270ae89c07f9"},
    {file = "numpydoc-1.5.0.tar.gz", hash = "sha256:b0db7b75a32367a0e25c23b397842c65e344a1206524d16c8069f0a1c91b5f4c"},
]

[package.dependencies]
Jinja2 = ">=2.10"
sphinx = ">=4.2"

[package.extras]
testing = ["matplotlib", "pytest", "pytest-cov"]

[[package]]
name = "omnipath"
version = "1.0.8"
description = "Python client for the OmniPath web service"
optional = true
python-versions = ">=3.7"
files = [
    {file = "omnipath-1.0.8-py3-none-any.whl", hash = "sha256:34dba15830c225421d9464e062e7dd0b4d46b569e7394786ce181f9e294a4442"},
    {file = "omnipath-1.0.8.tar.gz", hash = "sha256:3821b9ba11957412ff9e4932eb6d0c17242939661468064ad1ce28ee3e27394f"},
]

[package.dependencies]
attrs = ">=20.2.0"
docrep = ">=0.3.1"
inflect = ">=4.1.0"
packaging = "*"
pandas = ">=1.2.0"
requests = ">=2.24.0"
tqdm = ">=4.51.0"
typing-extensions = ">=3.7.4.3"
urllib3 = ">=1.26.0"
wrapt = ">=1.12.0"

[package.extras]
dev = ["bump2version", "pre-commit (>=2.7.1)"]
docs = ["sphinx (>=4)", "sphinx-autodoc-annotation", "sphinx-autodoc-typehints (>=1.10.3)", "sphinx-copybutton", "sphinx-last-updated-by-git", "sphinx-paramlinks", "sphinx-rtd-theme", "sphinx-toolbox"]
graph = ["networkx (>=2.3.0)"]
tests = ["tox (>=3.20.1)"]

[[package]]
name = "openpyxl"
version = "3.1.2"
description = "A Python library to read/write Excel 2010 xlsx/xlsm files"
optional = true
python-versions = ">=3.6"
files = [
    {file = "openpyxl-3.1.2-py2.py3-none-any.whl", hash = "sha256:f91456ead12ab3c6c2e9491cf33ba6d08357d802192379bb482f1033ade496f5"},
    {file = "openpyxl-3.1.2.tar.gz", hash = "sha256:a6f5977418eff3b2d5500d54d9db50c8277a368436f4e4f8ddb1be3422870184"},
]

[package.dependencies]
et-xmlfile = "*"

[[package]]
name = "osqp"
version = "0.6.5"
description = "OSQP: The Operator Splitting QP Solver"
optional = true
python-versions = "*"
files = [
    {file = "osqp-0.6.5-cp310-cp310-macosx_10_9_x86_64.whl", hash = "sha256:e8024dba07281111af39e71bff6449fb22a37bf3358aa0c7fd1daa6bca692c99"},
    {file = "osqp-0.6.5-cp310-cp310-manylinux_2_17_aarch64.manylinux2014_aarch64.whl", hash = "sha256:a68e247f2bbb53e87f1c1ca80ff3fc86b781f771d6da2a2ecd2f6e7492c802f3"},
    {file = "osqp-0.6.5-cp310-cp310-manylinux_2_5_x86_64.manylinux1_x86_64.manylinux_2_17_x86_64.manylinux2014_x86_64.whl", hash = "sha256:e81e299637eb2342e30eb2df0ec45dc243683af0a71676c9b45b9337bb05da97"},
    {file = "osqp-0.6.5-cp310-cp310-win_amd64.whl", hash = "sha256:42425632927d983cbe935067783b944ebd4959e9eb6611da8401007b66a0c841"},
    {file = "osqp-0.6.5-cp311-cp311-macosx_10_9_x86_64.whl", hash = "sha256:a7b180db09be1c3e3cb4109396b894f481ca9c6e160a530acd71f1769610f96c"},
    {file = "osqp-0.6.5-cp311-cp311-manylinux_2_17_aarch64.manylinux2014_aarch64.whl", hash = "sha256:648f4beff10c16620f3b95e86dee702052d587b847ddbd5d8f71ad39ac36db3a"},
    {file = "osqp-0.6.5-cp311-cp311-manylinux_2_5_x86_64.manylinux1_x86_64.manylinux_2_17_x86_64.manylinux2014_x86_64.whl", hash = "sha256:7649d56d775662e0a5d1665ed220d585f904d14a49cc6931bf27725bb9c4b2e0"},
    {file = "osqp-0.6.5-cp311-cp311-win_amd64.whl", hash = "sha256:b033b7aec973a655cfec4558e0c4fc92ee9f914bcb0a669e0156398d8ddbef8f"},
    {file = "osqp-0.6.5-cp312-cp312-macosx_10_9_x86_64.whl", hash = "sha256:5c344619465e625aac6d13812d442dd31d4a9ab243e39abb5938c3f6116409b0"},
    {file = "osqp-0.6.5-cp312-cp312-manylinux_2_17_aarch64.manylinux2014_aarch64.whl", hash = "sha256:000ad48aa071ecc4c75ebc39d1291752fe3a9937a30d00fff5dc61663ec67eeb"},
    {file = "osqp-0.6.5-cp312-cp312-manylinux_2_5_x86_64.manylinux1_x86_64.manylinux_2_17_x86_64.manylinux2014_x86_64.whl", hash = "sha256:a36a40df69db5195fba613341663db2c7dcf977eb75b9578a8fd7682bbe02324"},
    {file = "osqp-0.6.5-cp312-cp312-win_amd64.whl", hash = "sha256:3d8212db7c55af1961ccce4a32fd382bfe34e2198664ea3f81cc47eef8d0f288"},
    {file = "osqp-0.6.5-cp36-cp36m-macosx_10_9_x86_64.whl", hash = "sha256:ca7d80c0767b1350cd74e4f1446ec51661152690d38b1382ceccdfccd757afce"},
    {file = "osqp-0.6.5-cp36-cp36m-manylinux_2_17_aarch64.manylinux2014_aarch64.whl", hash = "sha256:7b15e2b96d4d9b2eff37a05405372c69cf17ada3d1e42c5e28cbdbd053189ab5"},
    {file = "osqp-0.6.5-cp36-cp36m-manylinux_2_5_x86_64.manylinux1_x86_64.manylinux_2_17_x86_64.manylinux2014_x86_64.whl", hash = "sha256:7a41600e34ece7156606fd3620987fdf224b0a35c857540cb5bf45072f5c022b"},
    {file = "osqp-0.6.5-cp36-cp36m-win_amd64.whl", hash = "sha256:8c38574b35a3ddfb794aafee9bc5a74635160b9fc52bbc89ae6164fe207556de"},
    {file = "osqp-0.6.5-cp37-cp37m-macosx_10_9_x86_64.whl", hash = "sha256:d06f614e3be1b1f3cd68569b2dc3628c2fdef1e7c4b992672fe05efb1add9801"},
    {file = "osqp-0.6.5-cp37-cp37m-manylinux_2_17_aarch64.manylinux2014_aarch64.whl", hash = "sha256:25a6b995e0a022bd1c33d20d8846d9a068df89cec288b905b5cdfdb98a2ffae8"},
    {file = "osqp-0.6.5-cp37-cp37m-manylinux_2_5_x86_64.manylinux1_x86_64.manylinux_2_17_x86_64.manylinux2014_x86_64.whl", hash = "sha256:09de9b53e7513ee4ade3024ce9f36ef993d916118d0927cce740d086882ea92c"},
    {file = "osqp-0.6.5-cp37-cp37m-win_amd64.whl", hash = "sha256:1f80f85d515ef29b90fb34f137857e75d4fcf21a715d644f54d2cf9494567fab"},
    {file = "osqp-0.6.5-cp38-cp38-macosx_10_9_x86_64.whl", hash = "sha256:de9b9e96001e8f0b2e474106ac75e220fd9279e1635b107b836a6035795e8d07"},
    {file = "osqp-0.6.5-cp38-cp38-manylinux_2_17_aarch64.manylinux2014_aarch64.whl", hash = "sha256:9fe545d7a87a46cfc57dfb9f0aa2788d2f29e0c71dc1ac57e92f9c9d93064753"},
    {file = "osqp-0.6.5-cp38-cp38-manylinux_2_5_x86_64.manylinux1_x86_64.manylinux_2_17_x86_64.manylinux2014_x86_64.whl", hash = "sha256:49ab020b5fd7abb5da99e01e47bf81f817ba1df6895e3d3ba4893722cc24d9b6"},
    {file = "osqp-0.6.5-cp38-cp38-win_amd64.whl", hash = "sha256:5d1b5ed6fc4faea94117a0abe140fefe980449b29d3907bd2e6ec1c18eca3d43"},
    {file = "osqp-0.6.5-cp39-cp39-macosx_10_9_x86_64.whl", hash = "sha256:dca127b7a333ce53fb430fc441b2e0aee2df619693d967277a8f8fd095e95007"},
    {file = "osqp-0.6.5-cp39-cp39-manylinux_2_17_aarch64.manylinux2014_aarch64.whl", hash = "sha256:9ec902844defedf7c5a5ed482b93286d1735a65b71bb27c93e18c929f313c93d"},
    {file = "osqp-0.6.5-cp39-cp39-manylinux_2_5_x86_64.manylinux1_x86_64.manylinux_2_17_x86_64.manylinux2014_x86_64.whl", hash = "sha256:f25a9e1e8f1db38094dc7ee544e603e31fe7bf1b2a3fc75c78c1d39a727e2540"},
    {file = "osqp-0.6.5-cp39-cp39-win_amd64.whl", hash = "sha256:6dce90d8c4ad551489a452573ea819e089e1e1c3b23bbd8f155bb6059ce8ef36"},
    {file = "osqp-0.6.5.tar.gz", hash = "sha256:b2810aee7be2373add8b6c0be5ad99b810288774abca421751cb032d6a5aedef"},
]

[package.dependencies]
numpy = ">=1.7"
qdldl = "*"
scipy = ">=0.13.2,<1.12.0"

[[package]]
name = "packaging"
version = "23.2"
description = "Core utilities for Python packages"
optional = false
python-versions = ">=3.7"
files = [
    {file = "packaging-23.2-py3-none-any.whl", hash = "sha256:8c491190033a9af7e1d931d0b5dacc2ef47509b34dd0de67ed209b5203fc88c7"},
    {file = "packaging-23.2.tar.gz", hash = "sha256:048fb0e9405036518eaaf48a55953c750c11e1a1b68e0dd1a9d62ed0c092cfc5"},
]

[[package]]
name = "pandas"
version = "2.0.3"
description = "Powerful data structures for data analysis, time series, and statistics"
optional = false
python-versions = ">=3.8"
files = [
    {file = "pandas-2.0.3-cp310-cp310-macosx_10_9_x86_64.whl", hash = "sha256:e4c7c9f27a4185304c7caf96dc7d91bc60bc162221152de697c98eb0b2648dd8"},
    {file = "pandas-2.0.3-cp310-cp310-macosx_11_0_arm64.whl", hash = "sha256:f167beed68918d62bffb6ec64f2e1d8a7d297a038f86d4aed056b9493fca407f"},
    {file = "pandas-2.0.3-cp310-cp310-manylinux_2_17_aarch64.manylinux2014_aarch64.whl", hash = "sha256:ce0c6f76a0f1ba361551f3e6dceaff06bde7514a374aa43e33b588ec10420183"},
    {file = "pandas-2.0.3-cp310-cp310-manylinux_2_17_x86_64.manylinux2014_x86_64.whl", hash = "sha256:ba619e410a21d8c387a1ea6e8a0e49bb42216474436245718d7f2e88a2f8d7c0"},
    {file = "pandas-2.0.3-cp310-cp310-win32.whl", hash = "sha256:3ef285093b4fe5058eefd756100a367f27029913760773c8bf1d2d8bebe5d210"},
    {file = "pandas-2.0.3-cp310-cp310-win_amd64.whl", hash = "sha256:9ee1a69328d5c36c98d8e74db06f4ad518a1840e8ccb94a4ba86920986bb617e"},
    {file = "pandas-2.0.3-cp311-cp311-macosx_10_9_x86_64.whl", hash = "sha256:b084b91d8d66ab19f5bb3256cbd5ea661848338301940e17f4492b2ce0801fe8"},
    {file = "pandas-2.0.3-cp311-cp311-macosx_11_0_arm64.whl", hash = "sha256:37673e3bdf1551b95bf5d4ce372b37770f9529743d2498032439371fc7b7eb26"},
    {file = "pandas-2.0.3-cp311-cp311-manylinux_2_17_aarch64.manylinux2014_aarch64.whl", hash = "sha256:b9cb1e14fdb546396b7e1b923ffaeeac24e4cedd14266c3497216dd4448e4f2d"},
    {file = "pandas-2.0.3-cp311-cp311-manylinux_2_17_x86_64.manylinux2014_x86_64.whl", hash = "sha256:d9cd88488cceb7635aebb84809d087468eb33551097d600c6dad13602029c2df"},
    {file = "pandas-2.0.3-cp311-cp311-win32.whl", hash = "sha256:694888a81198786f0e164ee3a581df7d505024fbb1f15202fc7db88a71d84ebd"},
    {file = "pandas-2.0.3-cp311-cp311-win_amd64.whl", hash = "sha256:6a21ab5c89dcbd57f78d0ae16630b090eec626360085a4148693def5452d8a6b"},
    {file = "pandas-2.0.3-cp38-cp38-macosx_10_9_x86_64.whl", hash = "sha256:9e4da0d45e7f34c069fe4d522359df7d23badf83abc1d1cef398895822d11061"},
    {file = "pandas-2.0.3-cp38-cp38-macosx_11_0_arm64.whl", hash = "sha256:32fca2ee1b0d93dd71d979726b12b61faa06aeb93cf77468776287f41ff8fdc5"},
    {file = "pandas-2.0.3-cp38-cp38-manylinux_2_17_aarch64.manylinux2014_aarch64.whl", hash = "sha256:258d3624b3ae734490e4d63c430256e716f488c4fcb7c8e9bde2d3aa46c29089"},
    {file = "pandas-2.0.3-cp38-cp38-manylinux_2_17_x86_64.manylinux2014_x86_64.whl", hash = "sha256:9eae3dc34fa1aa7772dd3fc60270d13ced7346fcbcfee017d3132ec625e23bb0"},
    {file = "pandas-2.0.3-cp38-cp38-win32.whl", hash = "sha256:f3421a7afb1a43f7e38e82e844e2bca9a6d793d66c1a7f9f0ff39a795bbc5e02"},
    {file = "pandas-2.0.3-cp38-cp38-win_amd64.whl", hash = "sha256:69d7f3884c95da3a31ef82b7618af5710dba95bb885ffab339aad925c3e8ce78"},
    {file = "pandas-2.0.3-cp39-cp39-macosx_10_9_x86_64.whl", hash = "sha256:5247fb1ba347c1261cbbf0fcfba4a3121fbb4029d95d9ef4dc45406620b25c8b"},
    {file = "pandas-2.0.3-cp39-cp39-macosx_11_0_arm64.whl", hash = "sha256:81af086f4543c9d8bb128328b5d32e9986e0c84d3ee673a2ac6fb57fd14f755e"},
    {file = "pandas-2.0.3-cp39-cp39-manylinux_2_17_aarch64.manylinux2014_aarch64.whl", hash = "sha256:1994c789bf12a7c5098277fb43836ce090f1073858c10f9220998ac74f37c69b"},
    {file = "pandas-2.0.3-cp39-cp39-manylinux_2_17_x86_64.manylinux2014_x86_64.whl", hash = "sha256:5ec591c48e29226bcbb316e0c1e9423622bc7a4eaf1ef7c3c9fa1a3981f89641"},
    {file = "pandas-2.0.3-cp39-cp39-win32.whl", hash = "sha256:04dbdbaf2e4d46ca8da896e1805bc04eb85caa9a82e259e8eed00254d5e0c682"},
    {file = "pandas-2.0.3-cp39-cp39-win_amd64.whl", hash = "sha256:1168574b036cd8b93abc746171c9b4f1b83467438a5e45909fed645cf8692dbc"},
    {file = "pandas-2.0.3.tar.gz", hash = "sha256:c02f372a88e0d17f36d3093a644c73cfc1788e876a7c4bcb4020a77512e2043c"},
]

[package.dependencies]
numpy = [
    {version = ">=1.20.3", markers = "python_version < \"3.10\""},
    {version = ">=1.21.0", markers = "python_version >= \"3.10\" and python_version < \"3.11\""},
    {version = ">=1.23.2", markers = "python_version >= \"3.11\""},
]
python-dateutil = ">=2.8.2"
pytz = ">=2020.1"
tzdata = ">=2022.1"

[package.extras]
all = ["PyQt5 (>=5.15.1)", "SQLAlchemy (>=1.4.16)", "beautifulsoup4 (>=4.9.3)", "bottleneck (>=1.3.2)", "brotlipy (>=0.7.0)", "fastparquet (>=0.6.3)", "fsspec (>=2021.07.0)", "gcsfs (>=2021.07.0)", "html5lib (>=1.1)", "hypothesis (>=6.34.2)", "jinja2 (>=3.0.0)", "lxml (>=4.6.3)", "matplotlib (>=3.6.1)", "numba (>=0.53.1)", "numexpr (>=2.7.3)", "odfpy (>=1.4.1)", "openpyxl (>=3.0.7)", "pandas-gbq (>=0.15.0)", "psycopg2 (>=2.8.6)", "pyarrow (>=7.0.0)", "pymysql (>=1.0.2)", "pyreadstat (>=1.1.2)", "pytest (>=7.3.2)", "pytest-asyncio (>=0.17.0)", "pytest-xdist (>=2.2.0)", "python-snappy (>=0.6.0)", "pyxlsb (>=1.0.8)", "qtpy (>=2.2.0)", "s3fs (>=2021.08.0)", "scipy (>=1.7.1)", "tables (>=3.6.1)", "tabulate (>=0.8.9)", "xarray (>=0.21.0)", "xlrd (>=2.0.1)", "xlsxwriter (>=1.4.3)", "zstandard (>=0.15.2)"]
aws = ["s3fs (>=2021.08.0)"]
clipboard = ["PyQt5 (>=5.15.1)", "qtpy (>=2.2.0)"]
compression = ["brotlipy (>=0.7.0)", "python-snappy (>=0.6.0)", "zstandard (>=0.15.2)"]
computation = ["scipy (>=1.7.1)", "xarray (>=0.21.0)"]
excel = ["odfpy (>=1.4.1)", "openpyxl (>=3.0.7)", "pyxlsb (>=1.0.8)", "xlrd (>=2.0.1)", "xlsxwriter (>=1.4.3)"]
feather = ["pyarrow (>=7.0.0)"]
fss = ["fsspec (>=2021.07.0)"]
gcp = ["gcsfs (>=2021.07.0)", "pandas-gbq (>=0.15.0)"]
hdf5 = ["tables (>=3.6.1)"]
html = ["beautifulsoup4 (>=4.9.3)", "html5lib (>=1.1)", "lxml (>=4.6.3)"]
mysql = ["SQLAlchemy (>=1.4.16)", "pymysql (>=1.0.2)"]
output-formatting = ["jinja2 (>=3.0.0)", "tabulate (>=0.8.9)"]
parquet = ["pyarrow (>=7.0.0)"]
performance = ["bottleneck (>=1.3.2)", "numba (>=0.53.1)", "numexpr (>=2.7.1)"]
plot = ["matplotlib (>=3.6.1)"]
postgresql = ["SQLAlchemy (>=1.4.16)", "psycopg2 (>=2.8.6)"]
spss = ["pyreadstat (>=1.1.2)"]
sql-other = ["SQLAlchemy (>=1.4.16)"]
test = ["hypothesis (>=6.34.2)", "pytest (>=7.3.2)", "pytest-asyncio (>=0.17.0)", "pytest-xdist (>=2.2.0)"]
xml = ["lxml (>=4.6.3)"]

[[package]]
name = "pandoc"
version = "1.1.0"
description = "Pandoc Documents for Python"
optional = false
python-versions = "*"
files = [
    {file = "pandoc-1.1.0-py3-none-any.whl", hash = "sha256:9859c4ca9d23bed8d8a71dd5e27f668fe7e68d6e1ea18e3ce1b9b890d53e6e95"},
    {file = "pandoc-1.1.0.tar.gz", hash = "sha256:374f1791151b084e7aac17feeadf43b0c08f0ed39c666a907040f4ee18016b73"},
]

[package.dependencies]
plumbum = "*"
ply = "*"

[[package]]
name = "pandocfilters"
version = "1.5.1"
description = "Utilities for writing pandoc filters in python"
optional = false
python-versions = ">=2.7, !=3.0.*, !=3.1.*, !=3.2.*, !=3.3.*"
files = [
    {file = "pandocfilters-1.5.1-py2.py3-none-any.whl", hash = "sha256:93be382804a9cdb0a7267585f157e5d1731bbe5545a85b268d6f5fe6232de2bc"},
    {file = "pandocfilters-1.5.1.tar.gz", hash = "sha256:002b4a555ee4ebc03f8b66307e287fa492e4a77b4ea14d3f934328297bb4939e"},
]

[[package]]
name = "parso"
version = "0.8.3"
description = "A Python Parser"
optional = false
python-versions = ">=3.6"
files = [
    {file = "parso-0.8.3-py2.py3-none-any.whl", hash = "sha256:c001d4636cd3aecdaf33cbb40aebb59b094be2a74c556778ef5576c175e19e75"},
    {file = "parso-0.8.3.tar.gz", hash = "sha256:8c07be290bb59f03588915921e29e8a50002acaf2cdc5fa0e0114f91709fafa0"},
]

[package.extras]
qa = ["flake8 (==3.8.3)", "mypy (==0.782)"]
testing = ["docopt", "pytest (<6.0.0)"]

[[package]]
name = "partd"
version = "1.4.1"
description = "Appendable key-value storage"
optional = true
python-versions = ">=3.7"
files = [
    {file = "partd-1.4.1-py3-none-any.whl", hash = "sha256:27e766663d36c161e2827aa3e28541c992f0b9527d3cca047e13fb3acdb989e6"},
    {file = "partd-1.4.1.tar.gz", hash = "sha256:56c25dd49e6fea5727e731203c466c6e092f308d8f0024e199d02f6aa2167f67"},
]

[package.dependencies]
locket = "*"
toolz = "*"

[package.extras]
complete = ["blosc", "numpy (>=1.9.0)", "pandas (>=0.19.0)", "pyzmq"]

[[package]]
name = "patsy"
version = "0.5.6"
description = "A Python package for describing statistical models and for building design matrices."
optional = false
python-versions = "*"
files = [
    {file = "patsy-0.5.6-py2.py3-none-any.whl", hash = "sha256:19056886fd8fa71863fa32f0eb090267f21fb74be00f19f5c70b2e9d76c883c6"},
    {file = "patsy-0.5.6.tar.gz", hash = "sha256:95c6d47a7222535f84bff7f63d7303f2e297747a598db89cf5c67f0c0c7d2cdb"},
]

[package.dependencies]
numpy = ">=1.4"
six = "*"

[package.extras]
test = ["pytest", "pytest-cov", "scipy"]

[[package]]
name = "pexpect"
version = "4.9.0"
description = "Pexpect allows easy control of interactive console applications."
optional = false
python-versions = "*"
files = [
    {file = "pexpect-4.9.0-py2.py3-none-any.whl", hash = "sha256:7236d1e080e4936be2dc3e326cec0af72acf9212a7e1d060210e70a47e253523"},
    {file = "pexpect-4.9.0.tar.gz", hash = "sha256:ee7d41123f3c9911050ea2c2dac107568dc43b2d3b0c7557a33212c398ead30f"},
]

[package.dependencies]
ptyprocess = ">=0.5"

[[package]]
name = "pickleshare"
version = "0.7.5"
description = "Tiny 'shelve'-like database with concurrency support"
optional = false
python-versions = "*"
files = [
    {file = "pickleshare-0.7.5-py2.py3-none-any.whl", hash = "sha256:9649af414d74d4df115d5d718f82acb59c9d418196b7b4290ed47a12ce62df56"},
    {file = "pickleshare-0.7.5.tar.gz", hash = "sha256:87683d47965c1da65cdacaf31c8441d12b8044cdec9aca500cd78fc2c683afca"},
]

[[package]]
name = "pillow"
version = "10.2.0"
description = "Python Imaging Library (Fork)"
optional = false
python-versions = ">=3.8"
files = [
    {file = "pillow-10.2.0-cp310-cp310-macosx_10_10_x86_64.whl", hash = "sha256:7823bdd049099efa16e4246bdf15e5a13dbb18a51b68fa06d6c1d4d8b99a796e"},
    {file = "pillow-10.2.0-cp310-cp310-macosx_11_0_arm64.whl", hash = "sha256:83b2021f2ade7d1ed556bc50a399127d7fb245e725aa0113ebd05cfe88aaf588"},
    {file = "pillow-10.2.0-cp310-cp310-manylinux_2_17_aarch64.manylinux2014_aarch64.whl", hash = "sha256:6fad5ff2f13d69b7e74ce5b4ecd12cc0ec530fcee76356cac6742785ff71c452"},
    {file = "pillow-10.2.0-cp310-cp310-manylinux_2_17_x86_64.manylinux2014_x86_64.whl", hash = "sha256:da2b52b37dad6d9ec64e653637a096905b258d2fc2b984c41ae7d08b938a67e4"},
    {file = "pillow-10.2.0-cp310-cp310-manylinux_2_28_aarch64.whl", hash = "sha256:47c0995fc4e7f79b5cfcab1fc437ff2890b770440f7696a3ba065ee0fd496563"},
    {file = "pillow-10.2.0-cp310-cp310-manylinux_2_28_x86_64.whl", hash = "sha256:322bdf3c9b556e9ffb18f93462e5f749d3444ce081290352c6070d014c93feb2"},
    {file = "pillow-10.2.0-cp310-cp310-musllinux_1_1_aarch64.whl", hash = "sha256:51f1a1bffc50e2e9492e87d8e09a17c5eea8409cda8d3f277eb6edc82813c17c"},
    {file = "pillow-10.2.0-cp310-cp310-musllinux_1_1_x86_64.whl", hash = "sha256:69ffdd6120a4737710a9eee73e1d2e37db89b620f702754b8f6e62594471dee0"},
    {file = "pillow-10.2.0-cp310-cp310-win32.whl", hash = "sha256:c6dafac9e0f2b3c78df97e79af707cdc5ef8e88208d686a4847bab8266870023"},
    {file = "pillow-10.2.0-cp310-cp310-win_amd64.whl", hash = "sha256:aebb6044806f2e16ecc07b2a2637ee1ef67a11840a66752751714a0d924adf72"},
    {file = "pillow-10.2.0-cp310-cp310-win_arm64.whl", hash = "sha256:7049e301399273a0136ff39b84c3678e314f2158f50f517bc50285fb5ec847ad"},
    {file = "pillow-10.2.0-cp311-cp311-macosx_10_10_x86_64.whl", hash = "sha256:35bb52c37f256f662abdfa49d2dfa6ce5d93281d323a9af377a120e89a9eafb5"},
    {file = "pillow-10.2.0-cp311-cp311-macosx_11_0_arm64.whl", hash = "sha256:9c23f307202661071d94b5e384e1e1dc7dfb972a28a2310e4ee16103e66ddb67"},
    {file = "pillow-10.2.0-cp311-cp311-manylinux_2_17_aarch64.manylinux2014_aarch64.whl", hash = "sha256:773efe0603db30c281521a7c0214cad7836c03b8ccff897beae9b47c0b657d61"},
    {file = "pillow-10.2.0-cp311-cp311-manylinux_2_17_x86_64.manylinux2014_x86_64.whl", hash = "sha256:11fa2e5984b949b0dd6d7a94d967743d87c577ff0b83392f17cb3990d0d2fd6e"},
    {file = "pillow-10.2.0-cp311-cp311-manylinux_2_28_aarch64.whl", hash = "sha256:716d30ed977be8b37d3ef185fecb9e5a1d62d110dfbdcd1e2a122ab46fddb03f"},
    {file = "pillow-10.2.0-cp311-cp311-manylinux_2_28_x86_64.whl", hash = "sha256:a086c2af425c5f62a65e12fbf385f7c9fcb8f107d0849dba5839461a129cf311"},
    {file = "pillow-10.2.0-cp311-cp311-musllinux_1_1_aarch64.whl", hash = "sha256:c8de2789052ed501dd829e9cae8d3dcce7acb4777ea4a479c14521c942d395b1"},
    {file = "pillow-10.2.0-cp311-cp311-musllinux_1_1_x86_64.whl", hash = "sha256:609448742444d9290fd687940ac0b57fb35e6fd92bdb65386e08e99af60bf757"},
    {file = "pillow-10.2.0-cp311-cp311-win32.whl", hash = "sha256:823ef7a27cf86df6597fa0671066c1b596f69eba53efa3d1e1cb8b30f3533068"},
    {file = "pillow-10.2.0-cp311-cp311-win_amd64.whl", hash = "sha256:1da3b2703afd040cf65ec97efea81cfba59cdbed9c11d8efc5ab09df9509fc56"},
    {file = "pillow-10.2.0-cp311-cp311-win_arm64.whl", hash = "sha256:edca80cbfb2b68d7b56930b84a0e45ae1694aeba0541f798e908a49d66b837f1"},
    {file = "pillow-10.2.0-cp312-cp312-macosx_10_10_x86_64.whl", hash = "sha256:1b5e1b74d1bd1b78bc3477528919414874748dd363e6272efd5abf7654e68bef"},
    {file = "pillow-10.2.0-cp312-cp312-macosx_11_0_arm64.whl", hash = "sha256:0eae2073305f451d8ecacb5474997c08569fb4eb4ac231ffa4ad7d342fdc25ac"},
    {file = "pillow-10.2.0-cp312-cp312-manylinux_2_17_aarch64.manylinux2014_aarch64.whl", hash = "sha256:b7c2286c23cd350b80d2fc9d424fc797575fb16f854b831d16fd47ceec078f2c"},
    {file = "pillow-10.2.0-cp312-cp312-manylinux_2_17_x86_64.manylinux2014_x86_64.whl", hash = "sha256:1e23412b5c41e58cec602f1135c57dfcf15482013ce6e5f093a86db69646a5aa"},
    {file = "pillow-10.2.0-cp312-cp312-manylinux_2_28_aarch64.whl", hash = "sha256:52a50aa3fb3acb9cf7213573ef55d31d6eca37f5709c69e6858fe3bc04a5c2a2"},
    {file = "pillow-10.2.0-cp312-cp312-manylinux_2_28_x86_64.whl", hash = "sha256:127cee571038f252a552760076407f9cff79761c3d436a12af6000cd182a9d04"},
    {file = "pillow-10.2.0-cp312-cp312-musllinux_1_1_aarch64.whl", hash = "sha256:8d12251f02d69d8310b046e82572ed486685c38f02176bd08baf216746eb947f"},
    {file = "pillow-10.2.0-cp312-cp312-musllinux_1_1_x86_64.whl", hash = "sha256:54f1852cd531aa981bc0965b7d609f5f6cc8ce8c41b1139f6ed6b3c54ab82bfb"},
    {file = "pillow-10.2.0-cp312-cp312-win32.whl", hash = "sha256:257d8788df5ca62c980314053197f4d46eefedf4e6175bc9412f14412ec4ea2f"},
    {file = "pillow-10.2.0-cp312-cp312-win_amd64.whl", hash = "sha256:154e939c5f0053a383de4fd3d3da48d9427a7e985f58af8e94d0b3c9fcfcf4f9"},
    {file = "pillow-10.2.0-cp312-cp312-win_arm64.whl", hash = "sha256:f379abd2f1e3dddb2b61bc67977a6b5a0a3f7485538bcc6f39ec76163891ee48"},
    {file = "pillow-10.2.0-cp38-cp38-macosx_10_10_x86_64.whl", hash = "sha256:8373c6c251f7ef8bda6675dd6d2b3a0fcc31edf1201266b5cf608b62a37407f9"},
    {file = "pillow-10.2.0-cp38-cp38-macosx_11_0_arm64.whl", hash = "sha256:870ea1ada0899fd0b79643990809323b389d4d1d46c192f97342eeb6ee0b8483"},
    {file = "pillow-10.2.0-cp38-cp38-manylinux_2_17_aarch64.manylinux2014_aarch64.whl", hash = "sha256:b4b6b1e20608493548b1f32bce8cca185bf0480983890403d3b8753e44077129"},
    {file = "pillow-10.2.0-cp38-cp38-manylinux_2_17_x86_64.manylinux2014_x86_64.whl", hash = "sha256:3031709084b6e7852d00479fd1d310b07d0ba82765f973b543c8af5061cf990e"},
    {file = "pillow-10.2.0-cp38-cp38-manylinux_2_28_aarch64.whl", hash = "sha256:3ff074fc97dd4e80543a3e91f69d58889baf2002b6be64347ea8cf5533188213"},
    {file = "pillow-10.2.0-cp38-cp38-manylinux_2_28_x86_64.whl", hash = "sha256:cb4c38abeef13c61d6916f264d4845fab99d7b711be96c326b84df9e3e0ff62d"},
    {file = "pillow-10.2.0-cp38-cp38-musllinux_1_1_aarch64.whl", hash = "sha256:b1b3020d90c2d8e1dae29cf3ce54f8094f7938460fb5ce8bc5c01450b01fbaf6"},
    {file = "pillow-10.2.0-cp38-cp38-musllinux_1_1_x86_64.whl", hash = "sha256:170aeb00224ab3dc54230c797f8404507240dd868cf52066f66a41b33169bdbe"},
    {file = "pillow-10.2.0-cp38-cp38-win32.whl", hash = "sha256:c4225f5220f46b2fde568c74fca27ae9771536c2e29d7c04f4fb62c83275ac4e"},
    {file = "pillow-10.2.0-cp38-cp38-win_amd64.whl", hash = "sha256:0689b5a8c5288bc0504d9fcee48f61a6a586b9b98514d7d29b840143d6734f39"},
    {file = "pillow-10.2.0-cp39-cp39-macosx_10_10_x86_64.whl", hash = "sha256:b792a349405fbc0163190fde0dc7b3fef3c9268292586cf5645598b48e63dc67"},
    {file = "pillow-10.2.0-cp39-cp39-macosx_11_0_arm64.whl", hash = "sha256:c570f24be1e468e3f0ce7ef56a89a60f0e05b30a3669a459e419c6eac2c35364"},
    {file = "pillow-10.2.0-cp39-cp39-manylinux_2_17_aarch64.manylinux2014_aarch64.whl", hash = "sha256:d8ecd059fdaf60c1963c58ceb8997b32e9dc1b911f5da5307aab614f1ce5c2fb"},
    {file = "pillow-10.2.0-cp39-cp39-manylinux_2_17_x86_64.manylinux2014_x86_64.whl", hash = "sha256:c365fd1703040de1ec284b176d6af5abe21b427cb3a5ff68e0759e1e313a5e7e"},
    {file = "pillow-10.2.0-cp39-cp39-manylinux_2_28_aarch64.whl", hash = "sha256:70c61d4c475835a19b3a5aa42492409878bbca7438554a1f89d20d58a7c75c01"},
    {file = "pillow-10.2.0-cp39-cp39-manylinux_2_28_x86_64.whl", hash = "sha256:b6f491cdf80ae540738859d9766783e3b3c8e5bd37f5dfa0b76abdecc5081f13"},
    {file = "pillow-10.2.0-cp39-cp39-musllinux_1_1_aarch64.whl", hash = "sha256:9d189550615b4948f45252d7f005e53c2040cea1af5b60d6f79491a6e147eef7"},
    {file = "pillow-10.2.0-cp39-cp39-musllinux_1_1_x86_64.whl", hash = "sha256:49d9ba1ed0ef3e061088cd1e7538a0759aab559e2e0a80a36f9fd9d8c0c21591"},
    {file = "pillow-10.2.0-cp39-cp39-win32.whl", hash = "sha256:babf5acfede515f176833ed6028754cbcd0d206f7f614ea3447d67c33be12516"},
    {file = "pillow-10.2.0-cp39-cp39-win_amd64.whl", hash = "sha256:0304004f8067386b477d20a518b50f3fa658a28d44e4116970abfcd94fac34a8"},
    {file = "pillow-10.2.0-cp39-cp39-win_arm64.whl", hash = "sha256:0fb3e7fc88a14eacd303e90481ad983fd5b69c761e9e6ef94c983f91025da869"},
    {file = "pillow-10.2.0-pp310-pypy310_pp73-macosx_10_10_x86_64.whl", hash = "sha256:322209c642aabdd6207517e9739c704dc9f9db943015535783239022002f054a"},
    {file = "pillow-10.2.0-pp310-pypy310_pp73-manylinux_2_17_aarch64.manylinux2014_aarch64.whl", hash = "sha256:3eedd52442c0a5ff4f887fab0c1c0bb164d8635b32c894bc1faf4c618dd89df2"},
    {file = "pillow-10.2.0-pp310-pypy310_pp73-manylinux_2_17_x86_64.manylinux2014_x86_64.whl", hash = "sha256:cb28c753fd5eb3dd859b4ee95de66cc62af91bcff5db5f2571d32a520baf1f04"},
    {file = "pillow-10.2.0-pp310-pypy310_pp73-manylinux_2_28_aarch64.whl", hash = "sha256:33870dc4653c5017bf4c8873e5488d8f8d5f8935e2f1fb9a2208c47cdd66efd2"},
    {file = "pillow-10.2.0-pp310-pypy310_pp73-manylinux_2_28_x86_64.whl", hash = "sha256:3c31822339516fb3c82d03f30e22b1d038da87ef27b6a78c9549888f8ceda39a"},
    {file = "pillow-10.2.0-pp310-pypy310_pp73-win_amd64.whl", hash = "sha256:a2b56ba36e05f973d450582fb015594aaa78834fefe8dfb8fcd79b93e64ba4c6"},
    {file = "pillow-10.2.0-pp38-pypy38_pp73-win_amd64.whl", hash = "sha256:d8e6aeb9201e655354b3ad049cb77d19813ad4ece0df1249d3c793de3774f8c7"},
    {file = "pillow-10.2.0-pp39-pypy39_pp73-macosx_10_10_x86_64.whl", hash = "sha256:2247178effb34a77c11c0e8ac355c7a741ceca0a732b27bf11e747bbc950722f"},
    {file = "pillow-10.2.0-pp39-pypy39_pp73-manylinux_2_17_aarch64.manylinux2014_aarch64.whl", hash = "sha256:15587643b9e5eb26c48e49a7b33659790d28f190fc514a322d55da2fb5c2950e"},
    {file = "pillow-10.2.0-pp39-pypy39_pp73-manylinux_2_17_x86_64.manylinux2014_x86_64.whl", hash = "sha256:753cd8f2086b2b80180d9b3010dd4ed147efc167c90d3bf593fe2af21265e5a5"},
    {file = "pillow-10.2.0-pp39-pypy39_pp73-manylinux_2_28_aarch64.whl", hash = "sha256:7c8f97e8e7a9009bcacbe3766a36175056c12f9a44e6e6f2d5caad06dcfbf03b"},
    {file = "pillow-10.2.0-pp39-pypy39_pp73-manylinux_2_28_x86_64.whl", hash = "sha256:d1b35bcd6c5543b9cb547dee3150c93008f8dd0f1fef78fc0cd2b141c5baf58a"},
    {file = "pillow-10.2.0-pp39-pypy39_pp73-win_amd64.whl", hash = "sha256:fe4c15f6c9285dc54ce6553a3ce908ed37c8f3825b5a51a15c91442bb955b868"},
    {file = "pillow-10.2.0.tar.gz", hash = "sha256:e87f0b2c78157e12d7686b27d63c070fd65d994e8ddae6f328e0dcf4a0cd007e"},
]

[package.extras]
docs = ["furo", "olefile", "sphinx (>=2.4)", "sphinx-copybutton", "sphinx-inline-tabs", "sphinx-removed-in", "sphinxext-opengraph"]
fpx = ["olefile"]
mic = ["olefile"]
tests = ["check-manifest", "coverage", "defusedxml", "markdown2", "olefile", "packaging", "pyroma", "pytest", "pytest-cov", "pytest-timeout"]
typing = ["typing-extensions"]
xmp = ["defusedxml"]

[[package]]
name = "pims"
version = "0.6.1"
description = "Python Image Sequence"
optional = true
python-versions = ">=3.7"
files = [
    {file = "PIMS-0.6.1.tar.gz", hash = "sha256:e2b704461d4ea9bce8b6a22ca35836fe67d6d34537736b405341ae5547194f3b"},
]

[package.dependencies]
imageio = "*"
numpy = ">=1.19"
slicerator = ">=0.9.8"

[[package]]
name = "pkgutil-resolve-name"
version = "1.3.10"
description = "Resolve a name to an object."
optional = false
python-versions = ">=3.6"
files = [
    {file = "pkgutil_resolve_name-1.3.10-py3-none-any.whl", hash = "sha256:ca27cc078d25c5ad71a9de0a7a330146c4e014c2462d9af19c6b828280649c5e"},
    {file = "pkgutil_resolve_name-1.3.10.tar.gz", hash = "sha256:357d6c9e6a755653cfd78893817c0853af365dd51ec97f3d358a819373bbd174"},
]

[[package]]
name = "platformdirs"
version = "4.2.0"
description = "A small Python package for determining appropriate platform-specific dirs, e.g. a \"user data dir\"."
optional = false
python-versions = ">=3.8"
files = [
    {file = "platformdirs-4.2.0-py3-none-any.whl", hash = "sha256:0614df2a2f37e1a662acbd8e2b25b92ccf8632929bc6d43467e17fe89c75e068"},
    {file = "platformdirs-4.2.0.tar.gz", hash = "sha256:ef0cc731df711022c174543cb70a9b5bd22e5a9337c8624ef2c2ceb8ddad8768"},
]

[package.extras]
docs = ["furo (>=2023.9.10)", "proselint (>=0.13)", "sphinx (>=7.2.6)", "sphinx-autodoc-typehints (>=1.25.2)"]
test = ["appdirs (==1.4.4)", "covdefaults (>=2.3)", "pytest (>=7.4.3)", "pytest-cov (>=4.1)", "pytest-mock (>=3.12)"]

[[package]]
name = "plotnine"
version = "0.12.4"
description = "A Grammar of Graphics for Python"
optional = false
python-versions = ">=3.8"
files = [
    {file = "plotnine-0.12.4-py3-none-any.whl", hash = "sha256:12748f346f107c33f3e0658ac46fbb052205ae7e97ffaf52be68310e5d29f799"},
    {file = "plotnine-0.12.4.tar.gz", hash = "sha256:adc41a672503594445a8fa19872799253bd0784cdbd5a1cc16657a1dd20ba905"},
]

[package.dependencies]
matplotlib = ">=3.6.0"
mizani = ">0.9.0,<0.10.0"
numpy = ">=1.23.0"
pandas = ">=1.5.0"
patsy = ">=0.5.1"
scipy = ">=1.5.0"
statsmodels = ">=0.14.0"

[package.extras]
all = ["plotnine[build]", "plotnine[dev]", "plotnine[doc]", "plotnine[extra]", "plotnine[lint]", "plotnine[test]"]
build = ["build", "wheel"]
dev = ["plotnine[typing]", "twine"]
doc = ["importlib-resources", "jupyter", "nbsphinx", "numpydoc (>=0.9.1)", "sphinx (>=6.1.0)"]
extra = ["adjustText", "geopandas", "scikit-learn", "scikit-misc (>=0.2.0)"]
lint = ["black (>=23.1.0)", "ruff"]
test = ["pytest-cov"]
typing = ["ipython", "pandas-stubs", "pyright"]

[[package]]
name = "pluggy"
version = "1.4.0"
description = "plugin and hook calling mechanisms for python"
optional = false
python-versions = ">=3.8"
files = [
    {file = "pluggy-1.4.0-py3-none-any.whl", hash = "sha256:7db9f7b503d67d1c5b95f59773ebb58a8c1c288129a88665838012cfb07b8981"},
    {file = "pluggy-1.4.0.tar.gz", hash = "sha256:8c85c2876142a764e5b7548e7d9a0e0ddb46f5185161049a79b7e974454223be"},
]

[package.extras]
dev = ["pre-commit", "tox"]
testing = ["pytest", "pytest-benchmark"]

[[package]]
name = "plumbum"
version = "1.8.2"
description = "Plumbum: shell combinators library"
optional = false
python-versions = ">=3.6"
files = [
    {file = "plumbum-1.8.2-py3-none-any.whl", hash = "sha256:3ad9e5f56c6ec98f6f7988f7ea8b52159662ea9e915868d369dbccbfca0e367e"},
    {file = "plumbum-1.8.2.tar.gz", hash = "sha256:9e6dc032f4af952665f32f3206567bc23b7858b1413611afe603a3f8ad9bfd75"},
]

[package.dependencies]
pywin32 = {version = "*", markers = "platform_system == \"Windows\" and platform_python_implementation != \"PyPy\""}

[package.extras]
dev = ["paramiko", "psutil", "pytest (>=6.0)", "pytest-cov", "pytest-mock", "pytest-timeout"]
docs = ["sphinx (>=4.0.0)", "sphinx-rtd-theme (>=1.0.0)"]
ssh = ["paramiko"]

[[package]]
name = "ply"
version = "3.11"
description = "Python Lex & Yacc"
optional = false
python-versions = "*"
files = [
    {file = "ply-3.11-py2.py3-none-any.whl", hash = "sha256:096f9b8350b65ebd2fd1346b12452efe5b9607f7482813ffca50c22722a807ce"},
    {file = "ply-3.11.tar.gz", hash = "sha256:00c7c1aaa88358b9c765b6d3000c6eec0ba42abca5351b095321aef446081da3"},
]

[[package]]
name = "pre-commit"
version = "3.5.0"
description = "A framework for managing and maintaining multi-language pre-commit hooks."
optional = true
python-versions = ">=3.8"
files = [
    {file = "pre_commit-3.5.0-py2.py3-none-any.whl", hash = "sha256:841dc9aef25daba9a0238cd27984041fa0467b4199fc4852e27950664919f660"},
    {file = "pre_commit-3.5.0.tar.gz", hash = "sha256:5804465c675b659b0862f07907f96295d490822a450c4c40e747d0b1c6ebcb32"},
]

[package.dependencies]
cfgv = ">=2.0.0"
identify = ">=1.0.0"
nodeenv = ">=0.11.1"
pyyaml = ">=5.1"
virtualenv = ">=20.10.0"

[[package]]
name = "prompt-toolkit"
version = "3.0.43"
description = "Library for building powerful interactive command lines in Python"
optional = false
python-versions = ">=3.7.0"
files = [
    {file = "prompt_toolkit-3.0.43-py3-none-any.whl", hash = "sha256:a11a29cb3bf0a28a387fe5122cdb649816a957cd9261dcedf8c9f1fef33eacf6"},
    {file = "prompt_toolkit-3.0.43.tar.gz", hash = "sha256:3527b7af26106cbc65a040bcc84839a3566ec1b051bb0bfe953631e704b0ff7d"},
]

[package.dependencies]
wcwidth = "*"

[[package]]
name = "protobuf"
version = "4.25.3"
description = ""
optional = true
python-versions = ">=3.8"
files = [
    {file = "protobuf-4.25.3-cp310-abi3-win32.whl", hash = "sha256:d4198877797a83cbfe9bffa3803602bbe1625dc30d8a097365dbc762e5790faa"},
    {file = "protobuf-4.25.3-cp310-abi3-win_amd64.whl", hash = "sha256:209ba4cc916bab46f64e56b85b090607a676f66b473e6b762e6f1d9d591eb2e8"},
    {file = "protobuf-4.25.3-cp37-abi3-macosx_10_9_universal2.whl", hash = "sha256:f1279ab38ecbfae7e456a108c5c0681e4956d5b1090027c1de0f934dfdb4b35c"},
    {file = "protobuf-4.25.3-cp37-abi3-manylinux2014_aarch64.whl", hash = "sha256:e7cb0ae90dd83727f0c0718634ed56837bfeeee29a5f82a7514c03ee1364c019"},
    {file = "protobuf-4.25.3-cp37-abi3-manylinux2014_x86_64.whl", hash = "sha256:7c8daa26095f82482307bc717364e7c13f4f1c99659be82890dcfc215194554d"},
    {file = "protobuf-4.25.3-cp38-cp38-win32.whl", hash = "sha256:f4f118245c4a087776e0a8408be33cf09f6c547442c00395fbfb116fac2f8ac2"},
    {file = "protobuf-4.25.3-cp38-cp38-win_amd64.whl", hash = "sha256:c053062984e61144385022e53678fbded7aea14ebb3e0305ae3592fb219ccfa4"},
    {file = "protobuf-4.25.3-cp39-cp39-win32.whl", hash = "sha256:19b270aeaa0099f16d3ca02628546b8baefe2955bbe23224aaf856134eccf1e4"},
    {file = "protobuf-4.25.3-cp39-cp39-win_amd64.whl", hash = "sha256:e3c97a1555fd6388f857770ff8b9703083de6bf1f9274a002a332d65fbb56c8c"},
    {file = "protobuf-4.25.3-py3-none-any.whl", hash = "sha256:f0700d54bcf45424477e46a9f0944155b46fb0639d69728739c0e47bab83f2b9"},
    {file = "protobuf-4.25.3.tar.gz", hash = "sha256:25b5d0b42fd000320bd7830b349e3b696435f3b329810427a6bcce6a5492cc5c"},
]

[[package]]
name = "psutil"
version = "5.9.8"
description = "Cross-platform lib for process and system monitoring in Python."
optional = false
python-versions = ">=2.7, !=3.0.*, !=3.1.*, !=3.2.*, !=3.3.*, !=3.4.*, !=3.5.*"
files = [
    {file = "psutil-5.9.8-cp27-cp27m-macosx_10_9_x86_64.whl", hash = "sha256:26bd09967ae00920df88e0352a91cff1a78f8d69b3ecabbfe733610c0af486c8"},
    {file = "psutil-5.9.8-cp27-cp27m-manylinux2010_i686.whl", hash = "sha256:05806de88103b25903dff19bb6692bd2e714ccf9e668d050d144012055cbca73"},
    {file = "psutil-5.9.8-cp27-cp27m-manylinux2010_x86_64.whl", hash = "sha256:611052c4bc70432ec770d5d54f64206aa7203a101ec273a0cd82418c86503bb7"},
    {file = "psutil-5.9.8-cp27-cp27mu-manylinux2010_i686.whl", hash = "sha256:50187900d73c1381ba1454cf40308c2bf6f34268518b3f36a9b663ca87e65e36"},
    {file = "psutil-5.9.8-cp27-cp27mu-manylinux2010_x86_64.whl", hash = "sha256:02615ed8c5ea222323408ceba16c60e99c3f91639b07da6373fb7e6539abc56d"},
    {file = "psutil-5.9.8-cp27-none-win32.whl", hash = "sha256:36f435891adb138ed3c9e58c6af3e2e6ca9ac2f365efe1f9cfef2794e6c93b4e"},
    {file = "psutil-5.9.8-cp27-none-win_amd64.whl", hash = "sha256:bd1184ceb3f87651a67b2708d4c3338e9b10c5df903f2e3776b62303b26cb631"},
    {file = "psutil-5.9.8-cp36-abi3-macosx_10_9_x86_64.whl", hash = "sha256:aee678c8720623dc456fa20659af736241f575d79429a0e5e9cf88ae0605cc81"},
    {file = "psutil-5.9.8-cp36-abi3-manylinux_2_12_i686.manylinux2010_i686.manylinux_2_17_i686.manylinux2014_i686.whl", hash = "sha256:8cb6403ce6d8e047495a701dc7c5bd788add903f8986d523e3e20b98b733e421"},
    {file = "psutil-5.9.8-cp36-abi3-manylinux_2_12_x86_64.manylinux2010_x86_64.manylinux_2_17_x86_64.manylinux2014_x86_64.whl", hash = "sha256:d06016f7f8625a1825ba3732081d77c94589dca78b7a3fc072194851e88461a4"},
    {file = "psutil-5.9.8-cp36-cp36m-win32.whl", hash = "sha256:7d79560ad97af658a0f6adfef8b834b53f64746d45b403f225b85c5c2c140eee"},
    {file = "psutil-5.9.8-cp36-cp36m-win_amd64.whl", hash = "sha256:27cc40c3493bb10de1be4b3f07cae4c010ce715290a5be22b98493509c6299e2"},
    {file = "psutil-5.9.8-cp37-abi3-win32.whl", hash = "sha256:bc56c2a1b0d15aa3eaa5a60c9f3f8e3e565303b465dbf57a1b730e7a2b9844e0"},
    {file = "psutil-5.9.8-cp37-abi3-win_amd64.whl", hash = "sha256:8db4c1b57507eef143a15a6884ca10f7c73876cdf5d51e713151c1236a0e68cf"},
    {file = "psutil-5.9.8-cp38-abi3-macosx_11_0_arm64.whl", hash = "sha256:d16bbddf0693323b8c6123dd804100241da461e41d6e332fb0ba6058f630f8c8"},
    {file = "psutil-5.9.8.tar.gz", hash = "sha256:6be126e3225486dff286a8fb9a06246a5253f4c7c53b475ea5f5ac934e64194c"},
]

[package.extras]
test = ["enum34", "ipaddress", "mock", "pywin32", "wmi"]

[[package]]
name = "ptyprocess"
version = "0.7.0"
description = "Run a subprocess in a pseudo terminal"
optional = false
python-versions = "*"
files = [
    {file = "ptyprocess-0.7.0-py2.py3-none-any.whl", hash = "sha256:4b41f3967fce3af57cc7e94b888626c18bf37a083e3651ca8feeb66d492fef35"},
    {file = "ptyprocess-0.7.0.tar.gz", hash = "sha256:5c5d0a3b48ceee0b48485e0c26037c0acd7d29765ca3fbb5cb3831d347423220"},
]

[[package]]
name = "pybind11"
version = "2.11.1"
description = "Seamless operability between C++11 and Python"
optional = true
python-versions = ">=3.6"
files = [
    {file = "pybind11-2.11.1-py3-none-any.whl", hash = "sha256:33cdd02a6453380dd71cc70357ce388ad1ee8d32bd0e38fc22b273d050aa29b3"},
    {file = "pybind11-2.11.1.tar.gz", hash = "sha256:00cd59116a6e8155aecd9174f37ba299d1d397ed4a6b86ac1dfe01b3e40f2cc4"},
]

[package.extras]
global = ["pybind11-global (==2.11.1)"]

[[package]]
name = "pycodestyle"
version = "2.9.1"
description = "Python style guide checker"
optional = false
python-versions = ">=3.6"
files = [
    {file = "pycodestyle-2.9.1-py2.py3-none-any.whl", hash = "sha256:d1735fc58b418fd7c5f658d28d943854f8a849b01a5d0a1e6f3f3fdd0166804b"},
    {file = "pycodestyle-2.9.1.tar.gz", hash = "sha256:2c9607871d58c76354b697b42f5d57e1ada7d261c261efac224b664affdc5785"},
]

[[package]]
name = "pycparser"
version = "2.21"
description = "C parser in Python"
optional = false
python-versions = ">=2.7, !=3.0.*, !=3.1.*, !=3.2.*, !=3.3.*"
files = [
    {file = "pycparser-2.21-py2.py3-none-any.whl", hash = "sha256:8ee45429555515e1f6b185e78100aea234072576aa43ab53aefcae078162fca9"},
    {file = "pycparser-2.21.tar.gz", hash = "sha256:e644fdec12f7872f86c58ff790da456218b10f863970249516d60a5eaca77206"},
]

[[package]]
name = "pydantic"
version = "2.6.2"
description = "Data validation using Python type hints"
optional = true
python-versions = ">=3.8"
files = [
    {file = "pydantic-2.6.2-py3-none-any.whl", hash = "sha256:37a5432e54b12fecaa1049c5195f3d860a10e01bdfd24f1840ef14bd0d3aeab3"},
    {file = "pydantic-2.6.2.tar.gz", hash = "sha256:a09be1c3d28f3abe37f8a78af58284b236a92ce520105ddc91a6d29ea1176ba7"},
]

[package.dependencies]
annotated-types = ">=0.4.0"
pydantic-core = "2.16.3"
typing-extensions = ">=4.6.1"

[package.extras]
email = ["email-validator (>=2.0.0)"]

[[package]]
name = "pydantic-core"
version = "2.16.3"
description = ""
optional = true
python-versions = ">=3.8"
files = [
    {file = "pydantic_core-2.16.3-cp310-cp310-macosx_10_12_x86_64.whl", hash = "sha256:75b81e678d1c1ede0785c7f46690621e4c6e63ccd9192af1f0bd9d504bbb6bf4"},
    {file = "pydantic_core-2.16.3-cp310-cp310-macosx_11_0_arm64.whl", hash = "sha256:9c865a7ee6f93783bd5d781af5a4c43dadc37053a5b42f7d18dc019f8c9d2bd1"},
    {file = "pydantic_core-2.16.3-cp310-cp310-manylinux_2_17_aarch64.manylinux2014_aarch64.whl", hash = "sha256:162e498303d2b1c036b957a1278fa0899d02b2842f1ff901b6395104c5554a45"},
    {file = "pydantic_core-2.16.3-cp310-cp310-manylinux_2_17_armv7l.manylinux2014_armv7l.whl", hash = "sha256:2f583bd01bbfbff4eaee0868e6fc607efdfcc2b03c1c766b06a707abbc856187"},
    {file = "pydantic_core-2.16.3-cp310-cp310-manylinux_2_17_ppc64le.manylinux2014_ppc64le.whl", hash = "sha256:b926dd38db1519ed3043a4de50214e0d600d404099c3392f098a7f9d75029ff8"},
    {file = "pydantic_core-2.16.3-cp310-cp310-manylinux_2_17_s390x.manylinux2014_s390x.whl", hash = "sha256:716b542728d4c742353448765aa7cdaa519a7b82f9564130e2b3f6766018c9ec"},
    {file = "pydantic_core-2.16.3-cp310-cp310-manylinux_2_17_x86_64.manylinux2014_x86_64.whl", hash = "sha256:fc4ad7f7ee1a13d9cb49d8198cd7d7e3aa93e425f371a68235f784e99741561f"},
    {file = "pydantic_core-2.16.3-cp310-cp310-manylinux_2_5_i686.manylinux1_i686.whl", hash = "sha256:bd87f48924f360e5d1c5f770d6155ce0e7d83f7b4e10c2f9ec001c73cf475c99"},
    {file = "pydantic_core-2.16.3-cp310-cp310-musllinux_1_1_aarch64.whl", hash = "sha256:0df446663464884297c793874573549229f9eca73b59360878f382a0fc085979"},
    {file = "pydantic_core-2.16.3-cp310-cp310-musllinux_1_1_x86_64.whl", hash = "sha256:4df8a199d9f6afc5ae9a65f8f95ee52cae389a8c6b20163762bde0426275b7db"},
    {file = "pydantic_core-2.16.3-cp310-none-win32.whl", hash = "sha256:456855f57b413f077dff513a5a28ed838dbbb15082ba00f80750377eed23d132"},
    {file = "pydantic_core-2.16.3-cp310-none-win_amd64.whl", hash = "sha256:732da3243e1b8d3eab8c6ae23ae6a58548849d2e4a4e03a1924c8ddf71a387cb"},
    {file = "pydantic_core-2.16.3-cp311-cp311-macosx_10_12_x86_64.whl", hash = "sha256:519ae0312616026bf4cedc0fe459e982734f3ca82ee8c7246c19b650b60a5ee4"},
    {file = "pydantic_core-2.16.3-cp311-cp311-macosx_11_0_arm64.whl", hash = "sha256:b3992a322a5617ded0a9f23fd06dbc1e4bd7cf39bc4ccf344b10f80af58beacd"},
    {file = "pydantic_core-2.16.3-cp311-cp311-manylinux_2_17_aarch64.manylinux2014_aarch64.whl", hash = "sha256:8d62da299c6ecb04df729e4b5c52dc0d53f4f8430b4492b93aa8de1f541c4aac"},
    {file = "pydantic_core-2.16.3-cp311-cp311-manylinux_2_17_armv7l.manylinux2014_armv7l.whl", hash = "sha256:2acca2be4bb2f2147ada8cac612f8a98fc09f41c89f87add7256ad27332c2fda"},
    {file = "pydantic_core-2.16.3-cp311-cp311-manylinux_2_17_ppc64le.manylinux2014_ppc64le.whl", hash = "sha256:1b662180108c55dfbf1280d865b2d116633d436cfc0bba82323554873967b340"},
    {file = "pydantic_core-2.16.3-cp311-cp311-manylinux_2_17_s390x.manylinux2014_s390x.whl", hash = "sha256:e7c6ed0dc9d8e65f24f5824291550139fe6f37fac03788d4580da0d33bc00c97"},
    {file = "pydantic_core-2.16.3-cp311-cp311-manylinux_2_17_x86_64.manylinux2014_x86_64.whl", hash = "sha256:a6b1bb0827f56654b4437955555dc3aeeebeddc47c2d7ed575477f082622c49e"},
    {file = "pydantic_core-2.16.3-cp311-cp311-manylinux_2_5_i686.manylinux1_i686.whl", hash = "sha256:e56f8186d6210ac7ece503193ec84104da7ceb98f68ce18c07282fcc2452e76f"},
    {file = "pydantic_core-2.16.3-cp311-cp311-musllinux_1_1_aarch64.whl", hash = "sha256:936e5db01dd49476fa8f4383c259b8b1303d5dd5fb34c97de194560698cc2c5e"},
    {file = "pydantic_core-2.16.3-cp311-cp311-musllinux_1_1_x86_64.whl", hash = "sha256:33809aebac276089b78db106ee692bdc9044710e26f24a9a2eaa35a0f9fa70ba"},
    {file = "pydantic_core-2.16.3-cp311-none-win32.whl", hash = "sha256:ded1c35f15c9dea16ead9bffcde9bb5c7c031bff076355dc58dcb1cb436c4721"},
    {file = "pydantic_core-2.16.3-cp311-none-win_amd64.whl", hash = "sha256:d89ca19cdd0dd5f31606a9329e309d4fcbb3df860960acec32630297d61820df"},
    {file = "pydantic_core-2.16.3-cp311-none-win_arm64.whl", hash = "sha256:6162f8d2dc27ba21027f261e4fa26f8bcb3cf9784b7f9499466a311ac284b5b9"},
    {file = "pydantic_core-2.16.3-cp312-cp312-macosx_10_12_x86_64.whl", hash = "sha256:0f56ae86b60ea987ae8bcd6654a887238fd53d1384f9b222ac457070b7ac4cff"},
    {file = "pydantic_core-2.16.3-cp312-cp312-macosx_11_0_arm64.whl", hash = "sha256:c9bd22a2a639e26171068f8ebb5400ce2c1bc7d17959f60a3b753ae13c632975"},
    {file = "pydantic_core-2.16.3-cp312-cp312-manylinux_2_17_aarch64.manylinux2014_aarch64.whl", hash = "sha256:4204e773b4b408062960e65468d5346bdfe139247ee5f1ca2a378983e11388a2"},
    {file = "pydantic_core-2.16.3-cp312-cp312-manylinux_2_17_armv7l.manylinux2014_armv7l.whl", hash = "sha256:f651dd19363c632f4abe3480a7c87a9773be27cfe1341aef06e8759599454120"},
    {file = "pydantic_core-2.16.3-cp312-cp312-manylinux_2_17_ppc64le.manylinux2014_ppc64le.whl", hash = "sha256:aaf09e615a0bf98d406657e0008e4a8701b11481840be7d31755dc9f97c44053"},
    {file = "pydantic_core-2.16.3-cp312-cp312-manylinux_2_17_s390x.manylinux2014_s390x.whl", hash = "sha256:8e47755d8152c1ab5b55928ab422a76e2e7b22b5ed8e90a7d584268dd49e9c6b"},
    {file = "pydantic_core-2.16.3-cp312-cp312-manylinux_2_17_x86_64.manylinux2014_x86_64.whl", hash = "sha256:500960cb3a0543a724a81ba859da816e8cf01b0e6aaeedf2c3775d12ee49cade"},
    {file = "pydantic_core-2.16.3-cp312-cp312-manylinux_2_5_i686.manylinux1_i686.whl", hash = "sha256:cf6204fe865da605285c34cf1172879d0314ff267b1c35ff59de7154f35fdc2e"},
    {file = "pydantic_core-2.16.3-cp312-cp312-musllinux_1_1_aarch64.whl", hash = "sha256:d33dd21f572545649f90c38c227cc8631268ba25c460b5569abebdd0ec5974ca"},
    {file = "pydantic_core-2.16.3-cp312-cp312-musllinux_1_1_x86_64.whl", hash = "sha256:49d5d58abd4b83fb8ce763be7794d09b2f50f10aa65c0f0c1696c677edeb7cbf"},
    {file = "pydantic_core-2.16.3-cp312-none-win32.whl", hash = "sha256:f53aace168a2a10582e570b7736cc5bef12cae9cf21775e3eafac597e8551fbe"},
    {file = "pydantic_core-2.16.3-cp312-none-win_amd64.whl", hash = "sha256:0d32576b1de5a30d9a97f300cc6a3f4694c428d956adbc7e6e2f9cad279e45ed"},
    {file = "pydantic_core-2.16.3-cp312-none-win_arm64.whl", hash = "sha256:ec08be75bb268473677edb83ba71e7e74b43c008e4a7b1907c6d57e940bf34b6"},
    {file = "pydantic_core-2.16.3-cp38-cp38-macosx_10_12_x86_64.whl", hash = "sha256:b1f6f5938d63c6139860f044e2538baeee6f0b251a1816e7adb6cbce106a1f01"},
    {file = "pydantic_core-2.16.3-cp38-cp38-macosx_11_0_arm64.whl", hash = "sha256:2a1ef6a36fdbf71538142ed604ad19b82f67b05749512e47f247a6ddd06afdc7"},
    {file = "pydantic_core-2.16.3-cp38-cp38-manylinux_2_17_aarch64.manylinux2014_aarch64.whl", hash = "sha256:704d35ecc7e9c31d48926150afada60401c55efa3b46cd1ded5a01bdffaf1d48"},
    {file = "pydantic_core-2.16.3-cp38-cp38-manylinux_2_17_armv7l.manylinux2014_armv7l.whl", hash = "sha256:d937653a696465677ed583124b94a4b2d79f5e30b2c46115a68e482c6a591c8a"},
    {file = "pydantic_core-2.16.3-cp38-cp38-manylinux_2_17_ppc64le.manylinux2014_ppc64le.whl", hash = "sha256:c9803edf8e29bd825f43481f19c37f50d2b01899448273b3a7758441b512acf8"},
    {file = "pydantic_core-2.16.3-cp38-cp38-manylinux_2_17_s390x.manylinux2014_s390x.whl", hash = "sha256:72282ad4892a9fb2da25defeac8c2e84352c108705c972db82ab121d15f14e6d"},
    {file = "pydantic_core-2.16.3-cp38-cp38-manylinux_2_17_x86_64.manylinux2014_x86_64.whl", hash = "sha256:7f752826b5b8361193df55afcdf8ca6a57d0232653494ba473630a83ba50d8c9"},
    {file = "pydantic_core-2.16.3-cp38-cp38-manylinux_2_5_i686.manylinux1_i686.whl", hash = "sha256:4384a8f68ddb31a0b0c3deae88765f5868a1b9148939c3f4121233314ad5532c"},
    {file = "pydantic_core-2.16.3-cp38-cp38-musllinux_1_1_aarch64.whl", hash = "sha256:a4b2bf78342c40b3dc830880106f54328928ff03e357935ad26c7128bbd66ce8"},
    {file = "pydantic_core-2.16.3-cp38-cp38-musllinux_1_1_x86_64.whl", hash = "sha256:13dcc4802961b5f843a9385fc821a0b0135e8c07fc3d9949fd49627c1a5e6ae5"},
    {file = "pydantic_core-2.16.3-cp38-none-win32.whl", hash = "sha256:e3e70c94a0c3841e6aa831edab1619ad5c511199be94d0c11ba75fe06efe107a"},
    {file = "pydantic_core-2.16.3-cp38-none-win_amd64.whl", hash = "sha256:ecdf6bf5f578615f2e985a5e1f6572e23aa632c4bd1dc67f8f406d445ac115ed"},
    {file = "pydantic_core-2.16.3-cp39-cp39-macosx_10_12_x86_64.whl", hash = "sha256:bda1ee3e08252b8d41fa5537413ffdddd58fa73107171a126d3b9ff001b9b820"},
    {file = "pydantic_core-2.16.3-cp39-cp39-macosx_11_0_arm64.whl", hash = "sha256:21b888c973e4f26b7a96491c0965a8a312e13be108022ee510248fe379a5fa23"},
    {file = "pydantic_core-2.16.3-cp39-cp39-manylinux_2_17_aarch64.manylinux2014_aarch64.whl", hash = "sha256:be0ec334369316fa73448cc8c982c01e5d2a81c95969d58b8f6e272884df0074"},
    {file = "pydantic_core-2.16.3-cp39-cp39-manylinux_2_17_armv7l.manylinux2014_armv7l.whl", hash = "sha256:b5b6079cc452a7c53dd378c6f881ac528246b3ac9aae0f8eef98498a75657805"},
    {file = "pydantic_core-2.16.3-cp39-cp39-manylinux_2_17_ppc64le.manylinux2014_ppc64le.whl", hash = "sha256:7ee8d5f878dccb6d499ba4d30d757111847b6849ae07acdd1205fffa1fc1253c"},
    {file = "pydantic_core-2.16.3-cp39-cp39-manylinux_2_17_s390x.manylinux2014_s390x.whl", hash = "sha256:7233d65d9d651242a68801159763d09e9ec96e8a158dbf118dc090cd77a104c9"},
    {file = "pydantic_core-2.16.3-cp39-cp39-manylinux_2_17_x86_64.manylinux2014_x86_64.whl", hash = "sha256:c6119dc90483a5cb50a1306adb8d52c66e447da88ea44f323e0ae1a5fcb14256"},
    {file = "pydantic_core-2.16.3-cp39-cp39-manylinux_2_5_i686.manylinux1_i686.whl", hash = "sha256:578114bc803a4c1ff9946d977c221e4376620a46cf78da267d946397dc9514a8"},
    {file = "pydantic_core-2.16.3-cp39-cp39-musllinux_1_1_aarch64.whl", hash = "sha256:d8f99b147ff3fcf6b3cc60cb0c39ea443884d5559a30b1481e92495f2310ff2b"},
    {file = "pydantic_core-2.16.3-cp39-cp39-musllinux_1_1_x86_64.whl", hash = "sha256:4ac6b4ce1e7283d715c4b729d8f9dab9627586dafce81d9eaa009dd7f25dd972"},
    {file = "pydantic_core-2.16.3-cp39-none-win32.whl", hash = "sha256:e7774b570e61cb998490c5235740d475413a1f6de823169b4cf94e2fe9e9f6b2"},
    {file = "pydantic_core-2.16.3-cp39-none-win_amd64.whl", hash = "sha256:9091632a25b8b87b9a605ec0e61f241c456e9248bfdcf7abdf344fdb169c81cf"},
    {file = "pydantic_core-2.16.3-pp310-pypy310_pp73-macosx_10_12_x86_64.whl", hash = "sha256:36fa178aacbc277bc6b62a2c3da95226520da4f4e9e206fdf076484363895d2c"},
    {file = "pydantic_core-2.16.3-pp310-pypy310_pp73-macosx_11_0_arm64.whl", hash = "sha256:dcca5d2bf65c6fb591fff92da03f94cd4f315972f97c21975398bd4bd046854a"},
    {file = "pydantic_core-2.16.3-pp310-pypy310_pp73-manylinux_2_17_aarch64.manylinux2014_aarch64.whl", hash = "sha256:2a72fb9963cba4cd5793854fd12f4cfee731e86df140f59ff52a49b3552db241"},
    {file = "pydantic_core-2.16.3-pp310-pypy310_pp73-manylinux_2_17_x86_64.manylinux2014_x86_64.whl", hash = "sha256:b60cc1a081f80a2105a59385b92d82278b15d80ebb3adb200542ae165cd7d183"},
    {file = "pydantic_core-2.16.3-pp310-pypy310_pp73-manylinux_2_5_i686.manylinux1_i686.whl", hash = "sha256:cbcc558401de90a746d02ef330c528f2e668c83350f045833543cd57ecead1ad"},
    {file = "pydantic_core-2.16.3-pp310-pypy310_pp73-musllinux_1_1_aarch64.whl", hash = "sha256:fee427241c2d9fb7192b658190f9f5fd6dfe41e02f3c1489d2ec1e6a5ab1e04a"},
    {file = "pydantic_core-2.16.3-pp310-pypy310_pp73-musllinux_1_1_x86_64.whl", hash = "sha256:f4cb85f693044e0f71f394ff76c98ddc1bc0953e48c061725e540396d5c8a2e1"},
    {file = "pydantic_core-2.16.3-pp310-pypy310_pp73-win_amd64.whl", hash = "sha256:b29eeb887aa931c2fcef5aa515d9d176d25006794610c264ddc114c053bf96fe"},
    {file = "pydantic_core-2.16.3-pp39-pypy39_pp73-macosx_10_12_x86_64.whl", hash = "sha256:a425479ee40ff021f8216c9d07a6a3b54b31c8267c6e17aa88b70d7ebd0e5e5b"},
    {file = "pydantic_core-2.16.3-pp39-pypy39_pp73-macosx_11_0_arm64.whl", hash = "sha256:5c5cbc703168d1b7a838668998308018a2718c2130595e8e190220238addc96f"},
    {file = "pydantic_core-2.16.3-pp39-pypy39_pp73-manylinux_2_17_aarch64.manylinux2014_aarch64.whl", hash = "sha256:99b6add4c0b39a513d323d3b93bc173dac663c27b99860dd5bf491b240d26137"},
    {file = "pydantic_core-2.16.3-pp39-pypy39_pp73-manylinux_2_17_x86_64.manylinux2014_x86_64.whl", hash = "sha256:75f76ee558751746d6a38f89d60b6228fa174e5172d143886af0f85aa306fd89"},
    {file = "pydantic_core-2.16.3-pp39-pypy39_pp73-manylinux_2_5_i686.manylinux1_i686.whl", hash = "sha256:00ee1c97b5364b84cb0bd82e9bbf645d5e2871fb8c58059d158412fee2d33d8a"},
    {file = "pydantic_core-2.16.3-pp39-pypy39_pp73-musllinux_1_1_aarch64.whl", hash = "sha256:287073c66748f624be4cef893ef9174e3eb88fe0b8a78dc22e88eca4bc357ca6"},
    {file = "pydantic_core-2.16.3-pp39-pypy39_pp73-musllinux_1_1_x86_64.whl", hash = "sha256:ed25e1835c00a332cb10c683cd39da96a719ab1dfc08427d476bce41b92531fc"},
    {file = "pydantic_core-2.16.3-pp39-pypy39_pp73-win_amd64.whl", hash = "sha256:86b3d0033580bd6bbe07590152007275bd7af95f98eaa5bd36f3da219dcd93da"},
    {file = "pydantic_core-2.16.3.tar.gz", hash = "sha256:1cac689f80a3abab2d3c0048b29eea5751114054f032a941a32de4c852c59cad"},
]

[package.dependencies]
typing-extensions = ">=4.6.0,<4.7.0 || >4.7.0"

[[package]]
name = "pydeseq2"
version = "0.4.4"
description = "A python implementation of DESeq2."
optional = true
python-versions = ">=3.8.0"
files = [
    {file = "pydeseq2-0.4.4-py3-none-any.whl", hash = "sha256:c37963dfbeff45b863c1a5850f973c16c1d321e63efd761ff8b58e7662776f78"},
    {file = "pydeseq2-0.4.4.tar.gz", hash = "sha256:ebd978d51d4d66b40e6dce8826029d9551fec9946c2a75793e75eb748cc3b207"},
]

[package.dependencies]
anndata = ">=0.8.0"
matplotlib = ">=3.6.2"
numpy = ">=1.23.0"
pandas = ">=1.4.0"
scikit-learn = ">=1.1.0"
scipy = ">=1.8.0"
statsmodels = "*"

[package.extras]
dev = ["coverage", "mypy", "numpydoc", "pandas-stubs", "pre-commit (>=2.13.0)", "pytest (>=6.2.4)"]

[[package]]
name = "pyflakes"
version = "2.5.0"
description = "passive checker of Python programs"
optional = false
python-versions = ">=3.6"
files = [
    {file = "pyflakes-2.5.0-py2.py3-none-any.whl", hash = "sha256:4579f67d887f804e67edb544428f264b7b24f435b263c4614f384135cea553d2"},
    {file = "pyflakes-2.5.0.tar.gz", hash = "sha256:491feb020dca48ccc562a8c0cbe8df07ee13078df59813b83959cbdada312ea3"},
]

[[package]]
name = "pygments"
version = "2.17.2"
description = "Pygments is a syntax highlighting package written in Python."
optional = false
python-versions = ">=3.7"
files = [
    {file = "pygments-2.17.2-py3-none-any.whl", hash = "sha256:b27c2826c47d0f3219f29554824c30c5e8945175d888647acd804ddd04af846c"},
    {file = "pygments-2.17.2.tar.gz", hash = "sha256:da46cec9fd2de5be3a8a784f434e4c4ab670b4ff54d605c4c2717e9d49c4c367"},
]

[package.extras]
plugins = ["importlib-metadata"]
windows-terminal = ["colorama (>=0.4.6)"]

[[package]]
name = "pynndescent"
version = "0.5.11"
description = "Nearest Neighbor Descent"
optional = false
python-versions = "*"
files = [
    {file = "pynndescent-0.5.11-py3-none-any.whl", hash = "sha256:a628f4fc8a67757c8fa15613449ac513fd056258a55b4084e47c06640ec90a8d"},
    {file = "pynndescent-0.5.11.tar.gz", hash = "sha256:6f44ced9d5a9da2c87d9b2fff30bb5308540c0657605e4d5cde7ed3275bbad50"},
]

[package.dependencies]
joblib = ">=0.11"
llvmlite = ">=0.30"
numba = ">=0.51.2"
scikit-learn = ">=0.18"
scipy = ">=1.0"

[[package]]
name = "pyparsing"
version = "3.1.1"
description = "pyparsing module - Classes and methods to define and execute parsing grammars"
optional = false
python-versions = ">=3.6.8"
files = [
    {file = "pyparsing-3.1.1-py3-none-any.whl", hash = "sha256:32c7c0b711493c72ff18a981d24f28aaf9c1fb7ed5e9667c9e84e3db623bdbfb"},
    {file = "pyparsing-3.1.1.tar.gz", hash = "sha256:ede28a1a32462f5a9705e07aea48001a08f7cf81a021585011deba701581a0db"},
]

[package.extras]
diagrams = ["jinja2", "railroad-diagrams"]

[[package]]
name = "pytest"
version = "8.0.2"
description = "pytest: simple powerful testing with Python"
optional = false
python-versions = ">=3.8"
files = [
    {file = "pytest-8.0.2-py3-none-any.whl", hash = "sha256:edfaaef32ce5172d5466b5127b42e0d6d35ebbe4453f0e3505d96afd93f6b096"},
    {file = "pytest-8.0.2.tar.gz", hash = "sha256:d4051d623a2e0b7e51960ba963193b09ce6daeb9759a451844a21e4ddedfc1bd"},
]

[package.dependencies]
colorama = {version = "*", markers = "sys_platform == \"win32\""}
exceptiongroup = {version = ">=1.0.0rc8", markers = "python_version < \"3.11\""}
iniconfig = "*"
packaging = "*"
pluggy = ">=1.3.0,<2.0"
tomli = {version = ">=1.0.0", markers = "python_version < \"3.11\""}

[package.extras]
testing = ["argcomplete", "attrs (>=19.2.0)", "hypothesis (>=3.56)", "mock", "nose", "pygments (>=2.7.2)", "requests", "setuptools", "xmlschema"]

[[package]]
name = "pytest-cov"
version = "4.1.0"
description = "Pytest plugin for measuring coverage."
optional = false
python-versions = ">=3.7"
files = [
    {file = "pytest-cov-4.1.0.tar.gz", hash = "sha256:3904b13dfbfec47f003b8e77fd5b589cd11904a21ddf1ab38a64f204d6a10ef6"},
    {file = "pytest_cov-4.1.0-py3-none-any.whl", hash = "sha256:6ba70b9e97e69fcc3fb45bfeab2d0a138fb65c4d0d6a41ef33983ad114be8c3a"},
]

[package.dependencies]
coverage = {version = ">=5.2.1", extras = ["toml"]}
pytest = ">=4.6"

[package.extras]
testing = ["fields", "hunter", "process-tests", "pytest-xdist", "six", "virtualenv"]

[[package]]
name = "python-dateutil"
version = "2.8.2"
description = "Extensions to the standard Python datetime module"
optional = false
python-versions = "!=3.0.*,!=3.1.*,!=3.2.*,>=2.7"
files = [
    {file = "python-dateutil-2.8.2.tar.gz", hash = "sha256:0123cacc1627ae19ddf3c27a5de5bd67ee4586fbdd6440d9748f8abb483d3e86"},
    {file = "python_dateutil-2.8.2-py2.py3-none-any.whl", hash = "sha256:961d03dc3453ebbc59dbdea9e4e11c5651520a876d0f4db161e8674aae935da9"},
]

[package.dependencies]
six = ">=1.5"

[[package]]
name = "pytz"
version = "2024.1"
description = "World timezone definitions, modern and historical"
optional = false
python-versions = "*"
files = [
    {file = "pytz-2024.1-py2.py3-none-any.whl", hash = "sha256:328171f4e3623139da4983451950b28e95ac706e13f3f2630a879749e7a8b319"},
    {file = "pytz-2024.1.tar.gz", hash = "sha256:2a29735ea9c18baf14b448846bde5a48030ed267578472d8955cd0e7443a9812"},
]

[[package]]
name = "pywavelets"
version = "1.4.1"
description = "PyWavelets, wavelet transform module"
optional = true
python-versions = ">=3.8"
files = [
    {file = "PyWavelets-1.4.1-cp310-cp310-macosx_10_13_x86_64.whl", hash = "sha256:d854411eb5ee9cb4bc5d0e66e3634aeb8f594210f6a1bed96dbed57ec70f181c"},
    {file = "PyWavelets-1.4.1-cp310-cp310-macosx_11_0_arm64.whl", hash = "sha256:231b0e0b1cdc1112f4af3c24eea7bf181c418d37922a67670e9bf6cfa2d544d4"},
    {file = "PyWavelets-1.4.1-cp310-cp310-manylinux_2_17_aarch64.manylinux2014_aarch64.whl", hash = "sha256:754fa5085768227c4f4a26c1e0c78bc509a266d9ebd0eb69a278be7e3ece943c"},
    {file = "PyWavelets-1.4.1-cp310-cp310-manylinux_2_17_x86_64.manylinux2014_x86_64.whl", hash = "sha256:da7b9c006171be1f9ddb12cc6e0d3d703b95f7f43cb5e2c6f5f15d3233fcf202"},
    {file = "PyWavelets-1.4.1-cp310-cp310-win32.whl", hash = "sha256:67a0d28a08909f21400cb09ff62ba94c064882ffd9e3a6b27880a111211d59bd"},
    {file = "PyWavelets-1.4.1-cp310-cp310-win_amd64.whl", hash = "sha256:91d3d393cffa634f0e550d88c0e3f217c96cfb9e32781f2960876f1808d9b45b"},
    {file = "PyWavelets-1.4.1-cp311-cp311-macosx_10_13_x86_64.whl", hash = "sha256:64c6bac6204327321db30b775060fbe8e8642316e6bff17f06b9f34936f88875"},
    {file = "PyWavelets-1.4.1-cp311-cp311-macosx_11_0_arm64.whl", hash = "sha256:3f19327f2129fb7977bc59b966b4974dfd72879c093e44a7287500a7032695de"},
    {file = "PyWavelets-1.4.1-cp311-cp311-manylinux_2_17_aarch64.manylinux2014_aarch64.whl", hash = "sha256:ad987748f60418d5f4138db89d82ba0cb49b086e0cbb8fd5c3ed4a814cfb705e"},
    {file = "PyWavelets-1.4.1-cp311-cp311-manylinux_2_17_x86_64.manylinux2014_x86_64.whl", hash = "sha256:875d4d620eee655346e3589a16a73790cf9f8917abba062234439b594e706784"},
    {file = "PyWavelets-1.4.1-cp311-cp311-win32.whl", hash = "sha256:7231461d7a8eb3bdc7aa2d97d9f67ea5a9f8902522818e7e2ead9c2b3408eeb1"},
    {file = "PyWavelets-1.4.1-cp311-cp311-win_amd64.whl", hash = "sha256:daf0aa79842b571308d7c31a9c43bc99a30b6328e6aea3f50388cd8f69ba7dbc"},
    {file = "PyWavelets-1.4.1-cp38-cp38-macosx_10_13_x86_64.whl", hash = "sha256:ab7da0a17822cd2f6545626946d3b82d1a8e106afc4b50e3387719ba01c7b966"},
    {file = "PyWavelets-1.4.1-cp38-cp38-macosx_11_0_arm64.whl", hash = "sha256:578af438a02a86b70f1975b546f68aaaf38f28fb082a61ceb799816049ed18aa"},
    {file = "PyWavelets-1.4.1-cp38-cp38-manylinux_2_17_aarch64.manylinux2014_aarch64.whl", hash = "sha256:9cb5ca8d11d3f98e89e65796a2125be98424d22e5ada360a0dbabff659fca0fc"},
    {file = "PyWavelets-1.4.1-cp38-cp38-manylinux_2_17_x86_64.manylinux2014_x86_64.whl", hash = "sha256:058b46434eac4c04dd89aeef6fa39e4b6496a951d78c500b6641fd5b2cc2f9f4"},
    {file = "PyWavelets-1.4.1-cp38-cp38-win32.whl", hash = "sha256:de7cd61a88a982edfec01ea755b0740e94766e00a1ceceeafef3ed4c85c605cd"},
    {file = "PyWavelets-1.4.1-cp38-cp38-win_amd64.whl", hash = "sha256:7ab8d9db0fe549ab2ee0bea61f614e658dd2df419d5b75fba47baa761e95f8f2"},
    {file = "PyWavelets-1.4.1-cp39-cp39-macosx_10_13_x86_64.whl", hash = "sha256:23bafd60350b2b868076d976bdd92f950b3944f119b4754b1d7ff22b7acbf6c6"},
    {file = "PyWavelets-1.4.1-cp39-cp39-macosx_11_0_arm64.whl", hash = "sha256:d0e56cd7a53aed3cceca91a04d62feb3a0aca6725b1912d29546c26f6ea90426"},
    {file = "PyWavelets-1.4.1-cp39-cp39-manylinux_2_17_aarch64.manylinux2014_aarch64.whl", hash = "sha256:030670a213ee8fefa56f6387b0c8e7d970c7f7ad6850dc048bd7c89364771b9b"},
    {file = "PyWavelets-1.4.1-cp39-cp39-manylinux_2_17_x86_64.manylinux2014_x86_64.whl", hash = "sha256:71ab30f51ee4470741bb55fc6b197b4a2b612232e30f6ac069106f0156342356"},
    {file = "PyWavelets-1.4.1-cp39-cp39-win32.whl", hash = "sha256:47cac4fa25bed76a45bc781a293c26ac63e8eaae9eb8f9be961758d22b58649c"},
    {file = "PyWavelets-1.4.1-cp39-cp39-win_amd64.whl", hash = "sha256:88aa5449e109d8f5e7f0adef85f7f73b1ab086102865be64421a3a3d02d277f4"},
    {file = "PyWavelets-1.4.1.tar.gz", hash = "sha256:6437af3ddf083118c26d8f97ab43b0724b956c9f958e9ea788659f6a2834ba93"},
]

[package.dependencies]
numpy = ">=1.17.3"

[[package]]
name = "pywin32"
version = "306"
description = "Python for Window Extensions"
optional = false
python-versions = "*"
files = [
    {file = "pywin32-306-cp310-cp310-win32.whl", hash = "sha256:06d3420a5155ba65f0b72f2699b5bacf3109f36acbe8923765c22938a69dfc8d"},
    {file = "pywin32-306-cp310-cp310-win_amd64.whl", hash = "sha256:84f4471dbca1887ea3803d8848a1616429ac94a4a8d05f4bc9c5dcfd42ca99c8"},
    {file = "pywin32-306-cp311-cp311-win32.whl", hash = "sha256:e65028133d15b64d2ed8f06dd9fbc268352478d4f9289e69c190ecd6818b6407"},
    {file = "pywin32-306-cp311-cp311-win_amd64.whl", hash = "sha256:a7639f51c184c0272e93f244eb24dafca9b1855707d94c192d4a0b4c01e1100e"},
    {file = "pywin32-306-cp311-cp311-win_arm64.whl", hash = "sha256:70dba0c913d19f942a2db25217d9a1b726c278f483a919f1abfed79c9cf64d3a"},
    {file = "pywin32-306-cp312-cp312-win32.whl", hash = "sha256:383229d515657f4e3ed1343da8be101000562bf514591ff383ae940cad65458b"},
    {file = "pywin32-306-cp312-cp312-win_amd64.whl", hash = "sha256:37257794c1ad39ee9be652da0462dc2e394c8159dfd913a8a4e8eb6fd346da0e"},
    {file = "pywin32-306-cp312-cp312-win_arm64.whl", hash = "sha256:5821ec52f6d321aa59e2db7e0a35b997de60c201943557d108af9d4ae1ec7040"},
    {file = "pywin32-306-cp37-cp37m-win32.whl", hash = "sha256:1c73ea9a0d2283d889001998059f5eaaba3b6238f767c9cf2833b13e6a685f65"},
    {file = "pywin32-306-cp37-cp37m-win_amd64.whl", hash = "sha256:72c5f621542d7bdd4fdb716227be0dd3f8565c11b280be6315b06ace35487d36"},
    {file = "pywin32-306-cp38-cp38-win32.whl", hash = "sha256:e4c092e2589b5cf0d365849e73e02c391c1349958c5ac3e9d5ccb9a28e017b3a"},
    {file = "pywin32-306-cp38-cp38-win_amd64.whl", hash = "sha256:e8ac1ae3601bee6ca9f7cb4b5363bf1c0badb935ef243c4733ff9a393b1690c0"},
    {file = "pywin32-306-cp39-cp39-win32.whl", hash = "sha256:e25fd5b485b55ac9c057f67d94bc203f3f6595078d1fb3b458c9c28b7153a802"},
    {file = "pywin32-306-cp39-cp39-win_amd64.whl", hash = "sha256:39b61c15272833b5c329a2989999dcae836b1eed650252ab1b7bfbe1d59f30f4"},
]

[[package]]
name = "pyyaml"
version = "6.0.1"
description = "YAML parser and emitter for Python"
optional = true
python-versions = ">=3.6"
files = [
    {file = "PyYAML-6.0.1-cp310-cp310-macosx_10_9_x86_64.whl", hash = "sha256:d858aa552c999bc8a8d57426ed01e40bef403cd8ccdd0fc5f6f04a00414cac2a"},
    {file = "PyYAML-6.0.1-cp310-cp310-macosx_11_0_arm64.whl", hash = "sha256:fd66fc5d0da6d9815ba2cebeb4205f95818ff4b79c3ebe268e75d961704af52f"},
    {file = "PyYAML-6.0.1-cp310-cp310-manylinux_2_17_aarch64.manylinux2014_aarch64.whl", hash = "sha256:69b023b2b4daa7548bcfbd4aa3da05b3a74b772db9e23b982788168117739938"},
    {file = "PyYAML-6.0.1-cp310-cp310-manylinux_2_17_s390x.manylinux2014_s390x.whl", hash = "sha256:81e0b275a9ecc9c0c0c07b4b90ba548307583c125f54d5b6946cfee6360c733d"},
    {file = "PyYAML-6.0.1-cp310-cp310-manylinux_2_17_x86_64.manylinux2014_x86_64.whl", hash = "sha256:ba336e390cd8e4d1739f42dfe9bb83a3cc2e80f567d8805e11b46f4a943f5515"},
    {file = "PyYAML-6.0.1-cp310-cp310-win32.whl", hash = "sha256:bd4af7373a854424dabd882decdc5579653d7868b8fb26dc7d0e99f823aa5924"},
    {file = "PyYAML-6.0.1-cp310-cp310-win_amd64.whl", hash = "sha256:fd1592b3fdf65fff2ad0004b5e363300ef59ced41c2e6b3a99d4089fa8c5435d"},
    {file = "PyYAML-6.0.1-cp311-cp311-macosx_10_9_x86_64.whl", hash = "sha256:6965a7bc3cf88e5a1c3bd2e0b5c22f8d677dc88a455344035f03399034eb3007"},
    {file = "PyYAML-6.0.1-cp311-cp311-macosx_11_0_arm64.whl", hash = "sha256:f003ed9ad21d6a4713f0a9b5a7a0a79e08dd0f221aff4525a2be4c346ee60aab"},
    {file = "PyYAML-6.0.1-cp311-cp311-manylinux_2_17_aarch64.manylinux2014_aarch64.whl", hash = "sha256:42f8152b8dbc4fe7d96729ec2b99c7097d656dc1213a3229ca5383f973a5ed6d"},
    {file = "PyYAML-6.0.1-cp311-cp311-manylinux_2_17_s390x.manylinux2014_s390x.whl", hash = "sha256:062582fca9fabdd2c8b54a3ef1c978d786e0f6b3a1510e0ac93ef59e0ddae2bc"},
    {file = "PyYAML-6.0.1-cp311-cp311-manylinux_2_17_x86_64.manylinux2014_x86_64.whl", hash = "sha256:d2b04aac4d386b172d5b9692e2d2da8de7bfb6c387fa4f801fbf6fb2e6ba4673"},
    {file = "PyYAML-6.0.1-cp311-cp311-win32.whl", hash = "sha256:1635fd110e8d85d55237ab316b5b011de701ea0f29d07611174a1b42f1444741"},
    {file = "PyYAML-6.0.1-cp311-cp311-win_amd64.whl", hash = "sha256:bf07ee2fef7014951eeb99f56f39c9bb4af143d8aa3c21b1677805985307da34"},
    {file = "PyYAML-6.0.1-cp36-cp36m-macosx_10_9_x86_64.whl", hash = "sha256:50550eb667afee136e9a77d6dc71ae76a44df8b3e51e41b77f6de2932bfe0f47"},
    {file = "PyYAML-6.0.1-cp36-cp36m-manylinux_2_17_aarch64.manylinux2014_aarch64.whl", hash = "sha256:1fe35611261b29bd1de0070f0b2f47cb6ff71fa6595c077e42bd0c419fa27b98"},
    {file = "PyYAML-6.0.1-cp36-cp36m-manylinux_2_17_s390x.manylinux2014_s390x.whl", hash = "sha256:704219a11b772aea0d8ecd7058d0082713c3562b4e271b849ad7dc4a5c90c13c"},
    {file = "PyYAML-6.0.1-cp36-cp36m-manylinux_2_17_x86_64.manylinux2014_x86_64.whl", hash = "sha256:afd7e57eddb1a54f0f1a974bc4391af8bcce0b444685d936840f125cf046d5bd"},
    {file = "PyYAML-6.0.1-cp36-cp36m-win32.whl", hash = "sha256:fca0e3a251908a499833aa292323f32437106001d436eca0e6e7833256674585"},
    {file = "PyYAML-6.0.1-cp36-cp36m-win_amd64.whl", hash = "sha256:f22ac1c3cac4dbc50079e965eba2c1058622631e526bd9afd45fedd49ba781fa"},
    {file = "PyYAML-6.0.1-cp37-cp37m-macosx_10_9_x86_64.whl", hash = "sha256:b1275ad35a5d18c62a7220633c913e1b42d44b46ee12554e5fd39c70a243d6a3"},
    {file = "PyYAML-6.0.1-cp37-cp37m-manylinux_2_17_aarch64.manylinux2014_aarch64.whl", hash = "sha256:18aeb1bf9a78867dc38b259769503436b7c72f7a1f1f4c93ff9a17de54319b27"},
    {file = "PyYAML-6.0.1-cp37-cp37m-manylinux_2_17_s390x.manylinux2014_s390x.whl", hash = "sha256:596106435fa6ad000c2991a98fa58eeb8656ef2325d7e158344fb33864ed87e3"},
    {file = "PyYAML-6.0.1-cp37-cp37m-manylinux_2_17_x86_64.manylinux2014_x86_64.whl", hash = "sha256:baa90d3f661d43131ca170712d903e6295d1f7a0f595074f151c0aed377c9b9c"},
    {file = "PyYAML-6.0.1-cp37-cp37m-win32.whl", hash = "sha256:9046c58c4395dff28dd494285c82ba00b546adfc7ef001486fbf0324bc174fba"},
    {file = "PyYAML-6.0.1-cp37-cp37m-win_amd64.whl", hash = "sha256:4fb147e7a67ef577a588a0e2c17b6db51dda102c71de36f8549b6816a96e1867"},
    {file = "PyYAML-6.0.1-cp38-cp38-macosx_10_9_x86_64.whl", hash = "sha256:1d4c7e777c441b20e32f52bd377e0c409713e8bb1386e1099c2415f26e479595"},
    {file = "PyYAML-6.0.1-cp38-cp38-manylinux_2_17_aarch64.manylinux2014_aarch64.whl", hash = "sha256:a0cd17c15d3bb3fa06978b4e8958dcdc6e0174ccea823003a106c7d4d7899ac5"},
    {file = "PyYAML-6.0.1-cp38-cp38-manylinux_2_17_s390x.manylinux2014_s390x.whl", hash = "sha256:28c119d996beec18c05208a8bd78cbe4007878c6dd15091efb73a30e90539696"},
    {file = "PyYAML-6.0.1-cp38-cp38-manylinux_2_17_x86_64.manylinux2014_x86_64.whl", hash = "sha256:7e07cbde391ba96ab58e532ff4803f79c4129397514e1413a7dc761ccd755735"},
    {file = "PyYAML-6.0.1-cp38-cp38-win32.whl", hash = "sha256:184c5108a2aca3c5b3d3bf9395d50893a7ab82a38004c8f61c258d4428e80206"},
    {file = "PyYAML-6.0.1-cp38-cp38-win_amd64.whl", hash = "sha256:1e2722cc9fbb45d9b87631ac70924c11d3a401b2d7f410cc0e3bbf249f2dca62"},
    {file = "PyYAML-6.0.1-cp39-cp39-macosx_10_9_x86_64.whl", hash = "sha256:9eb6caa9a297fc2c2fb8862bc5370d0303ddba53ba97e71f08023b6cd73d16a8"},
    {file = "PyYAML-6.0.1-cp39-cp39-macosx_11_0_arm64.whl", hash = "sha256:c8098ddcc2a85b61647b2590f825f3db38891662cfc2fc776415143f599bb859"},
    {file = "PyYAML-6.0.1-cp39-cp39-manylinux_2_17_aarch64.manylinux2014_aarch64.whl", hash = "sha256:5773183b6446b2c99bb77e77595dd486303b4faab2b086e7b17bc6bef28865f6"},
    {file = "PyYAML-6.0.1-cp39-cp39-manylinux_2_17_s390x.manylinux2014_s390x.whl", hash = "sha256:b786eecbdf8499b9ca1d697215862083bd6d2a99965554781d0d8d1ad31e13a0"},
    {file = "PyYAML-6.0.1-cp39-cp39-manylinux_2_17_x86_64.manylinux2014_x86_64.whl", hash = "sha256:bc1bf2925a1ecd43da378f4db9e4f799775d6367bdb94671027b73b393a7c42c"},
    {file = "PyYAML-6.0.1-cp39-cp39-win32.whl", hash = "sha256:faca3bdcf85b2fc05d06ff3fbc1f83e1391b3e724afa3feba7d13eeab355484c"},
    {file = "PyYAML-6.0.1-cp39-cp39-win_amd64.whl", hash = "sha256:510c9deebc5c0225e8c96813043e62b680ba2f9c50a08d3724c7f28a747d1486"},
    {file = "PyYAML-6.0.1.tar.gz", hash = "sha256:bfdf460b1736c775f2ba9f6a92bca30bc2095067b8a9d77876d1fad6cc3b4a43"},
]

[[package]]
name = "pyzmq"
version = "25.1.2"
description = "Python bindings for 0MQ"
optional = false
python-versions = ">=3.6"
files = [
    {file = "pyzmq-25.1.2-cp310-cp310-macosx_10_15_universal2.whl", hash = "sha256:e624c789359f1a16f83f35e2c705d07663ff2b4d4479bad35621178d8f0f6ea4"},
    {file = "pyzmq-25.1.2-cp310-cp310-macosx_10_9_x86_64.whl", hash = "sha256:49151b0efece79f6a79d41a461d78535356136ee70084a1c22532fc6383f4ad0"},
    {file = "pyzmq-25.1.2-cp310-cp310-manylinux_2_17_aarch64.manylinux2014_aarch64.whl", hash = "sha256:d9a5f194cf730f2b24d6af1f833c14c10f41023da46a7f736f48b6d35061e76e"},
    {file = "pyzmq-25.1.2-cp310-cp310-manylinux_2_17_i686.manylinux2014_i686.whl", hash = "sha256:faf79a302f834d9e8304fafdc11d0d042266667ac45209afa57e5efc998e3872"},
    {file = "pyzmq-25.1.2-cp310-cp310-manylinux_2_17_x86_64.manylinux2014_x86_64.whl", hash = "sha256:7f51a7b4ead28d3fca8dda53216314a553b0f7a91ee8fc46a72b402a78c3e43d"},
    {file = "pyzmq-25.1.2-cp310-cp310-manylinux_2_28_x86_64.whl", hash = "sha256:0ddd6d71d4ef17ba5a87becf7ddf01b371eaba553c603477679ae817a8d84d75"},
    {file = "pyzmq-25.1.2-cp310-cp310-musllinux_1_1_aarch64.whl", hash = "sha256:246747b88917e4867e2367b005fc8eefbb4a54b7db363d6c92f89d69abfff4b6"},
    {file = "pyzmq-25.1.2-cp310-cp310-musllinux_1_1_i686.whl", hash = "sha256:00c48ae2fd81e2a50c3485de1b9d5c7c57cd85dc8ec55683eac16846e57ac979"},
    {file = "pyzmq-25.1.2-cp310-cp310-musllinux_1_1_x86_64.whl", hash = "sha256:5a68d491fc20762b630e5db2191dd07ff89834086740f70e978bb2ef2668be08"},
    {file = "pyzmq-25.1.2-cp310-cp310-win32.whl", hash = "sha256:09dfe949e83087da88c4a76767df04b22304a682d6154de2c572625c62ad6886"},
    {file = "pyzmq-25.1.2-cp310-cp310-win_amd64.whl", hash = "sha256:fa99973d2ed20417744fca0073390ad65ce225b546febb0580358e36aa90dba6"},
    {file = "pyzmq-25.1.2-cp311-cp311-macosx_10_15_universal2.whl", hash = "sha256:82544e0e2d0c1811482d37eef297020a040c32e0687c1f6fc23a75b75db8062c"},
    {file = "pyzmq-25.1.2-cp311-cp311-macosx_10_9_x86_64.whl", hash = "sha256:01171fc48542348cd1a360a4b6c3e7d8f46cdcf53a8d40f84db6707a6768acc1"},
    {file = "pyzmq-25.1.2-cp311-cp311-manylinux_2_17_aarch64.manylinux2014_aarch64.whl", hash = "sha256:bc69c96735ab501419c432110016329bf0dea8898ce16fab97c6d9106dc0b348"},
    {file = "pyzmq-25.1.2-cp311-cp311-manylinux_2_17_i686.manylinux2014_i686.whl", hash = "sha256:3e124e6b1dd3dfbeb695435dff0e383256655bb18082e094a8dd1f6293114642"},
    {file = "pyzmq-25.1.2-cp311-cp311-manylinux_2_17_x86_64.manylinux2014_x86_64.whl", hash = "sha256:7598d2ba821caa37a0f9d54c25164a4fa351ce019d64d0b44b45540950458840"},
    {file = "pyzmq-25.1.2-cp311-cp311-manylinux_2_28_x86_64.whl", hash = "sha256:d1299d7e964c13607efd148ca1f07dcbf27c3ab9e125d1d0ae1d580a1682399d"},
    {file = "pyzmq-25.1.2-cp311-cp311-musllinux_1_1_aarch64.whl", hash = "sha256:4e6f689880d5ad87918430957297c975203a082d9a036cc426648fcbedae769b"},
    {file = "pyzmq-25.1.2-cp311-cp311-musllinux_1_1_i686.whl", hash = "sha256:cc69949484171cc961e6ecd4a8911b9ce7a0d1f738fcae717177c231bf77437b"},
    {file = "pyzmq-25.1.2-cp311-cp311-musllinux_1_1_x86_64.whl", hash = "sha256:9880078f683466b7f567b8624bfc16cad65077be046b6e8abb53bed4eeb82dd3"},
    {file = "pyzmq-25.1.2-cp311-cp311-win32.whl", hash = "sha256:4e5837af3e5aaa99a091302df5ee001149baff06ad22b722d34e30df5f0d9097"},
    {file = "pyzmq-25.1.2-cp311-cp311-win_amd64.whl", hash = "sha256:25c2dbb97d38b5ac9fd15586e048ec5eb1e38f3d47fe7d92167b0c77bb3584e9"},
    {file = "pyzmq-25.1.2-cp312-cp312-macosx_10_15_universal2.whl", hash = "sha256:11e70516688190e9c2db14fcf93c04192b02d457b582a1f6190b154691b4c93a"},
    {file = "pyzmq-25.1.2-cp312-cp312-macosx_10_9_x86_64.whl", hash = "sha256:313c3794d650d1fccaaab2df942af9f2c01d6217c846177cfcbc693c7410839e"},
    {file = "pyzmq-25.1.2-cp312-cp312-manylinux_2_17_aarch64.manylinux2014_aarch64.whl", hash = "sha256:1b3cbba2f47062b85fe0ef9de5b987612140a9ba3a9c6d2543c6dec9f7c2ab27"},
    {file = "pyzmq-25.1.2-cp312-cp312-manylinux_2_17_i686.manylinux2014_i686.whl", hash = "sha256:fc31baa0c32a2ca660784d5af3b9487e13b61b3032cb01a115fce6588e1bed30"},
    {file = "pyzmq-25.1.2-cp312-cp312-manylinux_2_17_x86_64.manylinux2014_x86_64.whl", hash = "sha256:02c9087b109070c5ab0b383079fa1b5f797f8d43e9a66c07a4b8b8bdecfd88ee"},
    {file = "pyzmq-25.1.2-cp312-cp312-manylinux_2_28_x86_64.whl", hash = "sha256:f8429b17cbb746c3e043cb986328da023657e79d5ed258b711c06a70c2ea7537"},
    {file = "pyzmq-25.1.2-cp312-cp312-musllinux_1_1_aarch64.whl", hash = "sha256:5074adeacede5f810b7ef39607ee59d94e948b4fd954495bdb072f8c54558181"},
    {file = "pyzmq-25.1.2-cp312-cp312-musllinux_1_1_i686.whl", hash = "sha256:7ae8f354b895cbd85212da245f1a5ad8159e7840e37d78b476bb4f4c3f32a9fe"},
    {file = "pyzmq-25.1.2-cp312-cp312-musllinux_1_1_x86_64.whl", hash = "sha256:b264bf2cc96b5bc43ce0e852be995e400376bd87ceb363822e2cb1964fcdc737"},
    {file = "pyzmq-25.1.2-cp312-cp312-win32.whl", hash = "sha256:02bbc1a87b76e04fd780b45e7f695471ae6de747769e540da909173d50ff8e2d"},
    {file = "pyzmq-25.1.2-cp312-cp312-win_amd64.whl", hash = "sha256:ced111c2e81506abd1dc142e6cd7b68dd53747b3b7ae5edbea4578c5eeff96b7"},
    {file = "pyzmq-25.1.2-cp36-cp36m-macosx_10_9_x86_64.whl", hash = "sha256:7b6d09a8962a91151f0976008eb7b29b433a560fde056ec7a3db9ec8f1075438"},
    {file = "pyzmq-25.1.2-cp36-cp36m-manylinux_2_17_aarch64.manylinux2014_aarch64.whl", hash = "sha256:967668420f36878a3c9ecb5ab33c9d0ff8d054f9c0233d995a6d25b0e95e1b6b"},
    {file = "pyzmq-25.1.2-cp36-cp36m-manylinux_2_5_i686.manylinux1_i686.whl", hash = "sha256:5edac3f57c7ddaacdb4d40f6ef2f9e299471fc38d112f4bc6d60ab9365445fb0"},
    {file = "pyzmq-25.1.2-cp36-cp36m-manylinux_2_5_x86_64.manylinux1_x86_64.whl", hash = "sha256:0dabfb10ef897f3b7e101cacba1437bd3a5032ee667b7ead32bbcdd1a8422fe7"},
    {file = "pyzmq-25.1.2-cp36-cp36m-musllinux_1_1_aarch64.whl", hash = "sha256:2c6441e0398c2baacfe5ba30c937d274cfc2dc5b55e82e3749e333aabffde561"},
    {file = "pyzmq-25.1.2-cp36-cp36m-musllinux_1_1_i686.whl", hash = "sha256:16b726c1f6c2e7625706549f9dbe9b06004dfbec30dbed4bf50cbdfc73e5b32a"},
    {file = "pyzmq-25.1.2-cp36-cp36m-musllinux_1_1_x86_64.whl", hash = "sha256:a86c2dd76ef71a773e70551a07318b8e52379f58dafa7ae1e0a4be78efd1ff16"},
    {file = "pyzmq-25.1.2-cp36-cp36m-win32.whl", hash = "sha256:359f7f74b5d3c65dae137f33eb2bcfa7ad9ebefd1cab85c935f063f1dbb245cc"},
    {file = "pyzmq-25.1.2-cp36-cp36m-win_amd64.whl", hash = "sha256:55875492f820d0eb3417b51d96fea549cde77893ae3790fd25491c5754ea2f68"},
    {file = "pyzmq-25.1.2-cp37-cp37m-macosx_10_9_x86_64.whl", hash = "sha256:b8c8a419dfb02e91b453615c69568442e897aaf77561ee0064d789705ff37a92"},
    {file = "pyzmq-25.1.2-cp37-cp37m-manylinux_2_17_aarch64.manylinux2014_aarch64.whl", hash = "sha256:8807c87fa893527ae8a524c15fc505d9950d5e856f03dae5921b5e9aa3b8783b"},
    {file = "pyzmq-25.1.2-cp37-cp37m-manylinux_2_5_i686.manylinux1_i686.whl", hash = "sha256:5e319ed7d6b8f5fad9b76daa0a68497bc6f129858ad956331a5835785761e003"},
    {file = "pyzmq-25.1.2-cp37-cp37m-manylinux_2_5_x86_64.manylinux1_x86_64.whl", hash = "sha256:3c53687dde4d9d473c587ae80cc328e5b102b517447456184b485587ebd18b62"},
    {file = "pyzmq-25.1.2-cp37-cp37m-musllinux_1_1_aarch64.whl", hash = "sha256:9add2e5b33d2cd765ad96d5eb734a5e795a0755f7fc49aa04f76d7ddda73fd70"},
    {file = "pyzmq-25.1.2-cp37-cp37m-musllinux_1_1_i686.whl", hash = "sha256:e690145a8c0c273c28d3b89d6fb32c45e0d9605b2293c10e650265bf5c11cfec"},
    {file = "pyzmq-25.1.2-cp37-cp37m-musllinux_1_1_x86_64.whl", hash = "sha256:00a06faa7165634f0cac1abb27e54d7a0b3b44eb9994530b8ec73cf52e15353b"},
    {file = "pyzmq-25.1.2-cp37-cp37m-win32.whl", hash = "sha256:0f97bc2f1f13cb16905a5f3e1fbdf100e712d841482b2237484360f8bc4cb3d7"},
    {file = "pyzmq-25.1.2-cp37-cp37m-win_amd64.whl", hash = "sha256:6cc0020b74b2e410287e5942e1e10886ff81ac77789eb20bec13f7ae681f0fdd"},
    {file = "pyzmq-25.1.2-cp38-cp38-macosx_10_15_universal2.whl", hash = "sha256:bef02cfcbded83473bdd86dd8d3729cd82b2e569b75844fb4ea08fee3c26ae41"},
    {file = "pyzmq-25.1.2-cp38-cp38-macosx_10_9_x86_64.whl", hash = "sha256:e10a4b5a4b1192d74853cc71a5e9fd022594573926c2a3a4802020360aa719d8"},
    {file = "pyzmq-25.1.2-cp38-cp38-manylinux_2_12_i686.manylinux2010_i686.whl", hash = "sha256:8c5f80e578427d4695adac6fdf4370c14a2feafdc8cb35549c219b90652536ae"},
    {file = "pyzmq-25.1.2-cp38-cp38-manylinux_2_12_x86_64.manylinux2010_x86_64.whl", hash = "sha256:5dde6751e857910c1339890f3524de74007958557593b9e7e8c5f01cd919f8a7"},
    {file = "pyzmq-25.1.2-cp38-cp38-manylinux_2_17_aarch64.manylinux2014_aarch64.whl", hash = "sha256:ea1608dd169da230a0ad602d5b1ebd39807ac96cae1845c3ceed39af08a5c6df"},
    {file = "pyzmq-25.1.2-cp38-cp38-musllinux_1_1_aarch64.whl", hash = "sha256:0f513130c4c361201da9bc69df25a086487250e16b5571ead521b31ff6b02220"},
    {file = "pyzmq-25.1.2-cp38-cp38-musllinux_1_1_i686.whl", hash = "sha256:019744b99da30330798bb37df33549d59d380c78e516e3bab9c9b84f87a9592f"},
    {file = "pyzmq-25.1.2-cp38-cp38-musllinux_1_1_x86_64.whl", hash = "sha256:2e2713ef44be5d52dd8b8e2023d706bf66cb22072e97fc71b168e01d25192755"},
    {file = "pyzmq-25.1.2-cp38-cp38-win32.whl", hash = "sha256:07cd61a20a535524906595e09344505a9bd46f1da7a07e504b315d41cd42eb07"},
    {file = "pyzmq-25.1.2-cp38-cp38-win_amd64.whl", hash = "sha256:eb7e49a17fb8c77d3119d41a4523e432eb0c6932187c37deb6fbb00cc3028088"},
    {file = "pyzmq-25.1.2-cp39-cp39-macosx_10_15_universal2.whl", hash = "sha256:94504ff66f278ab4b7e03e4cba7e7e400cb73bfa9d3d71f58d8972a8dc67e7a6"},
    {file = "pyzmq-25.1.2-cp39-cp39-macosx_10_9_x86_64.whl", hash = "sha256:6dd0d50bbf9dca1d0bdea219ae6b40f713a3fb477c06ca3714f208fd69e16fd8"},
    {file = "pyzmq-25.1.2-cp39-cp39-manylinux_2_12_i686.manylinux2010_i686.whl", hash = "sha256:004ff469d21e86f0ef0369717351073e0e577428e514c47c8480770d5e24a565"},
    {file = "pyzmq-25.1.2-cp39-cp39-manylinux_2_12_x86_64.manylinux2010_x86_64.whl", hash = "sha256:c0b5ca88a8928147b7b1e2dfa09f3b6c256bc1135a1338536cbc9ea13d3b7add"},
    {file = "pyzmq-25.1.2-cp39-cp39-manylinux_2_17_aarch64.manylinux2014_aarch64.whl", hash = "sha256:2c9a79f1d2495b167119d02be7448bfba57fad2a4207c4f68abc0bab4b92925b"},
    {file = "pyzmq-25.1.2-cp39-cp39-musllinux_1_1_aarch64.whl", hash = "sha256:518efd91c3d8ac9f9b4f7dd0e2b7b8bf1a4fe82a308009016b07eaa48681af82"},
    {file = "pyzmq-25.1.2-cp39-cp39-musllinux_1_1_i686.whl", hash = "sha256:1ec23bd7b3a893ae676d0e54ad47d18064e6c5ae1fadc2f195143fb27373f7f6"},
    {file = "pyzmq-25.1.2-cp39-cp39-musllinux_1_1_x86_64.whl", hash = "sha256:db36c27baed588a5a8346b971477b718fdc66cf5b80cbfbd914b4d6d355e44e2"},
    {file = "pyzmq-25.1.2-cp39-cp39-win32.whl", hash = "sha256:39b1067f13aba39d794a24761e385e2eddc26295826530a8c7b6c6c341584289"},
    {file = "pyzmq-25.1.2-cp39-cp39-win_amd64.whl", hash = "sha256:8e9f3fabc445d0ce320ea2c59a75fe3ea591fdbdeebec5db6de530dd4b09412e"},
    {file = "pyzmq-25.1.2-pp310-pypy310_pp73-macosx_10_9_x86_64.whl", hash = "sha256:a8c1d566344aee826b74e472e16edae0a02e2a044f14f7c24e123002dcff1c05"},
    {file = "pyzmq-25.1.2-pp310-pypy310_pp73-manylinux_2_17_aarch64.manylinux2014_aarch64.whl", hash = "sha256:759cfd391a0996345ba94b6a5110fca9c557ad4166d86a6e81ea526c376a01e8"},
    {file = "pyzmq-25.1.2-pp310-pypy310_pp73-manylinux_2_17_i686.manylinux2014_i686.whl", hash = "sha256:7c61e346ac34b74028ede1c6b4bcecf649d69b707b3ff9dc0fab453821b04d1e"},
    {file = "pyzmq-25.1.2-pp310-pypy310_pp73-manylinux_2_17_x86_64.manylinux2014_x86_64.whl", hash = "sha256:4cb8fc1f8d69b411b8ec0b5f1ffbcaf14c1db95b6bccea21d83610987435f1a4"},
    {file = "pyzmq-25.1.2-pp310-pypy310_pp73-win_amd64.whl", hash = "sha256:3c00c9b7d1ca8165c610437ca0c92e7b5607b2f9076f4eb4b095c85d6e680a1d"},
    {file = "pyzmq-25.1.2-pp37-pypy37_pp73-macosx_10_9_x86_64.whl", hash = "sha256:df0c7a16ebb94452d2909b9a7b3337940e9a87a824c4fc1c7c36bb4404cb0cde"},
    {file = "pyzmq-25.1.2-pp37-pypy37_pp73-manylinux_2_12_i686.manylinux2010_i686.whl", hash = "sha256:45999e7f7ed5c390f2e87ece7f6c56bf979fb213550229e711e45ecc7d42ccb8"},
    {file = "pyzmq-25.1.2-pp37-pypy37_pp73-manylinux_2_12_x86_64.manylinux2010_x86_64.whl", hash = "sha256:ac170e9e048b40c605358667aca3d94e98f604a18c44bdb4c102e67070f3ac9b"},
    {file = "pyzmq-25.1.2-pp37-pypy37_pp73-manylinux_2_17_aarch64.manylinux2014_aarch64.whl", hash = "sha256:d1b604734bec94f05f81b360a272fc824334267426ae9905ff32dc2be433ab96"},
    {file = "pyzmq-25.1.2-pp37-pypy37_pp73-win_amd64.whl", hash = "sha256:a793ac733e3d895d96f865f1806f160696422554e46d30105807fdc9841b9f7d"},
    {file = "pyzmq-25.1.2-pp38-pypy38_pp73-macosx_10_9_x86_64.whl", hash = "sha256:0806175f2ae5ad4b835ecd87f5f85583316b69f17e97786f7443baaf54b9bb98"},
    {file = "pyzmq-25.1.2-pp38-pypy38_pp73-manylinux_2_12_i686.manylinux2010_i686.whl", hash = "sha256:ef12e259e7bc317c7597d4f6ef59b97b913e162d83b421dd0db3d6410f17a244"},
    {file = "pyzmq-25.1.2-pp38-pypy38_pp73-manylinux_2_12_x86_64.manylinux2010_x86_64.whl", hash = "sha256:ea253b368eb41116011add00f8d5726762320b1bda892f744c91997b65754d73"},
    {file = "pyzmq-25.1.2-pp38-pypy38_pp73-manylinux_2_17_aarch64.manylinux2014_aarch64.whl", hash = "sha256:1b9b1f2ad6498445a941d9a4fee096d387fee436e45cc660e72e768d3d8ee611"},
    {file = "pyzmq-25.1.2-pp38-pypy38_pp73-win_amd64.whl", hash = "sha256:8b14c75979ce932c53b79976a395cb2a8cd3aaf14aef75e8c2cb55a330b9b49d"},
    {file = "pyzmq-25.1.2-pp39-pypy39_pp73-macosx_10_9_x86_64.whl", hash = "sha256:889370d5174a741a62566c003ee8ddba4b04c3f09a97b8000092b7ca83ec9c49"},
    {file = "pyzmq-25.1.2-pp39-pypy39_pp73-manylinux_2_17_aarch64.manylinux2014_aarch64.whl", hash = "sha256:9a18fff090441a40ffda8a7f4f18f03dc56ae73f148f1832e109f9bffa85df15"},
    {file = "pyzmq-25.1.2-pp39-pypy39_pp73-manylinux_2_17_i686.manylinux2014_i686.whl", hash = "sha256:99a6b36f95c98839ad98f8c553d8507644c880cf1e0a57fe5e3a3f3969040882"},
    {file = "pyzmq-25.1.2-pp39-pypy39_pp73-manylinux_2_17_x86_64.manylinux2014_x86_64.whl", hash = "sha256:4345c9a27f4310afbb9c01750e9461ff33d6fb74cd2456b107525bbeebcb5be3"},
    {file = "pyzmq-25.1.2-pp39-pypy39_pp73-manylinux_2_28_x86_64.whl", hash = "sha256:3516e0b6224cf6e43e341d56da15fd33bdc37fa0c06af4f029f7d7dfceceabbc"},
    {file = "pyzmq-25.1.2-pp39-pypy39_pp73-win_amd64.whl", hash = "sha256:146b9b1f29ead41255387fb07be56dc29639262c0f7344f570eecdcd8d683314"},
    {file = "pyzmq-25.1.2.tar.gz", hash = "sha256:93f1aa311e8bb912e34f004cf186407a4e90eec4f0ecc0efd26056bf7eda0226"},
]

[package.dependencies]
cffi = {version = "*", markers = "implementation_name == \"pypy\""}

[[package]]
name = "qdldl"
version = "0.1.7.post0"
description = "QDLDL, a free LDL factorization routine."
optional = true
python-versions = "*"
files = [
    {file = "qdldl-0.1.7.post0-cp310-cp310-macosx_10_9_x86_64.whl", hash = "sha256:8ab02e8b9ff86bd644a1935718387c82fbe04c31e3309cf9f7a121d02b1deda8"},
    {file = "qdldl-0.1.7.post0-cp310-cp310-manylinux_2_17_x86_64.manylinux2014_x86_64.whl", hash = "sha256:40e5d6753310377451ed4dc09b1ef28faf40108b713e7f55c8a8ae94d679a672"},
    {file = "qdldl-0.1.7.post0-cp310-cp310-win_amd64.whl", hash = "sha256:718d8e141832e96ba71ca1807a74813836c6403110faaa3d33a67de1af3b29c4"},
    {file = "qdldl-0.1.7.post0-cp311-cp311-macosx_10_9_x86_64.whl", hash = "sha256:0e3f06e8a49ddd834b24fc3d7afbba4fec0923101045aa2666e18d2a9980e329"},
    {file = "qdldl-0.1.7.post0-cp311-cp311-manylinux_2_17_x86_64.manylinux2014_x86_64.whl", hash = "sha256:3a81c46522dd6b3042e2348fa98128bb5c0e466f42bce214e80cfb766ff40930"},
    {file = "qdldl-0.1.7.post0-cp311-cp311-win_amd64.whl", hash = "sha256:4a86155f3de66c5db0e21544b7a2421c671028fa20da407686d2a8d0e9b57e51"},
    {file = "qdldl-0.1.7.post0-cp36-cp36m-macosx_10_9_x86_64.whl", hash = "sha256:717cb1892b033c01a0aae84ededcfa1f05bcb97013095d779c497e6c32f90dac"},
    {file = "qdldl-0.1.7.post0-cp36-cp36m-manylinux_2_17_x86_64.manylinux2014_x86_64.whl", hash = "sha256:8fc35432913085d94b2327242cf51388467ef7a37ac0d71eb31b594b575dd498"},
    {file = "qdldl-0.1.7.post0-cp36-cp36m-win_amd64.whl", hash = "sha256:fd5cfd8c50f33ddacb830594a63b8c1093a24aea45312b9d2ed826cea5ece08a"},
    {file = "qdldl-0.1.7.post0-cp37-cp37m-macosx_10_9_x86_64.whl", hash = "sha256:981ca8672e9506976c663552c1eb6f6daf9726d62650b3bf5900260946156166"},
    {file = "qdldl-0.1.7.post0-cp37-cp37m-manylinux_2_17_x86_64.manylinux2014_x86_64.whl", hash = "sha256:b8ec670d97cf756f9159dc0a11de5cf054e88aefe84bea1c7282f00334642843"},
    {file = "qdldl-0.1.7.post0-cp37-cp37m-win_amd64.whl", hash = "sha256:aa208703b44337a7e77f6f2663f7a452144becb4421970d534ff8297b92e1e10"},
    {file = "qdldl-0.1.7.post0-cp38-cp38-macosx_10_9_x86_64.whl", hash = "sha256:b42649484f7c0d8ee659224ecaac0a3e97f12531018207f4d7323e4071320eb1"},
    {file = "qdldl-0.1.7.post0-cp38-cp38-manylinux_2_17_x86_64.manylinux2014_x86_64.whl", hash = "sha256:26aa3d6f0da7779265d72e8f418094003e75fa53c515a53bc03fd8b9bcfbf7de"},
    {file = "qdldl-0.1.7.post0-cp38-cp38-win_amd64.whl", hash = "sha256:e55bcd6962178029faf543addd49db145302dd51e19855fefa71b5fd55840eea"},
    {file = "qdldl-0.1.7.post0-cp39-cp39-macosx_10_9_x86_64.whl", hash = "sha256:c1dd0e570e65aaf35e10b7fb345f7ac763fd05a2227b9c06ce65e07993fc4984"},
    {file = "qdldl-0.1.7.post0-cp39-cp39-manylinux_2_17_x86_64.manylinux2014_x86_64.whl", hash = "sha256:ae161342529852b6248ace4642bc4ee371a7c1e0707b7bc43a43ef7e73c06ca3"},
    {file = "qdldl-0.1.7.post0-cp39-cp39-win_amd64.whl", hash = "sha256:092f6606690a2b9bd3c939f3147887e02de13bb068fbed5ffdc7459034def623"},
    {file = "qdldl-0.1.7.post0.tar.gz", hash = "sha256:f346a114c8342ee6d4dbd6471eef314199fb268d3bf7b95885ca351fde2b023f"},
]

[package.dependencies]
numpy = ">=1.7"
scipy = ">=0.13.2"

[[package]]
name = "referencing"
version = "0.33.0"
description = "JSON Referencing + Python"
optional = false
python-versions = ">=3.8"
files = [
    {file = "referencing-0.33.0-py3-none-any.whl", hash = "sha256:39240f2ecc770258f28b642dd47fd74bc8b02484de54e1882b74b35ebd779bd5"},
    {file = "referencing-0.33.0.tar.gz", hash = "sha256:c775fedf74bc0f9189c2a3be1c12fd03e8c23f4d371dce795df44e06c5b412f7"},
]

[package.dependencies]
attrs = ">=22.2.0"
rpds-py = ">=0.7.0"

[[package]]
name = "requests"
version = "2.31.0"
description = "Python HTTP for Humans."
optional = false
python-versions = ">=3.7"
files = [
    {file = "requests-2.31.0-py3-none-any.whl", hash = "sha256:58cd2187c01e70e6e26505bca751777aa9f2ee0b7f4300988b709f44e013003f"},
    {file = "requests-2.31.0.tar.gz", hash = "sha256:942c5a758f98d790eaed1a29cb6eefc7ffb0d1cf7af05c3d2791656dbd6ad1e1"},
]

[package.dependencies]
certifi = ">=2017.4.17"
charset-normalizer = ">=2,<4"
idna = ">=2.5,<4"
urllib3 = ">=1.21.1,<3"

[package.extras]
socks = ["PySocks (>=1.5.6,!=1.5.7)"]
use-chardet-on-py3 = ["chardet (>=3.0.2,<6)"]

[[package]]
name = "rpds-py"
version = "0.18.0"
description = "Python bindings to Rust's persistent data structures (rpds)"
optional = false
python-versions = ">=3.8"
files = [
    {file = "rpds_py-0.18.0-cp310-cp310-macosx_10_12_x86_64.whl", hash = "sha256:5b4e7d8d6c9b2e8ee2d55c90b59c707ca59bc30058269b3db7b1f8df5763557e"},
    {file = "rpds_py-0.18.0-cp310-cp310-macosx_11_0_arm64.whl", hash = "sha256:c463ed05f9dfb9baebef68048aed8dcdc94411e4bf3d33a39ba97e271624f8f7"},
    {file = "rpds_py-0.18.0-cp310-cp310-manylinux_2_17_aarch64.manylinux2014_aarch64.whl", hash = "sha256:01e36a39af54a30f28b73096dd39b6802eddd04c90dbe161c1b8dbe22353189f"},
    {file = "rpds_py-0.18.0-cp310-cp310-manylinux_2_17_armv7l.manylinux2014_armv7l.whl", hash = "sha256:d62dec4976954a23d7f91f2f4530852b0c7608116c257833922a896101336c51"},
    {file = "rpds_py-0.18.0-cp310-cp310-manylinux_2_17_ppc64le.manylinux2014_ppc64le.whl", hash = "sha256:dd18772815d5f008fa03d2b9a681ae38d5ae9f0e599f7dda233c439fcaa00d40"},
    {file = "rpds_py-0.18.0-cp310-cp310-manylinux_2_17_s390x.manylinux2014_s390x.whl", hash = "sha256:923d39efa3cfb7279a0327e337a7958bff00cc447fd07a25cddb0a1cc9a6d2da"},
    {file = "rpds_py-0.18.0-cp310-cp310-manylinux_2_17_x86_64.manylinux2014_x86_64.whl", hash = "sha256:39514da80f971362f9267c600b6d459bfbbc549cffc2cef8e47474fddc9b45b1"},
    {file = "rpds_py-0.18.0-cp310-cp310-manylinux_2_5_i686.manylinux1_i686.whl", hash = "sha256:a34d557a42aa28bd5c48a023c570219ba2593bcbbb8dc1b98d8cf5d529ab1434"},
    {file = "rpds_py-0.18.0-cp310-cp310-musllinux_1_2_aarch64.whl", hash = "sha256:93df1de2f7f7239dc9cc5a4a12408ee1598725036bd2dedadc14d94525192fc3"},
    {file = "rpds_py-0.18.0-cp310-cp310-musllinux_1_2_i686.whl", hash = "sha256:34b18ba135c687f4dac449aa5157d36e2cbb7c03cbea4ddbd88604e076aa836e"},
    {file = "rpds_py-0.18.0-cp310-cp310-musllinux_1_2_x86_64.whl", hash = "sha256:c0b5dcf9193625afd8ecc92312d6ed78781c46ecbf39af9ad4681fc9f464af88"},
    {file = "rpds_py-0.18.0-cp310-none-win32.whl", hash = "sha256:c4325ff0442a12113a6379af66978c3fe562f846763287ef66bdc1d57925d337"},
    {file = "rpds_py-0.18.0-cp310-none-win_amd64.whl", hash = "sha256:7223a2a5fe0d217e60a60cdae28d6949140dde9c3bcc714063c5b463065e3d66"},
    {file = "rpds_py-0.18.0-cp311-cp311-macosx_10_12_x86_64.whl", hash = "sha256:3a96e0c6a41dcdba3a0a581bbf6c44bb863f27c541547fb4b9711fd8cf0ffad4"},
    {file = "rpds_py-0.18.0-cp311-cp311-macosx_11_0_arm64.whl", hash = "sha256:30f43887bbae0d49113cbaab729a112251a940e9b274536613097ab8b4899cf6"},
    {file = "rpds_py-0.18.0-cp311-cp311-manylinux_2_17_aarch64.manylinux2014_aarch64.whl", hash = "sha256:fcb25daa9219b4cf3a0ab24b0eb9a5cc8949ed4dc72acb8fa16b7e1681aa3c58"},
    {file = "rpds_py-0.18.0-cp311-cp311-manylinux_2_17_armv7l.manylinux2014_armv7l.whl", hash = "sha256:d68c93e381010662ab873fea609bf6c0f428b6d0bb00f2c6939782e0818d37bf"},
    {file = "rpds_py-0.18.0-cp311-cp311-manylinux_2_17_ppc64le.manylinux2014_ppc64le.whl", hash = "sha256:b34b7aa8b261c1dbf7720b5d6f01f38243e9b9daf7e6b8bc1fd4657000062f2c"},
    {file = "rpds_py-0.18.0-cp311-cp311-manylinux_2_17_s390x.manylinux2014_s390x.whl", hash = "sha256:2e6d75ab12b0bbab7215e5d40f1e5b738aa539598db27ef83b2ec46747df90e1"},
    {file = "rpds_py-0.18.0-cp311-cp311-manylinux_2_17_x86_64.manylinux2014_x86_64.whl", hash = "sha256:0b8612cd233543a3781bc659c731b9d607de65890085098986dfd573fc2befe5"},
    {file = "rpds_py-0.18.0-cp311-cp311-manylinux_2_5_i686.manylinux1_i686.whl", hash = "sha256:aec493917dd45e3c69d00a8874e7cbed844efd935595ef78a0f25f14312e33c6"},
    {file = "rpds_py-0.18.0-cp311-cp311-musllinux_1_2_aarch64.whl", hash = "sha256:661d25cbffaf8cc42e971dd570d87cb29a665f49f4abe1f9e76be9a5182c4688"},
    {file = "rpds_py-0.18.0-cp311-cp311-musllinux_1_2_i686.whl", hash = "sha256:1df3659d26f539ac74fb3b0c481cdf9d725386e3552c6fa2974f4d33d78e544b"},
    {file = "rpds_py-0.18.0-cp311-cp311-musllinux_1_2_x86_64.whl", hash = "sha256:a1ce3ba137ed54f83e56fb983a5859a27d43a40188ba798993812fed73c70836"},
    {file = "rpds_py-0.18.0-cp311-none-win32.whl", hash = "sha256:69e64831e22a6b377772e7fb337533c365085b31619005802a79242fee620bc1"},
    {file = "rpds_py-0.18.0-cp311-none-win_amd64.whl", hash = "sha256:998e33ad22dc7ec7e030b3df701c43630b5bc0d8fbc2267653577e3fec279afa"},
    {file = "rpds_py-0.18.0-cp312-cp312-macosx_10_12_x86_64.whl", hash = "sha256:7f2facbd386dd60cbbf1a794181e6aa0bd429bd78bfdf775436020172e2a23f0"},
    {file = "rpds_py-0.18.0-cp312-cp312-macosx_11_0_arm64.whl", hash = "sha256:1d9a5be316c15ffb2b3c405c4ff14448c36b4435be062a7f578ccd8b01f0c4d8"},
    {file = "rpds_py-0.18.0-cp312-cp312-manylinux_2_17_aarch64.manylinux2014_aarch64.whl", hash = "sha256:cd5bf1af8efe569654bbef5a3e0a56eca45f87cfcffab31dd8dde70da5982475"},
    {file = "rpds_py-0.18.0-cp312-cp312-manylinux_2_17_armv7l.manylinux2014_armv7l.whl", hash = "sha256:5417558f6887e9b6b65b4527232553c139b57ec42c64570569b155262ac0754f"},
    {file = "rpds_py-0.18.0-cp312-cp312-manylinux_2_17_ppc64le.manylinux2014_ppc64le.whl", hash = "sha256:56a737287efecafc16f6d067c2ea0117abadcd078d58721f967952db329a3e5c"},
    {file = "rpds_py-0.18.0-cp312-cp312-manylinux_2_17_s390x.manylinux2014_s390x.whl", hash = "sha256:8f03bccbd8586e9dd37219bce4d4e0d3ab492e6b3b533e973fa08a112cb2ffc9"},
    {file = "rpds_py-0.18.0-cp312-cp312-manylinux_2_17_x86_64.manylinux2014_x86_64.whl", hash = "sha256:4457a94da0d5c53dc4b3e4de1158bdab077db23c53232f37a3cb7afdb053a4e3"},
    {file = "rpds_py-0.18.0-cp312-cp312-manylinux_2_5_i686.manylinux1_i686.whl", hash = "sha256:0ab39c1ba9023914297dd88ec3b3b3c3f33671baeb6acf82ad7ce883f6e8e157"},
    {file = "rpds_py-0.18.0-cp312-cp312-musllinux_1_2_aarch64.whl", hash = "sha256:9d54553c1136b50fd12cc17e5b11ad07374c316df307e4cfd6441bea5fb68496"},
    {file = "rpds_py-0.18.0-cp312-cp312-musllinux_1_2_i686.whl", hash = "sha256:0af039631b6de0397ab2ba16eaf2872e9f8fca391b44d3d8cac317860a700a3f"},
    {file = "rpds_py-0.18.0-cp312-cp312-musllinux_1_2_x86_64.whl", hash = "sha256:84ffab12db93b5f6bad84c712c92060a2d321b35c3c9960b43d08d0f639d60d7"},
    {file = "rpds_py-0.18.0-cp312-none-win32.whl", hash = "sha256:685537e07897f173abcf67258bee3c05c374fa6fff89d4c7e42fb391b0605e98"},
    {file = "rpds_py-0.18.0-cp312-none-win_amd64.whl", hash = "sha256:e003b002ec72c8d5a3e3da2989c7d6065b47d9eaa70cd8808b5384fbb970f4ec"},
    {file = "rpds_py-0.18.0-cp38-cp38-macosx_10_12_x86_64.whl", hash = "sha256:08f9ad53c3f31dfb4baa00da22f1e862900f45908383c062c27628754af2e88e"},
    {file = "rpds_py-0.18.0-cp38-cp38-macosx_11_0_arm64.whl", hash = "sha256:c0013fe6b46aa496a6749c77e00a3eb07952832ad6166bd481c74bda0dcb6d58"},
    {file = "rpds_py-0.18.0-cp38-cp38-manylinux_2_17_aarch64.manylinux2014_aarch64.whl", hash = "sha256:e32a92116d4f2a80b629778280103d2a510a5b3f6314ceccd6e38006b5e92dcb"},
    {file = "rpds_py-0.18.0-cp38-cp38-manylinux_2_17_armv7l.manylinux2014_armv7l.whl", hash = "sha256:e541ec6f2ec456934fd279a3120f856cd0aedd209fc3852eca563f81738f6861"},
    {file = "rpds_py-0.18.0-cp38-cp38-manylinux_2_17_ppc64le.manylinux2014_ppc64le.whl", hash = "sha256:bed88b9a458e354014d662d47e7a5baafd7ff81c780fd91584a10d6ec842cb73"},
    {file = "rpds_py-0.18.0-cp38-cp38-manylinux_2_17_s390x.manylinux2014_s390x.whl", hash = "sha256:2644e47de560eb7bd55c20fc59f6daa04682655c58d08185a9b95c1970fa1e07"},
    {file = "rpds_py-0.18.0-cp38-cp38-manylinux_2_17_x86_64.manylinux2014_x86_64.whl", hash = "sha256:8e8916ae4c720529e18afa0b879473049e95949bf97042e938530e072fde061d"},
    {file = "rpds_py-0.18.0-cp38-cp38-manylinux_2_5_i686.manylinux1_i686.whl", hash = "sha256:465a3eb5659338cf2a9243e50ad9b2296fa15061736d6e26240e713522b6235c"},
    {file = "rpds_py-0.18.0-cp38-cp38-musllinux_1_2_aarch64.whl", hash = "sha256:ea7d4a99f3b38c37eac212dbd6ec42b7a5ec51e2c74b5d3223e43c811609e65f"},
    {file = "rpds_py-0.18.0-cp38-cp38-musllinux_1_2_i686.whl", hash = "sha256:67071a6171e92b6da534b8ae326505f7c18022c6f19072a81dcf40db2638767c"},
    {file = "rpds_py-0.18.0-cp38-cp38-musllinux_1_2_x86_64.whl", hash = "sha256:41ef53e7c58aa4ef281da975f62c258950f54b76ec8e45941e93a3d1d8580594"},
    {file = "rpds_py-0.18.0-cp38-none-win32.whl", hash = "sha256:fdea4952db2793c4ad0bdccd27c1d8fdd1423a92f04598bc39425bcc2b8ee46e"},
    {file = "rpds_py-0.18.0-cp38-none-win_amd64.whl", hash = "sha256:7cd863afe7336c62ec78d7d1349a2f34c007a3cc6c2369d667c65aeec412a5b1"},
    {file = "rpds_py-0.18.0-cp39-cp39-macosx_10_12_x86_64.whl", hash = "sha256:5307def11a35f5ae4581a0b658b0af8178c65c530e94893345bebf41cc139d33"},
    {file = "rpds_py-0.18.0-cp39-cp39-macosx_11_0_arm64.whl", hash = "sha256:77f195baa60a54ef9d2de16fbbfd3ff8b04edc0c0140a761b56c267ac11aa467"},
    {file = "rpds_py-0.18.0-cp39-cp39-manylinux_2_17_aarch64.manylinux2014_aarch64.whl", hash = "sha256:39f5441553f1c2aed4de4377178ad8ff8f9d733723d6c66d983d75341de265ab"},
    {file = "rpds_py-0.18.0-cp39-cp39-manylinux_2_17_armv7l.manylinux2014_armv7l.whl", hash = "sha256:9a00312dea9310d4cb7dbd7787e722d2e86a95c2db92fbd7d0155f97127bcb40"},
    {file = "rpds_py-0.18.0-cp39-cp39-manylinux_2_17_ppc64le.manylinux2014_ppc64le.whl", hash = "sha256:8f2fc11e8fe034ee3c34d316d0ad8808f45bc3b9ce5857ff29d513f3ff2923a1"},
    {file = "rpds_py-0.18.0-cp39-cp39-manylinux_2_17_s390x.manylinux2014_s390x.whl", hash = "sha256:586f8204935b9ec884500498ccc91aa869fc652c40c093bd9e1471fbcc25c022"},
    {file = "rpds_py-0.18.0-cp39-cp39-manylinux_2_17_x86_64.manylinux2014_x86_64.whl", hash = "sha256:ddc2f4dfd396c7bfa18e6ce371cba60e4cf9d2e5cdb71376aa2da264605b60b9"},
    {file = "rpds_py-0.18.0-cp39-cp39-manylinux_2_5_i686.manylinux1_i686.whl", hash = "sha256:5ddcba87675b6d509139d1b521e0c8250e967e63b5909a7e8f8944d0f90ff36f"},
    {file = "rpds_py-0.18.0-cp39-cp39-musllinux_1_2_aarch64.whl", hash = "sha256:7bd339195d84439cbe5771546fe8a4e8a7a045417d8f9de9a368c434e42a721e"},
    {file = "rpds_py-0.18.0-cp39-cp39-musllinux_1_2_i686.whl", hash = "sha256:d7c36232a90d4755b720fbd76739d8891732b18cf240a9c645d75f00639a9024"},
    {file = "rpds_py-0.18.0-cp39-cp39-musllinux_1_2_x86_64.whl", hash = "sha256:6b0817e34942b2ca527b0e9298373e7cc75f429e8da2055607f4931fded23e20"},
    {file = "rpds_py-0.18.0-cp39-none-win32.whl", hash = "sha256:99f70b740dc04d09e6b2699b675874367885217a2e9f782bdf5395632ac663b7"},
    {file = "rpds_py-0.18.0-cp39-none-win_amd64.whl", hash = "sha256:6ef687afab047554a2d366e112dd187b62d261d49eb79b77e386f94644363294"},
    {file = "rpds_py-0.18.0-pp310-pypy310_pp73-macosx_10_12_x86_64.whl", hash = "sha256:ad36cfb355e24f1bd37cac88c112cd7730873f20fb0bdaf8ba59eedf8216079f"},
    {file = "rpds_py-0.18.0-pp310-pypy310_pp73-macosx_11_0_arm64.whl", hash = "sha256:36b3ee798c58ace201289024b52788161e1ea133e4ac93fba7d49da5fec0ef9e"},
    {file = "rpds_py-0.18.0-pp310-pypy310_pp73-manylinux_2_17_aarch64.manylinux2014_aarch64.whl", hash = "sha256:f8a2f084546cc59ea99fda8e070be2fd140c3092dc11524a71aa8f0f3d5a55ca"},
    {file = "rpds_py-0.18.0-pp310-pypy310_pp73-manylinux_2_17_armv7l.manylinux2014_armv7l.whl", hash = "sha256:e4461d0f003a0aa9be2bdd1b798a041f177189c1a0f7619fe8c95ad08d9a45d7"},
    {file = "rpds_py-0.18.0-pp310-pypy310_pp73-manylinux_2_17_ppc64le.manylinux2014_ppc64le.whl", hash = "sha256:8db715ebe3bb7d86d77ac1826f7d67ec11a70dbd2376b7cc214199360517b641"},
    {file = "rpds_py-0.18.0-pp310-pypy310_pp73-manylinux_2_17_s390x.manylinux2014_s390x.whl", hash = "sha256:793968759cd0d96cac1e367afd70c235867831983f876a53389ad869b043c948"},
    {file = "rpds_py-0.18.0-pp310-pypy310_pp73-manylinux_2_17_x86_64.manylinux2014_x86_64.whl", hash = "sha256:66e6a3af5a75363d2c9a48b07cb27c4ea542938b1a2e93b15a503cdfa8490795"},
    {file = "rpds_py-0.18.0-pp310-pypy310_pp73-manylinux_2_5_i686.manylinux1_i686.whl", hash = "sha256:6ef0befbb5d79cf32d0266f5cff01545602344eda89480e1dd88aca964260b18"},
    {file = "rpds_py-0.18.0-pp310-pypy310_pp73-musllinux_1_2_aarch64.whl", hash = "sha256:1d4acf42190d449d5e89654d5c1ed3a4f17925eec71f05e2a41414689cda02d1"},
    {file = "rpds_py-0.18.0-pp310-pypy310_pp73-musllinux_1_2_i686.whl", hash = "sha256:a5f446dd5055667aabaee78487f2b5ab72e244f9bc0b2ffebfeec79051679984"},
    {file = "rpds_py-0.18.0-pp310-pypy310_pp73-musllinux_1_2_x86_64.whl", hash = "sha256:9dbbeb27f4e70bfd9eec1be5477517365afe05a9b2c441a0b21929ee61048124"},
    {file = "rpds_py-0.18.0-pp38-pypy38_pp73-macosx_10_12_x86_64.whl", hash = "sha256:22806714311a69fd0af9b35b7be97c18a0fc2826e6827dbb3a8c94eac6cf7eeb"},
    {file = "rpds_py-0.18.0-pp38-pypy38_pp73-macosx_11_0_arm64.whl", hash = "sha256:b34ae4636dfc4e76a438ab826a0d1eed2589ca7d9a1b2d5bb546978ac6485461"},
    {file = "rpds_py-0.18.0-pp38-pypy38_pp73-manylinux_2_17_aarch64.manylinux2014_aarch64.whl", hash = "sha256:8c8370641f1a7f0e0669ddccca22f1da893cef7628396431eb445d46d893e5cd"},
    {file = "rpds_py-0.18.0-pp38-pypy38_pp73-manylinux_2_17_armv7l.manylinux2014_armv7l.whl", hash = "sha256:c8362467a0fdeccd47935f22c256bec5e6abe543bf0d66e3d3d57a8fb5731863"},
    {file = "rpds_py-0.18.0-pp38-pypy38_pp73-manylinux_2_17_ppc64le.manylinux2014_ppc64le.whl", hash = "sha256:11a8c85ef4a07a7638180bf04fe189d12757c696eb41f310d2426895356dcf05"},
    {file = "rpds_py-0.18.0-pp38-pypy38_pp73-manylinux_2_17_s390x.manylinux2014_s390x.whl", hash = "sha256:b316144e85316da2723f9d8dc75bada12fa58489a527091fa1d5a612643d1a0e"},
    {file = "rpds_py-0.18.0-pp38-pypy38_pp73-manylinux_2_17_x86_64.manylinux2014_x86_64.whl", hash = "sha256:cf1ea2e34868f6fbf070e1af291c8180480310173de0b0c43fc38a02929fc0e3"},
    {file = "rpds_py-0.18.0-pp38-pypy38_pp73-manylinux_2_5_i686.manylinux1_i686.whl", hash = "sha256:e546e768d08ad55b20b11dbb78a745151acbd938f8f00d0cfbabe8b0199b9880"},
    {file = "rpds_py-0.18.0-pp38-pypy38_pp73-musllinux_1_2_aarch64.whl", hash = "sha256:4901165d170a5fde6f589acb90a6b33629ad1ec976d4529e769c6f3d885e3e80"},
    {file = "rpds_py-0.18.0-pp38-pypy38_pp73-musllinux_1_2_i686.whl", hash = "sha256:618a3d6cae6ef8ec88bb76dd80b83cfe415ad4f1d942ca2a903bf6b6ff97a2da"},
    {file = "rpds_py-0.18.0-pp38-pypy38_pp73-musllinux_1_2_x86_64.whl", hash = "sha256:ed4eb745efbff0a8e9587d22a84be94a5eb7d2d99c02dacf7bd0911713ed14dd"},
    {file = "rpds_py-0.18.0-pp39-pypy39_pp73-macosx_10_12_x86_64.whl", hash = "sha256:6c81e5f372cd0dc5dc4809553d34f832f60a46034a5f187756d9b90586c2c307"},
    {file = "rpds_py-0.18.0-pp39-pypy39_pp73-macosx_11_0_arm64.whl", hash = "sha256:43fbac5f22e25bee1d482c97474f930a353542855f05c1161fd804c9dc74a09d"},
    {file = "rpds_py-0.18.0-pp39-pypy39_pp73-manylinux_2_17_aarch64.manylinux2014_aarch64.whl", hash = "sha256:6d7faa6f14017c0b1e69f5e2c357b998731ea75a442ab3841c0dbbbfe902d2c4"},
    {file = "rpds_py-0.18.0-pp39-pypy39_pp73-manylinux_2_17_armv7l.manylinux2014_armv7l.whl", hash = "sha256:08231ac30a842bd04daabc4d71fddd7e6d26189406d5a69535638e4dcb88fe76"},
    {file = "rpds_py-0.18.0-pp39-pypy39_pp73-manylinux_2_17_ppc64le.manylinux2014_ppc64le.whl", hash = "sha256:044a3e61a7c2dafacae99d1e722cc2d4c05280790ec5a05031b3876809d89a5c"},
    {file = "rpds_py-0.18.0-pp39-pypy39_pp73-manylinux_2_17_s390x.manylinux2014_s390x.whl", hash = "sha256:3f26b5bd1079acdb0c7a5645e350fe54d16b17bfc5e71f371c449383d3342e17"},
    {file = "rpds_py-0.18.0-pp39-pypy39_pp73-manylinux_2_17_x86_64.manylinux2014_x86_64.whl", hash = "sha256:482103aed1dfe2f3b71a58eff35ba105289b8d862551ea576bd15479aba01f66"},
    {file = "rpds_py-0.18.0-pp39-pypy39_pp73-manylinux_2_5_i686.manylinux1_i686.whl", hash = "sha256:1374f4129f9bcca53a1bba0bb86bf78325a0374577cf7e9e4cd046b1e6f20e24"},
    {file = "rpds_py-0.18.0-pp39-pypy39_pp73-musllinux_1_2_aarch64.whl", hash = "sha256:635dc434ff724b178cb192c70016cc0ad25a275228f749ee0daf0eddbc8183b1"},
    {file = "rpds_py-0.18.0-pp39-pypy39_pp73-musllinux_1_2_i686.whl", hash = "sha256:bc362ee4e314870a70f4ae88772d72d877246537d9f8cb8f7eacf10884862432"},
    {file = "rpds_py-0.18.0-pp39-pypy39_pp73-musllinux_1_2_x86_64.whl", hash = "sha256:4832d7d380477521a8c1644bbab6588dfedea5e30a7d967b5fb75977c45fd77f"},
    {file = "rpds_py-0.18.0.tar.gz", hash = "sha256:42821446ee7a76f5d9f71f9e33a4fb2ffd724bb3e7f93386150b61a43115788d"},
]

[[package]]
name = "scanpy"
version = "1.9.8"
description = "Single-Cell Analysis in Python."
optional = false
python-versions = ">=3.8"
files = [
    {file = "scanpy-1.9.8-py3-none-any.whl", hash = "sha256:abcca12dfe6975146277b6a76841e2328e07c6a9f518d234ba6a889b26b456dc"},
    {file = "scanpy-1.9.8.tar.gz", hash = "sha256:2ab1790d2b82eadb0cf8d487f468beac7a8f6a3a8fd7112d1ae989f8c52a4353"},
]

[package.dependencies]
anndata = ">=0.7.4"
get-annotations = {version = "*", markers = "python_version < \"3.10\""}
h5py = ">=3"
joblib = "*"
matplotlib = ">=3.6"
natsort = "*"
networkx = ">=2.3"
numba = ">=0.41.0"
numpy = ">=1.17.0"
packaging = "*"
pandas = ">=1.1.1,<2.1.2 || >2.1.2"
patsy = "*"
scikit-learn = ">=0.24"
scipy = ">=1.4"
seaborn = ">=0.13.0"
session-info = "*"
statsmodels = ">=0.10.0rc2"
tqdm = "*"
umap-learn = ">=0.3.10"

[package.extras]
bbknn = ["bbknn"]
dask = ["dask[array] (!=2.17.0)"]
dev = ["black (>=20.8b1)", "docutils", "setuptools-scm"]
doc = ["matplotlib (!=3.6.1)", "myst-parser", "scanpy[paga]", "scanpydoc[typehints] (>=0.7.7,<0.8)", "sphinx (>=4.4)", "sphinx-rtd-theme (>=1.0)"]
harmony = ["harmonypy"]
leiden = ["igraph (>=0.10)", "leidenalg (>=0.9)"]
louvain = ["igraph", "louvain (>=0.6,!=0.6.2)"]
magic = ["magic-impute (>=2.0)"]
paga = ["igraph"]
rapids = ["cudf (>=0.9)", "cugraph (>=0.9)", "cuml (>=0.9)"]
scanorama = ["scanorama"]
scrublet = ["scrublet"]
skmisc = ["scikit-misc (>=0.1.3)"]
test = ["scanpy[dask]", "scanpy[leiden]", "scanpy[test-min]", "zarr"]
test-full = ["scanpy[harmony]", "scanpy[leiden]", "scanpy[magic]", "scanpy[scanorama]", "scanpy[scrublet]", "scanpy[skmisc]", "scanpy[test]"]
test-min = ["profimp", "pytest (>=4.4)", "pytest-nunit"]

[[package]]
name = "scikit-image"
version = "0.21.0"
description = "Image processing in Python"
optional = true
python-versions = ">=3.8"
files = [
    {file = "scikit_image-0.21.0-cp310-cp310-macosx_10_9_x86_64.whl", hash = "sha256:978ac3302252155a8556cdfe067bad2d18d5ccef4e91c2f727bc564ed75566bc"},
    {file = "scikit_image-0.21.0-cp310-cp310-macosx_12_0_arm64.whl", hash = "sha256:82c22e008527e5ee26ab08e3ce919998ef164d538ff30b9e5764b223cfda06b1"},
    {file = "scikit_image-0.21.0-cp310-cp310-manylinux_2_17_aarch64.manylinux2014_aarch64.whl", hash = "sha256:fd29d2631d3e975c377066acfc1f4cb2cc95e2257cf70e7fedfcb96441096e88"},
    {file = "scikit_image-0.21.0-cp310-cp310-manylinux_2_17_x86_64.manylinux2014_x86_64.whl", hash = "sha256:c6c12925ceb9f3aede555921e26642d601b2d37d1617002a2636f2cb5178ae2f"},
    {file = "scikit_image-0.21.0-cp310-cp310-win_amd64.whl", hash = "sha256:1f538d4de77e4f3225d068d9ea2965bed3f7dda7f457a8f89634fa22ffb9ad8c"},
    {file = "scikit_image-0.21.0-cp311-cp311-macosx_10_9_x86_64.whl", hash = "sha256:ec9bab6920ac43037d7434058b67b5778d42c60f67b8679239f48a471e7ed6f8"},
    {file = "scikit_image-0.21.0-cp311-cp311-macosx_12_0_arm64.whl", hash = "sha256:a54720430dba833ffbb6dedd93d9f0938c5dd47d20ab9ba3e4e61c19d95f6f19"},
    {file = "scikit_image-0.21.0-cp311-cp311-manylinux_2_17_aarch64.manylinux2014_aarch64.whl", hash = "sha256:7e40dd102da14cdadc09210f930b4556c90ff8f99cd9d8bcccf9f73a86c44245"},
    {file = "scikit_image-0.21.0-cp311-cp311-manylinux_2_17_x86_64.manylinux2014_x86_64.whl", hash = "sha256:ff5719c7eb99596a39c3e1d9b564025bae78ecf1da3ee6842d34f6965b5f1474"},
    {file = "scikit_image-0.21.0-cp311-cp311-win_amd64.whl", hash = "sha256:146c3824253eee9ff346c4ad10cb58376f91aefaf4a4bb2fe11aa21691f7de76"},
    {file = "scikit_image-0.21.0-cp38-cp38-macosx_10_9_x86_64.whl", hash = "sha256:4e1b09f81a99c9c390215929194847b3cd358550b4b65bb6e42c5393d69cb74a"},
    {file = "scikit_image-0.21.0-cp38-cp38-macosx_12_0_arm64.whl", hash = "sha256:9f7b5fb4a22f0d5ae0fa13beeb887c925280590145cd6d8b2630794d120ff7c7"},
    {file = "scikit_image-0.21.0-cp38-cp38-manylinux_2_17_aarch64.manylinux2014_aarch64.whl", hash = "sha256:d4814033717f0b6491fee252facb9df92058d6a72ab78dd6408a50f3915a88b8"},
    {file = "scikit_image-0.21.0-cp38-cp38-manylinux_2_17_x86_64.manylinux2014_x86_64.whl", hash = "sha256:2b0d6ed6502cca0c9719c444caafa0b8cda0f9e29e01ca42f621a240073284be"},
    {file = "scikit_image-0.21.0-cp38-cp38-win_amd64.whl", hash = "sha256:9194cb7bc21215fde6c1b1e9685d312d2aa8f65ea9736bc6311126a91c860032"},
    {file = "scikit_image-0.21.0-cp39-cp39-macosx_10_9_x86_64.whl", hash = "sha256:54df1ddc854f37a912d42bc724e456e86858107e94048a81a27720bc588f9937"},
    {file = "scikit_image-0.21.0-cp39-cp39-macosx_12_0_arm64.whl", hash = "sha256:c01e3ab0a1fabfd8ce30686d4401b7ed36e6126c9d4d05cb94abf6bdc46f7ac9"},
    {file = "scikit_image-0.21.0-cp39-cp39-manylinux_2_17_aarch64.manylinux2014_aarch64.whl", hash = "sha256:8ef5d8d1099317b7b315b530348cbfa68ab8ce32459de3c074d204166951025c"},
    {file = "scikit_image-0.21.0-cp39-cp39-manylinux_2_17_x86_64.manylinux2014_x86_64.whl", hash = "sha256:78b1e96c59cab640ca5c5b22c501524cfaf34cbe0cb51ba73bd9a9ede3fb6e1d"},
    {file = "scikit_image-0.21.0-cp39-cp39-win_amd64.whl", hash = "sha256:9cffcddd2a5594c0a06de2ae3e1e25d662745a26f94fda31520593669677c010"},
    {file = "scikit_image-0.21.0.tar.gz", hash = "sha256:b33e823c54e6f11873ea390ee49ef832b82b9f70752c8759efd09d5a4e3d87f0"},
]

[package.dependencies]
imageio = ">=2.27"
lazy_loader = ">=0.2"
networkx = ">=2.8"
numpy = ">=1.21.1"
packaging = ">=21"
pillow = ">=9.0.1"
PyWavelets = ">=1.1.1"
scipy = ">=1.8"
tifffile = ">=2022.8.12"

[package.extras]
build = ["Cython (>=0.29.32)", "build", "meson-python (>=0.13)", "ninja", "numpy (>=1.21.1)", "packaging (>=21)", "pythran", "setuptools (>=67)", "spin (==0.3)", "wheel"]
data = ["pooch (>=1.6.0)"]
default = ["PyWavelets (>=1.1.1)", "imageio (>=2.27)", "lazy_loader (>=0.2)", "networkx (>=2.8)", "numpy (>=1.21.1)", "packaging (>=21)", "pillow (>=9.0.1)", "scipy (>=1.8)", "tifffile (>=2022.8.12)"]
developer = ["pre-commit", "rtoml"]
docs = ["dask[array] (>=2022.9.2)", "ipykernel", "ipywidgets", "kaleido", "matplotlib (>=3.5)", "myst-parser", "numpydoc (>=1.5)", "pandas (>=1.5)", "plotly (>=5.10)", "pooch (>=1.6)", "pydata-sphinx-theme (>=0.13)", "pytest-runner", "scikit-learn (>=0.24.0)", "seaborn (>=0.11)", "sphinx (>=5.0)", "sphinx-copybutton", "sphinx-gallery (>=0.11)", "sphinx_design (>=0.3)", "tifffile (>=2022.8.12)"]
optional = ["SimpleITK", "astropy (>=5.0)", "cloudpickle (>=0.2.1)", "dask[array] (>=2021.1.0)", "matplotlib (>=3.5)", "pooch (>=1.6.0)", "pyamg", "scikit-learn (>=0.24.0)"]
test = ["asv", "matplotlib (>=3.5)", "pooch (>=1.6.0)", "pytest (>=7.0)", "pytest-cov (>=2.11.0)", "pytest-faulthandler", "pytest-localserver"]

[[package]]
name = "scikit-learn"
version = "1.3.2"
description = "A set of python modules for machine learning and data mining"
optional = false
python-versions = ">=3.8"
files = [
    {file = "scikit-learn-1.3.2.tar.gz", hash = "sha256:a2f54c76accc15a34bfb9066e6c7a56c1e7235dda5762b990792330b52ccfb05"},
    {file = "scikit_learn-1.3.2-cp310-cp310-macosx_10_9_x86_64.whl", hash = "sha256:e326c0eb5cf4d6ba40f93776a20e9a7a69524c4db0757e7ce24ba222471ee8a1"},
    {file = "scikit_learn-1.3.2-cp310-cp310-macosx_12_0_arm64.whl", hash = "sha256:535805c2a01ccb40ca4ab7d081d771aea67e535153e35a1fd99418fcedd1648a"},
    {file = "scikit_learn-1.3.2-cp310-cp310-manylinux_2_17_aarch64.manylinux2014_aarch64.whl", hash = "sha256:1215e5e58e9880b554b01187b8c9390bf4dc4692eedeaf542d3273f4785e342c"},
    {file = "scikit_learn-1.3.2-cp310-cp310-manylinux_2_17_x86_64.manylinux2014_x86_64.whl", hash = "sha256:0ee107923a623b9f517754ea2f69ea3b62fc898a3641766cb7deb2f2ce450161"},
    {file = "scikit_learn-1.3.2-cp310-cp310-win_amd64.whl", hash = "sha256:35a22e8015048c628ad099da9df5ab3004cdbf81edc75b396fd0cff8699ac58c"},
    {file = "scikit_learn-1.3.2-cp311-cp311-macosx_10_9_x86_64.whl", hash = "sha256:6fb6bc98f234fda43163ddbe36df8bcde1d13ee176c6dc9b92bb7d3fc842eb66"},
    {file = "scikit_learn-1.3.2-cp311-cp311-macosx_12_0_arm64.whl", hash = "sha256:18424efee518a1cde7b0b53a422cde2f6625197de6af36da0b57ec502f126157"},
    {file = "scikit_learn-1.3.2-cp311-cp311-manylinux_2_17_aarch64.manylinux2014_aarch64.whl", hash = "sha256:3271552a5eb16f208a6f7f617b8cc6d1f137b52c8a1ef8edf547db0259b2c9fb"},
    {file = "scikit_learn-1.3.2-cp311-cp311-manylinux_2_17_x86_64.manylinux2014_x86_64.whl", hash = "sha256:fc4144a5004a676d5022b798d9e573b05139e77f271253a4703eed295bde0433"},
    {file = "scikit_learn-1.3.2-cp311-cp311-win_amd64.whl", hash = "sha256:67f37d708f042a9b8d59551cf94d30431e01374e00dc2645fa186059c6c5d78b"},
    {file = "scikit_learn-1.3.2-cp312-cp312-macosx_10_9_x86_64.whl", hash = "sha256:8db94cd8a2e038b37a80a04df8783e09caac77cbe052146432e67800e430c028"},
    {file = "scikit_learn-1.3.2-cp312-cp312-macosx_12_0_arm64.whl", hash = "sha256:61a6efd384258789aa89415a410dcdb39a50e19d3d8410bd29be365bcdd512d5"},
    {file = "scikit_learn-1.3.2-cp312-cp312-manylinux_2_17_aarch64.manylinux2014_aarch64.whl", hash = "sha256:cb06f8dce3f5ddc5dee1715a9b9f19f20d295bed8e3cd4fa51e1d050347de525"},
    {file = "scikit_learn-1.3.2-cp312-cp312-manylinux_2_17_x86_64.manylinux2014_x86_64.whl", hash = "sha256:5b2de18d86f630d68fe1f87af690d451388bb186480afc719e5f770590c2ef6c"},
    {file = "scikit_learn-1.3.2-cp312-cp312-win_amd64.whl", hash = "sha256:0402638c9a7c219ee52c94cbebc8fcb5eb9fe9c773717965c1f4185588ad3107"},
    {file = "scikit_learn-1.3.2-cp38-cp38-macosx_10_9_x86_64.whl", hash = "sha256:a19f90f95ba93c1a7f7924906d0576a84da7f3b2282ac3bfb7a08a32801add93"},
    {file = "scikit_learn-1.3.2-cp38-cp38-macosx_12_0_arm64.whl", hash = "sha256:b8692e395a03a60cd927125eef3a8e3424d86dde9b2370d544f0ea35f78a8073"},
    {file = "scikit_learn-1.3.2-cp38-cp38-manylinux_2_17_aarch64.manylinux2014_aarch64.whl", hash = "sha256:15e1e94cc23d04d39da797ee34236ce2375ddea158b10bee3c343647d615581d"},
    {file = "scikit_learn-1.3.2-cp38-cp38-manylinux_2_17_x86_64.manylinux2014_x86_64.whl", hash = "sha256:785a2213086b7b1abf037aeadbbd6d67159feb3e30263434139c98425e3dcfcf"},
    {file = "scikit_learn-1.3.2-cp38-cp38-win_amd64.whl", hash = "sha256:64381066f8aa63c2710e6b56edc9f0894cc7bf59bd71b8ce5613a4559b6145e0"},
    {file = "scikit_learn-1.3.2-cp39-cp39-macosx_10_9_x86_64.whl", hash = "sha256:6c43290337f7a4b969d207e620658372ba3c1ffb611f8bc2b6f031dc5c6d1d03"},
    {file = "scikit_learn-1.3.2-cp39-cp39-macosx_12_0_arm64.whl", hash = "sha256:dc9002fc200bed597d5d34e90c752b74df516d592db162f756cc52836b38fe0e"},
    {file = "scikit_learn-1.3.2-cp39-cp39-manylinux_2_17_aarch64.manylinux2014_aarch64.whl", hash = "sha256:1d08ada33e955c54355d909b9c06a4789a729977f165b8bae6f225ff0a60ec4a"},
    {file = "scikit_learn-1.3.2-cp39-cp39-manylinux_2_17_x86_64.manylinux2014_x86_64.whl", hash = "sha256:763f0ae4b79b0ff9cca0bf3716bcc9915bdacff3cebea15ec79652d1cc4fa5c9"},
    {file = "scikit_learn-1.3.2-cp39-cp39-win_amd64.whl", hash = "sha256:ed932ea780517b00dae7431e031faae6b49b20eb6950918eb83bd043237950e0"},
]

[package.dependencies]
joblib = ">=1.1.1"
numpy = ">=1.17.3,<2.0"
scipy = ">=1.5.0"
threadpoolctl = ">=2.0.0"

[package.extras]
benchmark = ["matplotlib (>=3.1.3)", "memory-profiler (>=0.57.0)", "pandas (>=1.0.5)"]
docs = ["Pillow (>=7.1.2)", "matplotlib (>=3.1.3)", "memory-profiler (>=0.57.0)", "numpydoc (>=1.2.0)", "pandas (>=1.0.5)", "plotly (>=5.14.0)", "pooch (>=1.6.0)", "scikit-image (>=0.16.2)", "seaborn (>=0.9.0)", "sphinx (>=6.0.0)", "sphinx-copybutton (>=0.5.2)", "sphinx-gallery (>=0.10.1)", "sphinx-prompt (>=1.3.0)", "sphinxext-opengraph (>=0.4.2)"]
examples = ["matplotlib (>=3.1.3)", "pandas (>=1.0.5)", "plotly (>=5.14.0)", "pooch (>=1.6.0)", "scikit-image (>=0.16.2)", "seaborn (>=0.9.0)"]
tests = ["black (>=23.3.0)", "matplotlib (>=3.1.3)", "mypy (>=1.3)", "numpydoc (>=1.2.0)", "pandas (>=1.0.5)", "pooch (>=1.6.0)", "pyamg (>=4.0.0)", "pytest (>=7.1.2)", "pytest-cov (>=2.9.0)", "ruff (>=0.0.272)", "scikit-image (>=0.16.2)"]

[[package]]
name = "scipy"
version = "1.10.1"
description = "Fundamental algorithms for scientific computing in Python"
optional = false
python-versions = "<3.12,>=3.8"
files = [
    {file = "scipy-1.10.1-cp310-cp310-macosx_10_9_x86_64.whl", hash = "sha256:e7354fd7527a4b0377ce55f286805b34e8c54b91be865bac273f527e1b839019"},
    {file = "scipy-1.10.1-cp310-cp310-macosx_12_0_arm64.whl", hash = "sha256:4b3f429188c66603a1a5c549fb414e4d3bdc2a24792e061ffbd607d3d75fd84e"},
    {file = "scipy-1.10.1-cp310-cp310-manylinux_2_17_aarch64.manylinux2014_aarch64.whl", hash = "sha256:1553b5dcddd64ba9a0d95355e63fe6c3fc303a8fd77c7bc91e77d61363f7433f"},
    {file = "scipy-1.10.1-cp310-cp310-manylinux_2_17_x86_64.manylinux2014_x86_64.whl", hash = "sha256:4c0ff64b06b10e35215abce517252b375e580a6125fd5fdf6421b98efbefb2d2"},
    {file = "scipy-1.10.1-cp310-cp310-win_amd64.whl", hash = "sha256:fae8a7b898c42dffe3f7361c40d5952b6bf32d10c4569098d276b4c547905ee1"},
    {file = "scipy-1.10.1-cp311-cp311-macosx_10_9_x86_64.whl", hash = "sha256:0f1564ea217e82c1bbe75ddf7285ba0709ecd503f048cb1236ae9995f64217bd"},
    {file = "scipy-1.10.1-cp311-cp311-macosx_12_0_arm64.whl", hash = "sha256:d925fa1c81b772882aa55bcc10bf88324dadb66ff85d548c71515f6689c6dac5"},
    {file = "scipy-1.10.1-cp311-cp311-manylinux_2_17_aarch64.manylinux2014_aarch64.whl", hash = "sha256:aaea0a6be54462ec027de54fca511540980d1e9eea68b2d5c1dbfe084797be35"},
    {file = "scipy-1.10.1-cp311-cp311-manylinux_2_17_x86_64.manylinux2014_x86_64.whl", hash = "sha256:15a35c4242ec5f292c3dd364a7c71a61be87a3d4ddcc693372813c0b73c9af1d"},
    {file = "scipy-1.10.1-cp311-cp311-win_amd64.whl", hash = "sha256:43b8e0bcb877faf0abfb613d51026cd5cc78918e9530e375727bf0625c82788f"},
    {file = "scipy-1.10.1-cp38-cp38-macosx_10_9_x86_64.whl", hash = "sha256:5678f88c68ea866ed9ebe3a989091088553ba12c6090244fdae3e467b1139c35"},
    {file = "scipy-1.10.1-cp38-cp38-macosx_12_0_arm64.whl", hash = "sha256:39becb03541f9e58243f4197584286e339029e8908c46f7221abeea4b749fa88"},
    {file = "scipy-1.10.1-cp38-cp38-manylinux_2_17_aarch64.manylinux2014_aarch64.whl", hash = "sha256:bce5869c8d68cf383ce240e44c1d9ae7c06078a9396df68ce88a1230f93a30c1"},
    {file = "scipy-1.10.1-cp38-cp38-manylinux_2_17_x86_64.manylinux2014_x86_64.whl", hash = "sha256:07c3457ce0b3ad5124f98a86533106b643dd811dd61b548e78cf4c8786652f6f"},
    {file = "scipy-1.10.1-cp38-cp38-win_amd64.whl", hash = "sha256:049a8bbf0ad95277ffba9b3b7d23e5369cc39e66406d60422c8cfef40ccc8415"},
    {file = "scipy-1.10.1-cp39-cp39-macosx_10_9_x86_64.whl", hash = "sha256:cd9f1027ff30d90618914a64ca9b1a77a431159df0e2a195d8a9e8a04c78abf9"},
    {file = "scipy-1.10.1-cp39-cp39-macosx_12_0_arm64.whl", hash = "sha256:79c8e5a6c6ffaf3a2262ef1be1e108a035cf4f05c14df56057b64acc5bebffb6"},
    {file = "scipy-1.10.1-cp39-cp39-manylinux_2_17_aarch64.manylinux2014_aarch64.whl", hash = "sha256:51af417a000d2dbe1ec6c372dfe688e041a7084da4fdd350aeb139bd3fb55353"},
    {file = "scipy-1.10.1-cp39-cp39-manylinux_2_17_x86_64.manylinux2014_x86_64.whl", hash = "sha256:1b4735d6c28aad3cdcf52117e0e91d6b39acd4272f3f5cd9907c24ee931ad601"},
    {file = "scipy-1.10.1-cp39-cp39-win_amd64.whl", hash = "sha256:7ff7f37b1bf4417baca958d254e8e2875d0cc23aaadbe65b3d5b3077b0eb23ea"},
    {file = "scipy-1.10.1.tar.gz", hash = "sha256:2cf9dfb80a7b4589ba4c40ce7588986d6d5cebc5457cad2c2880f6bc2d42f3a5"},
]

[package.dependencies]
numpy = ">=1.19.5,<1.27.0"

[package.extras]
dev = ["click", "doit (>=0.36.0)", "flake8", "mypy", "pycodestyle", "pydevtool", "rich-click", "typing_extensions"]
doc = ["matplotlib (>2)", "numpydoc", "pydata-sphinx-theme (==0.9.0)", "sphinx (!=4.1.0)", "sphinx-design (>=0.2.0)"]
test = ["asv", "gmpy2", "mpmath", "pooch", "pytest", "pytest-cov", "pytest-timeout", "pytest-xdist", "scikit-umfpack", "threadpoolctl"]

[[package]]
name = "scs"
version = "3.2.4.post1"
description = "Splitting conic solver"
optional = true
python-versions = ">=3.7"
files = [
    {file = "scs-3.2.4.post1-cp310-cp310-macosx_10_9_x86_64.whl", hash = "sha256:51fed30d2a4a1e6fbfc1e52b4cb3adeecbe89d7c47f3539b49afbb852415fe19"},
    {file = "scs-3.2.4.post1-cp310-cp310-manylinux_2_17_x86_64.manylinux2014_x86_64.whl", hash = "sha256:eb0524c0b9c3ed0d65dae161475accf3efa8e170938eb93251a60e9709b156ee"},
    {file = "scs-3.2.4.post1-cp310-cp310-win_amd64.whl", hash = "sha256:534519819eea96f18902a9fce15c4ec562b99d23b38dc843a48cb137b5641613"},
    {file = "scs-3.2.4.post1-cp311-cp311-macosx_10_9_x86_64.whl", hash = "sha256:8d04ee4d19ac6d0f5053663bc48fcd5c5faed534272f13b10a4e173c814eea69"},
    {file = "scs-3.2.4.post1-cp311-cp311-manylinux_2_17_x86_64.manylinux2014_x86_64.whl", hash = "sha256:37c23b4299ab77ff5f654573d5667dc982292a8ef2b979053b38c40663919f13"},
    {file = "scs-3.2.4.post1-cp311-cp311-win_amd64.whl", hash = "sha256:ae4624938d3e3a8b7e508029275c6ad7a978fd48c158d0818f69f4ae764bf945"},
    {file = "scs-3.2.4.post1-cp312-cp312-macosx_10_9_x86_64.whl", hash = "sha256:40294e22bfe509bdf7fd65a6b77c38cec22dcb3567ff5a75f3c41a1faf2ef1d5"},
    {file = "scs-3.2.4.post1-cp312-cp312-manylinux_2_17_x86_64.manylinux2014_x86_64.whl", hash = "sha256:2a2337acb0604770b6df1473254065a51c210ff9c82fc7c4490595510287a337"},
    {file = "scs-3.2.4.post1-cp312-cp312-win_amd64.whl", hash = "sha256:8689e75a57e59846e65d1c4b9d57e9964b00fcbb8e67fc77f98cf6e0a0530abd"},
    {file = "scs-3.2.4.post1-cp37-cp37m-macosx_10_9_x86_64.whl", hash = "sha256:ad991b00d0a87c85db57bf2f1863c21bdc4e2f13837f6c35e809f5936bc6f165"},
    {file = "scs-3.2.4.post1-cp37-cp37m-manylinux_2_17_x86_64.manylinux2014_x86_64.whl", hash = "sha256:a28af160a44268e726a59d6cf340629b82940c1a643c4c87fe777e9cbe550d75"},
    {file = "scs-3.2.4.post1-cp37-cp37m-win_amd64.whl", hash = "sha256:f6283f725f3fee63d4631c2532d01a5b2ea65883b04d3da3be06084b1c60171b"},
    {file = "scs-3.2.4.post1-cp38-cp38-macosx_10_9_x86_64.whl", hash = "sha256:8b3a622cf2120ae765f0f3ad5c6f4f86796d317e29132bab2ad4af3c14d9bf4d"},
    {file = "scs-3.2.4.post1-cp38-cp38-macosx_12_0_x86_64.whl", hash = "sha256:4b5259137c263304effa2b28d0125437ac23569e6e7753c115ae1206ec5033fd"},
    {file = "scs-3.2.4.post1-cp38-cp38-manylinux_2_17_x86_64.manylinux2014_x86_64.whl", hash = "sha256:424710bc19b0506feee7e05e6d2b7af98acf09af5bd5353126164cbd46ac923f"},
    {file = "scs-3.2.4.post1-cp38-cp38-win_amd64.whl", hash = "sha256:e21bdc8046648846e2c204a6c5cf24eaaedd2b8f5e0a2ab41a647b0247b8d592"},
    {file = "scs-3.2.4.post1-cp39-cp39-macosx_10_9_x86_64.whl", hash = "sha256:cea0f7e9473f43f7edf1641d020ead7e39653a81c540fbdba8f3b7b8480038c9"},
    {file = "scs-3.2.4.post1-cp39-cp39-manylinux_2_17_x86_64.manylinux2014_x86_64.whl", hash = "sha256:f6126f1d7ed5ff368cb8c1836715b17a50074314579eefc6d511995a3ab93d70"},
    {file = "scs-3.2.4.post1-cp39-cp39-win_amd64.whl", hash = "sha256:18788befa5284bb1f49149bac7f813703de60ef5b6bf7698a9f1c3a5a49b78e4"},
    {file = "scs-3.2.4.post1.tar.gz", hash = "sha256:7015d7a56d1d5b53264fd277289ea169949309e26101677ff88cd0e5030d032f"},
]

[package.dependencies]
numpy = "*"
scipy = "*"

[[package]]
name = "seaborn"
version = "0.13.2"
description = "Statistical data visualization"
optional = false
python-versions = ">=3.8"
files = [
    {file = "seaborn-0.13.2-py3-none-any.whl", hash = "sha256:636f8336facf092165e27924f223d3c62ca560b1f2bb5dff7ab7fad265361987"},
    {file = "seaborn-0.13.2.tar.gz", hash = "sha256:93e60a40988f4d65e9f4885df477e2fdaff6b73a9ded434c1ab356dd57eefff7"},
]

[package.dependencies]
matplotlib = ">=3.4,<3.6.1 || >3.6.1"
numpy = ">=1.20,<1.24.0 || >1.24.0"
pandas = ">=1.2"

[package.extras]
dev = ["flake8", "flit", "mypy", "pandas-stubs", "pre-commit", "pytest", "pytest-cov", "pytest-xdist"]
docs = ["ipykernel", "nbconvert", "numpydoc", "pydata_sphinx_theme (==0.10.0rc2)", "pyyaml", "sphinx (<6.0.0)", "sphinx-copybutton", "sphinx-design", "sphinx-issues"]
stats = ["scipy (>=1.7)", "statsmodels (>=0.12)"]

[[package]]
name = "session-info"
version = "1.0.0"
description = "session_info outputs version information for modules loaded in the current session, Python, and the OS."
optional = false
python-versions = ">=3.6"
files = [
    {file = "session_info-1.0.0.tar.gz", hash = "sha256:3cda5e03cca703f32ae2eadbd6bd80b6c21442cfb60e412c21cb8ad6d5cbb6b7"},
]

[package.dependencies]
stdlib_list = "*"

[[package]]
name = "setuptools"
version = "69.1.1"
description = "Easily download, build, install, upgrade, and uninstall Python packages"
optional = false
python-versions = ">=3.8"
files = [
    {file = "setuptools-69.1.1-py3-none-any.whl", hash = "sha256:02fa291a0471b3a18b2b2481ed902af520c69e8ae0919c13da936542754b4c56"},
    {file = "setuptools-69.1.1.tar.gz", hash = "sha256:5c0806c7d9af348e6dd3777b4f4dbb42c7ad85b190104837488eab9a7c945cf8"},
]

[package.extras]
docs = ["furo", "jaraco.packaging (>=9.3)", "jaraco.tidelift (>=1.4)", "pygments-github-lexers (==0.0.5)", "rst.linker (>=1.9)", "sphinx (<7.2.5)", "sphinx (>=3.5)", "sphinx-favicon", "sphinx-inline-tabs", "sphinx-lint", "sphinx-notfound-page (>=1,<2)", "sphinx-reredirects", "sphinxcontrib-towncrier"]
testing = ["build[virtualenv]", "filelock (>=3.4.0)", "flake8-2020", "ini2toml[lite] (>=0.9)", "jaraco.develop (>=7.21)", "jaraco.envs (>=2.2)", "jaraco.path (>=3.2.0)", "packaging (>=23.2)", "pip (>=19.1)", "pytest (>=6)", "pytest-checkdocs (>=2.4)", "pytest-cov", "pytest-enabler (>=2.2)", "pytest-home (>=0.5)", "pytest-mypy (>=0.9.1)", "pytest-perf", "pytest-ruff (>=0.2.1)", "pytest-timeout", "pytest-xdist", "tomli-w (>=1.0.0)", "virtualenv (>=13.0.0)", "wheel"]
testing-integration = ["build[virtualenv] (>=1.0.3)", "filelock (>=3.4.0)", "jaraco.envs (>=2.2)", "jaraco.path (>=3.2.0)", "packaging (>=23.2)", "pytest", "pytest-enabler", "pytest-xdist", "tomli", "virtualenv (>=13.0.0)", "wheel"]

[[package]]
name = "six"
version = "1.16.0"
description = "Python 2 and 3 compatibility utilities"
optional = false
python-versions = ">=2.7, !=3.0.*, !=3.1.*, !=3.2.*"
files = [
    {file = "six-1.16.0-py2.py3-none-any.whl", hash = "sha256:8abb2f1d86890a2dfb989f9a77cfcfd3e47c2a354b01111771326f8aa26e0254"},
    {file = "six-1.16.0.tar.gz", hash = "sha256:1e61c37477a1626458e36f7b1d82aa5c9b094fa4802892072e49de9c60c4c926"},
]

[[package]]
name = "slicerator"
version = "1.1.0"
description = "A lazy-loading, fancy-sliceable iterable."
optional = true
python-versions = "*"
files = [
    {file = "slicerator-1.1.0-py3-none-any.whl", hash = "sha256:167668d48c6d3a5ba0bd3d54b2688e81ee267dc20aef299e547d711e6f3c441a"},
    {file = "slicerator-1.1.0.tar.gz", hash = "sha256:44010a7f5cd87680c07213b5cabe81d1fb71252962943e5373ee7d14605d6046"},
]

[[package]]
name = "snowballstemmer"
version = "2.2.0"
description = "This package provides 29 stemmers for 28 languages generated from Snowball algorithms."
optional = false
python-versions = "*"
files = [
    {file = "snowballstemmer-2.2.0-py2.py3-none-any.whl", hash = "sha256:c8e1716e83cc398ae16824e5572ae04e0d9fc2c6b985fb0f900f5f0c96ecba1a"},
    {file = "snowballstemmer-2.2.0.tar.gz", hash = "sha256:09b16deb8547d3412ad7b590689584cd0fe25ec8db3be37788be3810cbf19cb1"},
]

[[package]]
name = "soupsieve"
version = "2.5"
description = "A modern CSS selector implementation for Beautiful Soup."
optional = false
python-versions = ">=3.8"
files = [
    {file = "soupsieve-2.5-py3-none-any.whl", hash = "sha256:eaa337ff55a1579b6549dc679565eac1e3d000563bcb1c8ab0d0fefbc0c2cdc7"},
    {file = "soupsieve-2.5.tar.gz", hash = "sha256:5663d5a7b3bfaeee0bc4372e7fc48f9cff4940b3eec54a6451cc5299f1097690"},
]

[[package]]
name = "sphinx"
version = "4.5.0"
description = "Python documentation generator"
optional = false
python-versions = ">=3.6"
files = [
    {file = "Sphinx-4.5.0-py3-none-any.whl", hash = "sha256:ebf612653238bcc8f4359627a9b7ce44ede6fdd75d9d30f68255c7383d3a6226"},
    {file = "Sphinx-4.5.0.tar.gz", hash = "sha256:7bf8ca9637a4ee15af412d1a1d9689fec70523a68ca9bb9127c2f3eeb344e2e6"},
]

[package.dependencies]
alabaster = ">=0.7,<0.8"
babel = ">=1.3"
colorama = {version = ">=0.3.5", markers = "sys_platform == \"win32\""}
docutils = ">=0.14,<0.18"
imagesize = "*"
importlib-metadata = {version = ">=4.4", markers = "python_version < \"3.10\""}
Jinja2 = ">=2.3"
packaging = "*"
Pygments = ">=2.0"
requests = ">=2.5.0"
snowballstemmer = ">=1.1"
sphinxcontrib-applehelp = "*"
sphinxcontrib-devhelp = "*"
sphinxcontrib-htmlhelp = ">=2.0.0"
sphinxcontrib-jsmath = "*"
sphinxcontrib-qthelp = "*"
sphinxcontrib-serializinghtml = ">=1.1.5"

[package.extras]
docs = ["sphinxcontrib-websupport"]
lint = ["docutils-stubs", "flake8 (>=3.5.0)", "isort", "mypy (>=0.931)", "types-requests", "types-typed-ast"]
test = ["cython", "html5lib", "pytest", "pytest-cov", "typed-ast"]

[[package]]
name = "sphinx-automodapi"
version = "0.14.1"
description = "Sphinx extension for auto-generating API documentation for entire modules"
optional = false
python-versions = ">=3.7"
files = [
    {file = "sphinx-automodapi-0.14.1.tar.gz", hash = "sha256:a2f9c0f9e2901875e6db75df6c01412875eb15f25e7db1206e1b69fedf75bbc9"},
    {file = "sphinx_automodapi-0.14.1-py3-none-any.whl", hash = "sha256:4238e131d7abc47226449661bb3cfa2bb1b5b190184ffa69d9b924b984a22753"},
]

[package.dependencies]
sphinx = ">=2"

[package.extras]
test = ["codecov", "coverage", "cython", "pytest", "pytest-cov"]

[[package]]
name = "sphinxcontrib-applehelp"
version = "1.0.4"
description = "sphinxcontrib-applehelp is a Sphinx extension which outputs Apple help books"
optional = false
python-versions = ">=3.8"
files = [
    {file = "sphinxcontrib-applehelp-1.0.4.tar.gz", hash = "sha256:828f867945bbe39817c210a1abfd1bc4895c8b73fcaade56d45357a348a07d7e"},
    {file = "sphinxcontrib_applehelp-1.0.4-py3-none-any.whl", hash = "sha256:29d341f67fb0f6f586b23ad80e072c8e6ad0b48417db2bde114a4c9746feb228"},
]

[package.extras]
lint = ["docutils-stubs", "flake8", "mypy"]
test = ["pytest"]

[[package]]
name = "sphinxcontrib-devhelp"
version = "1.0.2"
description = "sphinxcontrib-devhelp is a sphinx extension which outputs Devhelp document."
optional = false
python-versions = ">=3.5"
files = [
    {file = "sphinxcontrib-devhelp-1.0.2.tar.gz", hash = "sha256:ff7f1afa7b9642e7060379360a67e9c41e8f3121f2ce9164266f61b9f4b338e4"},
    {file = "sphinxcontrib_devhelp-1.0.2-py2.py3-none-any.whl", hash = "sha256:8165223f9a335cc1af7ffe1ed31d2871f325254c0423bc0c4c7cd1c1e4734a2e"},
]

[package.extras]
lint = ["docutils-stubs", "flake8", "mypy"]
test = ["pytest"]

[[package]]
name = "sphinxcontrib-htmlhelp"
version = "2.0.1"
description = "sphinxcontrib-htmlhelp is a sphinx extension which renders HTML help files"
optional = false
python-versions = ">=3.8"
files = [
    {file = "sphinxcontrib-htmlhelp-2.0.1.tar.gz", hash = "sha256:0cbdd302815330058422b98a113195c9249825d681e18f11e8b1f78a2f11efff"},
    {file = "sphinxcontrib_htmlhelp-2.0.1-py3-none-any.whl", hash = "sha256:c38cb46dccf316c79de6e5515e1770414b797162b23cd3d06e67020e1d2a6903"},
]

[package.extras]
lint = ["docutils-stubs", "flake8", "mypy"]
test = ["html5lib", "pytest"]

[[package]]
name = "sphinxcontrib-jsmath"
version = "1.0.1"
description = "A sphinx extension which renders display math in HTML via JavaScript"
optional = false
python-versions = ">=3.5"
files = [
    {file = "sphinxcontrib-jsmath-1.0.1.tar.gz", hash = "sha256:a9925e4a4587247ed2191a22df5f6970656cb8ca2bd6284309578f2153e0c4b8"},
    {file = "sphinxcontrib_jsmath-1.0.1-py2.py3-none-any.whl", hash = "sha256:2ec2eaebfb78f3f2078e73666b1415417a116cc848b72e5172e596c871103178"},
]

[package.extras]
test = ["flake8", "mypy", "pytest"]

[[package]]
name = "sphinxcontrib-qthelp"
version = "1.0.3"
description = "sphinxcontrib-qthelp is a sphinx extension which outputs QtHelp document."
optional = false
python-versions = ">=3.5"
files = [
    {file = "sphinxcontrib-qthelp-1.0.3.tar.gz", hash = "sha256:4c33767ee058b70dba89a6fc5c1892c0d57a54be67ddd3e7875a18d14cba5a72"},
    {file = "sphinxcontrib_qthelp-1.0.3-py2.py3-none-any.whl", hash = "sha256:bd9fc24bcb748a8d51fd4ecaade681350aa63009a347a8c14e637895444dfab6"},
]

[package.extras]
lint = ["docutils-stubs", "flake8", "mypy"]
test = ["pytest"]

[[package]]
name = "sphinxcontrib-serializinghtml"
version = "1.1.5"
description = "sphinxcontrib-serializinghtml is a sphinx extension which outputs \"serialized\" HTML files (json and pickle)."
optional = false
python-versions = ">=3.5"
files = [
    {file = "sphinxcontrib-serializinghtml-1.1.5.tar.gz", hash = "sha256:aa5f6de5dfdf809ef505c4895e51ef5c9eac17d0f287933eb49ec495280b6952"},
    {file = "sphinxcontrib_serializinghtml-1.1.5-py2.py3-none-any.whl", hash = "sha256:352a9a00ae864471d3a7ead8d7d79f5fc0b57e8b3f95e9867eb9eb28999b92fd"},
]

[package.extras]
lint = ["docutils-stubs", "flake8", "mypy"]
test = ["pytest"]

[[package]]
name = "squidpy"
version = "1.2.2"
description = "Squidpy - Spatial Single Cell Analysis in Python"
optional = true
python-versions = "*"
files = [
    {file = "squidpy-1.2.2-py3-none-any.whl", hash = "sha256:136a460d35cbdd52099cc3184b9e48c0b304f05e48a3afe32f9365a296c6645a"},
    {file = "squidpy-1.2.2.tar.gz", hash = "sha256:b2af7e9e154aa98d6f1612f707b53e0507261b8153718f7011ba3c1b8ed8daeb"},
]

[package.dependencies]
aiohttp = ">=3.8.1"
anndata = ">=0.7.4"
dask = {version = ">=2021.02.0", extras = ["array"]}
dask-image = ">=0.5.0"
docrep = ">=0.3.1"
fsspec = ">=2021.11.0"
leidenalg = ">=0.8.2"
matplotlib-scalebar = ">=0.8.0"
networkx = ">=2.6.0"
numba = ">=0.52.0"
numpy = ">=1.18.0"
omnipath = ">=1.0.5"
pandas = ">=1.2.0"
Pillow = ">=8.0.0"
scanpy = ">=1.8.0"
scikit-image = ">=0.19"
scikit-learn = ">=0.24.0"
statsmodels = ">=0.12.0"
tifffile = "!=2022.4.22"
tqdm = ">=4.50.2"
typing-extensions = "*"
validators = ">=0.18.2"
xarray = ">=0.16.1"
zarr = ">=2.6.1"

[package.extras]
dev = ["pre-commit (>=2.9.0)", "towncrier (>=21.3.0)"]
docs = ["Jinja2 (<3.1.0)", "gitpython", "ipython", "nbsphinx (>=0.8.1,<0.8.7)", "pyenchant (>=3.1.1)", "requests", "sphinx (>=4,<4.0.3)", "sphinx-autodoc-annotation", "sphinx-autodoc-typehints (>=1.10.3)", "sphinx-gallery (>=0.8.2)", "sphinx-rtd-theme", "sphinxcontrib-bibtex (>=2.2.0)", "sphinxcontrib-spelling"]
interactive = ["PyQt5 (>=5.15.0)", "napari (>=0.4.14,<0.5)"]
test = ["tox (>=3.20.1)"]

[[package]]
name = "statannotations"
version = "0.4.4"
description = "add statistical significance or custom annotations on seaborn plots. Based on statannot 0.2.3"
optional = true
python-versions = ">=3.6"
files = [
    {file = "statannotations-0.4.4-py3-none-any.whl", hash = "sha256:afbe20e6bd8361eae3d447693b8eba0b69c7a1788b1991db884e2505b6cd0013"},
    {file = "statannotations-0.4.4.tar.gz", hash = "sha256:38722684e08a8ffb38da196b70c5795c0cc7000aefbd3fb289b9f72f5391a0c7"},
]

[package.dependencies]
matplotlib = ">=2.2.2"
numpy = ">=1.12.1"
pandas = ">=0.23.0"
scipy = ">=1.1.0"
seaborn = ">=0.9.0"

[[package]]
name = "statsmodels"
version = "0.14.1"
description = "Statistical computations and models for Python"
optional = false
python-versions = ">=3.8"
files = [
    {file = "statsmodels-0.14.1-cp310-cp310-macosx_10_9_x86_64.whl", hash = "sha256:43af9c0b07c9d72f275cf14ea54a481a3f20911f0b443181be4769def258fdeb"},
    {file = "statsmodels-0.14.1-cp310-cp310-macosx_11_0_arm64.whl", hash = "sha256:a16975ab6ad505d837ba9aee11f92a8c5b49c4fa1ff45b60fe23780b19e5705e"},
    {file = "statsmodels-0.14.1-cp310-cp310-manylinux_2_17_aarch64.manylinux2014_aarch64.whl", hash = "sha256:e278fe74da5ed5e06c11a30851eda1af08ef5af6be8507c2c45d2e08f7550dde"},
    {file = "statsmodels-0.14.1-cp310-cp310-manylinux_2_17_x86_64.manylinux2014_x86_64.whl", hash = "sha256:c0564d92cb05b219b4538ed09e77d96658a924a691255e1f7dd23ee338df441b"},
    {file = "statsmodels-0.14.1-cp310-cp310-musllinux_1_1_x86_64.whl", hash = "sha256:5385e22e72159a09c099c4fb975f350a9f3afeb57c1efce273b89dcf1fe44c0f"},
    {file = "statsmodels-0.14.1-cp310-cp310-win_amd64.whl", hash = "sha256:0a8aae75a2e08ebd990e5fa394f8e32738b55785cb70798449a3f4207085e667"},
    {file = "statsmodels-0.14.1-cp311-cp311-macosx_10_9_x86_64.whl", hash = "sha256:b69a63ad6c979a6e4cde11870ffa727c76a318c225a7e509f031fbbdfb4e416a"},
    {file = "statsmodels-0.14.1-cp311-cp311-macosx_11_0_arm64.whl", hash = "sha256:7562cb18a90a114f39fab6f1c25b9c7b39d9cd5f433d0044b430ca9d44a8b52c"},
    {file = "statsmodels-0.14.1-cp311-cp311-manylinux_2_17_aarch64.manylinux2014_aarch64.whl", hash = "sha256:b3abaca4b963259a2bf349c7609cfbb0ce64ad5fb3d92d6f08e21453e4890248"},
    {file = "statsmodels-0.14.1-cp311-cp311-manylinux_2_17_x86_64.manylinux2014_x86_64.whl", hash = "sha256:b0f727fe697f6406d5f677b67211abe5a55101896abdfacdb3f38410405f6ad8"},
    {file = "statsmodels-0.14.1-cp311-cp311-musllinux_1_1_x86_64.whl", hash = "sha256:b6838ac6bdb286daabb5e91af90fd4258f09d0cec9aace78cc441cb2b17df428"},
    {file = "statsmodels-0.14.1-cp311-cp311-win_amd64.whl", hash = "sha256:709bfcef2dbe66f705b17e56d1021abad02243ee1a5d1efdb90f9bad8b06a329"},
    {file = "statsmodels-0.14.1-cp312-cp312-macosx_10_9_x86_64.whl", hash = "sha256:f32a7cd424cf33304a54daee39d32cccf1d0265e652c920adeaeedff6d576457"},
    {file = "statsmodels-0.14.1-cp312-cp312-macosx_11_0_arm64.whl", hash = "sha256:f8c30181c084173d662aaf0531867667be2ff1bee103b84feb64f149f792dbd2"},
    {file = "statsmodels-0.14.1-cp312-cp312-manylinux_2_17_aarch64.manylinux2014_aarch64.whl", hash = "sha256:2de2b97413913d52ad6342dece2d653e77f78620013b7705fad291d4e4266ccb"},
    {file = "statsmodels-0.14.1-cp312-cp312-manylinux_2_17_x86_64.manylinux2014_x86_64.whl", hash = "sha256:c3420f88289c593ba2bca33619023059c476674c160733bd7d858564787c83d3"},
    {file = "statsmodels-0.14.1-cp312-cp312-musllinux_1_1_x86_64.whl", hash = "sha256:c008e16096f24f0514e53907890ccac6589a16ad6c81c218f2ee6752fdada555"},
    {file = "statsmodels-0.14.1-cp312-cp312-win_amd64.whl", hash = "sha256:bc0351d279c4e080f0ce638a3d886d312aa29eade96042e3ba0a73771b1abdfb"},
    {file = "statsmodels-0.14.1-cp38-cp38-macosx_10_9_x86_64.whl", hash = "sha256:bf293ada63b2859d95210165ad1dfcd97bd7b994a5266d6fbeb23659d8f0bf68"},
    {file = "statsmodels-0.14.1-cp38-cp38-macosx_11_0_arm64.whl", hash = "sha256:44ca8cb88fa3d3a4ffaff1fb8eb0e98bbf83fc936fcd9b9eedee258ecc76696a"},
    {file = "statsmodels-0.14.1-cp38-cp38-manylinux_2_17_aarch64.manylinux2014_aarch64.whl", hash = "sha256:0d5373d176239993c095b00d06036690a50309a4e00c2da553b65b840f956ae6"},
    {file = "statsmodels-0.14.1-cp38-cp38-manylinux_2_17_x86_64.manylinux2014_x86_64.whl", hash = "sha256:a532dfe899f8b6632cd8caa0b089b403415618f51e840d1817a1e4b97e200c73"},
    {file = "statsmodels-0.14.1-cp38-cp38-win_amd64.whl", hash = "sha256:4fe0a60695952b82139ae8750952786a700292f9e0551d572d7685070944487b"},
    {file = "statsmodels-0.14.1-cp39-cp39-macosx_10_9_x86_64.whl", hash = "sha256:04293890f153ffe577e60a227bd43babd5f6c1fc50ea56a3ab1862ae85247a95"},
    {file = "statsmodels-0.14.1-cp39-cp39-macosx_11_0_arm64.whl", hash = "sha256:3e70a2e93d54d40b2cb6426072acbc04f35501b1ea2569f6786964adde6ca572"},
    {file = "statsmodels-0.14.1-cp39-cp39-manylinux_2_17_aarch64.manylinux2014_aarch64.whl", hash = "sha256:ab3a73d16c0569adbba181ebb967e5baaa74935f6d2efe86ac6fc5857449b07d"},
    {file = "statsmodels-0.14.1-cp39-cp39-manylinux_2_17_x86_64.manylinux2014_x86_64.whl", hash = "sha256:eefa5bcff335440ee93e28745eab63559a20cd34eea0375c66d96b016de909b3"},
    {file = "statsmodels-0.14.1-cp39-cp39-win_amd64.whl", hash = "sha256:bc43765710099ca6a942b5ffa1bac7668965052542ba793dd072d26c83453572"},
    {file = "statsmodels-0.14.1.tar.gz", hash = "sha256:2260efdc1ef89f39c670a0bd8151b1d0843567781bcafec6cda0534eb47a94f6"},
]

[package.dependencies]
numpy = [
    {version = ">=1.18,<2", markers = "python_version != \"3.10\" or platform_system != \"Windows\" or platform_python_implementation == \"PyPy\""},
    {version = ">=1.22.3,<2", markers = "python_version == \"3.10\" and platform_system == \"Windows\" and platform_python_implementation != \"PyPy\""},
]
packaging = ">=21.3"
pandas = ">=1.0,<2.1.0 || >2.1.0"
patsy = ">=0.5.4"
scipy = ">=1.4,<1.9.2 || >1.9.2"

[package.extras]
build = ["cython (>=0.29.33)"]
develop = ["colorama", "cython (>=0.29.33)", "cython (>=0.29.33,<4.0.0)", "flake8", "isort", "joblib", "matplotlib (>=3)", "oldest-supported-numpy (>=2022.4.18)", "pytest (>=7.3.0)", "pytest-cov", "pytest-randomly", "pytest-xdist", "pywinpty", "setuptools-scm[toml] (>=8.0,<9.0)"]
docs = ["ipykernel", "jupyter-client", "matplotlib", "nbconvert", "nbformat", "numpydoc", "pandas-datareader", "sphinx"]

[[package]]
name = "stdlib-list"
version = "0.10.0"
description = "A list of Python Standard Libraries (2.7 through 3.12)."
optional = false
python-versions = ">=3.7"
files = [
    {file = "stdlib_list-0.10.0-py3-none-any.whl", hash = "sha256:b3a911bc441d03e0332dd1a9e7d0870ba3bb0a542a74d7524f54fb431256e214"},
    {file = "stdlib_list-0.10.0.tar.gz", hash = "sha256:6519c50d645513ed287657bfe856d527f277331540691ddeaf77b25459964a14"},
]

[package.extras]
dev = ["build", "stdlib-list[doc,lint,test]"]
doc = ["furo", "sphinx"]
lint = ["black", "mypy", "ruff"]
support = ["sphobjinv"]
test = ["coverage[toml]", "pytest", "pytest-cov"]

[[package]]
name = "tensorly"
version = "0.8.1"
description = "Tensor learning in Python."
optional = true
python-versions = "*"
files = [
    {file = "tensorly-0.8.1-py3-none-any.whl", hash = "sha256:08988dbc5e433c3f255d0e00855f99a613fe273d50a1627b7e82b03ff2a6da9a"},
    {file = "tensorly-0.8.1.tar.gz", hash = "sha256:cf78e4ffe612feca3510214002845c6831b267b1f2c1181154d41430310b237d"},
]

[package.dependencies]
numpy = "*"
scipy = "*"

[[package]]
name = "texttable"
version = "1.7.0"
description = "module to create simple ASCII tables"
optional = true
python-versions = "*"
files = [
    {file = "texttable-1.7.0-py2.py3-none-any.whl", hash = "sha256:72227d592c82b3d7f672731ae73e4d1f88cd8e2ef5b075a7a7f01a23a3743917"},
    {file = "texttable-1.7.0.tar.gz", hash = "sha256:2d2068fb55115807d3ac77a4ca68fa48803e84ebb0ee2340f858107a36522638"},
]

[[package]]
name = "threadpoolctl"
version = "3.3.0"
description = "threadpoolctl"
optional = false
python-versions = ">=3.8"
files = [
    {file = "threadpoolctl-3.3.0-py3-none-any.whl", hash = "sha256:6155be1f4a39f31a18ea70f94a77e0ccd57dced08122ea61109e7da89883781e"},
    {file = "threadpoolctl-3.3.0.tar.gz", hash = "sha256:5dac632b4fa2d43f42130267929af3ba01399ef4bd1882918e92dbc30365d30c"},
]

[[package]]
name = "tifffile"
version = "2023.7.10"
description = "Read and write TIFF files"
optional = true
python-versions = ">=3.8"
files = [
    {file = "tifffile-2023.7.10-py3-none-any.whl", hash = "sha256:94dfdec321ace96abbfe872a66cfd824800c099a2db558443453eebc2c11b304"},
    {file = "tifffile-2023.7.10.tar.gz", hash = "sha256:c06ec460926d16796eeee249a560bcdddf243daae36ac62af3c84a953cd60b4a"},
]

[package.dependencies]
numpy = "*"

[package.extras]
all = ["defusedxml", "fsspec", "imagecodecs (>=2023.1.23)", "lxml", "matplotlib", "zarr"]

[[package]]
name = "tinycss2"
version = "1.2.1"
description = "A tiny CSS parser"
optional = false
python-versions = ">=3.7"
files = [
    {file = "tinycss2-1.2.1-py3-none-any.whl", hash = "sha256:2b80a96d41e7c3914b8cda8bc7f705a4d9c49275616e886103dd839dfc847847"},
    {file = "tinycss2-1.2.1.tar.gz", hash = "sha256:8cff3a8f066c2ec677c06dbc7b45619804a6938478d9d73c284b29d14ecb0627"},
]

[package.dependencies]
webencodings = ">=0.4"

[package.extras]
doc = ["sphinx", "sphinx_rtd_theme"]
test = ["flake8", "isort", "pytest"]

[[package]]
name = "tomli"
version = "2.0.1"
description = "A lil' TOML parser"
optional = false
python-versions = ">=3.7"
files = [
    {file = "tomli-2.0.1-py3-none-any.whl", hash = "sha256:939de3e7a6161af0c887ef91b7d41a53e7c5a1ca976325f429cb46ea9bc30ecc"},
    {file = "tomli-2.0.1.tar.gz", hash = "sha256:de526c12914f0c550d15924c62d72abc48d6fe7364aa87328337a31007fe8a4f"},
]

[[package]]
name = "toolz"
version = "0.12.1"
description = "List processing tools and functional utilities"
optional = true
python-versions = ">=3.7"
files = [
    {file = "toolz-0.12.1-py3-none-any.whl", hash = "sha256:d22731364c07d72eea0a0ad45bafb2c2937ab6fd38a3507bf55eae8744aa7d85"},
    {file = "toolz-0.12.1.tar.gz", hash = "sha256:ecca342664893f177a13dac0e6b41cbd8ac25a358e5f215316d43e2100224f4d"},
]

[[package]]
name = "tornado"
version = "6.4"
description = "Tornado is a Python web framework and asynchronous networking library, originally developed at FriendFeed."
optional = false
python-versions = ">= 3.8"
files = [
    {file = "tornado-6.4-cp38-abi3-macosx_10_9_universal2.whl", hash = "sha256:02ccefc7d8211e5a7f9e8bc3f9e5b0ad6262ba2fbb683a6443ecc804e5224ce0"},
    {file = "tornado-6.4-cp38-abi3-macosx_10_9_x86_64.whl", hash = "sha256:27787de946a9cffd63ce5814c33f734c627a87072ec7eed71f7fc4417bb16263"},
    {file = "tornado-6.4-cp38-abi3-manylinux_2_17_aarch64.manylinux2014_aarch64.whl", hash = "sha256:f7894c581ecdcf91666a0912f18ce5e757213999e183ebfc2c3fdbf4d5bd764e"},
    {file = "tornado-6.4-cp38-abi3-manylinux_2_5_i686.manylinux1_i686.manylinux_2_17_i686.manylinux2014_i686.whl", hash = "sha256:e43bc2e5370a6a8e413e1e1cd0c91bedc5bd62a74a532371042a18ef19e10579"},
    {file = "tornado-6.4-cp38-abi3-manylinux_2_5_x86_64.manylinux1_x86_64.manylinux_2_17_x86_64.manylinux2014_x86_64.whl", hash = "sha256:f0251554cdd50b4b44362f73ad5ba7126fc5b2c2895cc62b14a1c2d7ea32f212"},
    {file = "tornado-6.4-cp38-abi3-musllinux_1_1_aarch64.whl", hash = "sha256:fd03192e287fbd0899dd8f81c6fb9cbbc69194d2074b38f384cb6fa72b80e9c2"},
    {file = "tornado-6.4-cp38-abi3-musllinux_1_1_i686.whl", hash = "sha256:88b84956273fbd73420e6d4b8d5ccbe913c65d31351b4c004ae362eba06e1f78"},
    {file = "tornado-6.4-cp38-abi3-musllinux_1_1_x86_64.whl", hash = "sha256:71ddfc23a0e03ef2df1c1397d859868d158c8276a0603b96cf86892bff58149f"},
    {file = "tornado-6.4-cp38-abi3-win32.whl", hash = "sha256:6f8a6c77900f5ae93d8b4ae1196472d0ccc2775cc1dfdc9e7727889145c45052"},
    {file = "tornado-6.4-cp38-abi3-win_amd64.whl", hash = "sha256:10aeaa8006333433da48dec9fe417877f8bcc21f48dda8d661ae79da357b2a63"},
    {file = "tornado-6.4.tar.gz", hash = "sha256:72291fa6e6bc84e626589f1c29d90a5a6d593ef5ae68052ee2ef000dfd273dee"},
]

[[package]]
name = "tqdm"
version = "4.66.2"
description = "Fast, Extensible Progress Meter"
optional = false
python-versions = ">=3.7"
files = [
    {file = "tqdm-4.66.2-py3-none-any.whl", hash = "sha256:1ee4f8a893eb9bef51c6e35730cebf234d5d0b6bd112b0271e10ed7c24a02bd9"},
    {file = "tqdm-4.66.2.tar.gz", hash = "sha256:6cd52cdf0fef0e0f543299cfc96fec90d7b8a7e88745f411ec33eb44d5ed3531"},
]

[package.dependencies]
colorama = {version = "*", markers = "platform_system == \"Windows\""}

[package.extras]
dev = ["pytest (>=6)", "pytest-cov", "pytest-timeout", "pytest-xdist"]
notebook = ["ipywidgets (>=6)"]
slack = ["slack-sdk"]
telegram = ["requests"]

[[package]]
name = "traitlets"
version = "5.14.1"
description = "Traitlets Python configuration system"
optional = false
python-versions = ">=3.8"
files = [
    {file = "traitlets-5.14.1-py3-none-any.whl", hash = "sha256:2e5a030e6eff91737c643231bfcf04a65b0132078dad75e4936700b213652e74"},
    {file = "traitlets-5.14.1.tar.gz", hash = "sha256:8585105b371a04b8316a43d5ce29c098575c2e477850b62b848b964f1444527e"},
]

[package.extras]
docs = ["myst-parser", "pydata-sphinx-theme", "sphinx"]
test = ["argcomplete (>=3.0.3)", "mypy (>=1.7.0)", "pre-commit", "pytest (>=7.0,<7.5)", "pytest-mock", "pytest-mypy-testing"]

[[package]]
name = "typing-extensions"
version = "4.9.0"
description = "Backported and Experimental Type Hints for Python 3.8+"
optional = true
python-versions = ">=3.8"
files = [
    {file = "typing_extensions-4.9.0-py3-none-any.whl", hash = "sha256:af72aea155e91adfc61c3ae9e0e342dbc0cba726d6cba4b6c72c1f34e47291cd"},
    {file = "typing_extensions-4.9.0.tar.gz", hash = "sha256:23478f88c37f27d76ac8aee6c905017a143b0b1b886c3c9f66bc2fd94f9f5783"},
]

[[package]]
name = "tzdata"
version = "2024.1"
description = "Provider of IANA time zone data"
optional = false
python-versions = ">=2"
files = [
    {file = "tzdata-2024.1-py2.py3-none-any.whl", hash = "sha256:9068bc196136463f5245e51efda838afa15aaeca9903f49050dfa2679db4d252"},
    {file = "tzdata-2024.1.tar.gz", hash = "sha256:2674120f8d891909751c38abcdfd386ac0a5a1127954fbc332af6b5ceae07efd"},
]

[[package]]
name = "umap-learn"
version = "0.5.5"
description = "Uniform Manifold Approximation and Projection"
optional = false
python-versions = "*"
files = [
    {file = "umap-learn-0.5.5.tar.gz", hash = "sha256:c54d607364413eade968b73ba07c8b3ea14412817f53cd07b6f720ac957293c4"},
]

[package.dependencies]
numba = ">=0.51.2"
numpy = ">=1.17"
pynndescent = ">=0.5"
scikit-learn = ">=0.22"
scipy = ">=1.3.1"
tqdm = "*"

[package.extras]
parametric-umap = ["tensorflow (>=2.1)", "tensorflow-probability (>=0.10)"]
plot = ["bokeh", "colorcet", "datashader", "holoviews", "matplotlib", "pandas", "scikit-image", "seaborn"]
tbb = ["tbb (>=2019.0)"]

[[package]]
name = "urllib3"
version = "2.2.1"
description = "HTTP library with thread-safe connection pooling, file post, and more."
optional = false
python-versions = ">=3.8"
files = [
    {file = "urllib3-2.2.1-py3-none-any.whl", hash = "sha256:450b20ec296a467077128bff42b73080516e71b56ff59a60a02bef2232c4fa9d"},
    {file = "urllib3-2.2.1.tar.gz", hash = "sha256:d0570876c61ab9e520d776c38acbbb5b05a776d3f9ff98a5c8fd5162a444cf19"},
]

[package.extras]
brotli = ["brotli (>=1.0.9)", "brotlicffi (>=0.8.0)"]
h2 = ["h2 (>=4,<5)"]
socks = ["pysocks (>=1.5.6,!=1.5.7,<2.0)"]
zstd = ["zstandard (>=0.18.0)"]

[[package]]
name = "validators"
version = "0.22.0"
description = "Python Data Validation for Humans™"
optional = true
python-versions = ">=3.8"
files = [
    {file = "validators-0.22.0-py3-none-any.whl", hash = "sha256:61cf7d4a62bbae559f2e54aed3b000cea9ff3e2fdbe463f51179b92c58c9585a"},
    {file = "validators-0.22.0.tar.gz", hash = "sha256:77b2689b172eeeb600d9605ab86194641670cdb73b60afd577142a9397873370"},
]

[package.extras]
docs-offline = ["myst-parser (>=2.0.0)", "pypandoc-binary (>=1.11)", "sphinx (>=7.1.1)"]
docs-online = ["mkdocs (>=1.5.2)", "mkdocs-git-revision-date-localized-plugin (>=1.2.0)", "mkdocs-material (>=9.2.6)", "mkdocstrings[python] (>=0.22.0)", "pyaml (>=23.7.0)"]
hooks = ["pre-commit (>=3.3.3)"]
package = ["build (>=1.0.0)", "twine (>=4.0.2)"]
runner = ["tox (>=4.11.1)"]
sast = ["bandit[toml] (>=1.7.5)"]
testing = ["pytest (>=7.4.0)"]
tooling = ["black (>=23.7.0)", "pyright (>=1.1.325)", "ruff (>=0.0.287)"]
tooling-extras = ["pyaml (>=23.7.0)", "pypandoc-binary (>=1.11)", "pytest (>=7.4.0)"]

[[package]]
name = "virtualenv"
version = "20.25.1"
description = "Virtual Python Environment builder"
optional = true
python-versions = ">=3.7"
files = [
    {file = "virtualenv-20.25.1-py3-none-any.whl", hash = "sha256:961c026ac520bac5f69acb8ea063e8a4f071bcc9457b9c1f28f6b085c511583a"},
    {file = "virtualenv-20.25.1.tar.gz", hash = "sha256:e08e13ecdca7a0bd53798f356d5831434afa5b07b93f0abdf0797b7a06ffe197"},
]

[package.dependencies]
distlib = ">=0.3.7,<1"
filelock = ">=3.12.2,<4"
platformdirs = ">=3.9.1,<5"

[package.extras]
docs = ["furo (>=2023.7.26)", "proselint (>=0.13)", "sphinx (>=7.1.2)", "sphinx-argparse (>=0.4)", "sphinxcontrib-towncrier (>=0.2.1a0)", "towncrier (>=23.6)"]
test = ["covdefaults (>=2.3)", "coverage (>=7.2.7)", "coverage-enable-subprocess (>=1)", "flaky (>=3.7)", "packaging (>=23.1)", "pytest (>=7.4)", "pytest-env (>=0.8.2)", "pytest-freezer (>=0.4.8)", "pytest-mock (>=3.11.1)", "pytest-randomly (>=3.12)", "pytest-timeout (>=2.1)", "setuptools (>=68)", "time-machine (>=2.10)"]

[[package]]
name = "wcwidth"
version = "0.2.13"
description = "Measures the displayed width of unicode strings in a terminal"
optional = false
python-versions = "*"
files = [
    {file = "wcwidth-0.2.13-py2.py3-none-any.whl", hash = "sha256:3da69048e4540d84af32131829ff948f1e022c1c6bdb8d6102117aac784f6859"},
    {file = "wcwidth-0.2.13.tar.gz", hash = "sha256:72ea0c06399eb286d978fdedb6923a9eb47e1c486ce63e9b4e64fc18303972b5"},
]

[[package]]
name = "webencodings"
version = "0.5.1"
description = "Character encoding aliases for legacy web content"
optional = false
python-versions = "*"
files = [
    {file = "webencodings-0.5.1-py2.py3-none-any.whl", hash = "sha256:a0af1213f3c2226497a97e2b3aa01a7e4bee4f403f95be16fc9acd2947514a78"},
    {file = "webencodings-0.5.1.tar.gz", hash = "sha256:b36a1c245f2d304965eb4e0a82848379241dc04b865afcc4aab16748587e1923"},
]

[[package]]
name = "wrapt"
version = "1.16.0"
description = "Module for decorators, wrappers and monkey patching."
optional = true
python-versions = ">=3.6"
files = [
    {file = "wrapt-1.16.0-cp310-cp310-macosx_10_9_x86_64.whl", hash = "sha256:ffa565331890b90056c01db69c0fe634a776f8019c143a5ae265f9c6bc4bd6d4"},
    {file = "wrapt-1.16.0-cp310-cp310-macosx_11_0_arm64.whl", hash = "sha256:e4fdb9275308292e880dcbeb12546df7f3e0f96c6b41197e0cf37d2826359020"},
    {file = "wrapt-1.16.0-cp310-cp310-manylinux_2_17_aarch64.manylinux2014_aarch64.whl", hash = "sha256:bb2dee3874a500de01c93d5c71415fcaef1d858370d405824783e7a8ef5db440"},
    {file = "wrapt-1.16.0-cp310-cp310-manylinux_2_5_i686.manylinux1_i686.manylinux_2_17_i686.manylinux2014_i686.whl", hash = "sha256:2a88e6010048489cda82b1326889ec075a8c856c2e6a256072b28eaee3ccf487"},
    {file = "wrapt-1.16.0-cp310-cp310-manylinux_2_5_x86_64.manylinux1_x86_64.manylinux_2_17_x86_64.manylinux2014_x86_64.whl", hash = "sha256:ac83a914ebaf589b69f7d0a1277602ff494e21f4c2f743313414378f8f50a4cf"},
    {file = "wrapt-1.16.0-cp310-cp310-musllinux_1_1_aarch64.whl", hash = "sha256:73aa7d98215d39b8455f103de64391cb79dfcad601701a3aa0dddacf74911d72"},
    {file = "wrapt-1.16.0-cp310-cp310-musllinux_1_1_i686.whl", hash = "sha256:807cc8543a477ab7422f1120a217054f958a66ef7314f76dd9e77d3f02cdccd0"},
    {file = "wrapt-1.16.0-cp310-cp310-musllinux_1_1_x86_64.whl", hash = "sha256:bf5703fdeb350e36885f2875d853ce13172ae281c56e509f4e6eca049bdfb136"},
    {file = "wrapt-1.16.0-cp310-cp310-win32.whl", hash = "sha256:f6b2d0c6703c988d334f297aa5df18c45e97b0af3679bb75059e0e0bd8b1069d"},
    {file = "wrapt-1.16.0-cp310-cp310-win_amd64.whl", hash = "sha256:decbfa2f618fa8ed81c95ee18a387ff973143c656ef800c9f24fb7e9c16054e2"},
    {file = "wrapt-1.16.0-cp311-cp311-macosx_10_9_x86_64.whl", hash = "sha256:1a5db485fe2de4403f13fafdc231b0dbae5eca4359232d2efc79025527375b09"},
    {file = "wrapt-1.16.0-cp311-cp311-macosx_11_0_arm64.whl", hash = "sha256:75ea7d0ee2a15733684badb16de6794894ed9c55aa5e9903260922f0482e687d"},
    {file = "wrapt-1.16.0-cp311-cp311-manylinux_2_17_aarch64.manylinux2014_aarch64.whl", hash = "sha256:a452f9ca3e3267cd4d0fcf2edd0d035b1934ac2bd7e0e57ac91ad6b95c0c6389"},
    {file = "wrapt-1.16.0-cp311-cp311-manylinux_2_5_i686.manylinux1_i686.manylinux_2_17_i686.manylinux2014_i686.whl", hash = "sha256:43aa59eadec7890d9958748db829df269f0368521ba6dc68cc172d5d03ed8060"},
    {file = "wrapt-1.16.0-cp311-cp311-manylinux_2_5_x86_64.manylinux1_x86_64.manylinux_2_17_x86_64.manylinux2014_x86_64.whl", hash = "sha256:72554a23c78a8e7aa02abbd699d129eead8b147a23c56e08d08dfc29cfdddca1"},
    {file = "wrapt-1.16.0-cp311-cp311-musllinux_1_1_aarch64.whl", hash = "sha256:d2efee35b4b0a347e0d99d28e884dfd82797852d62fcd7ebdeee26f3ceb72cf3"},
    {file = "wrapt-1.16.0-cp311-cp311-musllinux_1_1_i686.whl", hash = "sha256:6dcfcffe73710be01d90cae08c3e548d90932d37b39ef83969ae135d36ef3956"},
    {file = "wrapt-1.16.0-cp311-cp311-musllinux_1_1_x86_64.whl", hash = "sha256:eb6e651000a19c96f452c85132811d25e9264d836951022d6e81df2fff38337d"},
    {file = "wrapt-1.16.0-cp311-cp311-win32.whl", hash = "sha256:66027d667efe95cc4fa945af59f92c5a02c6f5bb6012bff9e60542c74c75c362"},
    {file = "wrapt-1.16.0-cp311-cp311-win_amd64.whl", hash = "sha256:aefbc4cb0a54f91af643660a0a150ce2c090d3652cf4052a5397fb2de549cd89"},
    {file = "wrapt-1.16.0-cp312-cp312-macosx_10_9_x86_64.whl", hash = "sha256:5eb404d89131ec9b4f748fa5cfb5346802e5ee8836f57d516576e61f304f3b7b"},
    {file = "wrapt-1.16.0-cp312-cp312-macosx_11_0_arm64.whl", hash = "sha256:9090c9e676d5236a6948330e83cb89969f433b1943a558968f659ead07cb3b36"},
    {file = "wrapt-1.16.0-cp312-cp312-manylinux_2_17_aarch64.manylinux2014_aarch64.whl", hash = "sha256:94265b00870aa407bd0cbcfd536f17ecde43b94fb8d228560a1e9d3041462d73"},
    {file = "wrapt-1.16.0-cp312-cp312-manylinux_2_5_i686.manylinux1_i686.manylinux_2_17_i686.manylinux2014_i686.whl", hash = "sha256:f2058f813d4f2b5e3a9eb2eb3faf8f1d99b81c3e51aeda4b168406443e8ba809"},
    {file = "wrapt-1.16.0-cp312-cp312-manylinux_2_5_x86_64.manylinux1_x86_64.manylinux_2_17_x86_64.manylinux2014_x86_64.whl", hash = "sha256:98b5e1f498a8ca1858a1cdbffb023bfd954da4e3fa2c0cb5853d40014557248b"},
    {file = "wrapt-1.16.0-cp312-cp312-musllinux_1_1_aarch64.whl", hash = "sha256:14d7dc606219cdd7405133c713f2c218d4252f2a469003f8c46bb92d5d095d81"},
    {file = "wrapt-1.16.0-cp312-cp312-musllinux_1_1_i686.whl", hash = "sha256:49aac49dc4782cb04f58986e81ea0b4768e4ff197b57324dcbd7699c5dfb40b9"},
    {file = "wrapt-1.16.0-cp312-cp312-musllinux_1_1_x86_64.whl", hash = "sha256:418abb18146475c310d7a6dc71143d6f7adec5b004ac9ce08dc7a34e2babdc5c"},
    {file = "wrapt-1.16.0-cp312-cp312-win32.whl", hash = "sha256:685f568fa5e627e93f3b52fda002c7ed2fa1800b50ce51f6ed1d572d8ab3e7fc"},
    {file = "wrapt-1.16.0-cp312-cp312-win_amd64.whl", hash = "sha256:dcdba5c86e368442528f7060039eda390cc4091bfd1dca41e8046af7c910dda8"},
    {file = "wrapt-1.16.0-cp36-cp36m-macosx_10_9_x86_64.whl", hash = "sha256:d462f28826f4657968ae51d2181a074dfe03c200d6131690b7d65d55b0f360f8"},
    {file = "wrapt-1.16.0-cp36-cp36m-manylinux_2_17_aarch64.manylinux2014_aarch64.whl", hash = "sha256:a33a747400b94b6d6b8a165e4480264a64a78c8a4c734b62136062e9a248dd39"},
    {file = "wrapt-1.16.0-cp36-cp36m-manylinux_2_5_i686.manylinux1_i686.manylinux_2_17_i686.manylinux2014_i686.whl", hash = "sha256:b3646eefa23daeba62643a58aac816945cadc0afaf21800a1421eeba5f6cfb9c"},
    {file = "wrapt-1.16.0-cp36-cp36m-manylinux_2_5_x86_64.manylinux1_x86_64.manylinux_2_17_x86_64.manylinux2014_x86_64.whl", hash = "sha256:3ebf019be5c09d400cf7b024aa52b1f3aeebeff51550d007e92c3c1c4afc2a40"},
    {file = "wrapt-1.16.0-cp36-cp36m-musllinux_1_1_aarch64.whl", hash = "sha256:0d2691979e93d06a95a26257adb7bfd0c93818e89b1406f5a28f36e0d8c1e1fc"},
    {file = "wrapt-1.16.0-cp36-cp36m-musllinux_1_1_i686.whl", hash = "sha256:1acd723ee2a8826f3d53910255643e33673e1d11db84ce5880675954183ec47e"},
    {file = "wrapt-1.16.0-cp36-cp36m-musllinux_1_1_x86_64.whl", hash = "sha256:bc57efac2da352a51cc4658878a68d2b1b67dbe9d33c36cb826ca449d80a8465"},
    {file = "wrapt-1.16.0-cp36-cp36m-win32.whl", hash = "sha256:da4813f751142436b075ed7aa012a8778aa43a99f7b36afe9b742d3ed8bdc95e"},
    {file = "wrapt-1.16.0-cp36-cp36m-win_amd64.whl", hash = "sha256:6f6eac2360f2d543cc875a0e5efd413b6cbd483cb3ad7ebf888884a6e0d2e966"},
    {file = "wrapt-1.16.0-cp37-cp37m-macosx_10_9_x86_64.whl", hash = "sha256:a0ea261ce52b5952bf669684a251a66df239ec6d441ccb59ec7afa882265d593"},
    {file = "wrapt-1.16.0-cp37-cp37m-manylinux_2_17_aarch64.manylinux2014_aarch64.whl", hash = "sha256:7bd2d7ff69a2cac767fbf7a2b206add2e9a210e57947dd7ce03e25d03d2de292"},
    {file = "wrapt-1.16.0-cp37-cp37m-manylinux_2_5_i686.manylinux1_i686.manylinux_2_17_i686.manylinux2014_i686.whl", hash = "sha256:9159485323798c8dc530a224bd3ffcf76659319ccc7bbd52e01e73bd0241a0c5"},
    {file = "wrapt-1.16.0-cp37-cp37m-manylinux_2_5_x86_64.manylinux1_x86_64.manylinux_2_17_x86_64.manylinux2014_x86_64.whl", hash = "sha256:a86373cf37cd7764f2201b76496aba58a52e76dedfaa698ef9e9688bfd9e41cf"},
    {file = "wrapt-1.16.0-cp37-cp37m-musllinux_1_1_aarch64.whl", hash = "sha256:73870c364c11f03ed072dda68ff7aea6d2a3a5c3fe250d917a429c7432e15228"},
    {file = "wrapt-1.16.0-cp37-cp37m-musllinux_1_1_i686.whl", hash = "sha256:b935ae30c6e7400022b50f8d359c03ed233d45b725cfdd299462f41ee5ffba6f"},
    {file = "wrapt-1.16.0-cp37-cp37m-musllinux_1_1_x86_64.whl", hash = "sha256:db98ad84a55eb09b3c32a96c576476777e87c520a34e2519d3e59c44710c002c"},
    {file = "wrapt-1.16.0-cp37-cp37m-win32.whl", hash = "sha256:9153ed35fc5e4fa3b2fe97bddaa7cbec0ed22412b85bcdaf54aeba92ea37428c"},
    {file = "wrapt-1.16.0-cp37-cp37m-win_amd64.whl", hash = "sha256:66dfbaa7cfa3eb707bbfcd46dab2bc6207b005cbc9caa2199bcbc81d95071a00"},
    {file = "wrapt-1.16.0-cp38-cp38-macosx_10_9_x86_64.whl", hash = "sha256:1dd50a2696ff89f57bd8847647a1c363b687d3d796dc30d4dd4a9d1689a706f0"},
    {file = "wrapt-1.16.0-cp38-cp38-macosx_11_0_arm64.whl", hash = "sha256:44a2754372e32ab315734c6c73b24351d06e77ffff6ae27d2ecf14cf3d229202"},
    {file = "wrapt-1.16.0-cp38-cp38-manylinux_2_17_aarch64.manylinux2014_aarch64.whl", hash = "sha256:8e9723528b9f787dc59168369e42ae1c3b0d3fadb2f1a71de14531d321ee05b0"},
    {file = "wrapt-1.16.0-cp38-cp38-manylinux_2_5_i686.manylinux1_i686.manylinux_2_17_i686.manylinux2014_i686.whl", hash = "sha256:dbed418ba5c3dce92619656802cc5355cb679e58d0d89b50f116e4a9d5a9603e"},
    {file = "wrapt-1.16.0-cp38-cp38-manylinux_2_5_x86_64.manylinux1_x86_64.manylinux_2_17_x86_64.manylinux2014_x86_64.whl", hash = "sha256:941988b89b4fd6b41c3f0bfb20e92bd23746579736b7343283297c4c8cbae68f"},
    {file = "wrapt-1.16.0-cp38-cp38-musllinux_1_1_aarch64.whl", hash = "sha256:6a42cd0cfa8ffc1915aef79cb4284f6383d8a3e9dcca70c445dcfdd639d51267"},
    {file = "wrapt-1.16.0-cp38-cp38-musllinux_1_1_i686.whl", hash = "sha256:1ca9b6085e4f866bd584fb135a041bfc32cab916e69f714a7d1d397f8c4891ca"},
    {file = "wrapt-1.16.0-cp38-cp38-musllinux_1_1_x86_64.whl", hash = "sha256:d5e49454f19ef621089e204f862388d29e6e8d8b162efce05208913dde5b9ad6"},
    {file = "wrapt-1.16.0-cp38-cp38-win32.whl", hash = "sha256:c31f72b1b6624c9d863fc095da460802f43a7c6868c5dda140f51da24fd47d7b"},
    {file = "wrapt-1.16.0-cp38-cp38-win_amd64.whl", hash = "sha256:490b0ee15c1a55be9c1bd8609b8cecd60e325f0575fc98f50058eae366e01f41"},
    {file = "wrapt-1.16.0-cp39-cp39-macosx_10_9_x86_64.whl", hash = "sha256:9b201ae332c3637a42f02d1045e1d0cccfdc41f1f2f801dafbaa7e9b4797bfc2"},
    {file = "wrapt-1.16.0-cp39-cp39-macosx_11_0_arm64.whl", hash = "sha256:2076fad65c6736184e77d7d4729b63a6d1ae0b70da4868adeec40989858eb3fb"},
    {file = "wrapt-1.16.0-cp39-cp39-manylinux_2_17_aarch64.manylinux2014_aarch64.whl", hash = "sha256:c5cd603b575ebceca7da5a3a251e69561bec509e0b46e4993e1cac402b7247b8"},
    {file = "wrapt-1.16.0-cp39-cp39-manylinux_2_5_i686.manylinux1_i686.manylinux_2_17_i686.manylinux2014_i686.whl", hash = "sha256:b47cfad9e9bbbed2339081f4e346c93ecd7ab504299403320bf85f7f85c7d46c"},
    {file = "wrapt-1.16.0-cp39-cp39-manylinux_2_5_x86_64.manylinux1_x86_64.manylinux_2_17_x86_64.manylinux2014_x86_64.whl", hash = "sha256:f8212564d49c50eb4565e502814f694e240c55551a5f1bc841d4fcaabb0a9b8a"},
    {file = "wrapt-1.16.0-cp39-cp39-musllinux_1_1_aarch64.whl", hash = "sha256:5f15814a33e42b04e3de432e573aa557f9f0f56458745c2074952f564c50e664"},
    {file = "wrapt-1.16.0-cp39-cp39-musllinux_1_1_i686.whl", hash = "sha256:db2e408d983b0e61e238cf579c09ef7020560441906ca990fe8412153e3b291f"},
    {file = "wrapt-1.16.0-cp39-cp39-musllinux_1_1_x86_64.whl", hash = "sha256:edfad1d29c73f9b863ebe7082ae9321374ccb10879eeabc84ba3b69f2579d537"},
    {file = "wrapt-1.16.0-cp39-cp39-win32.whl", hash = "sha256:ed867c42c268f876097248e05b6117a65bcd1e63b779e916fe2e33cd6fd0d3c3"},
    {file = "wrapt-1.16.0-cp39-cp39-win_amd64.whl", hash = "sha256:eb1b046be06b0fce7249f1d025cd359b4b80fc1c3e24ad9eca33e0dcdb2e4a35"},
    {file = "wrapt-1.16.0-py3-none-any.whl", hash = "sha256:6906c4100a8fcbf2fa735f6059214bb13b97f75b1a61777fcf6432121ef12ef1"},
    {file = "wrapt-1.16.0.tar.gz", hash = "sha256:5f370f952971e7d17c7d1ead40e49f32345a7f7a5373571ef44d800d06b1899d"},
]

[[package]]
name = "xarray"
version = "2023.1.0"
description = "N-D labeled arrays and datasets in Python"
optional = true
python-versions = ">=3.8"
files = [
    {file = "xarray-2023.1.0-py3-none-any.whl", hash = "sha256:7e530b1deafdd43e5c2b577d0944e6b528fbe88045fd849e49a8d11871ecd522"},
    {file = "xarray-2023.1.0.tar.gz", hash = "sha256:7bee552751ff1b29dab8b7715726e5ecb56691ac54593cf4881dff41978ce0cd"},
]

[package.dependencies]
numpy = ">=1.20"
packaging = ">=21.3"
pandas = ">=1.3"

[package.extras]
accel = ["bottleneck", "flox", "numbagg", "scipy"]
complete = ["bottleneck", "cfgrib", "cftime", "dask[complete]", "flox", "fsspec", "h5netcdf", "matplotlib", "nc-time-axis", "netCDF4", "numbagg", "pooch", "pydap", "rasterio", "scipy", "seaborn", "zarr"]
docs = ["bottleneck", "cfgrib", "cftime", "dask[complete]", "flox", "fsspec", "h5netcdf", "ipykernel", "ipython", "jupyter-client", "matplotlib", "nbsphinx", "nc-time-axis", "netCDF4", "numbagg", "pooch", "pydap", "rasterio", "scanpydoc", "scipy", "seaborn", "sphinx-autosummary-accessors", "sphinx-rtd-theme", "zarr"]
io = ["cfgrib", "cftime", "fsspec", "h5netcdf", "netCDF4", "pooch", "pydap", "rasterio", "scipy", "zarr"]
parallel = ["dask[complete]"]
viz = ["matplotlib", "nc-time-axis", "seaborn"]

[[package]]
name = "xlrd"
version = "2.0.1"
description = "Library for developers to extract data from Microsoft Excel (tm) .xls spreadsheet files"
optional = true
python-versions = ">=2.7, !=3.0.*, !=3.1.*, !=3.2.*, !=3.3.*, !=3.4.*, !=3.5.*"
files = [
    {file = "xlrd-2.0.1-py2.py3-none-any.whl", hash = "sha256:6a33ee89877bd9abc1158129f6e94be74e2679636b8a205b43b85206c3f0bbdd"},
    {file = "xlrd-2.0.1.tar.gz", hash = "sha256:f72f148f54442c6b056bf931dbc34f986fd0c3b0b6b5a58d013c9aef274d0c88"},
]

[package.extras]
build = ["twine", "wheel"]
docs = ["sphinx"]
test = ["pytest", "pytest-cov"]

[[package]]
name = "yarl"
version = "1.9.4"
description = "Yet another URL library"
optional = true
python-versions = ">=3.7"
files = [
    {file = "yarl-1.9.4-cp310-cp310-macosx_10_9_universal2.whl", hash = "sha256:a8c1df72eb746f4136fe9a2e72b0c9dc1da1cbd23b5372f94b5820ff8ae30e0e"},
    {file = "yarl-1.9.4-cp310-cp310-macosx_10_9_x86_64.whl", hash = "sha256:a3a6ed1d525bfb91b3fc9b690c5a21bb52de28c018530ad85093cc488bee2dd2"},
    {file = "yarl-1.9.4-cp310-cp310-macosx_11_0_arm64.whl", hash = "sha256:c38c9ddb6103ceae4e4498f9c08fac9b590c5c71b0370f98714768e22ac6fa66"},
    {file = "yarl-1.9.4-cp310-cp310-manylinux_2_17_aarch64.manylinux2014_aarch64.whl", hash = "sha256:d9e09c9d74f4566e905a0b8fa668c58109f7624db96a2171f21747abc7524234"},
    {file = "yarl-1.9.4-cp310-cp310-manylinux_2_17_ppc64le.manylinux2014_ppc64le.whl", hash = "sha256:b8477c1ee4bd47c57d49621a062121c3023609f7a13b8a46953eb6c9716ca392"},
    {file = "yarl-1.9.4-cp310-cp310-manylinux_2_17_s390x.manylinux2014_s390x.whl", hash = "sha256:d5ff2c858f5f6a42c2a8e751100f237c5e869cbde669a724f2062d4c4ef93551"},
    {file = "yarl-1.9.4-cp310-cp310-manylinux_2_17_x86_64.manylinux2014_x86_64.whl", hash = "sha256:357495293086c5b6d34ca9616a43d329317feab7917518bc97a08f9e55648455"},
    {file = "yarl-1.9.4-cp310-cp310-manylinux_2_5_i686.manylinux1_i686.manylinux_2_17_i686.manylinux2014_i686.whl", hash = "sha256:54525ae423d7b7a8ee81ba189f131054defdb122cde31ff17477951464c1691c"},
    {file = "yarl-1.9.4-cp310-cp310-musllinux_1_1_aarch64.whl", hash = "sha256:801e9264d19643548651b9db361ce3287176671fb0117f96b5ac0ee1c3530d53"},
    {file = "yarl-1.9.4-cp310-cp310-musllinux_1_1_i686.whl", hash = "sha256:e516dc8baf7b380e6c1c26792610230f37147bb754d6426462ab115a02944385"},
    {file = "yarl-1.9.4-cp310-cp310-musllinux_1_1_ppc64le.whl", hash = "sha256:7d5aaac37d19b2904bb9dfe12cdb08c8443e7ba7d2852894ad448d4b8f442863"},
    {file = "yarl-1.9.4-cp310-cp310-musllinux_1_1_s390x.whl", hash = "sha256:54beabb809ffcacbd9d28ac57b0db46e42a6e341a030293fb3185c409e626b8b"},
    {file = "yarl-1.9.4-cp310-cp310-musllinux_1_1_x86_64.whl", hash = "sha256:bac8d525a8dbc2a1507ec731d2867025d11ceadcb4dd421423a5d42c56818541"},
    {file = "yarl-1.9.4-cp310-cp310-win32.whl", hash = "sha256:7855426dfbddac81896b6e533ebefc0af2f132d4a47340cee6d22cac7190022d"},
    {file = "yarl-1.9.4-cp310-cp310-win_amd64.whl", hash = "sha256:848cd2a1df56ddbffeb375535fb62c9d1645dde33ca4d51341378b3f5954429b"},
    {file = "yarl-1.9.4-cp311-cp311-macosx_10_9_universal2.whl", hash = "sha256:35a2b9396879ce32754bd457d31a51ff0a9d426fd9e0e3c33394bf4b9036b099"},
    {file = "yarl-1.9.4-cp311-cp311-macosx_10_9_x86_64.whl", hash = "sha256:4c7d56b293cc071e82532f70adcbd8b61909eec973ae9d2d1f9b233f3d943f2c"},
    {file = "yarl-1.9.4-cp311-cp311-macosx_11_0_arm64.whl", hash = "sha256:d8a1c6c0be645c745a081c192e747c5de06e944a0d21245f4cf7c05e457c36e0"},
    {file = "yarl-1.9.4-cp311-cp311-manylinux_2_17_aarch64.manylinux2014_aarch64.whl", hash = "sha256:4b3c1ffe10069f655ea2d731808e76e0f452fc6c749bea04781daf18e6039525"},
    {file = "yarl-1.9.4-cp311-cp311-manylinux_2_17_ppc64le.manylinux2014_ppc64le.whl", hash = "sha256:549d19c84c55d11687ddbd47eeb348a89df9cb30e1993f1b128f4685cd0ebbf8"},
    {file = "yarl-1.9.4-cp311-cp311-manylinux_2_17_s390x.manylinux2014_s390x.whl", hash = "sha256:a7409f968456111140c1c95301cadf071bd30a81cbd7ab829169fb9e3d72eae9"},
    {file = "yarl-1.9.4-cp311-cp311-manylinux_2_17_x86_64.manylinux2014_x86_64.whl", hash = "sha256:e23a6d84d9d1738dbc6e38167776107e63307dfc8ad108e580548d1f2c587f42"},
    {file = "yarl-1.9.4-cp311-cp311-manylinux_2_5_i686.manylinux1_i686.manylinux_2_17_i686.manylinux2014_i686.whl", hash = "sha256:d8b889777de69897406c9fb0b76cdf2fd0f31267861ae7501d93003d55f54fbe"},
    {file = "yarl-1.9.4-cp311-cp311-musllinux_1_1_aarch64.whl", hash = "sha256:03caa9507d3d3c83bca08650678e25364e1843b484f19986a527630ca376ecce"},
    {file = "yarl-1.9.4-cp311-cp311-musllinux_1_1_i686.whl", hash = "sha256:4e9035df8d0880b2f1c7f5031f33f69e071dfe72ee9310cfc76f7b605958ceb9"},
    {file = "yarl-1.9.4-cp311-cp311-musllinux_1_1_ppc64le.whl", hash = "sha256:c0ec0ed476f77db9fb29bca17f0a8fcc7bc97ad4c6c1d8959c507decb22e8572"},
    {file = "yarl-1.9.4-cp311-cp311-musllinux_1_1_s390x.whl", hash = "sha256:ee04010f26d5102399bd17f8df8bc38dc7ccd7701dc77f4a68c5b8d733406958"},
    {file = "yarl-1.9.4-cp311-cp311-musllinux_1_1_x86_64.whl", hash = "sha256:49a180c2e0743d5d6e0b4d1a9e5f633c62eca3f8a86ba5dd3c471060e352ca98"},
    {file = "yarl-1.9.4-cp311-cp311-win32.whl", hash = "sha256:81eb57278deb6098a5b62e88ad8281b2ba09f2f1147c4767522353eaa6260b31"},
    {file = "yarl-1.9.4-cp311-cp311-win_amd64.whl", hash = "sha256:d1d2532b340b692880261c15aee4dc94dd22ca5d61b9db9a8a361953d36410b1"},
    {file = "yarl-1.9.4-cp312-cp312-macosx_10_9_universal2.whl", hash = "sha256:0d2454f0aef65ea81037759be5ca9947539667eecebca092733b2eb43c965a81"},
    {file = "yarl-1.9.4-cp312-cp312-macosx_10_9_x86_64.whl", hash = "sha256:44d8ffbb9c06e5a7f529f38f53eda23e50d1ed33c6c869e01481d3fafa6b8142"},
    {file = "yarl-1.9.4-cp312-cp312-macosx_11_0_arm64.whl", hash = "sha256:aaaea1e536f98754a6e5c56091baa1b6ce2f2700cc4a00b0d49eca8dea471074"},
    {file = "yarl-1.9.4-cp312-cp312-manylinux_2_17_aarch64.manylinux2014_aarch64.whl", hash = "sha256:3777ce5536d17989c91696db1d459574e9a9bd37660ea7ee4d3344579bb6f129"},
    {file = "yarl-1.9.4-cp312-cp312-manylinux_2_17_ppc64le.manylinux2014_ppc64le.whl", hash = "sha256:9fc5fc1eeb029757349ad26bbc5880557389a03fa6ada41703db5e068881e5f2"},
    {file = "yarl-1.9.4-cp312-cp312-manylinux_2_17_s390x.manylinux2014_s390x.whl", hash = "sha256:ea65804b5dc88dacd4a40279af0cdadcfe74b3e5b4c897aa0d81cf86927fee78"},
    {file = "yarl-1.9.4-cp312-cp312-manylinux_2_17_x86_64.manylinux2014_x86_64.whl", hash = "sha256:aa102d6d280a5455ad6a0f9e6d769989638718e938a6a0a2ff3f4a7ff8c62cc4"},
    {file = "yarl-1.9.4-cp312-cp312-manylinux_2_5_i686.manylinux1_i686.manylinux_2_17_i686.manylinux2014_i686.whl", hash = "sha256:09efe4615ada057ba2d30df871d2f668af661e971dfeedf0c159927d48bbeff0"},
    {file = "yarl-1.9.4-cp312-cp312-musllinux_1_1_aarch64.whl", hash = "sha256:008d3e808d03ef28542372d01057fd09168419cdc8f848efe2804f894ae03e51"},
    {file = "yarl-1.9.4-cp312-cp312-musllinux_1_1_i686.whl", hash = "sha256:6f5cb257bc2ec58f437da2b37a8cd48f666db96d47b8a3115c29f316313654ff"},
    {file = "yarl-1.9.4-cp312-cp312-musllinux_1_1_ppc64le.whl", hash = "sha256:992f18e0ea248ee03b5a6e8b3b4738850ae7dbb172cc41c966462801cbf62cf7"},
    {file = "yarl-1.9.4-cp312-cp312-musllinux_1_1_s390x.whl", hash = "sha256:0e9d124c191d5b881060a9e5060627694c3bdd1fe24c5eecc8d5d7d0eb6faabc"},
    {file = "yarl-1.9.4-cp312-cp312-musllinux_1_1_x86_64.whl", hash = "sha256:3986b6f41ad22988e53d5778f91855dc0399b043fc8946d4f2e68af22ee9ff10"},
    {file = "yarl-1.9.4-cp312-cp312-win32.whl", hash = "sha256:4b21516d181cd77ebd06ce160ef8cc2a5e9ad35fb1c5930882baff5ac865eee7"},
    {file = "yarl-1.9.4-cp312-cp312-win_amd64.whl", hash = "sha256:a9bd00dc3bc395a662900f33f74feb3e757429e545d831eef5bb280252631984"},
    {file = "yarl-1.9.4-cp37-cp37m-macosx_10_9_x86_64.whl", hash = "sha256:63b20738b5aac74e239622d2fe30df4fca4942a86e31bf47a81a0e94c14df94f"},
    {file = "yarl-1.9.4-cp37-cp37m-manylinux_2_17_aarch64.manylinux2014_aarch64.whl", hash = "sha256:d7d7f7de27b8944f1fee2c26a88b4dabc2409d2fea7a9ed3df79b67277644e17"},
    {file = "yarl-1.9.4-cp37-cp37m-manylinux_2_17_ppc64le.manylinux2014_ppc64le.whl", hash = "sha256:c74018551e31269d56fab81a728f683667e7c28c04e807ba08f8c9e3bba32f14"},
    {file = "yarl-1.9.4-cp37-cp37m-manylinux_2_17_s390x.manylinux2014_s390x.whl", hash = "sha256:ca06675212f94e7a610e85ca36948bb8fc023e458dd6c63ef71abfd482481aa5"},
    {file = "yarl-1.9.4-cp37-cp37m-manylinux_2_17_x86_64.manylinux2014_x86_64.whl", hash = "sha256:5aef935237d60a51a62b86249839b51345f47564208c6ee615ed2a40878dccdd"},
    {file = "yarl-1.9.4-cp37-cp37m-manylinux_2_5_i686.manylinux1_i686.manylinux_2_17_i686.manylinux2014_i686.whl", hash = "sha256:2b134fd795e2322b7684155b7855cc99409d10b2e408056db2b93b51a52accc7"},
    {file = "yarl-1.9.4-cp37-cp37m-musllinux_1_1_aarch64.whl", hash = "sha256:d25039a474c4c72a5ad4b52495056f843a7ff07b632c1b92ea9043a3d9950f6e"},
    {file = "yarl-1.9.4-cp37-cp37m-musllinux_1_1_i686.whl", hash = "sha256:f7d6b36dd2e029b6bcb8a13cf19664c7b8e19ab3a58e0fefbb5b8461447ed5ec"},
    {file = "yarl-1.9.4-cp37-cp37m-musllinux_1_1_ppc64le.whl", hash = "sha256:957b4774373cf6f709359e5c8c4a0af9f6d7875db657adb0feaf8d6cb3c3964c"},
    {file = "yarl-1.9.4-cp37-cp37m-musllinux_1_1_s390x.whl", hash = "sha256:d7eeb6d22331e2fd42fce928a81c697c9ee2d51400bd1a28803965883e13cead"},
    {file = "yarl-1.9.4-cp37-cp37m-musllinux_1_1_x86_64.whl", hash = "sha256:6a962e04b8f91f8c4e5917e518d17958e3bdee71fd1d8b88cdce74dd0ebbf434"},
    {file = "yarl-1.9.4-cp37-cp37m-win32.whl", hash = "sha256:f3bc6af6e2b8f92eced34ef6a96ffb248e863af20ef4fde9448cc8c9b858b749"},
    {file = "yarl-1.9.4-cp37-cp37m-win_amd64.whl", hash = "sha256:ad4d7a90a92e528aadf4965d685c17dacff3df282db1121136c382dc0b6014d2"},
    {file = "yarl-1.9.4-cp38-cp38-macosx_10_9_universal2.whl", hash = "sha256:ec61d826d80fc293ed46c9dd26995921e3a82146feacd952ef0757236fc137be"},
    {file = "yarl-1.9.4-cp38-cp38-macosx_10_9_x86_64.whl", hash = "sha256:8be9e837ea9113676e5754b43b940b50cce76d9ed7d2461df1af39a8ee674d9f"},
    {file = "yarl-1.9.4-cp38-cp38-macosx_11_0_arm64.whl", hash = "sha256:bef596fdaa8f26e3d66af846bbe77057237cb6e8efff8cd7cc8dff9a62278bbf"},
    {file = "yarl-1.9.4-cp38-cp38-manylinux_2_17_aarch64.manylinux2014_aarch64.whl", hash = "sha256:2d47552b6e52c3319fede1b60b3de120fe83bde9b7bddad11a69fb0af7db32f1"},
[truncated: 6,203 more chars]
