# Supplementary material for: LIANA+ provides an all-in-one framework for cell–cell communication inference
Source: Nat Cell Biol. 2024 Sep 2;26(9):1613–22. doi: 10.1038/s41556-024-01469-w (PMC11392821; doi:10.1038/s41556-024-01469-w)
Supplement: Supplementary file 6 — d, Dopamine predictor importances (ordinary least squares t-values). Additionally, we provide the following per request by the reviewer: ‘SuppDataFig3_interactions’ and ‘SuppDataFig3_metrics’, which include the importance statistics and performance metrics for all metabolites and their predictors, respectively. MetaboliteReceptorPK—Metabolite-receptor prior knowledge with original database sources and PubMed IDs for literature-curated interactions. [file 41556_2024_1469_MOESM6_ESM.xlsx]

## Sheet: Fig3D
slide	target	predictor	intra_group	view	importances
A1	Dopamine	Gabrb2	intact	Receptors	-3.68174
A1	Dopamine	Gabra5	intact	Receptors	-1.86478
A1	Dopamine	Chrna2	intact	Receptors	-0.259512
A1	Dopamine	Gpr17	intact	Receptors	0.037119
A1	Dopamine	Grm2	intact	Receptors	-0.887028
A1	Dopamine	Chrna5	intact	Receptors	-1.09757
A1	Dopamine	Adrb2	intact	Receptors	-1.13672
A1	Dopamine	Gper1	intact	Receptors	-1.33647
A1	Dopamine	Gabrg1	intact	Receptors	0.387859
A1	Dopamine	Grm3	intact	Receptors	2.62892
A1	Dopamine	Rxrg	intact	Receptors	-0.185987
A1	Dopamine	Cysltr1	intact	Receptors	0.00507263
A1	Dopamine	Rxra	intact	Receptors	0.684469
A1	Dopamine	Drd1	intact	Receptors	2.83196
A1	Dopamine	Rora	intact	Receptors	0.17973
A1	Dopamine	Drd2	intact	Receptors	1.30341
A1	Dopamine	Chrna4	intact	Receptors	2.45951
A1	Dopamine	Grm7	intact	Receptors	-2.13445
A1	Dopamine	Catsper2	intact	Receptors	-2.71851
A1	Dopamine	Grik5	intact	Receptors	1.47537
A1	Dopamine	Gabrb1	intact	Receptors	-0.0668603
A1	Dopamine	Ar	intact	Receptors	1.47286
A1	Dopamine	Glra2	intact	Receptors	-0.86882
A1	Dopamine	Gabrb3	intact	Receptors	3.56386
A1	Dopamine	Chrm3	intact	Receptors	0.235883
A1	Dopamine	Grik4	intact	Receptors	0.0416657
A1	Dopamine	Ptgfr	intact	Receptors	-1.39572
A1	Dopamine	Gria2	intact	Receptors	-3.79248
A1	Dopamine	Gabrg2	intact	Receptors	-0.70543
A1	Dopamine	Grik2	intact	Receptors	-0.393738
A1	Dopamine	Cnr1	intact	Receptors	2.99206
A1	Dopamine	Rorc	intact	Receptors	-2.41109
A1	Dopamine	Gria3	intact	Receptors	1.76318
A1	Dopamine	Grik1	intact	Receptors	-1.39708
A1	Dopamine	Rara	intact	Receptors	-0.0476824
A1	Dopamine	Adrb1	intact	Receptors	0.601815
A1	Dopamine	Gabra1	intact	Receptors	-0.106273
A1	Dopamine	Adrb3	intact	Receptors	-0.889564
A1	Dopamine	Grin1	intact	Receptors	0.511917
A1	Dopamine	Hrh1	intact	Receptors	1.69888
A1	Dopamine	Cysltr2	intact	Receptors	0.221975
A1	Dopamine	Grik3	intact	Receptors	-1.67968
A1	Dopamine	Gabbr2	intact	Receptors	0.133264
A1	Dopamine	Rorb	intact	Receptors	-0.46557
A1	Dopamine	Gabra3	intact	Receptors	-1.43823
A1	Dopamine	Gabrb2	lesioned	Receptors	-0.837483
A1	Dopamine	Gabra5	lesioned	Receptors	-0.891205
A1	Dopamine	Chrna2	lesioned	Receptors	-1.45127
A1	Dopamine	Gpr17	lesioned	Receptors	-0.317833
A1	Dopamine	Grm2	lesioned	Receptors	-1.30634
A1	Dopamine	Chrna5	lesioned	Receptors	0.265535
A1	Dopamine	Adrb2	lesioned	Receptors	-0.421322
A1	Dopamine	Gper1	lesioned	Receptors	1.8771
A1	Dopamine	Gabrg1	lesioned	Receptors	1.38407
A1	Dopamine	Grm3	lesioned	Receptors	-1.38884
A1	Dopamine	Rxrg	lesioned	Receptors	-0.955154
A1	Dopamine	Cysltr1	lesioned	Receptors	-0.724749
A1	Dopamine	Rxra	lesioned	Receptors	0.451669
A1	Dopamine	Drd1	lesioned	Receptors	0.807099
A1	Dopamine	Rora	lesioned	Receptors	-1.27995
A1	Dopamine	Drd2	lesioned	Receptors	0.191681
A1	Dopamine	Chrna4	lesioned	Receptors	-0.0632135
A1	Dopamine	Grm7	lesioned	Receptors	-0.400101
A1	Dopamine	Catsper2	lesioned	Receptors	0.743411
A1	Dopamine	Grik5	lesioned	Receptors	0.782405
A1	Dopamine	Gabrb1	lesioned	Receptors	1.23265
A1	Dopamine	Ar	lesioned	Receptors	-1.29085
A1	Dopamine	Glra2	lesioned	Receptors	2.25796
A1	Dopamine	Gabrb3	lesioned	Receptors	1.26122
A1	Dopamine	Chrm3	lesioned	Receptors	0.753883
A1	Dopamine	Grik4	lesioned	Receptors	-0.529406
A1	Dopamine	Ptgfr	lesioned	Receptors	0.928722
A1	Dopamine	Gria2	lesioned	Receptors	-0.555129
A1	Dopamine	Gabrg2	lesioned	Receptors	0.972649
A1	Dopamine	Grik2	lesioned	Receptors	-1.86027
A1	Dopamine	Cnr1	lesioned	Receptors	0.878222
A1	Dopamine	Rorc	lesioned	Receptors	0.567332
A1	Dopamine	Gria3	lesioned	Receptors	-1.26644
A1	Dopamine	Grik1	lesioned	Receptors	-1.11315
A1	Dopamine	Rara	lesioned	Receptors	0.556036
A1	Dopamine	Adrb1	lesioned	Receptors	2.78388
A1	Dopamine	Gabra1	lesioned	Receptors	1.80834
A1	Dopamine	Adrb3	lesioned	Receptors	-2.48556
A1	Dopamine	Grin1	lesioned	Receptors	0.0230683
A1	Dopamine	Hrh1	lesioned	Receptors	-0.590788
A1	Dopamine	Cysltr2	lesioned	Receptors	1.79216
A1	Dopamine	Grik3	lesioned	Receptors	-0.924717
A1	Dopamine	Gabbr2	lesioned	Receptors	-1.20547
A1	Dopamine	Rorb	lesioned	Receptors	-0.57313
A1	Dopamine	Gabra3	lesioned	Receptors	-1.32391
A1	Dopamine	Cerebellum neurons	intact	Cell types	0.69597
A1	Dopamine	Cholinergic and monoaminergic neurons	intact	Cell types	-0.457494
A1	Dopamine	Choroid epithelial cells	intact	Cell types	-1.8317
A1	Dopamine	Dentate gyrus radial glia-like cells	intact	Cell types	0.963915
A1	Dopamine	Di- and mesencephalon inhibitory neurons	intact	Cell types	0.0513012
A1	Dopamine	Enteric neurons	intact	Cell types	1.09362
A1	Dopamine	Ependymal cells	intact	Cell types	-0.255516
A1	Dopamine	Glutamatergic neuroblasts	intact	Cell types	0.735053
A1	Dopamine	Hindbrain neurons	intact	Cell types	0.290003
A1	Dopamine	MBDOP1	intact	Cell types	-1.5029
A1	Dopamine	MBDOP2	intact	Cell types	-0.089607
A1	Dopamine	MSN1	intact	Cell types	1.79399
A1	Dopamine	MSN2	intact	Cell types	4.41625
A1	Dopamine	MSN3	intact	Cell types	-2.17447
A1	Dopamine	MSN4	intact	Cell types	4.98107
A1	Dopamine	MSN5	intact	Cell types	2.50046
A1	Dopamine	MSN6	intact	Cell types	-3.86041
A1	Dopamine	Non-glutamatergic neuroblasts	intact	Cell types	-0.00348533
A1	Dopamine	OBDOP1	intact	Cell types	0.139569
A1	Dopamine	OBDOP2	intact	Cell types	-2.63028
A1	Dopamine	Olfactory ensheathing cells	intact	Cell types	0.791892
A1	Dopamine	Oligodendrocyte precursor cells	intact	Cell types	0.206777
A1	Dopamine	Peptidergic neurons	intact	Cell types	1.85879
A1	Dopamine	Peripheral sensory neurofilament neurons	intact	Cell types	0.713992
A1	Dopamine	Peripheral sensory non-peptidergic neurons	intact	Cell types	-1.12191
A1	Dopamine	Peripheral sensory peptidergic neurons	intact	Cell types	1.06179
A1	Dopamine	Perivascular macrophages	intact	Cell types	-1.94814
A1	Dopamine	Satellite glia	intact	Cell types	0.162334
A1	Dopamine	Schwann cells	intact	Cell types	5.93841
A1	Dopamine	Spinal cord excitatory neurons	intact	Cell types	-0.701054
A1	Dopamine	Spinal cord inhibitory neurons	intact	Cell types	-0.882012
A1	Dopamine	Subcommissural organ hypendymal cells	intact	Cell types	0.833798
A1	Dopamine	Subventricular zone radial glia-like cells	intact	Cell types	-2.10784
A1	Dopamine	Sympathetic cholinergic neurons	intact	Cell types	0.150587
A1	Dopamine	Sympathetic noradrenergic neurons	intact	Cell types	1.95695
A1	Dopamine	Vascular and leptomeningeal cells	intact	Cell types	2.99659
A1	Dopamine	Vascular smooth muscle cells	intact	Cell types	-2.06124
A1	Dopamine	Cerebellum neurons	lesioned	Cell types	1.55169
A1	Dopamine	Cholinergic and monoaminergic neurons	lesioned	Cell types	-0.217434
A1	Dopamine	Choroid epithelial cells	lesioned	Cell types	-0.556642
A1	Dopamine	Dentate gyrus radial glia-like cells	lesioned	Cell types	0.796423
A1	Dopamine	Di- and mesencephalon inhibitory neurons	lesioned	Cell types	-0.143469
A1	Dopamine	Enteric neurons	lesioned	Cell types	0.482263
A1	Dopamine	Ependymal cells	lesioned	Cell types	-0.382328
A1	Dopamine	Glutamatergic neuroblasts	lesioned	Cell types	0.69395
A1	Dopamine	Hindbrain neurons	lesioned	Cell types	-0.964696
A1	Dopamine	MBDOP1	lesioned	Cell types	-0.306697
A1	Dopamine	MBDOP2	lesioned	Cell types	-0.190204
A1	Dopamine	MSN1	lesioned	Cell types	0.215478
A1	Dopamine	MSN2	lesioned	Cell types	-0.250823
A1	Dopamine	MSN3	lesioned	Cell types	-0.298438
A1	Dopamine	MSN4	lesioned	Cell types	-1.40585
A1	Dopamine	MSN5	lesioned	Cell types	0.0433357
A1	Dopamine	MSN6	lesioned	Cell types	2.17635
A1	Dopamine	Non-glutamatergic neuroblasts	lesioned	Cell types	0.267738
A1	Dopamine	OBDOP1	lesioned	Cell types	1.75182
A1	Dopamine	OBDOP2	lesioned	Cell types	0.716456
A1	Dopamine	Olfactory ensheathing cells	lesioned	Cell types	1.9611
A1	Dopamine	Oligodendrocyte precursor cells	lesioned	Cell types	0.205935
A1	Dopamine	Peptidergic neurons	lesioned	Cell types	0.322902
A1	Dopamine	Peripheral sensory neurofilament neurons	lesioned	Cell types	-0.604152
A1	Dopamine	Peripheral sensory non-peptidergic neurons	lesioned	Cell types	-0.985399
A1	Dopamine	Peripheral sensory peptidergic neurons	lesioned	Cell types	-1.47884
A1	Dopamine	Perivascular macrophages	lesioned	Cell types	-0.425276
A1	Dopamine	Satellite glia	lesioned	Cell types	-0.7202
A1	Dopamine	Schwann cells	lesioned	Cell types	-0.10542
A1	Dopamine	Spinal cord excitatory neurons	lesioned	Cell types	1.06935
A1	Dopamine	Spinal cord inhibitory neurons	lesioned	Cell types	0.954409
A1	Dopamine	Subcommissural organ hypendymal cells	lesioned	Cell types	-0.202836
A1	Dopamine	Subventricular zone radial glia-like cells	lesioned	Cell types	-0.788337
A1	Dopamine	Sympathetic cholinergic neurons	lesioned	Cell types	-1.60385
A1	Dopamine	Sympathetic noradrenergic neurons	lesioned	Cell types	-0.980423
A1	Dopamine	Vascular and leptomeningeal cells	lesioned	Cell types	2.23151
A1	Dopamine	Vascular smooth muscle cells	lesioned	Cell types	-1.05563
B1	Dopamine	Gabrb2	intact	Receptors	-2.25078
B1	Dopamine	Gabra5	intact	Receptors	-1.2991
B1	Dopamine	Chrna2	intact	Receptors	-3.38952
B1	Dopamine	Gpr17	intact	Receptors	-1.68771
B1	Dopamine	Grm2	intact	Receptors	-0.880354
B1	Dopamine	Chrna5	intact	Receptors	-1.81749
B1	Dopamine	Adrb2	intact	Receptors	1.60088
B1	Dopamine	Gper1	intact	Receptors	3.23424
B1	Dopamine	Gabrg1	intact	Receptors	-2.05627
B1	Dopamine	Grm3	intact	Receptors	3.39614
B1	Dopamine	Rxrg	intact	Receptors	1.56438
B1	Dopamine	Cysltr1	intact	Receptors	-3.89671
B1	Dopamine	Rxra	intact	Receptors	-0.124512
B1	Dopamine	Drd1	intact	Receptors	1.89771
B1	Dopamine	Rora	intact	Receptors	-3.36363
B1	Dopamine	Drd2	intact	Receptors	3.08769
B1	Dopamine	Chrna4	intact	Receptors	-0.360781
B1	Dopamine	Grm7	intact	Receptors	2.07649
B1	Dopamine	Catsper2	intact	Receptors	1.31524
B1	Dopamine	Grik5	intact	Receptors	0.861089
B1	Dopamine	Gabrb1	intact	Receptors	0.728023
B1	Dopamine	Ar	intact	Receptors	-0.514595
B1	Dopamine	Glra2	intact	Receptors	-1.8215
B1	Dopamine	Gabrb3	intact	Receptors	-0.692284
B1	Dopamine	Chrm3	intact	Receptors	1.12133
B1	Dopamine	Grik4	intact	Receptors	-1.1841
B1	Dopamine	Ptgfr	intact	Receptors	-1.10788
B1	Dopamine	Gria2	intact	Receptors	-1.94305
B1	Dopamine	Gabrg2	intact	Receptors	-2.37307
B1	Dopamine	Grik2	intact	Receptors	1.33842
B1	Dopamine	Cnr1	intact	Receptors	5.24236
B1	Dopamine	Rorc	intact	Receptors	0.440471
B1	Dopamine	Gria3	intact	Receptors	2.15985
B1	Dopamine	Grik1	intact	Receptors	-1.06197
B1	Dopamine	Rara	intact	Receptors	0.546408
B1	Dopamine	Adrb1	intact	Receptors	0.945733
B1	Dopamine	Gabra1	intact	Receptors	3.18455
B1	Dopamine	Adrb3	intact	Receptors	-1.88249
B1	Dopamine	Grin1	intact	Receptors	-0.944557
B1	Dopamine	Hrh1	intact	Receptors	-0.962011
B1	Dopamine	Cysltr2	intact	Receptors	1.1414
B1	Dopamine	Grik3	intact	Receptors	-1.20999
B1	Dopamine	Gabbr2	intact	Receptors	0.141709
B1	Dopamine	Rorb	intact	Receptors	1.52452
B1	Dopamine	Gabra3	intact	Receptors	-0.111551
B1	Dopamine	Gabrb2	lesioned	Receptors	-0.624385
B1	Dopamine	Gabra5	lesioned	Receptors	0.257115
B1	Dopamine	Chrna2	lesioned	Receptors	2.16572
B1	Dopamine	Gpr17	lesioned	Receptors	-1.26637
B1	Dopamine	Grm2	lesioned	Receptors	0.513677
B1	Dopamine	Chrna5	lesioned	Receptors	-0.472628
B1	Dopamine	Adrb2	lesioned	Receptors	2.67733
B1	Dopamine	Gper1	lesioned	Receptors	0.0292349
B1	Dopamine	Gabrg1	lesioned	Receptors	0.0831375
B1	Dopamine	Grm3	lesioned	Receptors	0.0848266
B1	Dopamine	Rxrg	lesioned	Receptors	2.11306
B1	Dopamine	Cysltr1	lesioned	Receptors	-0.535352
B1	Dopamine	Rxra	lesioned	Receptors	0.548566
B1	Dopamine	Drd1	lesioned	Receptors	-1.89834
B1	Dopamine	Rora	lesioned	Receptors	3.04173
B1	Dopamine	Drd2	lesioned	Receptors	-1.16084
B1	Dopamine	Chrna4	lesioned	Receptors	-0.766452
B1	Dopamine	Grm7	lesioned	Receptors	0.68792
B1	Dopamine	Catsper2	lesioned	Receptors	1.34741
B1	Dopamine	Grik5	lesioned	Receptors	1.4679
B1	Dopamine	Gabrb1	lesioned	Receptors	-0.33053
B1	Dopamine	Ar	lesioned	Receptors	-0.370735
B1	Dopamine	Glra2	lesioned	Receptors	1.5289
B1	Dopamine	Gabrb3	lesioned	Receptors	1.34416
B1	Dopamine	Chrm3	lesioned	Receptors	1.20399
B1	Dopamine	Grik4	lesioned	Receptors	0.951558
B1	Dopamine	Ptgfr	lesioned	Receptors	-1.3665
B1	Dopamine	Gria2	lesioned	Receptors	-0.211568
B1	Dopamine	Gabrg2	lesioned	Receptors	-1.70566
B1	Dopamine	Grik2	lesioned	Receptors	1.11123
B1	Dopamine	Cnr1	lesioned	Receptors	-2.46603
B1	Dopamine	Rorc	lesioned	Receptors	-2.26333
B1	Dopamine	Gria3	lesioned	Receptors	0.0120765
B1	Dopamine	Grik1	lesioned	Receptors	0.278674
B1	Dopamine	Rara	lesioned	Receptors	-2.45536
B1	Dopamine	Adrb1	lesioned	Receptors	-0.465135
B1	Dopamine	Gabra1	lesioned	Receptors	-1.01827
B1	Dopamine	Adrb3	lesioned	Receptors	1.63284
B1	Dopamine	Grin1	lesioned	Receptors	2.22439
B1	Dopamine	Hrh1	lesioned	Receptors	-0.264372
B1	Dopamine	Cysltr2	lesioned	Receptors	-0.445663
B1	Dopamine	Grik3	lesioned	Receptors	-1.52499
B1	Dopamine	Gabbr2	lesioned	Receptors	-1.52248
B1	Dopamine	Rorb	lesioned	Receptors	-0.489277
B1	Dopamine	Gabra3	lesioned	Receptors	-0.247092
B1	Dopamine	Cerebellum neurons	intact	Cell types	1.09609
B1	Dopamine	Cholinergic and monoaminergic neurons	intact	Cell types	0.817849
B1	Dopamine	Choroid epithelial cells	intact	Cell types	0.747448
B1	Dopamine	Dentate gyrus radial glia-like cells	intact	Cell types	1.05975
B1	Dopamine	Di- and mesencephalon inhibitory neurons	intact	Cell types	-1.38658
B1	Dopamine	Enteric neurons	intact	Cell types	-3.92206
B1	Dopamine	Ependymal cells	intact	Cell types	-3.07616
B1	Dopamine	Glutamatergic neuroblasts	intact	Cell types	1.36119
B1	Dopamine	Hindbrain neurons	intact	Cell types	0.179877
B1	Dopamine	MBDOP1	intact	Cell types	0.27094
B1	Dopamine	MBDOP2	intact	Cell types	0.916145
B1	Dopamine	MSN1	intact	Cell types	4.34157
B1	Dopamine	MSN2	intact	Cell types	5.70907
B1	Dopamine	MSN3	intact	Cell types	1.76786
B1	Dopamine	MSN4	intact	Cell types	1.32801
B1	Dopamine	MSN5	intact	Cell types	-2.29926
B1	Dopamine	MSN6	intact	Cell types	-2.25876
B1	Dopamine	Non-glutamatergic neuroblasts	intact	Cell types	2.03775
B1	Dopamine	OBDOP1	intact	Cell types	1.67454
B1	Dopamine	OBDOP2	intact	Cell types	0.452825
B1	Dopamine	Olfactory ensheathing cells	intact	Cell types	1.87357
B1	Dopamine	Oligodendrocyte precursor cells	intact	Cell types	-0.8163
B1	Dopamine	Peptidergic neurons	intact	Cell types	-2.02817
B1	Dopamine	Peripheral sensory neurofilament neurons	intact	Cell types	0.13591
B1	Dopamine	Peripheral sensory non-peptidergic neurons	intact	Cell types	-2.37979
B1	Dopamine	Peripheral sensory peptidergic neurons	intact	Cell types	-1.29405
B1	Dopamine	Perivascular macrophages	intact	Cell types	0.861728
B1	Dopamine	Satellite glia	intact	Cell types	0.814248
B1	Dopamine	Schwann cells	intact	Cell types	-0.62203
B1	Dopamine	Spinal cord excitatory neurons	intact	Cell types	0.508147
B1	Dopamine	Spinal cord inhibitory neurons	intact	Cell types	5.3213
B1	Dopamine	Subcommissural organ hypendymal cells	intact	Cell types	0.413436
B1	Dopamine	Subventricular zone radial glia-like cells	intact	Cell types	-3.7767
B1	Dopamine	Sympathetic cholinergic neurons	intact	Cell types	-1.48912
B1	Dopamine	Sympathetic noradrenergic neurons	intact	Cell types	-1.4113
B1	Dopamine	Vascular and leptomeningeal cells	intact	Cell types	1.6413
B1	Dopamine	Vascular smooth muscle cells	intact	Cell types	1.04151
B1	Dopamine	Cerebellum neurons	lesioned	Cell types	0.411562
B1	Dopamine	Cholinergic and monoaminergic neurons	lesioned	Cell types	-1.0198
B1	Dopamine	Choroid epithelial cells	lesioned	Cell types	1.20486
B1	Dopamine	Dentate gyrus radial glia-like cells	lesioned	Cell types	0.653261
B1	Dopamine	Di- and mesencephalon inhibitory neurons	lesioned	Cell types	-1.11281
B1	Dopamine	Enteric neurons	lesioned	Cell types	-0.273659
B1	Dopamine	Ependymal cells	lesioned	Cell types	0.414001
B1	Dopamine	Glutamatergic neuroblasts	lesioned	Cell types	0.510247
B1	Dopamine	Hindbrain neurons	lesioned	Cell types	2.2323
B1	Dopamine	MBDOP1	lesioned	Cell types	0.22171
B1	Dopamine	MBDOP2	lesioned	Cell types	-0.776776
B1	Dopamine	MSN1	lesioned	Cell types	0.382163
B1	Dopamine	MSN2	lesioned	Cell types	0.582647
B1	Dopamine	MSN3	lesioned	Cell types	-1.34903
B1	Dopamine	MSN4	lesioned	Cell types	2.51203
B1	Dopamine	MSN5	lesioned	Cell types	0.274494
B1	Dopamine	MSN6	lesioned	Cell types	-0.553122
B1	Dopamine	Non-glutamatergic neuroblasts	lesioned	Cell types	-1.07711
B1	Dopamine	OBDOP1	lesioned	Cell types	-0.103806
B1	Dopamine	OBDOP2	lesioned	Cell types	-0.486769
B1	Dopamine	Olfactory ensheathing cells	lesioned	Cell types	2.19749
B1	Dopamine	Oligodendrocyte precursor cells	lesioned	Cell types	-0.690612
B1	Dopamine	Peptidergic neurons	lesioned	Cell types	2.72539
B1	Dopamine	Peripheral sensory neurofilament neurons	lesioned	Cell types	-0.389841
B1	Dopamine	Peripheral sensory non-peptidergic neurons	lesioned	Cell types	0.938839
B1	Dopamine	Peripheral sensory peptidergic neurons	lesioned	Cell types	0.086251
B1	Dopamine	Perivascular macrophages	lesioned	Cell types	-1.6801
B1	Dopamine	Satellite glia	lesioned	Cell types	0.236606
B1	Dopamine	Schwann cells	lesioned	Cell types	1.56718
B1	Dopamine	Spinal cord excitatory neurons	lesioned	Cell types	-0.154926
B1	Dopamine	Spinal cord inhibitory neurons	lesioned	Cell types	-1.1009
B1	Dopamine	Subcommissural organ hypendymal cells	lesioned	Cell types	1.0735
B1	Dopamine	Subventricular zone radial glia-like cells	lesioned	Cell types	-0.363465
B1	Dopamine	Sympathetic cholinergic neurons	lesioned	Cell types	-0.712656
B1	Dopamine	Sympathetic noradrenergic neurons	lesioned	Cell types	0.13222
B1	Dopamine	Vascular and leptomeningeal cells	lesioned	Cell types	2.09418
B1	Dopamine	Vascular smooth muscle cells	lesioned	Cell types	-0.862791
C1	Dopamine	Gabrb2	intact	Receptors	3.76025
C1	Dopamine	Gabra5	intact	Receptors	1.97902
C1	Dopamine	Chrna2	intact	Receptors	1.80967
C1	Dopamine	Gpr17	intact	Receptors	-0.430344
C1	Dopamine	Grm2	intact	Receptors	0.480073
C1	Dopamine	Chrna5	intact	Receptors	-0.461452
C1	Dopamine	Adrb2	intact	Receptors	1.20041
C1	Dopamine	Gper1	intact	Receptors	-1.39929
C1	Dopamine	Gabrg1	intact	Receptors	-2.8333
C1	Dopamine	Grm3	intact	Receptors	2.52138
C1	Dopamine	Rxrg	intact	Receptors	1.81149
C1	Dopamine	Cysltr1	intact	Receptors	-2.01048
C1	Dopamine	Rxra	intact	Receptors	1.22155
C1	Dopamine	Drd1	intact	Receptors	-5.34589
C1	Dopamine	Rora	intact	Receptors	0.141767
C1	Dopamine	Drd2	intact	Receptors	8.57347
C1	Dopamine	Chrna4	intact	Receptors	0.322102
C1	Dopamine	Grm7	intact	Receptors	-0.430023
C1	Dopamine	Catsper2	intact	Receptors	-2.54126
C1	Dopamine	Grik5	intact	Receptors	-1.2742
C1	Dopamine	Gabrb1	intact	Receptors	4.32348
C1	Dopamine	Ar	intact	Receptors	-2.12283
C1	Dopamine	Glra2	intact	Receptors	1.23418
C1	Dopamine	Gabrb3	intact	Receptors	1.15172
C1	Dopamine	Chrm3	intact	Receptors	-2.59798
C1	Dopamine	Grik4	intact	Receptors	1.3739
C1	Dopamine	Ptgfr	intact	Receptors	1.92648
C1	Dopamine	Gria2	intact	Receptors	-0.705435
C1	Dopamine	Gabrg2	intact	Receptors	4.047
C1	Dopamine	Grik2	intact	Receptors	-0.0190739
C1	Dopamine	Cnr1	intact	Receptors	2.32551
C1	Dopamine	Rorc	intact	Receptors	-0.444958
C1	Dopamine	Gria3	intact	Receptors	-0.742258
C1	Dopamine	Grik1	intact	Receptors	-4.93159
C1	Dopamine	Rara	intact	Receptors	-3.0306
C1	Dopamine	Adrb1	intact	Receptors	2.02412
C1	Dopamine	Gabra1	intact	Receptors	-4.80045
C1	Dopamine	Adrb3	intact	Receptors	-0.118607
C1	Dopamine	Grin1	intact	Receptors	2.14364
C1	Dopamine	Hrh1	intact	Receptors	2.30667
C1	Dopamine	Cysltr2	intact	Receptors	-0.275147
C1	Dopamine	Grik3	intact	Receptors	-0.0345805
C1	Dopamine	Gabbr2	intact	Receptors	-0.782155
C1	Dopamine	Rorb	intact	Receptors	0.702315
C1	Dopamine	Gabra3	intact	Receptors	-3.01745
C1	Dopamine	Gabrb2	lesioned	Receptors	-0.232395
C1	Dopamine	Gabra5	lesioned	Receptors	-1.56315
C1	Dopamine	Chrna2	lesioned	Receptors	1.00373
C1	Dopamine	Gpr17	lesioned	Receptors	-0.719767
C1	Dopamine	Grm2	lesioned	Receptors	-0.115764
C1	Dopamine	Chrna5	lesioned	Receptors	0.311887
C1	Dopamine	Adrb2	lesioned	Receptors	-0.389765
C1	Dopamine	Gper1	lesioned	Receptors	0.0845919
C1	Dopamine	Gabrg1	lesioned	Receptors	0.502302
C1	Dopamine	Grm3	lesioned	Receptors	0.417849
C1	Dopamine	Rxrg	lesioned	Receptors	0.900294
C1	Dopamine	Cysltr1	lesioned	Receptors	0.739597
C1	Dopamine	Rxra	lesioned	Receptors	0.1599
C1	Dopamine	Drd1	lesioned	Receptors	0.0793364
C1	Dopamine	Rora	lesioned	Receptors	0.484047
C1	Dopamine	Drd2	lesioned	Receptors	0.247457
C1	Dopamine	Chrna4	lesioned	Receptors	0.610099
C1	Dopamine	Grm7	lesioned	Receptors	-1.18091
C1	Dopamine	Catsper2	lesioned	Receptors	-0.473394
C1	Dopamine	Grik5	lesioned	Receptors	-0.526086
C1	Dopamine	Gabrb1	lesioned	Receptors	0.338936
C1	Dopamine	Ar	lesioned	Receptors	-0.395449
C1	Dopamine	Glra2	lesioned	Receptors	-0.789225
C1	Dopamine	Gabrb3	lesioned	Receptors	1.22895
C1	Dopamine	Chrm3	lesioned	Receptors	1.27111
C1	Dopamine	Grik4	lesioned	Receptors	-0.792107
C1	Dopamine	Ptgfr	lesioned	Receptors	0.589067
C1	Dopamine	Gria2	lesioned	Receptors	0.0959143
C1	Dopamine	Gabrg2	lesioned	Receptors	-2.26065
C1	Dopamine	Grik2	lesioned	Receptors	0.704273
C1	Dopamine	Cnr1	lesioned	Receptors	1.23704
C1	Dopamine	Rorc	lesioned	Receptors	-0.318742
C1	Dopamine	Gria3	lesioned	Receptors	-0.243036
C1	Dopamine	Grik1	lesioned	Receptors	0.273574
C1	Dopamine	Rara	lesioned	Receptors	-0.427015
C1	Dopamine	Adrb1	lesioned	Receptors	-0.773138
C1	Dopamine	Gabra1	lesioned	Receptors	1.26601
C1	Dopamine	Adrb3	lesioned	Receptors	-1.3712
C1	Dopamine	Grin1	lesioned	Receptors	-0.795187
C1	Dopamine	Hrh1	lesioned	Receptors	0.231379
C1	Dopamine	Cysltr2	lesioned	Receptors	-0.707766
C1	Dopamine	Grik3	lesioned	Receptors	0.0252355
C1	Dopamine	Gabbr2	lesioned	Receptors	0.855573
C1	Dopamine	Rorb	lesioned	Receptors	0.800101
C1	Dopamine	Gabra3	lesioned	Receptors	0.641593
C1	Dopamine	Cerebellum neurons	intact	Cell types	2.14549
C1	Dopamine	Cholinergic and monoaminergic neurons	intact	Cell types	0.814406
C1	Dopamine	Choroid epithelial cells	intact	Cell types	-0.538165
C1	Dopamine	Dentate gyrus radial glia-like cells	intact	Cell types	-1.61956
C1	Dopamine	Di- and mesencephalon inhibitory neurons	intact	Cell types	-0.294514
C1	Dopamine	Enteric neurons	intact	Cell types	-2.61141
C1	Dopamine	Ependymal cells	intact	Cell types	0.154975
C1	Dopamine	Glutamatergic neuroblasts	intact	Cell types	-0.287799
C1	Dopamine	Hindbrain neurons	intact	Cell types	1.5737
C1	Dopamine	MBDOP1	intact	Cell types	1.36615
C1	Dopamine	MBDOP2	intact	Cell types	1.82744
C1	Dopamine	MSN1	intact	Cell types	4.38644
C1	Dopamine	MSN2	intact	Cell types	4.42184
C1	Dopamine	MSN3	intact	Cell types	3.40227
C1	Dopamine	MSN4	intact	Cell types	1.67786
C1	Dopamine	MSN5	intact	Cell types	-0.338907
C1	Dopamine	MSN6	intact	Cell types	1.41394
C1	Dopamine	Non-glutamatergic neuroblasts	intact	Cell types	-0.75928
C1	Dopamine	OBDOP1	intact	Cell types	1.11823
C1	Dopamine	OBDOP2	intact	Cell types	1.36026
C1	Dopamine	Olfactory ensheathing cells	intact	Cell types	-0.563786
C1	Dopamine	Oligodendrocyte precursor cells	intact	Cell types	-1.74756
C1	Dopamine	Peptidergic neurons	intact	Cell types	4.41637
C1	Dopamine	Peripheral sensory neurofilament neurons	intact	Cell types	-2.9217
C1	Dopamine	Peripheral sensory non-peptidergic neurons	intact	Cell types	1.77754
C1	Dopamine	Peripheral sensory peptidergic neurons	intact	Cell types	-0.277271
C1	Dopamine	Perivascular macrophages	intact	Cell types	-3.93299
C1	Dopamine	Satellite glia	intact	Cell types	2.13985
C1	Dopamine	Schwann cells	intact	Cell types	-0.979361
C1	Dopamine	Spinal cord excitatory neurons	intact	Cell types	3.07534
C1	Dopamine	Spinal cord inhibitory neurons	intact	Cell types	-2.80254
C1	Dopamine	Subcommissural organ hypendymal cells	intact	Cell types	-0.96752
C1	Dopamine	Subventricular zone radial glia-like cells	intact	Cell types	-2.35359
C1	Dopamine	Sympathetic cholinergic neurons	intact	Cell types	2.97418
C1	Dopamine	Sympathetic noradrenergic neurons	intact	Cell types	-1.34612
C1	Dopamine	Vascular and leptomeningeal cells	intact	Cell types	5.07884
C1	Dopamine	Vascular smooth muscle cells	intact	Cell types	1.40132
C1	Dopamine	Cerebellum neurons	lesioned	Cell types	0.701922
C1	Dopamine	Cholinergic and monoaminergic neurons	lesioned	Cell types	-0.728569
C1	Dopamine	Choroid epithelial cells	lesioned	Cell types	-0.28097
C1	Dopamine	Dentate gyrus radial glia-like cells	lesioned	Cell types	0.331255
C1	Dopamine	Di- and mesencephalon inhibitory neurons	lesioned	Cell types	0.0201268
C1	Dopamine	Enteric neurons	lesioned	Cell types	-0.865699
C1	Dopamine	Ependymal cells	lesioned	Cell types	-0.687495
C1	Dopamine	Glutamatergic neuroblasts	lesioned	Cell types	0.0871583
C1	Dopamine	Hindbrain neurons	lesioned	Cell types	-0.169547
C1	Dopamine	MBDOP1	lesioned	Cell types	-1.28624
C1	Dopamine	MBDOP2	lesioned	Cell types	-0.447695
C1	Dopamine	MSN1	lesioned	Cell types	-0.863587
C1	Dopamine	MSN2	lesioned	Cell types	1.52372
C1	Dopamine	MSN3	lesioned	Cell types	0.592661
C1	Dopamine	MSN4	lesioned	Cell types	-0.158656
C1	Dopamine	MSN5	lesioned	Cell types	-0.535366
C1	Dopamine	MSN6	lesioned	Cell types	0.727661
C1	Dopamine	Non-glutamatergic neuroblasts	lesioned	Cell types	0.00221619
C1	Dopamine	OBDOP1	lesioned	Cell types	0.227984
C1	Dopamine	OBDOP2	lesioned	Cell types	0.521187
C1	Dopamine	Olfactory ensheathing cells	lesioned	Cell types	0.728359
C1	Dopamine	Oligodendrocyte precursor cells	lesioned	Cell types	-0.287239
C1	Dopamine	Peptidergic neurons	lesioned	Cell types	0.507015
C1	Dopamine	Peripheral sensory neurofilament neurons	lesioned	Cell types	-0.950148
C1	Dopamine	Peripheral sensory non-peptidergic neurons	lesioned	Cell types	0.271328
C1	Dopamine	Peripheral sensory peptidergic neurons	lesioned	Cell types	-0.142722
C1	Dopamine	Perivascular macrophages	lesioned	Cell types	0.85213
C1	Dopamine	Satellite glia	lesioned	Cell types	1.14799
C1	Dopamine	Schwann cells	lesioned	Cell types	0.845664
C1	Dopamine	Spinal cord excitatory neurons	lesioned	Cell types	-0.0721022
C1	Dopamine	Spinal cord inhibitory neurons	lesioned	Cell types	1.55369
C1	Dopamine	Subcommissural organ hypendymal cells	lesioned	Cell types	-0.544039
C1	Dopamine	Subventricular zone radial glia-like cells	lesioned	Cell types	-0.418689
C1	Dopamine	Sympathetic cholinergic neurons	lesioned	Cell types	-0.369203
C1	Dopamine	Sympathetic noradrenergic neurons	lesioned	Cell types	0.136251
C1	Dopamine	Vascular and leptomeningeal cells	lesioned	Cell types	0.123636
C1	Dopamine	Vascular smooth muscle cells	lesioned	Cell types	-0.693938

## Sheet: SuppDataFig3_interactions
slide	target	predictor	intra_group	view	importances
A1	1001.31	Gabrb2	intact	Receptors	-0.0911792
A1	1001.31	Gabra5	intact	Receptors	-1.33276
A1	1001.31	Chrna2	intact	Receptors	0.340794
A1	1001.31	Gpr17	intact	Receptors	0.810182
A1	1001.31	Grm2	intact	Receptors	-0.275592
A1	1001.31	Chrna5	intact	Receptors	0.690623
A1	1001.31	Adrb2	intact	Receptors	0.4845
A1	1001.31	Gper1	intact	Receptors	-0.728111
A1	1001.31	Gabrg1	intact	Receptors	1.0454
A1	1001.31	Grm3	intact	Receptors	1.83727
A1	1001.31	Rxrg	intact	Receptors	0.437301
A1	1001.31	Cysltr1	intact	Receptors	-0.476914
A1	1001.31	Rxra	intact	Receptors	0.520658
A1	1001.31	Drd1	intact	Receptors	0.53328
A1	1001.31	Rora	intact	Receptors	-0.86324
A1	1001.31	Drd2	intact	Receptors	-0.413221
A1	1001.31	Chrna4	intact	Receptors	0.478749
A1	1001.31	Grm7	intact	Receptors	-0.676288
A1	1001.31	Catsper2	intact	Receptors	-0.532461
A1	1001.31	Grik5	intact	Receptors	-0.696532
A1	1001.31	Gabrb1	intact	Receptors	-0.300496
A1	1001.31	Ar	intact	Receptors	0.412262
A1	1001.31	Glra2	intact	Receptors	-0.629251
A1	1001.31	Gabrb3	intact	Receptors	1.93403
A1	1001.31	Chrm3	intact	Receptors	-0.681497
A1	1001.31	Grik4	intact	Receptors	-0.442536
A1	1001.31	Ptgfr	intact	Receptors	0.033247
A1	1001.31	Gria2	intact	Receptors	-0.599726
A1	1001.31	Gabrg2	intact	Receptors	-0.782092
A1	1001.31	Grik2	intact	Receptors	-1.94986
A1	1001.31	Cnr1	intact	Receptors	0.443052
A1	1001.31	Rorc	intact	Receptors	-1.38681
A1	1001.31	Gria3	intact	Receptors	1.48132
A1	1001.31	Grik1	intact	Receptors	0.522145
A1	1001.31	Rara	intact	Receptors	0.36985
A1	1001.31	Adrb1	intact	Receptors	-0.644469
A1	1001.31	Gabra1	intact	Receptors	-0.072229
A1	1001.31	Adrb3	intact	Receptors	-0.463476
A1	1001.31	Grin1	intact	Receptors	0.549598
A1	1001.31	Hrh1	intact	Receptors	-0.102016
A1	1001.31	Cysltr2	intact	Receptors	-0.781975
A1	1001.31	Grik3	intact	Receptors	-0.935323
A1	1001.31	Gabbr2	intact	Receptors	1.57563
A1	1001.31	Rorb	intact	Receptors	0.494999
A1	1001.31	Gabra3	intact	Receptors	-0.241008
A1	1001.31	Gabrb2	lesioned	Receptors	0.381946
A1	1001.31	Gabra5	lesioned	Receptors	-0.854066
A1	1001.31	Chrna2	lesioned	Receptors	-0.711836
A1	1001.31	Gpr17	lesioned	Receptors	-0.308996
A1	1001.31	Grm2	lesioned	Receptors	1.22759
A1	1001.31	Chrna5	lesioned	Receptors	1.01586
A1	1001.31	Adrb2	lesioned	Receptors	-1.85813
A1	1001.31	Gper1	lesioned	Receptors	-1.70243
A1	1001.31	Gabrg1	lesioned	Receptors	1.06484
A1	1001.31	Grm3	lesioned	Receptors	-1.96071
A1	1001.31	Rxrg	lesioned	Receptors	-0.607672
A1	1001.31	Cysltr1	lesioned	Receptors	0.24372
A1	1001.31	Rxra	lesioned	Receptors	-0.878843
A1	1001.31	Drd1	lesioned	Receptors	1.49869
A1	1001.31	Rora	lesioned	Receptors	0.559708
A1	1001.31	Drd2	lesioned	Receptors	-0.907836
A1	1001.31	Chrna4	lesioned	Receptors	-0.644124
A1	1001.31	Grm7	lesioned	Receptors	1.69208
A1	1001.31	Catsper2	lesioned	Receptors	0.393994
A1	1001.31	Grik5	lesioned	Receptors	0.435961
A1	1001.31	Gabrb1	lesioned	Receptors	1.48742
A1	1001.31	Ar	lesioned	Receptors	-0.191618
A1	1001.31	Glra2	lesioned	Receptors	-0.385086
A1	1001.31	Gabrb3	lesioned	Receptors	-0.243579
A1	1001.31	Chrm3	lesioned	Receptors	0.284811
A1	1001.31	Grik4	lesioned	Receptors	-0.232093
A1	1001.31	Ptgfr	lesioned	Receptors	-0.509919
A1	1001.31	Gria2	lesioned	Receptors	-1.20224
A1	1001.31	Gabrg2	lesioned	Receptors	-2.42154
A1	1001.31	Grik2	lesioned	Receptors	0.332263
A1	1001.31	Cnr1	lesioned	Receptors	0.415948
A1	1001.31	Rorc	lesioned	Receptors	0.884127
A1	1001.31	Gria3	lesioned	Receptors	-0.206441
A1	1001.31	Grik1	lesioned	Receptors	-0.589787
A1	1001.31	Rara	lesioned	Receptors	0.212857
A1	1001.31	Adrb1	lesioned	Receptors	0.417952
A1	1001.31	Gabra1	lesioned	Receptors	-0.368868
A1	1001.31	Adrb3	lesioned	Receptors	-1.30357
A1	1001.31	Grin1	lesioned	Receptors	2.32893
A1	1001.31	Hrh1	lesioned	Receptors	-0.0296013
A1	1001.31	Cysltr2	lesioned	Receptors	0.521147
A1	1001.31	Grik3	lesioned	Receptors	0.924384
A1	1001.31	Gabbr2	lesioned	Receptors	-0.240639
A1	1001.31	Rorb	lesioned	Receptors	0.46595
A1	1001.31	Gabra3	lesioned	Receptors	-0.541
A1	1002.32	Gabrb2	intact	Receptors	-0.449951
A1	1002.32	Gabra5	intact	Receptors	1.31171
A1	1002.32	Chrna2	intact	Receptors	-1.21615
A1	1002.32	Gpr17	intact	Receptors	-1.10078
A1	1002.32	Grm2	intact	Receptors	0.123495
A1	1002.32	Chrna5	intact	Receptors	-1.34322
A1	1002.32	Adrb2	intact	Receptors	-0.718424
A1	1002.32	Gper1	intact	Receptors	1.1278
A1	1002.32	Gabrg1	intact	Receptors	0.622861
A1	1002.32	Grm3	intact	Receptors	-0.798395
A1	1002.32	Rxrg	intact	Receptors	0.843142
A1	1002.32	Cysltr1	intact	Receptors	0.310132
A1	1002.32	Rxra	intact	Receptors	0.581933
A1	1002.32	Drd1	intact	Receptors	0.343703
A1	1002.32	Rora	intact	Receptors	-0.677145
A1	1002.32	Drd2	intact	Receptors	-1.41538
A1	1002.32	Chrna4	intact	Receptors	0.386286
A1	1002.32	Grm7	intact	Receptors	0.120791
A1	1002.32	Catsper2	intact	Receptors	-0.205547
A1	1002.32	Grik5	intact	Receptors	-1.19104
A1	1002.32	Gabrb1	intact	Receptors	0.535437
A1	1002.32	Ar	intact	Receptors	-0.902954
A1	1002.32	Glra2	intact	Receptors	0.797817
A1	1002.32	Gabrb3	intact	Receptors	-0.237454
A1	1002.32	Chrm3	intact	Receptors	0.0299259
A1	1002.32	Grik4	intact	Receptors	0.568285
A1	1002.32	Ptgfr	intact	Receptors	0.0290635
A1	1002.32	Gria2	intact	Receptors	0.449422
A1	1002.32	Gabrg2	intact	Receptors	0.942763
A1	1002.32	Grik2	intact	Receptors	0.473193
A1	1002.32	Cnr1	intact	Receptors	0.558481
A1	1002.32	Rorc	intact	Receptors	0.395634
A1	1002.32	Gria3	intact	Receptors	-1.09116
A1	1002.32	Grik1	intact	Receptors	-1.35955
A1	1002.32	Rara	intact	Receptors	0.341493
A1	1002.32	Adrb1	intact	Receptors	-0.129975
A1	1002.32	Gabra1	intact	Receptors	0.484538
A1	1002.32	Adrb3	intact	Receptors	-1.02529
A1	1002.32	Grin1	intact	Receptors	1.26079
A1	1002.32	Hrh1	intact	Receptors	1.92152
A1	1002.32	Cysltr2	intact	Receptors	1.99492
A1	1002.32	Grik3	intact	Receptors	1.16435
A1	1002.32	Gabbr2	intact	Receptors	-1.10587
A1	1002.32	Rorb	intact	Receptors	0.323762
A1	1002.32	Gabra3	intact	Receptors	-1.42538
A1	1002.32	Gabrb2	lesioned	Receptors	0.431224
A1	1002.32	Gabra5	lesioned	Receptors	-0.179904
A1	1002.32	Chrna2	lesioned	Receptors	1.77988
A1	1002.32	Gpr17	lesioned	Receptors	0.445729
A1	1002.32	Grm2	lesioned	Receptors	-0.00335688
A1	1002.32	Chrna5	lesioned	Receptors	0.368167
A1	1002.32	Adrb2	lesioned	Receptors	-0.346815
A1	1002.32	Gper1	lesioned	Receptors	-0.681382
A1	1002.32	Gabrg1	lesioned	Receptors	0.991392
A1	1002.32	Grm3	lesioned	Receptors	0.912842
A1	1002.32	Rxrg	lesioned	Receptors	0.110162
A1	1002.32	Cysltr1	lesioned	Receptors	-1.13588
A1	1002.32	Rxra	lesioned	Receptors	-0.647595
A1	1002.32	Drd1	lesioned	Receptors	-0.446979
A1	1002.32	Rora	lesioned	Receptors	0.380601
A1	1002.32	Drd2	lesioned	Receptors	0.81399
A1	1002.32	Chrna4	lesioned	Receptors	1.17353
A1	1002.32	Grm7	lesioned	Receptors	0.191671
A1	1002.32	Catsper2	lesioned	Receptors	-0.922504
A1	1002.32	Grik5	lesioned	Receptors	-1.61038
A1	1002.32	Gabrb1	lesioned	Receptors	-1.25757
A1	1002.32	Ar	lesioned	Receptors	0.525904
A1	1002.32	Glra2	lesioned	Receptors	2.53211
A1	1002.32	Gabrb3	lesioned	Receptors	1.56261
A1	1002.32	Chrm3	lesioned	Receptors	0.817353
A1	1002.32	Grik4	lesioned	Receptors	-1.87614
A1	1002.32	Ptgfr	lesioned	Receptors	1.1933
A1	1002.32	Gria2	lesioned	Receptors	0.255206
A1	1002.32	Gabrg2	lesioned	Receptors	1.70827
A1	1002.32	Grik2	lesioned	Receptors	-0.47119
A1	1002.32	Cnr1	lesioned	Receptors	0.574062
A1	1002.32	Rorc	lesioned	Receptors	0.339605
A1	1002.32	Gria3	lesioned	Receptors	-1.98815
A1	1002.32	Grik1	lesioned	Receptors	0.190023
A1	1002.32	Rara	lesioned	Receptors	0.53414
A1	1002.32	Adrb1	lesioned	Receptors	0.977051
A1	1002.32	Gabra1	lesioned	Receptors	1.12612
A1	1002.32	Adrb3	lesioned	Receptors	-0.169192
A1	1002.32	Grin1	lesioned	Receptors	0.167649
A1	1002.32	Hrh1	lesioned	Receptors	-1.30544
A1	1002.32	Cysltr2	lesioned	Receptors	-0.369054
A1	1002.32	Grik3	lesioned	Receptors	-0.580976
A1	1002.32	Gabbr2	lesioned	Receptors	0.0950509
A1	1002.32	Rorb	lesioned	Receptors	-1.31419
A1	1002.32	Gabra3	lesioned	Receptors	-0.26337
A1	1007.66	Gabrb2	intact	Receptors	-0.958855
A1	1007.66	Gabra5	intact	Receptors	-0.0674887
A1	1007.66	Chrna2	intact	Receptors	1.05369
A1	1007.66	Gpr17	intact	Receptors	0.21596
A1	1007.66	Grm2	intact	Receptors	-1.13148
A1	1007.66	Chrna5	intact	Receptors	0.183581
A1	1007.66	Adrb2	intact	Receptors	-0.505175
A1	1007.66	Gper1	intact	Receptors	-0.00758676
A1	1007.66	Gabrg1	intact	Receptors	-0.784226
A1	1007.66	Grm3	intact	Receptors	0.415175
A1	1007.66	Rxrg	intact	Receptors	0.535208
A1	1007.66	Cysltr1	intact	Receptors	-0.075684
A1	1007.66	Rxra	intact	Receptors	0.800443
A1	1007.66	Drd1	intact	Receptors	0.0765462
A1	1007.66	Rora	intact	Receptors	-1.36561
A1	1007.66	Drd2	intact	Receptors	-1.36098
A1	1007.66	Chrna4	intact	Receptors	1.50538
A1	1007.66	Grm7	intact	Receptors	-0.0553253
A1	1007.66	Catsper2	intact	Receptors	-0.855327
A1	1007.66	Grik5	intact	Receptors	-0.375927
A1	1007.66	Gabrb1	intact	Receptors	0.306188
A1	1007.66	Ar	intact	Receptors	1.23258
A1	1007.66	Glra2	intact	Receptors	0.223577
A1	1007.66	Gabrb3	intact	Receptors	0.161961
A1	1007.66	Chrm3	intact	Receptors	-1.49376
A1	1007.66	Grik4	intact	Receptors	-0.32087
A1	1007.66	Ptgfr	intact	Receptors	-0.682278
A1	1007.66	Gria2	intact	Receptors	0.39528
A1	1007.66	Gabrg2	intact	Receptors	0.0638726
A1	1007.66	Grik2	intact	Receptors	0.472641
A1	1007.66	Cnr1	intact	Receptors	-0.802025
A1	1007.66	Rorc	intact	Receptors	-1.155
A1	1007.66	Gria3	intact	Receptors	1.77763
A1	1007.66	Grik1	intact	Receptors	-0.679895
A1	1007.66	Rara	intact	Receptors	-0.553509
A1	1007.66	Adrb1	intact	Receptors	0.502713
A1	1007.66	Gabra1	intact	Receptors	-0.373308
A1	1007.66	Adrb3	intact	Receptors	-0.763897
A1	1007.66	Grin1	intact	Receptors	0.251573
A1	1007.66	Hrh1	intact	Receptors	1.27426
A1	1007.66	Cysltr2	intact	Receptors	-0.251735
A1	1007.66	Grik3	intact	Receptors	-0.618956
A1	1007.66	Gabbr2	intact	Receptors	-0.342222
A1	1007.66	Rorb	intact	Receptors	0.148751
A1	1007.66	Gabra3	intact	Receptors	-0.777001
A1	1007.66	Gabrb2	lesioned	Receptors	-1.75001
A1	1007.66	Gabra5	lesioned	Receptors	-1.38873
A1	1007.66	Chrna2	lesioned	Receptors	-0.498932
A1	1007.66	Gpr17	lesioned	Receptors	-0.0670647
A1	1007.66	Grm2	lesioned	Receptors	1.13935
A1	1007.66	Chrna5	lesioned	Receptors	0.933358
A1	1007.66	Adrb2	lesioned	Receptors	-1.80842
A1	1007.66	Gper1	lesioned	Receptors	2.43346
A1	1007.66	Gabrg1	lesioned	Receptors	-1.01516
A1	1007.66	Grm3	lesioned	Receptors	1.52641
A1	1007.66	Rxrg	lesioned	Receptors	-1.24028
A1	1007.66	Cysltr1	lesioned	Receptors	0.66184
A1	1007.66	Rxra	lesioned	Receptors	0.573272
A1	1007.66	Drd1	lesioned	Receptors	0.292781
A1	1007.66	Rora	lesioned	Receptors	-0.868833
A1	1007.66	Drd2	lesioned	Receptors	0.0393596
A1	1007.66	Chrna4	lesioned	Receptors	1.7249
A1	1007.66	Grm7	lesioned	Receptors	-1.05436
A1	1007.66	Catsper2	lesioned	Receptors	-0.829894
A1	1007.66	Grik5	lesioned	Receptors	0.0999246
A1	1007.66	Gabrb1	lesioned	Receptors	0.0898957
A1	1007.66	Ar	lesioned	Receptors	-1.30527
A1	1007.66	Glra2	lesioned	Receptors	-0.303773
A1	1007.66	Gabrb3	lesioned	Receptors	0.9318
A1	1007.66	Chrm3	lesioned	Receptors	1.37152
A1	1007.66	Grik4	lesioned	Receptors	-0.536253
A1	1007.66	Ptgfr	lesioned	Receptors	1.40235
A1	1007.66	Gria2	lesioned	Receptors	1.35741
A1	1007.66	Gabrg2	lesioned	Receptors	0.87756
A1	1007.66	Grik2	lesioned	Receptors	-1.24746
A1	1007.66	Cnr1	lesioned	Receptors	1.47759
A1	1007.66	Rorc	lesioned	Receptors	-0.434433
A1	1007.66	Gria3	lesioned	Receptors	-0.99804
A1	1007.66	Grik1	lesioned	Receptors	0.308835
A1	1007.66	Rara	lesioned	Receptors	0.111551
A1	1007.66	Adrb1	lesioned	Receptors	0.215567
A1	1007.66	Gabra1	lesioned	Receptors	1.42293
A1	1007.66	Adrb3	lesioned	Receptors	0.610496
A1	1007.66	Grin1	lesioned	Receptors	-0.240441
A1	1007.66	Hrh1	lesioned	Receptors	-0.535857
A1	1007.66	Cysltr2	lesioned	Receptors	1.16226
A1	1007.66	Grik3	lesioned	Receptors	1.07218
A1	1007.66	Gabbr2	lesioned	Receptors	-2.72606
A1	1007.66	Rorb	lesioned	Receptors	-0.737506
A1	1007.66	Gabra3	lesioned	Receptors	-0.592919
A1	1008.24	Gabrb2	intact	Receptors	1.22734
A1	1008.24	Gabra5	intact	Receptors	1.79545
A1	1008.24	Chrna2	intact	Receptors	-1.52554
A1	1008.24	Gpr17	intact	Receptors	-1.13764
A1	1008.24	Grm2	intact	Receptors	-0.434986
A1	1008.24	Chrna5	intact	Receptors	-1.03773
A1	1008.24	Adrb2	intact	Receptors	0.0194204
A1	1008.24	Gper1	intact	Receptors	0.701926
A1	1008.24	Gabrg1	intact	Receptors	-0.869066
A1	1008.24	Grm3	intact	Receptors	-0.851932
A1	1008.24	Rxrg	intact	Receptors	-0.903466
A1	1008.24	Cysltr1	intact	Receptors	-0.527184
A1	1008.24	Rxra	intact	Receptors	0.0208113
A1	1008.24	Drd1	intact	Receptors	1.56501
A1	1008.24	Rora	intact	Receptors	1.75892
A1	1008.24	Drd2	intact	Receptors	0.492805
A1	1008.24	Chrna4	intact	Receptors	-2.12662
A1	1008.24	Grm7	intact	Receptors	-1.12579
A1	1008.24	Catsper2	intact	Receptors	0.199336
A1	1008.24	Grik5	intact	Receptors	1.33379
A1	1008.24	Gabrb1	intact	Receptors	1.02964
A1	1008.24	Ar	intact	Receptors	-1.10638
A1	1008.24	Glra2	intact	Receptors	0.182467
A1	1008.24	Gabrb3	intact	Receptors	-0.131431
A1	1008.24	Chrm3	intact	Receptors	-2.35708
A1	1008.24	Grik4	intact	Receptors	0.729496
A1	1008.24	Ptgfr	intact	Receptors	-0.501541
A1	1008.24	Gria2	intact	Receptors	-1.26503
A1	1008.24	Gabrg2	intact	Receptors	-1.47108
A1	1008.24	Grik2	intact	Receptors	0.719434
A1	1008.24	Cnr1	intact	Receptors	-0.554696
A1	1008.24	Rorc	intact	Receptors	-1.41878
A1	1008.24	Gria3	intact	Receptors	0.86911
A1	1008.24	Grik1	intact	Receptors	0.0324456
A1	1008.24	Rara	intact	Receptors	0.476797
A1	1008.24	Adrb1	intact	Receptors	-1.50933
A1	1008.24	Gabra1	intact	Receptors	2.18097
A1	1008.24	Adrb3	intact	Receptors	0.309604
A1	1008.24	Grin1	intact	Receptors	-0.717351
A1	1008.24	Hrh1	intact	Receptors	0.0777491
A1	1008.24	Cysltr2	intact	Receptors	-0.997952
A1	1008.24	Grik3	intact	Receptors	0.730544
A1	1008.24	Gabbr2	intact	Receptors	0.496249
A1	1008.24	Rorb	intact	Receptors	1.0592
A1	1008.24	Gabra3	intact	Receptors	0.115756
A1	1008.24	Gabrb2	lesioned	Receptors	-0.433869
A1	1008.24	Gabra5	lesioned	Receptors	-0.418764
A1	1008.24	Chrna2	lesioned	Receptors	1.06056
A1	1008.24	Gpr17	lesioned	Receptors	1.28597
A1	1008.24	Grm2	lesioned	Receptors	-0.0568542
A1	1008.24	Chrna5	lesioned	Receptors	1.12825
A1	1008.24	Adrb2	lesioned	Receptors	0.00329994
A1	1008.24	Gper1	lesioned	Receptors	-0.439195
A1	1008.24	Gabrg1	lesioned	Receptors	-0.6327
A1	1008.24	Grm3	lesioned	Receptors	-0.407549
A1	1008.24	Rxrg	lesioned	Receptors	0.616596
A1	1008.24	Cysltr1	lesioned	Receptors	0.116444
A1	1008.24	Rxra	lesioned	Receptors	0.71502
A1	1008.24	Drd1	lesioned	Receptors	0.397549
A1	1008.24	Rora	lesioned	Receptors	-1.11692
A1	1008.24	Drd2	lesioned	Receptors	-1.27525
A1	1008.24	Chrna4	lesioned	Receptors	0.377098
A1	1008.24	Grm7	lesioned	Receptors	0.598785
A1	1008.24	Catsper2	lesioned	Receptors	-0.444496
A1	1008.24	Grik5	lesioned	Receptors	0.0468549
A1	1008.24	Gabrb1	lesioned	Receptors	0.51444
A1	1008.24	Ar	lesioned	Receptors	-0.514837
A1	1008.24	Glra2	lesioned	Receptors	-0.691172
A1	1008.24	Gabrb3	lesioned	Receptors	0.575095
A1	1008.24	Chrm3	lesioned	Receptors	-1.84188
A1	1008.24	Grik4	lesioned	Receptors	0.0207737
A1	1008.24	Ptgfr	lesioned	Receptors	0.30942
A1	1008.24	Gria2	lesioned	Receptors	0.0432174
A1	1008.24	Gabrg2	lesioned	Receptors	1.60829
A1	1008.24	Grik2	lesioned	Receptors	-0.591723
A1	1008.24	Cnr1	lesioned	Receptors	1.32291
A1	1008.24	Rorc	lesioned	Receptors	0.358932
A1	1008.24	Gria3	lesioned	Receptors	0.677042
A1	1008.24	Grik1	lesioned	Receptors	-0.0955413
A1	1008.24	Rara	lesioned	Receptors	-0.372375
A1	1008.24	Adrb1	lesioned	Receptors	1.05753
A1	1008.24	Gabra1	lesioned	Receptors	-0.0388004
A1	1008.24	Adrb3	lesioned	Receptors	0.0396004
A1	1008.24	Grin1	lesioned	Receptors	-0.137958
A1	1008.24	Hrh1	lesioned	Receptors	-1.74747
A1	1008.24	Cysltr2	lesioned	Receptors	-0.671925
A1	1008.24	Grik3	lesioned	Receptors	-1.19639
A1	1008.24	Gabbr2	lesioned	Receptors	0.411016
A1	1008.24	Rorb	lesioned	Receptors	-0.774133
A1	1008.24	Gabra3	lesioned	Receptors	0.464793
A1	1024.21	Gabrb2	intact	Receptors	-0.373773
A1	1024.21	Gabra5	intact	Receptors	1.29257
A1	1024.21	Chrna2	intact	Receptors	-0.724054
A1	1024.21	Gpr17	intact	Receptors	0.267376
A1	1024.21	Grm2	intact	Receptors	-0.298612
A1	1024.21	Chrna5	intact	Receptors	-1.53012
A1	1024.21	Adrb2	intact	Receptors	-0.551554
A1	1024.21	Gper1	intact	Receptors	-0.735761
A1	1024.21	Gabrg1	intact	Receptors	-1.11513
A1	1024.21	Grm3	intact	Receptors	-1.24146
A1	1024.21	Rxrg	intact	Receptors	-0.202059
A1	1024.21	Cysltr1	intact	Receptors	-1.13081
A1	1024.21	Rxra	intact	Receptors	0.454245
A1	1024.21	Drd1	intact	Receptors	0.222543
A1	1024.21	Rora	intact	Receptors	-0.802362
A1	1024.21	Drd2	intact	Receptors	-1.23381
A1	1024.21	Chrna4	intact	Receptors	-1.66003
A1	1024.21	Grm7	intact	Receptors	0.868462
A1	1024.21	Catsper2	intact	Receptors	0.457874
A1	1024.21	Grik5	intact	Receptors	1.15461
A1	1024.21	Gabrb1	intact	Receptors	-1.55151
A1	1024.21	Ar	intact	Receptors	-0.127982
A1	1024.21	Glra2	intact	Receptors	-0.605741
A1	1024.21	Gabrb3	intact	Receptors	-0.521028
A1	1024.21	Chrm3	intact	Receptors	-2.05805
A1	1024.21	Grik4	intact	Receptors	-0.486845
A1	1024.21	Ptgfr	intact	Receptors	-0.687373
A1	1024.21	Gria2	intact	Receptors	1.57671
A1	1024.21	Gabrg2	intact	Receptors	-0.483495
A1	1024.21	Grik2	intact	Receptors	-0.393478
A1	1024.21	Cnr1	intact	Receptors	1.4497
A1	1024.21	Rorc	intact	Receptors	-1.02556
A1	1024.21	Gria3	intact	Receptors	0.296469
A1	1024.21	Grik1	intact	Receptors	0.183665
A1	1024.21	Rara	intact	Receptors	0.328502
A1	1024.21	Adrb1	intact	Receptors	-0.903822
A1	1024.21	Gabra1	intact	Receptors	0.212142
A1	1024.21	Adrb3	intact	Receptors	-1.36931
A1	1024.21	Grin1	intact	Receptors	-0.485028
A1	1024.21	Hrh1	intact	Receptors	0.879298
A1	1024.21	Cysltr2	intact	Receptors	-1.04293
A1	1024.21	Grik3	intact	Receptors	0.411357
A1	1024.21	Gabbr2	intact	Receptors	0.947214
A1	1024.21	Rorb	intact	Receptors	1.23202
A1	1024.21	Gabra3	intact	Receptors	0.630349
A1	1024.21	Gabrb2	lesioned	Receptors	-0.736443
A1	1024.21	Gabra5	lesioned	Receptors	0.623471
A1	1024.21	Chrna2	lesioned	Receptors	-0.593642
A1	1024.21	Gpr17	lesioned	Receptors	-0.505115
A1	1024.21	Grm2	lesioned	Receptors	-1.56867
A1	1024.21	Chrna5	lesioned	Receptors	-0.147649
A1	1024.21	Adrb2	lesioned	Receptors	-0.983983
A1	1024.21	Gper1	lesioned	Receptors	0.805328
A1	1024.21	Gabrg1	lesioned	Receptors	-0.317689
A1	1024.21	Grm3	lesioned	Receptors	-0.43252
A1	1024.21	Rxrg	lesioned	Receptors	-0.0620574
A1	1024.21	Cysltr1	lesioned	Receptors	-0.328689
A1	1024.21	Rxra	lesioned	Receptors	0.126175
A1	1024.21	Drd1	lesioned	Receptors	-0.505723
A1	1024.21	Rora	lesioned	Receptors	0.478887
A1	1024.21	Drd2	lesioned	Receptors	1.8361
A1	1024.21	Chrna4	lesioned	Receptors	-1.673
A1	1024.21	Grm7	lesioned	Receptors	1.18295
A1	1024.21	Catsper2	lesioned	Receptors	-0.998821
A1	1024.21	Grik5	lesioned	Receptors	1.24344
A1	1024.21	Gabrb1	lesioned	Receptors	0.0754187
A1	1024.21	Ar	lesioned	Receptors	-1.19121
A1	1024.21	Glra2	lesioned	Receptors	1.11347
A1	1024.21	Gabrb3	lesioned	Receptors	0.275485
A1	1024.21	Chrm3	lesioned	Receptors	1.68309
A1	1024.21	Grik4	lesioned	Receptors	-0.382792
A1	1024.21	Ptgfr	lesioned	Receptors	-0.639608
A1	1024.21	Gria2	lesioned	Receptors	-1.02853
A1	1024.21	Gabrg2	lesioned	Receptors	0.590651
A1	1024.21	Grik2	lesioned	Receptors	0.102265
A1	1024.21	Cnr1	lesioned	Receptors	-0.899742
A1	1024.21	Rorc	lesioned	Receptors	-0.408006
A1	1024.21	Gria3	lesioned	Receptors	0.366057
A1	1024.21	Grik1	lesioned	Receptors	0.166698
A1	1024.21	Rara	lesioned	Receptors	2.08503
A1	1024.21	Adrb1	lesioned	Receptors	0.145215
A1	1024.21	Gabra1	lesioned	Receptors	1.57206
A1	1024.21	Adrb3	lesioned	Receptors	-1.50875
A1	1024.21	Grin1	lesioned	Receptors	-0.927909
A1	1024.21	Hrh1	lesioned	Receptors	0.387011
A1	1024.21	Cysltr2	lesioned	Receptors	0.102371
A1	1024.21	Grik3	lesioned	Receptors	0.0815288
A1	1024.21	Gabbr2	lesioned	Receptors	-1.06423
A1	1024.21	Rorb	lesioned	Receptors	0.246132
A1	1024.21	Gabra3	lesioned	Receptors	0.698357
A1	1025.22	Gabrb2	intact	Receptors	0.0646104
A1	1025.22	Gabra5	intact	Receptors	0.0998788
A1	1025.22	Chrna2	intact	Receptors	0.295098
A1	1025.22	Gpr17	intact	Receptors	0.773543
A1	1025.22	Grm2	intact	Receptors	0.0639684
A1	1025.22	Chrna5	intact	Receptors	-0.270692
A1	1025.22	Adrb2	intact	Receptors	1.42
A1	1025.22	Gper1	intact	Receptors	-0.317673
A1	1025.22	Gabrg1	intact	Receptors	-0.255278
A1	1025.22	Grm3	intact	Receptors	-0.599867
A1	1025.22	Rxrg	intact	Receptors	-0.156366
A1	1025.22	Cysltr1	intact	Receptors	-0.407642
A1	1025.22	Rxra	intact	Receptors	0.606017
A1	1025.22	Drd1	intact	Receptors	1.65441
A1	1025.22	Rora	intact	Receptors	-0.809438
A1	1025.22	Drd2	intact	Receptors	-0.944295
A1	1025.22	Chrna4	intact	Receptors	-0.421356
A1	1025.22	Grm7	intact	Receptors	-0.891988
A1	1025.22	Catsper2	intact	Receptors	-0.114707
A1	1025.22	Grik5	intact	Receptors	-2.76464
A1	1025.22	Gabrb1	intact	Receptors	-1.15971
A1	1025.22	Ar	intact	Receptors	-1.9138
A1	1025.22	Glra2	intact	Receptors	0.984053
A1	1025.22	Gabrb3	intact	Receptors	0.745837
A1	1025.22	Chrm3	intact	Receptors	0.515591
A1	1025.22	Grik4	intact	Receptors	-0.153608
A1	1025.22	Ptgfr	intact	Receptors	0.253349
A1	1025.22	Gria2	intact	Receptors	1.05034
A1	1025.22	Gabrg2	intact	Receptors	2.65249
A1	1025.22	Grik2	intact	Receptors	-1.17624
A1	1025.22	Cnr1	intact	Receptors	0.298519
A1	1025.22	Rorc	intact	Receptors	1.02495
A1	1025.22	Gria3	intact	Receptors	0.56783
A1	1025.22	Grik1	intact	Receptors	0.786587
A1	1025.22	Rara	intact	Receptors	-0.185726
A1	1025.22	Adrb1	intact	Receptors	-0.825841
A1	1025.22	Gabra1	intact	Receptors	-0.927086
A1	1025.22	Adrb3	intact	Receptors	0.409815
A1	1025.22	Grin1	intact	Receptors	1.06711
A1	1025.22	Hrh1	intact	Receptors	-0.252528
A1	1025.22	Cysltr2	intact	Receptors	-0.872918
A1	1025.22	Grik3	intact	Receptors	0.917208
A1	1025.22	Gabbr2	intact	Receptors	-0.314481
A1	1025.22	Rorb	intact	Receptors	0.618632
A1	1025.22	Gabra3	intact	Receptors	1.0794
A1	1025.22	Gabrb2	lesioned	Receptors	0.256986
A1	1025.22	Gabra5	lesioned	Receptors	-0.364634
A1	1025.22	Chrna2	lesioned	Receptors	-0.229596
A1	1025.22	Gpr17	lesioned	Receptors	0.83398
A1	1025.22	Grm2	lesioned	Receptors	-1.19454
A1	1025.22	Chrna5	lesioned	Receptors	0.487992
A1	1025.22	Adrb2	lesioned	Receptors	-0.532988
A1	1025.22	Gper1	lesioned	Receptors	0.366434
A1	1025.22	Gabrg1	lesioned	Receptors	-0.602868
A1	1025.22	Grm3	lesioned	Receptors	0.411077
A1	1025.22	Rxrg	lesioned	Receptors	1.25445
A1	1025.22	Cysltr1	lesioned	Receptors	0.20363
A1	1025.22	Rxra	lesioned	Receptors	-1.3935
A1	1025.22	Drd1	lesioned	Receptors	-1.2923
A1	1025.22	Rora	lesioned	Receptors	0.576719
A1	1025.22	Drd2	lesioned	Receptors	-0.0863091
A1	1025.22	Chrna4	lesioned	Receptors	-0.0368695
A1	1025.22	Grm7	lesioned	Receptors	-0.443483
A1	1025.22	Catsper2	lesioned	Receptors	-0.36984
A1	1025.22	Grik5	lesioned	Receptors	0.856434
A1	1025.22	Gabrb1	lesioned	Receptors	1.99153
A1	1025.22	Ar	lesioned	Receptors	-1.03496
A1	1025.22	Glra2	lesioned	Receptors	-0.00332256
A1	1025.22	Gabrb3	lesioned	Receptors	0.567204
A1	1025.22	Chrm3	lesioned	Receptors	-0.325345
A1	1025.22	Grik4	lesioned	Receptors	-0.4592
A1	1025.22	Ptgfr	lesioned	Receptors	-1.00492
A1	1025.22	Gria2	lesioned	Receptors	-0.903624
A1	1025.22	Gabrg2	lesioned	Receptors	1.9779
A1	1025.22	Grik2	lesioned	Receptors	0.845996
A1	1025.22	Cnr1	lesioned	Receptors	-0.776693
A1	1025.22	Rorc	lesioned	Receptors	-0.209013
A1	1025.22	Gria3	lesioned	Receptors	-0.824387
A1	1025.22	Grik1	lesioned	Receptors	1.32601
A1	1025.22	Rara	lesioned	Receptors	-0.283368
A1	1025.22	Adrb1	lesioned	Receptors	-0.231416
A1	1025.22	Gabra1	lesioned	Receptors	-0.908546
A1	1025.22	Adrb3	lesioned	Receptors	-0.960464
A1	1025.22	Grin1	lesioned	Receptors	0.959331
A1	1025.22	Hrh1	lesioned	Receptors	0.335541
A1	1025.22	Cysltr2	lesioned	Receptors	-0.415944
A1	1025.22	Grik3	lesioned	Receptors	-0.478596
A1	1025.22	Gabbr2	lesioned	Receptors	0.74746
A1	1025.22	Rorb	lesioned	Receptors	-0.240236
A1	1025.22	Gabra3	lesioned	Receptors	-0.394423
A1	1042.29	Gabrb2	intact	Receptors	0.728908
A1	1042.29	Gabra5	intact	Receptors	-0.0135177
A1	1042.29	Chrna2	intact	Receptors	-1.61824
A1	1042.29	Gpr17	intact	Receptors	0.585777
A1	1042.29	Grm2	intact	Receptors	0.321845
A1	1042.29	Chrna5	intact	Receptors	1.10292
A1	1042.29	Adrb2	intact	Receptors	-0.889378
A1	1042.29	Gper1	intact	Receptors	2.26291
A1	1042.29	Gabrg1	intact	Receptors	-0.343367
A1	1042.29	Grm3	intact	Receptors	-0.894053
A1	1042.29	Rxrg	intact	Receptors	-0.0979709
A1	1042.29	Cysltr1	intact	Receptors	-0.227775
A1	1042.29	Rxra	intact	Receptors	-0.141235
A1	1042.29	Drd1	intact	Receptors	0.976804
A1	1042.29	Rora	intact	Receptors	0.133071
A1	1042.29	Drd2	intact	Receptors	-0.652615
A1	1042.29	Chrna4	intact	Receptors	-2.8517
A1	1042.29	Grm7	intact	Receptors	-0.372318
A1	1042.29	Catsper2	intact	Receptors	-2.03053
A1	1042.29	Grik5	intact	Receptors	-0.162821
A1	1042.29	Gabrb1	intact	Receptors	0.0858148
A1	1042.29	Ar	intact	Receptors	0.159991
A1	1042.29	Glra2	intact	Receptors	-0.447252
A1	1042.29	Gabrb3	intact	Receptors	1.0907
A1	1042.29	Chrm3	intact	Receptors	-0.230752
A1	1042.29	Grik4	intact	Receptors	-1.88803
A1	1042.29	Ptgfr	intact	Receptors	0.282941
A1	1042.29	Gria2	intact	Receptors	-1.2891
A1	1042.29	Gabrg2	intact	Receptors	0.802887
A1	1042.29	Grik2	intact	Receptors	1.06395
A1	1042.29	Cnr1	intact	Receptors	-0.28255
A1	1042.29	Rorc	intact	Receptors	-0.518889
A1	1042.29	Gria3	intact	Receptors	-0.0343799
A1	1042.29	Grik1	intact	Receptors	0.402923
A1	1042.29	Rara	intact	Receptors	1.52179
A1	1042.29	Adrb1	intact	Receptors	0.0930479
A1	1042.29	Gabra1	intact	Receptors	2.21254
A1	1042.29	Adrb3	intact	Receptors	1.0687
A1	1042.29	Grin1	intact	Receptors	0.45891
A1	1042.29	Hrh1	intact	Receptors	-0.663823
A1	1042.29	Cysltr2	intact	Receptors	0.349394
A1	1042.29	Grik3	intact	Receptors	1.61291
A1	1042.29	Gabbr2	intact	Receptors	-0.755392
A1	1042.29	Rorb	intact	Receptors	-1.33978
A1	1042.29	Gabra3	intact	Receptors	0.187301
A1	1042.29	Gabrb2	lesioned	Receptors	-0.001429
A1	1042.29	Gabra5	lesioned	Receptors	0.64563
A1	1042.29	Chrna2	lesioned	Receptors	0.200548
A1	1042.29	Gpr17	lesioned	Receptors	0.0135853
A1	1042.29	Grm2	lesioned	Receptors	-0.0566467
A1	1042.29	Chrna5	lesioned	Receptors	0.285382
A1	1042.29	Adrb2	lesioned	Receptors	0.138396
A1	1042.29	Gper1	lesioned	Receptors	0.175396
A1	1042.29	Gabrg1	lesioned	Receptors	0.212569
A1	1042.29	Grm3	lesioned	Receptors	0.694817
A1	1042.29	Rxrg	lesioned	Receptors	0.665813
A1	1042.29	Cysltr1	lesioned	Receptors	0.598735
A1	1042.29	Rxra	lesioned	Receptors	0.416511
A1	1042.29	Drd1	lesioned	Receptors	-1.79001
A1	1042.29	Rora	lesioned	Receptors	-0.729115
A1	1042.29	Drd2	lesioned	Receptors	-0.614856
A1	1042.29	Chrna4	lesioned	Receptors	0.0443745
A1	1042.29	Grm7	lesioned	Receptors	-0.0252177
A1	1042.29	Catsper2	lesioned	Receptors	-0.0962855
A1	1042.29	Grik5	lesioned	Receptors	0.751904
A1	1042.29	Gabrb1	lesioned	Receptors	-0.945079
A1	1042.29	Ar	lesioned	Receptors	0.167401
A1	1042.29	Glra2	lesioned	Receptors	-0.817638
A1	1042.29	Gabrb3	lesioned	Receptors	-0.252507
A1	1042.29	Chrm3	lesioned	Receptors	-0.381464
A1	1042.29	Grik4	lesioned	Receptors	0.68369
A1	1042.29	Ptgfr	lesioned	Receptors	-0.839796
A1	1042.29	Gria2	lesioned	Receptors	1.62924
A1	1042.29	Gabrg2	lesioned	Receptors	0.0682369
A1	1042.29	Grik2	lesioned	Receptors	0.324918
A1	1042.29	Cnr1	lesioned	Receptors	-0.151346
A1	1042.29	Rorc	lesioned	Receptors	-0.263857
A1	1042.29	Gria3	lesioned	Receptors	1.0445
A1	1042.29	Grik1	lesioned	Receptors	-0.037266
A1	1042.29	Rara	lesioned	Receptors	-0.873454
A1	1042.29	Adrb1	lesioned	Receptors	-0.168822
A1	1042.29	Gabra1	lesioned	Receptors	-1.00662
A1	1042.29	Adrb3	lesioned	Receptors	-1.2729
A1	1042.29	Grin1	lesioned	Receptors	0.797573
A1	1042.29	Hrh1	lesioned	Receptors	-0.111387
A1	1042.29	Cysltr2	lesioned	Receptors	0.518495
A1	1042.29	Grik3	lesioned	Receptors	-0.00991882
A1	1042.29	Gabbr2	lesioned	Receptors	-1.25251
A1	1042.29	Rorb	lesioned	Receptors	0.63405
A1	1042.29	Gabra3	lesioned	Receptors	-0.64301
A1	1042.35	Gabrb2	intact	Receptors	0.0377609
A1	1042.35	Gabra5	intact	Receptors	-0.604725
A1	1042.35	Chrna2	intact	Receptors	1.36278
A1	1042.35	Gpr17	intact	Receptors	-0.59728
A1	1042.35	Grm2	intact	Receptors	0.678959
A1	1042.35	Chrna5	intact	Receptors	0.721903
A1	1042.35	Adrb2	intact	Receptors	-0.813567
A1	1042.35	Gper1	intact	Receptors	0.743411
A1	1042.35	Gabrg1	intact	Receptors	0.948799
A1	1042.35	Grm3	intact	Receptors	0.229914
A1	1042.35	Rxrg	intact	Receptors	-1.59375
A1	1042.35	Cysltr1	intact	Receptors	1.25948
A1	1042.35	Rxra	intact	Receptors	-0.106662
A1	1042.35	Drd1	intact	Receptors	-0.926711
A1	1042.35	Rora	intact	Receptors	-0.0617177
A1	1042.35	Drd2	intact	Receptors	1.2994
A1	1042.35	Chrna4	intact	Receptors	0.0661051
A1	1042.35	Grm7	intact	Receptors	-1.14985
A1	1042.35	Catsper2	intact	Receptors	1.00006
A1	1042.35	Grik5	intact	Receptors	1.06
A1	1042.35	Gabrb1	intact	Receptors	-0.304069
A1	1042.35	Ar	intact	Receptors	-1.29313
A1	1042.35	Glra2	intact	Receptors	-0.259606
A1	1042.35	Gabrb3	intact	Receptors	1.34002
A1	1042.35	Chrm3	intact	Receptors	-1.47021
A1	1042.35	Grik4	intact	Receptors	0.347639
A1	1042.35	Ptgfr	intact	Receptors	-1.29349
A1	1042.35	Gria2	intact	Receptors	-1.66658
A1	1042.35	Gabrg2	intact	Receptors	-1.0333
A1	1042.35	Grik2	intact	Receptors	2.2408
A1	1042.35	Cnr1	intact	Receptors	1.4209
A1	1042.35	Rorc	intact	Receptors	0.0997327
A1	1042.35	Gria3	intact	Receptors	-0.746605
A1	1042.35	Grik1	intact	Receptors	0.615034
A1	1042.35	Rara	intact	Receptors	0.91101
A1	1042.35	Adrb1	intact	Receptors	-1.11093
A1	1042.35	Gabra1	intact	Receptors	0.885979
A1	1042.35	Adrb3	intact	Receptors	-0.567738
A1	1042.35	Grin1	intact	Receptors	1.17307
A1	1042.35	Hrh1	intact	Receptors	1.50713
A1	1042.35	Cysltr2	intact	Receptors	0.27976
A1	1042.35	Grik3	intact	Receptors	1.03774
A1	1042.35	Gabbr2	intact	Receptors	-0.54086
A1	1042.35	Rorb	intact	Receptors	0.932567
A1	1042.35	Gabra3	intact	Receptors	-0.0732455
A1	1042.35	Gabrb2	lesioned	Receptors	0.0817151
A1	1042.35	Gabra5	lesioned	Receptors	-0.540298
A1	1042.35	Chrna2	lesioned	Receptors	1.66187
A1	1042.35	Gpr17	lesioned	Receptors	-0.27724
A1	1042.35	Grm2	lesioned	Receptors	1.50589
A1	1042.35	Chrna5	lesioned	Receptors	-0.00307625
A1	1042.35	Adrb2	lesioned	Receptors	-1.42045
A1	1042.35	Gper1	lesioned	Receptors	-1.30191
A1	1042.35	Gabrg1	lesioned	Receptors	1.04241
A1	1042.35	Grm3	lesioned	Receptors	-0.831074
A1	1042.35	Rxrg	lesioned	Receptors	-1.19826
A1	1042.35	Cysltr1	lesioned	Receptors	0.358073
A1	1042.35	Rxra	lesioned	Receptors	0.863274
A1	1042.35	Drd1	lesioned	Receptors	-0.146807
A1	1042.35	Rora	lesioned	Receptors	-1.29591
A1	1042.35	Drd2	lesioned	Receptors	1.31492
A1	1042.35	Chrna4	lesioned	Receptors	0.641513
A1	1042.35	Grm7	lesioned	Receptors	-0.3019
A1	1042.35	Catsper2	lesioned	Receptors	0.710749
A1	1042.35	Grik5	lesioned	Receptors	-0.705161
A1	1042.35	Gabrb1	lesioned	Receptors	-1.90014
A1	1042.35	Ar	lesioned	Receptors	-1.43494
A1	1042.35	Glra2	lesioned	Receptors	0.711316
A1	1042.35	Gabrb3	lesioned	Receptors	0.715999
A1	1042.35	Chrm3	lesioned	Receptors	0.708326
A1	1042.35	Grik4	lesioned	Receptors	-0.623407
A1	1042.35	Ptgfr	lesioned	Receptors	-0.100159
A1	1042.35	Gria2	lesioned	Receptors	0.851823
A1	1042.35	Gabrg2	lesioned	Receptors	0.248633
A1	1042.35	Grik2	lesioned	Receptors	-0.387946
A1	1042.35	Cnr1	lesioned	Receptors	1.21647
A1	1042.35	Rorc	lesioned	Receptors	-0.251057
A1	1042.35	Gria3	lesioned	Receptors	0.429888
A1	1042.35	Grik1	lesioned	Receptors	-0.212493
A1	1042.35	Rara	lesioned	Receptors	1.51659
A1	1042.35	Adrb1	lesioned	Receptors	-1.26307
A1	1042.35	Gabra1	lesioned	Receptors	0.293156
A1	1042.35	Adrb3	lesioned	Receptors	0.261224
A1	1042.35	Grin1	lesioned	Receptors	0.70145
A1	1042.35	Hrh1	lesioned	Receptors	-0.771761
A1	1042.35	Cysltr2	lesioned	Receptors	-0.206242
A1	1042.35	Grik3	lesioned	Receptors	0.0682977
A1	1042.35	Gabbr2	lesioned	Receptors	0.460541
A1	1042.35	Rorb	lesioned	Receptors	-0.57247
A1	1042.35	Gabra3	lesioned	Receptors	-0.304061
A1	1044.35	Gabrb2	intact	Receptors	0.37137
A1	1044.35	Gabra5	intact	Receptors	-0.0792239
A1	1044.35	Chrna2	intact	Receptors	-0.550839
A1	1044.35	Gpr17	intact	Receptors	1.58799
A1	1044.35	Grm2	intact	Receptors	0.977881
A1	1044.35	Chrna5	intact	Receptors	-1.14021
A1	1044.35	Adrb2	intact	Receptors	0.533203
A1	1044.35	Gper1	intact	Receptors	1.05613
A1	1044.35	Gabrg1	intact	Receptors	-0.506169
A1	1044.35	Grm3	intact	Receptors	-0.426023
A1	1044.35	Rxrg	intact	Receptors	-0.579315
A1	1044.35	Cysltr1	intact	Receptors	-1.0242
A1	1044.35	Rxra	intact	Receptors	-0.669448
A1	1044.35	Drd1	intact	Receptors	0.639857
A1	1044.35	Rora	intact	Receptors	-0.0536272
A1	1044.35	Drd2	intact	Receptors	-0.510519
A1	1044.35	Chrna4	intact	Receptors	0.617923
A1	1044.35	Grm7	intact	Receptors	-0.915465
A1	1044.35	Catsper2	intact	Receptors	-0.59263
A1	1044.35	Grik5	intact	Receptors	-1.25901
A1	1044.35	Gabrb1	intact	Receptors	0.14453
A1	1044.35	Ar	intact	Receptors	-0.510622
A1	1044.35	Glra2	intact	Receptors	0.904469
A1	1044.35	Gabrb3	intact	Receptors	0.932033
A1	1044.35	Chrm3	intact	Receptors	-0.210551
A1	1044.35	Grik4	intact	Receptors	-0.525846
A1	1044.35	Ptgfr	intact	Receptors	-0.146514
A1	1044.35	Gria2	intact	Receptors	0.436176
A1	1044.35	Gabrg2	intact	Receptors	0.189876
A1	1044.35	Grik2	intact	Receptors	-0.736314
A1	1044.35	Cnr1	intact	Receptors	0.344421
A1	1044.35	Rorc	intact	Receptors	-1.4124
A1	1044.35	Gria3	intact	Receptors	0.233457
A1	1044.35	Grik1	intact	Receptors	0.960065
A1	1044.35	Rara	intact	Receptors	1.80277
A1	1044.35	Adrb1	intact	Receptors	-1.30948
A1	1044.35	Gabra1	intact	Receptors	-0.996754
A1	1044.35	Adrb3	intact	Receptors	-0.367449
A1	1044.35	Grin1	intact	Receptors	2.24576
A1	1044.35	Hrh1	intact	Receptors	-1.03902
A1	1044.35	Cysltr2	intact	Receptors	-0.0560829
A1	1044.35	Grik3	intact	Receptors	-0.588185
A1	1044.35	Gabbr2	intact	Receptors	0.251096
A1	1044.35	Rorb	intact	Receptors	0.117278
A1	1044.35	Gabra3	intact	Receptors	-0.581405
A1	1044.35	Gabrb2	lesioned	Receptors	0.638416
A1	1044.35	Gabra5	lesioned	Receptors	-0.282732
A1	1044.35	Chrna2	lesioned	Receptors	-1.48469
A1	1044.35	Gpr17	lesioned	Receptors	0.503025
A1	1044.35	Grm2	lesioned	Receptors	-1.02875
A1	1044.35	Chrna5	lesioned	Receptors	-1.07457
A1	1044.35	Adrb2	lesioned	Receptors	-0.460145
A1	1044.35	Gper1	lesioned	Receptors	0.80316
A1	1044.35	Gabrg1	lesioned	Receptors	0.725993
A1	1044.35	Grm3	lesioned	Receptors	-2.4965
A1	1044.35	Rxrg	lesioned	Receptors	-0.48853
A1	1044.35	Cysltr1	lesioned	Receptors	2.63938
A1	1044.35	Rxra	lesioned	Receptors	-1.26941
A1	1044.35	Drd1	lesioned	Receptors	1.99026
A1	1044.35	Rora	lesioned	Receptors	0.566455
A1	1044.35	Drd2	lesioned	Receptors	0.361859
A1	1044.35	Chrna4	lesioned	Receptors	-0.859309
A1	1044.35	Grm7	lesioned	Receptors	-1.34973
A1	1044.35	Catsper2	lesioned	Receptors	-0.798899
A1	1044.35	Grik5	lesioned	Receptors	-0.656418
A1	1044.35	Gabrb1	lesioned	Receptors	-0.290827
A1	1044.35	Ar	lesioned	Receptors	-2.32607
A1	1044.35	Glra2	lesioned	Receptors	0.512061
A1	1044.35	Gabrb3	lesioned	Receptors	-0.306906
A1	1044.35	Chrm3	lesioned	Receptors	-0.267877
A1	1044.35	Grik4	lesioned	Receptors	1.41826
A1	1044.35	Ptgfr	lesioned	Receptors	0.0552528
A1	1044.35	Gria2	lesioned	Receptors	-1.43911
A1	1044.35	Gabrg2	lesioned	Receptors	-0.404186
A1	1044.35	Grik2	lesioned	Receptors	1.43209
A1	1044.35	Cnr1	lesioned	Receptors	1.41803
A1	1044.35	Rorc	lesioned	Receptors	-0.305349
A1	1044.35	Gria3	lesioned	Receptors	1.28704
A1	1044.35	Grik1	lesioned	Receptors	-1.21029
A1	1044.35	Rara	lesioned	Receptors	0.998054
A1	1044.35	Adrb1	lesioned	Receptors	1.62554
A1	1044.35	Gabra1	lesioned	Receptors	1.61494
A1	1044.35	Adrb3	lesioned	Receptors	-0.239719
A1	1044.35	Grin1	lesioned	Receptors	-0.532455
A1	1044.35	Hrh1	lesioned	Receptors	0.708322
A1	1044.35	Cysltr2	lesioned	Receptors	-0.937356
A1	1044.35	Grik3	lesioned	Receptors	1.05243
A1	1044.35	Gabbr2	lesioned	Receptors	0.933376
A1	1044.35	Rorb	lesioned	Receptors	0.24372
A1	1044.35	Gabra3	lesioned	Receptors	0.283537
A1	1046.31	Gabrb2	intact	Receptors	-0.40279
A1	1046.31	Gabra5	intact	Receptors	-0.514199
A1	1046.31	Chrna2	intact	Receptors	-0.167091
A1	1046.31	Gpr17	intact	Receptors	2.34561
A1	1046.31	Grm2	intact	Receptors	0.750547
A1	1046.31	Chrna5	intact	Receptors	1.57917
A1	1046.31	Adrb2	intact	Receptors	1.20878
A1	1046.31	Gper1	intact	Receptors	1.25842
A1	1046.31	Gabrg1	intact	Receptors	0.64787
A1	1046.31	Grm3	intact	Receptors	-0.922947
A1	1046.31	Rxrg	intact	Receptors	1.23963
A1	1046.31	Cysltr1	intact	Receptors	1.04979
A1	1046.31	Rxra	intact	Receptors	0.545038
A1	1046.31	Drd1	intact	Receptors	0.0464454
A1	1046.31	Rora	intact	Receptors	-0.188363
A1	1046.31	Drd2	intact	Receptors	0.408272
A1	1046.31	Chrna4	intact	Receptors	-0.0771719
A1	1046.31	Grm7	intact	Receptors	2.08471
A1	1046.31	Catsper2	intact	Receptors	-0.206272
A1	1046.31	Grik5	intact	Receptors	-0.54798
A1	1046.31	Gabrb1	intact	Receptors	-0.880584
A1	1046.31	Ar	intact	Receptors	1.72026
A1	1046.31	Glra2	intact	Receptors	0.0690772
A1	1046.31	Gabrb3	intact	Receptors	-0.178841
A1	1046.31	Chrm3	intact	Receptors	-0.324313
A1	1046.31	Grik4	intact	Receptors	1.38158
A1	1046.31	Ptgfr	intact	Receptors	1.747
A1	1046.31	Gria2	intact	Receptors	-0.771076
A1	1046.31	Gabrg2	intact	Receptors	1.30676
A1	1046.31	Grik2	intact	Receptors	-0.909251
A1	1046.31	Cnr1	intact	Receptors	-0.299962
A1	1046.31	Rorc	intact	Receptors	-0.255914
A1	1046.31	Gria3	intact	Receptors	-0.692741
A1	1046.31	Grik1	intact	Receptors	-1.21278
A1	1046.31	Rara	intact	Receptors	0.0416518
A1	1046.31	Adrb1	intact	Receptors	2.75892
A1	1046.31	Gabra1	intact	Receptors	0.58827
A1	1046.31	Adrb3	intact	Receptors	0.380459
A1	1046.31	Grin1	intact	Receptors	-0.562555
A1	1046.31	Hrh1	intact	Receptors	-0.578197
A1	1046.31	Cysltr2	intact	Receptors	-0.460735
A1	1046.31	Grik3	intact	Receptors	1.27325
A1	1046.31	Gabbr2	intact	Receptors	-1.33382
A1	1046.31	Rorb	intact	Receptors	-0.234114
A1	1046.31	Gabra3	intact	Receptors	0.44569
A1	1046.31	Gabrb2	lesioned	Receptors	-0.379657
A1	1046.31	Gabra5	lesioned	Receptors	1.0942
A1	1046.31	Chrna2	lesioned	Receptors	-1.76597
A1	1046.31	Gpr17	lesioned	Receptors	-0.543855
A1	1046.31	Grm2	lesioned	Receptors	-2.60734
A1	1046.31	Chrna5	lesioned	Receptors	-0.518787
A1	1046.31	Adrb2	lesioned	Receptors	-1.27174
A1	1046.31	Gper1	lesioned	Receptors	0.533439
A1	1046.31	Gabrg1	lesioned	Receptors	-1.22071
A1	1046.31	Grm3	lesioned	Receptors	0.830707
A1	1046.31	Rxrg	lesioned	Receptors	1.53648
A1	1046.31	Cysltr1	lesioned	Receptors	0.058709
A1	1046.31	Rxra	lesioned	Receptors	-1.57494
A1	1046.31	Drd1	lesioned	Receptors	-0.972961
A1	1046.31	Rora	lesioned	Receptors	0.136404
A1	1046.31	Drd2	lesioned	Receptors	-0.708556
A1	1046.31	Chrna4	lesioned	Receptors	0.35111
A1	1046.31	Grm7	lesioned	Receptors	0.873969
A1	1046.31	Catsper2	lesioned	Receptors	-0.347363
A1	1046.31	Grik5	lesioned	Receptors	0.657923
A1	1046.31	Gabrb1	lesioned	Receptors	0.54624
A1	1046.31	Ar	lesioned	Receptors	-1.27729
A1	1046.31	Glra2	lesioned	Receptors	-0.716457
A1	1046.31	Gabrb3	lesioned	Receptors	1.32309
A1	1046.31	Chrm3	lesioned	Receptors	1.26256
A1	1046.31	Grik4	lesioned	Receptors	-0.815774
A1	1046.31	Ptgfr	lesioned	Receptors	-1.59509
A1	1046.31	Gria2	lesioned	Receptors	1.52498
A1	1046.31	Gabrg2	lesioned	Receptors	0.52036
A1	1046.31	Grik2	lesioned	Receptors	-0.520433
A1	1046.31	Cnr1	lesioned	Receptors	0.159444
A1	1046.31	Rorc	lesioned	Receptors	-1.03155
A1	1046.31	Gria3	lesioned	Receptors	-1.2453
A1	1046.31	Grik1	lesioned	Receptors	-0.337115
A1	1046.31	Rara	lesioned	Receptors	0.795378
A1	1046.31	Adrb1	lesioned	Receptors	1.52268
A1	1046.31	Gabra1	lesioned	Receptors	1.32891
A1	1046.31	Adrb3	lesioned	Receptors	-0.721926
A1	1046.31	Grin1	lesioned	Receptors	-1.60378
A1	1046.31	Hrh1	lesioned	Receptors	0.937228
A1	1046.31	Cysltr2	lesioned	Receptors	0.299736
A1	1046.31	Grik3	lesioned	Receptors	0.545831
A1	1046.31	Gabbr2	lesioned	Receptors	-1.41733
A1	1046.31	Rorb	lesioned	Receptors	0.969369
A1	1046.31	Gabra3	lesioned	Receptors	0.104577
A1	1046.33	Gabrb2	intact	Receptors	-0.682729
A1	1046.33	Gabra5	intact	Receptors	-0.873341
A1	1046.33	Chrna2	intact	Receptors	0.17599
A1	1046.33	Gpr17	intact	Receptors	0.249064
A1	1046.33	Grm2	intact	Receptors	1.3102
A1	1046.33	Chrna5	intact	Receptors	0.98113
A1	1046.33	Adrb2	intact	Receptors	1.04743
A1	1046.33	Gper1	intact	Receptors	-0.707958
A1	1046.33	Gabrg1	intact	Receptors	1.16076
A1	1046.33	Grm3	intact	Receptors	0.408179
A1	1046.33	Rxrg	intact	Receptors	0.173868
A1	1046.33	Cysltr1	intact	Receptors	-0.620555
A1	1046.33	Rxra	intact	Receptors	0.496555
A1	1046.33	Drd1	intact	Receptors	-0.0389034
A1	1046.33	Rora	intact	Receptors	-0.738416
A1	1046.33	Drd2	intact	Receptors	0.018044
A1	1046.33	Chrna4	intact	Receptors	0.410406
A1	1046.33	Grm7	intact	Receptors	2.69559
A1	1046.33	Catsper2	intact	Receptors	-0.673583
A1	1046.33	Grik5	intact	Receptors	-1.26
A1	1046.33	Gabrb1	intact	Receptors	-0.336245
A1	1046.33	Ar	intact	Receptors	1.94431
A1	1046.33	Glra2	intact	Receptors	1.43312
A1	1046.33	Gabrb3	intact	Receptors	-0.374569
A1	1046.33	Chrm3	intact	Receptors	0.983113
A1	1046.33	Grik4	intact	Receptors	2.0058
A1	1046.33	Ptgfr	intact	Receptors	1.63505
A1	1046.33	Gria2	intact	Receptors	0.00233842
A1	1046.33	Gabrg2	intact	Receptors	1.21785
A1	1046.33	Grik2	intact	Receptors	-1.36279
A1	1046.33	Cnr1	intact	Receptors	0.302959
A1	1046.33	Rorc	intact	Receptors	0.920863
A1	1046.33	Gria3	intact	Receptors	0.144687
A1	1046.33	Grik1	intact	Receptors	-0.379112
A1	1046.33	Rara	intact	Receptors	-0.877936
A1	1046.33	Adrb1	intact	Receptors	2.38308
A1	1046.33	Gabra1	intact	Receptors	0.118845
A1	1046.33	Adrb3	intact	Receptors	1.06076
A1	1046.33	Grin1	intact	Receptors	0.497367
A1	1046.33	Hrh1	intact	Receptors	-1.79217
A1	1046.33	Cysltr2	intact	Receptors	-0.526717
A1	1046.33	Grik3	intact	Receptors	-0.590219
A1	1046.33	Gabbr2	intact	Receptors	-2.79067
A1	1046.33	Rorb	intact	Receptors	-1.24402
A1	1046.33	Gabra3	intact	Receptors	0.649682
A1	1046.33	Gabrb2	lesioned	Receptors	0.886265
A1	1046.33	Gabra5	lesioned	Receptors	3.70243
A1	1046.33	Chrna2	lesioned	Receptors	-2.57491
A1	1046.33	Gpr17	lesioned	Receptors	-0.810041
A1	1046.33	Grm2	lesioned	Receptors	-1.37795
A1	1046.33	Chrna5	lesioned	Receptors	1.11164
A1	1046.33	Adrb2	lesioned	Receptors	0.471525
A1	1046.33	Gper1	lesioned	Receptors	0.608362
A1	1046.33	Gabrg1	lesioned	Receptors	1.58715
A1	1046.33	Grm3	lesioned	Receptors	0.967012
A1	1046.33	Rxrg	lesioned	Receptors	-0.38224
A1	1046.33	Cysltr1	lesioned	Receptors	-1.18032
A1	1046.33	Rxra	lesioned	Receptors	-0.0971917
A1	1046.33	Drd1	lesioned	Receptors	-0.227603
A1	1046.33	Rora	lesioned	Receptors	-0.0660358
A1	1046.33	Drd2	lesioned	Receptors	2.2114
A1	1046.33	Chrna4	lesioned	Receptors	1.0299
A1	1046.33	Grm7	lesioned	Receptors	0.484703
A1	1046.33	Catsper2	lesioned	Receptors	-1.28622
A1	1046.33	Grik5	lesioned	Receptors	-0.627538
A1	1046.33	Gabrb1	lesioned	Receptors	0.121707
A1	1046.33	Ar	lesioned	Receptors	-1.09225
A1	1046.33	Glra2	lesioned	Receptors	1.06218
A1	1046.33	Gabrb3	lesioned	Receptors	0.166593
A1	1046.33	Chrm3	lesioned	Receptors	-0.124112
A1	1046.33	Grik4	lesioned	Receptors	-1.33553
A1	1046.33	Ptgfr	lesioned	Receptors	0.120761
A1	1046.33	Gria2	lesioned	Receptors	-0.616654
A1	1046.33	Gabrg2	lesioned	Receptors	3.00426
A1	1046.33	Grik2	lesioned	Receptors	0.944381
A1	1046.33	Cnr1	lesioned	Receptors	0.470323
A1	1046.33	Rorc	lesioned	Receptors	0.301136
A1	1046.33	Gria3	lesioned	Receptors	0.370448
A1	1046.33	Grik1	lesioned	Receptors	0.49507
A1	1046.33	Rara	lesioned	Receptors	0.0365783
A1	1046.33	Adrb1	lesioned	Receptors	-0.468166
A1	1046.33	Gabra1	lesioned	Receptors	1.10368
A1	1046.33	Adrb3	lesioned	Receptors	0.252385
A1	1046.33	Grin1	lesioned	Receptors	-2.10642
A1	1046.33	Hrh1	lesioned	Receptors	1.43127
A1	1046.33	Cysltr2	lesioned	Receptors	-2.6402
A1	1046.33	Grik3	lesioned	Receptors	-1.04844
A1	1046.33	Gabbr2	lesioned	Receptors	-0.00723971
A1	1046.33	Rorb	lesioned	Receptors	1.32542
A1	1046.33	Gabra3	lesioned	Receptors	0.120773
A1	1046.34	Gabrb2	intact	Receptors	-0.261808
A1	1046.34	Gabra5	intact	Receptors	-0.550134
A1	1046.34	Chrna2	intact	Receptors	0.199561
A1	1046.34	Gpr17	intact	Receptors	1.53057
A1	1046.34	Grm2	intact	Receptors	-1.12548
A1	1046.34	Chrna5	intact	Receptors	-0.725884
A1	1046.34	Adrb2	intact	Receptors	1.56681
A1	1046.34	Gper1	intact	Receptors	-1.39942
A1	1046.34	Gabrg1	intact	Receptors	0.472802
A1	1046.34	Grm3	intact	Receptors	-1.60247
A1	1046.34	Rxrg	intact	Receptors	-1.11737
A1	1046.34	Cysltr1	intact	Receptors	-1.54196
A1	1046.34	Rxra	intact	Receptors	-0.45254
A1	1046.34	Drd1	intact	Receptors	0.869612
A1	1046.34	Rora	intact	Receptors	0.339123
A1	1046.34	Drd2	intact	Receptors	0.104506
A1	1046.34	Chrna4	intact	Receptors	-0.294463
A1	1046.34	Grm7	intact	Receptors	0.944923
A1	1046.34	Catsper2	intact	Receptors	-2.86463
A1	1046.34	Grik5	intact	Receptors	-1.26188
A1	1046.34	Gabrb1	intact	Receptors	-2.0917
A1	1046.34	Ar	intact	Receptors	0.273229
A1	1046.34	Glra2	intact	Receptors	0.905471
A1	1046.34	Gabrb3	intact	Receptors	1.50621
A1	1046.34	Chrm3	intact	Receptors	1.08882
A1	1046.34	Grik4	intact	Receptors	1.61313
A1	1046.34	Ptgfr	intact	Receptors	0.107367
A1	1046.34	Gria2	intact	Receptors	0.612146
A1	1046.34	Gabrg2	intact	Receptors	1.44825
A1	1046.34	Grik2	intact	Receptors	0.335505
A1	1046.34	Cnr1	intact	Receptors	0.242584
A1	1046.34	Rorc	intact	Receptors	0.72453
A1	1046.34	Gria3	intact	Receptors	2.41135
A1	1046.34	Grik1	intact	Receptors	0.0790986
A1	1046.34	Rara	intact	Receptors	-1.83352
A1	1046.34	Adrb1	intact	Receptors	0.944623
A1	1046.34	Gabra1	intact	Receptors	-0.15118
A1	1046.34	Adrb3	intact	Receptors	-0.74003
A1	1046.34	Grin1	intact	Receptors	-1.78276
A1	1046.34	Hrh1	intact	Receptors	-0.441663
A1	1046.34	Cysltr2	intact	Receptors	-0.802588
A1	1046.34	Grik3	intact	Receptors	1.13094
A1	1046.34	Gabbr2	intact	Receptors	-0.566369
A1	1046.34	Rorb	intact	Receptors	0.616815
A1	1046.34	Gabra3	intact	Receptors	0.237312
A1	1046.34	Gabrb2	lesioned	Receptors	-1.32338
A1	1046.34	Gabra5	lesioned	Receptors	1.13489
A1	1046.34	Chrna2	lesioned	Receptors	-0.338819
A1	1046.34	Gpr17	lesioned	Receptors	0.465017
A1	1046.34	Grm2	lesioned	Receptors	0.110806
A1	1046.34	Chrna5	lesioned	Receptors	0.820321
A1	1046.34	Adrb2	lesioned	Receptors	0.160765
A1	1046.34	Gper1	lesioned	Receptors	0.0868785
A1	1046.34	Gabrg1	lesioned	Receptors	0.402626
A1	1046.34	Grm3	lesioned	Receptors	0.728272
A1	1046.34	Rxrg	lesioned	Receptors	-1.09825
A1	1046.34	Cysltr1	lesioned	Receptors	-0.171681
A1	1046.34	Rxra	lesioned	Receptors	1.71659
A1	1046.34	Drd1	lesioned	Receptors	-0.484994
A1	1046.34	Rora	lesioned	Receptors	-0.436481
A1	1046.34	Drd2	lesioned	Receptors	1.55095
A1	1046.34	Chrna4	lesioned	Receptors	0.501015
A1	1046.34	Grm7	lesioned	Receptors	-1.9281
A1	1046.34	Catsper2	lesioned	Receptors	-1.27415
A1	1046.34	Grik5	lesioned	Receptors	-1.0217
A1	1046.34	Gabrb1	lesioned	Receptors	0.926847
A1	1046.34	Ar	lesioned	Receptors	-1.50595
A1	1046.34	Glra2	lesioned	Receptors	1.36795
A1	1046.34	Gabrb3	lesioned	Receptors	0.0337788
A1	1046.34	Chrm3	lesioned	Receptors	0.157373
A1	1046.34	Grik4	lesioned	Receptors	-0.279302
A1	1046.34	Ptgfr	lesioned	Receptors	1.83475
A1	1046.34	Gria2	lesioned	Receptors	-0.225154
A1	1046.34	Gabrg2	lesioned	Receptors	3.42648
A1	1046.34	Grik2	lesioned	Receptors	0.864981
A1	1046.34	Cnr1	lesioned	Receptors	1.08386
A1	1046.34	Rorc	lesioned	Receptors	0.343467
A1	1046.34	Gria3	lesioned	Receptors	-1.28194
A1	1046.34	Grik1	lesioned	Receptors	0.023524
A1	1046.34	Rara	lesioned	Receptors	-0.0541441
A1	1046.34	Adrb1	lesioned	Receptors	1.68428
A1	1046.34	Gabra1	lesioned	Receptors	-0.0647244
A1	1046.34	Adrb3	lesioned	Receptors	0.356955
A1	1046.34	Grin1	lesioned	Receptors	0.419449
A1	1046.34	Hrh1	lesioned	Receptors	-0.0266403
A1	1046.34	Cysltr2	lesioned	Receptors	-1.46855
A1	1046.34	Grik3	lesioned	Receptors	-1.32546
A1	1046.34	Gabbr2	lesioned	Receptors	-0.438569
A1	1046.34	Rorb	lesioned	Receptors	-0.749875
A1	1046.34	Gabra3	lesioned	Receptors	-0.743156
A1	1046.36	Gabrb2	intact	Receptors	-0.414159
A1	1046.36	Gabra5	intact	Receptors	-1.48455
A1	1046.36	Chrna2	intact	Receptors	-0.675429
A1	1046.36	Gpr17	intact	Receptors	2.27722
A1	1046.36	Grm2	intact	Receptors	-0.456616
A1	1046.36	Chrna5	intact	Receptors	-0.504372
A1	1046.36	Adrb2	intact	Receptors	-1.63771
A1	1046.36	Gper1	intact	Receptors	-0.826429
A1	1046.36	Gabrg1	intact	Receptors	-0.724546
A1	1046.36	Grm3	intact	Receptors	-1.74434
A1	1046.36	Rxrg	intact	Receptors	0.892615
A1	1046.36	Cysltr1	intact	Receptors	-0.587818
A1	1046.36	Rxra	intact	Receptors	1.69385
A1	1046.36	Drd1	intact	Receptors	-0.944158
A1	1046.36	Rora	intact	Receptors	0.339295
A1	1046.36	Drd2	intact	Receptors	-0.358894
A1	1046.36	Chrna4	intact	Receptors	-0.142514
A1	1046.36	Grm7	intact	Receptors	-0.178611
A1	1046.36	Catsper2	intact	Receptors	-1.03705
A1	1046.36	Grik5	intact	Receptors	0.54864
A1	1046.36	Gabrb1	intact	Receptors	-0.636245
A1	1046.36	Ar	intact	Receptors	-1.0568
A1	1046.36	Glra2	intact	Receptors	0.437649
A1	1046.36	Gabrb3	intact	Receptors	3.27315
A1	1046.36	Chrm3	intact	Receptors	0.584664
A1	1046.36	Grik4	intact	Receptors	-0.217856
A1	1046.36	Ptgfr	intact	Receptors	-0.463365
A1	1046.36	Gria2	intact	Receptors	-0.0486107
A1	1046.36	Gabrg2	intact	Receptors	1.27166
A1	1046.36	Grik2	intact	Receptors	-1.4156
A1	1046.36	Cnr1	intact	Receptors	-0.311863
A1	1046.36	Rorc	intact	Receptors	-0.139393
A1	1046.36	Gria3	intact	Receptors	-0.110736
A1	1046.36	Grik1	intact	Receptors	0.403498
A1	1046.36	Rara	intact	Receptors	-0.496567
A1	1046.36	Adrb1	intact	Receptors	0.109567
A1	1046.36	Gabra1	intact	Receptors	-0.0906694
A1	1046.36	Adrb3	intact	Receptors	0.858981
A1	1046.36	Grin1	intact	Receptors	-0.24331
A1	1046.36	Hrh1	intact	Receptors	0.926106
A1	1046.36	Cysltr2	intact	Receptors	-0.212601
A1	1046.36	Grik3	intact	Receptors	-0.398298
A1	1046.36	Gabbr2	intact	Receptors	0.676809
A1	1046.36	Rorb	intact	Receptors	0.971517
A1	1046.36	Gabra3	intact	Receptors	-1.11001
A1	1046.36	Gabrb2	lesioned	Receptors	-1.60644
A1	1046.36	Gabra5	lesioned	Receptors	-0.955318
A1	1046.36	Chrna2	lesioned	Receptors	1.41344
A1	1046.36	Gpr17	lesioned	Receptors	0.108512
A1	1046.36	Grm2	lesioned	Receptors	-0.232293
A1	1046.36	Chrna5	lesioned	Receptors	-1.67246
A1	1046.36	Adrb2	lesioned	Receptors	0.439411
A1	1046.36	Gper1	lesioned	Receptors	-1.03571
A1	1046.36	Gabrg1	lesioned	Receptors	1.6489
A1	1046.36	Grm3	lesioned	Receptors	0.52545
A1	1046.36	Rxrg	lesioned	Receptors	-1.08725
A1	1046.36	Cysltr1	lesioned	Receptors	-0.970495
A1	1046.36	Rxra	lesioned	Receptors	-2.19417
A1	1046.36	Drd1	lesioned	Receptors	0.502491
A1	1046.36	Rora	lesioned	Receptors	0.156621
A1	1046.36	Drd2	lesioned	Receptors	0.905235
A1	1046.36	Chrna4	lesioned	Receptors	0.182518
A1	1046.36	Grm7	lesioned	Receptors	-0.410523
A1	1046.36	Catsper2	lesioned	Receptors	1.00104
A1	1046.36	Grik5	lesioned	Receptors	0.95314
A1	1046.36	Gabrb1	lesioned	Receptors	-1.7312
A1	1046.36	Ar	lesioned	Receptors	-0.148026
A1	1046.36	Glra2	lesioned	Receptors	0.363638
A1	1046.36	Gabrb3	lesioned	Receptors	0.418283
A1	1046.36	Chrm3	lesioned	Receptors	-0.707267
A1	1046.36	Grik4	lesioned	Receptors	-0.86258
A1	1046.36	Ptgfr	lesioned	Receptors	0.730298
A1	1046.36	Gria2	lesioned	Receptors	-0.0247453
A1	1046.36	Gabrg2	lesioned	Receptors	-0.612859
A1	1046.36	Grik2	lesioned	Receptors	-0.202869
A1	1046.36	Cnr1	lesioned	Receptors	0.7404
A1	1046.36	Rorc	lesioned	Receptors	-0.30813
A1	1046.36	Gria3	lesioned	Receptors	-0.968243
A1	1046.36	Grik1	lesioned	Receptors	0.114763
A1	1046.36	Rara	lesioned	Receptors	1.7903
A1	1046.36	Adrb1	lesioned	Receptors	0.472333
A1	1046.36	Gabra1	lesioned	Receptors	0.169368
A1	1046.36	Adrb3	lesioned	Receptors	-0.457725
A1	1046.36	Grin1	lesioned	Receptors	-0.11326
A1	1046.36	Hrh1	lesioned	Receptors	-0.417453
A1	1046.36	Cysltr2	lesioned	Receptors	-0.472797
A1	1046.36	Grik3	lesioned	Receptors	0.285956
A1	1046.36	Gabbr2	lesioned	Receptors	1.40669
A1	1046.36	Rorb	lesioned	Receptors	0.9575
A1	1046.36	Gabra3	lesioned	Receptors	1.3158
A1	1048.32	Gabrb2	intact	Receptors	-1.0552
A1	1048.32	Gabra5	intact	Receptors	1.60022
A1	1048.32	Chrna2	intact	Receptors	0.888207
A1	1048.32	Gpr17	intact	Receptors	-0.798953
A1	1048.32	Grm2	intact	Receptors	-0.82524
A1	1048.32	Chrna5	intact	Receptors	0.160993
A1	1048.32	Adrb2	intact	Receptors	1.2871
A1	1048.32	Gper1	intact	Receptors	0.530094
A1	1048.32	Gabrg1	intact	Receptors	-0.19931
A1	1048.32	Grm3	intact	Receptors	-0.839572
A1	1048.32	Rxrg	intact	Receptors	0.717666
A1	1048.32	Cysltr1	intact	Receptors	-0.800807
A1	1048.32	Rxra	intact	Receptors	1.66131
A1	1048.32	Drd1	intact	Receptors	-2.52742
A1	1048.32	Rora	intact	Receptors	0.882303
A1	1048.32	Drd2	intact	Receptors	0.0160928
A1	1048.32	Chrna4	intact	Receptors	-1.378
A1	1048.32	Grm7	intact	Receptors	0.266045
A1	1048.32	Catsper2	intact	Receptors	0.325499
A1	1048.32	Grik5	intact	Receptors	0.658351
A1	1048.32	Gabrb1	intact	Receptors	-1.03849
A1	1048.32	Ar	intact	Receptors	0.134363
A1	1048.32	Glra2	intact	Receptors	0.974798
A1	1048.32	Gabrb3	intact	Receptors	2.12533
A1	1048.32	Chrm3	intact	Receptors	-0.747596
A1	1048.32	Grik4	intact	Receptors	-0.749084
A1	1048.32	Ptgfr	intact	Receptors	0.54706
A1	1048.32	Gria2	intact	Receptors	0.40199
A1	1048.32	Gabrg2	intact	Receptors	0.612635
A1	1048.32	Grik2	intact	Receptors	-0.310966
A1	1048.32	Cnr1	intact	Receptors	0.986877
A1	1048.32	Rorc	intact	Receptors	-0.115717
A1	1048.32	Gria3	intact	Receptors	-0.86884
A1	1048.32	Grik1	intact	Receptors	-0.720291
A1	1048.32	Rara	intact	Receptors	-0.940693
A1	1048.32	Adrb1	intact	Receptors	1.27257
A1	1048.32	Gabra1	intact	Receptors	-0.0160107
A1	1048.32	Adrb3	intact	Receptors	0.61698
A1	1048.32	Grin1	intact	Receptors	-0.222956
A1	1048.32	Hrh1	intact	Receptors	0.129646
A1	1048.32	Cysltr2	intact	Receptors	-0.508533
A1	1048.32	Grik3	intact	Receptors	0.269062
A1	1048.32	Gabbr2	intact	Receptors	-1.80017
A1	1048.32	Rorb	intact	Receptors	0.227566
A1	1048.32	Gabra3	intact	Receptors	0.413065
A1	1048.32	Gabrb2	lesioned	Receptors	0.170985
A1	1048.32	Gabra5	lesioned	Receptors	-0.058076
A1	1048.32	Chrna2	lesioned	Receptors	0.0774216
A1	1048.32	Gpr17	lesioned	Receptors	0.00255006
A1	1048.32	Grm2	lesioned	Receptors	0.838635
A1	1048.32	Chrna5	lesioned	Receptors	0.326352
A1	1048.32	Adrb2	lesioned	Receptors	-1.60259
A1	1048.32	Gper1	lesioned	Receptors	-0.42897
A1	1048.32	Gabrg1	lesioned	Receptors	-0.920922
A1	1048.32	Grm3	lesioned	Receptors	-0.0922346
A1	1048.32	Rxrg	lesioned	Receptors	-0.0221501
A1	1048.32	Cysltr1	lesioned	Receptors	-0.188793
A1	1048.32	Rxra	lesioned	Receptors	-0.193261
A1	1048.32	Drd1	lesioned	Receptors	1.30569
A1	1048.32	Rora	lesioned	Receptors	-0.0470245
A1	1048.32	Drd2	lesioned	Receptors	-1.21817
A1	1048.32	Chrna4	lesioned	Receptors	0.252341
A1	1048.32	Grm7	lesioned	Receptors	1.5277
A1	1048.32	Catsper2	lesioned	Receptors	0.510024
A1	1048.32	Grik5	lesioned	Receptors	-0.308243
A1	1048.32	Gabrb1	lesioned	Receptors	0.5797
A1	1048.32	Ar	lesioned	Receptors	0.479316
A1	1048.32	Glra2	lesioned	Receptors	1.06691
A1	1048.32	Gabrb3	lesioned	Receptors	-0.160972
A1	1048.32	Chrm3	lesioned	Receptors	1.03299
A1	1048.32	Grik4	lesioned	Receptors	-1.1255
A1	1048.32	Ptgfr	lesioned	Receptors	0.627219
A1	1048.32	Gria2	lesioned	Receptors	0.759741
A1	1048.32	Gabrg2	lesioned	Receptors	-0.260266
A1	1048.32	Grik2	lesioned	Receptors	-0.918546
A1	1048.32	Cnr1	lesioned	Receptors	0.2674
A1	1048.32	Rorc	lesioned	Receptors	-0.576851
A1	1048.32	Gria3	lesioned	Receptors	-0.511125
A1	1048.32	Grik1	lesioned	Receptors	-0.502521
A1	1048.32	Rara	lesioned	Receptors	0.634506
A1	1048.32	Adrb1	lesioned	Receptors	-0.410935
A1	1048.32	Gabra1	lesioned	Receptors	1.41556
A1	1048.32	Adrb3	lesioned	Receptors	-0.691883
A1	1048.32	Grin1	lesioned	Receptors	-0.198253
A1	1048.32	Hrh1	lesioned	Receptors	-1.53321
A1	1048.32	Cysltr2	lesioned	Receptors	-0.746447
A1	1048.32	Grik3	lesioned	Receptors	0.495112
A1	1048.32	Gabbr2	lesioned	Receptors	-1.70526
A1	1048.32	Rorb	lesioned	Receptors	0.386664
A1	1048.32	Gabra3	lesioned	Receptors	1.08275
A1	1048.33	Gabrb2	intact	Receptors	0.177483
A1	1048.33	Gabra5	intact	Receptors	1.0927
A1	1048.33	Chrna2	intact	Receptors	-0.406784
A1	1048.33	Gpr17	intact	Receptors	-0.360956
A1	1048.33	Grm2	intact	Receptors	-0.503149
A1	1048.33	Chrna5	intact	Receptors	0.211214
A1	1048.33	Adrb2	intact	Receptors	0.357978
A1	1048.33	Gper1	intact	Receptors	-0.120094
A1	1048.33	Gabrg1	intact	Receptors	-1.51785
A1	1048.33	Grm3	intact	Receptors	-2.42945
A1	1048.33	Rxrg	intact	Receptors	-1.51304
A1	1048.33	Cysltr1	intact	Receptors	-1.54978
A1	1048.33	Rxra	intact	Receptors	0.105883
A1	1048.33	Drd1	intact	Receptors	-1.15926
A1	1048.33	Rora	intact	Receptors	1.02957
A1	1048.33	Drd2	intact	Receptors	0.797617
A1	1048.33	Chrna4	intact	Receptors	-1.23655
A1	1048.33	Grm7	intact	Receptors	-0.511353
A1	1048.33	Catsper2	intact	Receptors	-1.05551
A1	1048.33	Grik5	intact	Receptors	-0.0189665
A1	1048.33	Gabrb1	intact	Receptors	0.275234
A1	1048.33	Ar	intact	Receptors	-0.164574
A1	1048.33	Glra2	intact	Receptors	1.57216
A1	1048.33	Gabrb3	intact	Receptors	0.863534
A1	1048.33	Chrm3	intact	Receptors	1.83881
A1	1048.33	Grik4	intact	Receptors	-0.798618
A1	1048.33	Ptgfr	intact	Receptors	1.1237
A1	1048.33	Gria2	intact	Receptors	1.71907
A1	1048.33	Gabrg2	intact	Receptors	1.08964
A1	1048.33	Grik2	intact	Receptors	0.855368
A1	1048.33	Cnr1	intact	Receptors	2.01328
A1	1048.33	Rorc	intact	Receptors	0.970231
A1	1048.33	Gria3	intact	Receptors	-2.3545
A1	1048.33	Grik1	intact	Receptors	-1.4741
A1	1048.33	Rara	intact	Receptors	-1.41736
A1	1048.33	Adrb1	intact	Receptors	1.37768
A1	1048.33	Gabra1	intact	Receptors	0.96635
A1	1048.33	Adrb3	intact	Receptors	1.44394
A1	1048.33	Grin1	intact	Receptors	-0.626325
A1	1048.33	Hrh1	intact	Receptors	0.420022
A1	1048.33	Cysltr2	intact	Receptors	0.782612
A1	1048.33	Grik3	intact	Receptors	0.709669
A1	1048.33	Gabbr2	intact	Receptors	-2.12217
A1	1048.33	Rorb	intact	Receptors	-1.02115
A1	1048.33	Gabra3	intact	Receptors	-0.0339819
A1	1048.33	Gabrb2	lesioned	Receptors	0.711057
A1	1048.33	Gabra5	lesioned	Receptors	1.48583
A1	1048.33	Chrna2	lesioned	Receptors	1.34157
A1	1048.33	Gpr17	lesioned	Receptors	0.440596
A1	1048.33	Grm2	lesioned	Receptors	0.156226
A1	1048.33	Chrna5	lesioned	Receptors	0.225845
A1	1048.33	Adrb2	lesioned	Receptors	-1.32945
A1	1048.33	Gper1	lesioned	Receptors	0.0943756
A1	1048.33	Gabrg1	lesioned	Receptors	-0.570826
A1	1048.33	Grm3	lesioned	Receptors	-0.895085
A1	1048.33	Rxrg	lesioned	Receptors	0.791589
A1	1048.33	Cysltr1	lesioned	Receptors	0.953806
A1	1048.33	Rxra	lesioned	Receptors	0.0643195
A1	1048.33	Drd1	lesioned	Receptors	0.253543
A1	1048.33	Rora	lesioned	Receptors	0.170304
A1	1048.33	Drd2	lesioned	Receptors	0.257714
A1	1048.33	Chrna4	lesioned	Receptors	-0.970655
A1	1048.33	Grm7	lesioned	Receptors	2.9979
A1	1048.33	Catsper2	lesioned	Receptors	-0.55239
A1	1048.33	Grik5	lesioned	Receptors	-0.942789
A1	1048.33	Gabrb1	lesioned	Receptors	-1.22427
A1	1048.33	Ar	lesioned	Receptors	-0.00417339
A1	1048.33	Glra2	lesioned	Receptors	1.13347
A1	1048.33	Gabrb3	lesioned	Receptors	0.116769
A1	1048.33	Chrm3	lesioned	Receptors	1.02435
A1	1048.33	Grik4	lesioned	Receptors	-0.356293
A1	1048.33	Ptgfr	lesioned	Receptors	-1.28626
A1	1048.33	Gria2	lesioned	Receptors	1.05351
A1	1048.33	Gabrg2	lesioned	Receptors	-0.621657
A1	1048.33	Grik2	lesioned	Receptors	-1.27394
A1	1048.33	Cnr1	lesioned	Receptors	-0.76398
A1	1048.33	Rorc	lesioned	Receptors	-0.799777
A1	1048.33	Gria3	lesioned	Receptors	-1.35859
A1	1048.33	Grik1	lesioned	Receptors	-1.01193
A1	1048.33	Rara	lesioned	Receptors	0.952936
A1	1048.33	Adrb1	lesioned	Receptors	-0.815092
A1	1048.33	Gabra1	lesioned	Receptors	0.520913
A1	1048.33	Adrb3	lesioned	Receptors	0.621203
A1	1048.33	Grin1	lesioned	Receptors	0.768337
A1	1048.33	Hrh1	lesioned	Receptors	-1.81871
A1	1048.33	Cysltr2	lesioned	Receptors	-0.587451
A1	1048.33	Grik3	lesioned	Receptors	0.0589291
A1	1048.33	Gabbr2	lesioned	Receptors	0.610144
A1	1048.33	Rorb	lesioned	Receptors	-0.211358
A1	1048.33	Gabra3	lesioned	Receptors	0.984348
A1	1048.38	Gabrb2	intact	Receptors	0.194875
A1	1048.38	Gabra5	intact	Receptors	0.611286
A1	1048.38	Chrna2	intact	Receptors	0.214347
A1	1048.38	Gpr17	intact	Receptors	0.801831
A1	1048.38	Grm2	intact	Receptors	0.108969
A1	1048.38	Chrna5	intact	Receptors	0.885912
A1	1048.38	Adrb2	intact	Receptors	0.141349
A1	1048.38	Gper1	intact	Receptors	-0.715073
A1	1048.38	Gabrg1	intact	Receptors	-1.11762
A1	1048.38	Grm3	intact	Receptors	-0.572531
A1	1048.38	Rxrg	intact	Receptors	0.128729
A1	1048.38	Cysltr1	intact	Receptors	0.584606
A1	1048.38	Rxra	intact	Receptors	0.211938
A1	1048.38	Drd1	intact	Receptors	0.269743
A1	1048.38	Rora	intact	Receptors	-0.741258
A1	1048.38	Drd2	intact	Receptors	1.16312
A1	1048.38	Chrna4	intact	Receptors	1.01727
A1	1048.38	Grm7	intact	Receptors	-0.44605
A1	1048.38	Catsper2	intact	Receptors	1.40243
A1	1048.38	Grik5	intact	Receptors	0.305984
A1	1048.38	Gabrb1	intact	Receptors	0.585254
A1	1048.38	Ar	intact	Receptors	1.3997
A1	1048.38	Glra2	intact	Receptors	-1.77491
A1	1048.38	Gabrb3	intact	Receptors	0.346577
A1	1048.38	Chrm3	intact	Receptors	-0.505231
A1	1048.38	Grik4	intact	Receptors	1.96139
A1	1048.38	Ptgfr	intact	Receptors	0.384233
A1	1048.38	Gria2	intact	Receptors	1.31931
A1	1048.38	Gabrg2	intact	Receptors	-0.776468
A1	1048.38	Grik2	intact	Receptors	-0.792303
A1	1048.38	Cnr1	intact	Receptors	0.802493
A1	1048.38	Rorc	intact	Receptors	-0.761402
A1	1048.38	Gria3	intact	Receptors	-2.31817
A1	1048.38	Grik1	intact	Receptors	0.449247
A1	1048.38	Rara	intact	Receptors	0.730077
A1	1048.38	Adrb1	intact	Receptors	0.774537
A1	1048.38	Gabra1	intact	Receptors	-0.0364663
A1	1048.38	Adrb3	intact	Receptors	-0.169216
A1	1048.38	Grin1	intact	Receptors	-1.53775
A1	1048.38	Hrh1	intact	Receptors	0.291269
A1	1048.38	Cysltr2	intact	Receptors	-0.62863
A1	1048.38	Grik3	intact	Receptors	-1.24647
A1	1048.38	Gabbr2	intact	Receptors	0.736246
A1	1048.38	Rorb	intact	Receptors	-0.0517523
A1	1048.38	Gabra3	intact	Receptors	0.876768
A1	1048.38	Gabrb2	lesioned	Receptors	-0.550032
A1	1048.38	Gabra5	lesioned	Receptors	-0.291535
A1	1048.38	Chrna2	lesioned	Receptors	2.3086
A1	1048.38	Gpr17	lesioned	Receptors	-0.839091
A1	1048.38	Grm2	lesioned	Receptors	-1.50018
A1	1048.38	Chrna5	lesioned	Receptors	0.124566
A1	1048.38	Adrb2	lesioned	Receptors	-1.43671
A1	1048.38	Gper1	lesioned	Receptors	1.71915
A1	1048.38	Gabrg1	lesioned	Receptors	-0.117991
A1	1048.38	Grm3	lesioned	Receptors	-0.56161
A1	1048.38	Rxrg	lesioned	Receptors	-1.59824
A1	1048.38	Cysltr1	lesioned	Receptors	-0.584914
A1	1048.38	Rxra	lesioned	Receptors	0.060694
A1	1048.38	Drd1	lesioned	Receptors	-0.90191
A1	1048.38	Rora	lesioned	Receptors	0.0101969
A1	1048.38	Drd2	lesioned	Receptors	2.11137
A1	1048.38	Chrna4	lesioned	Receptors	-2.12582
A1	1048.38	Grm7	lesioned	Receptors	0.477166
A1	1048.38	Catsper2	lesioned	Receptors	-1.04689
A1	1048.38	Grik5	lesioned	Receptors	0.564764
A1	1048.38	Gabrb1	lesioned	Receptors	-0.141584
A1	1048.38	Ar	lesioned	Receptors	-0.689434
A1	1048.38	Glra2	lesioned	Receptors	1.67459
A1	1048.38	Gabrb3	lesioned	Receptors	-0.723753
A1	1048.38	Chrm3	lesioned	Receptors	0.311463
A1	1048.38	Grik4	lesioned	Receptors	-1.87753
A1	1048.38	Ptgfr	lesioned	Receptors	0.185666
A1	1048.38	Gria2	lesioned	Receptors	-0.448703
A1	1048.38	Gabrg2	lesioned	Receptors	0.99804
A1	1048.38	Grik2	lesioned	Receptors	1.20138
A1	1048.38	Cnr1	lesioned	Receptors	0.723215
A1	1048.38	Rorc	lesioned	Receptors	1.01201
A1	1048.38	Gria3	lesioned	Receptors	-0.617845
A1	1048.38	Grik1	lesioned	Receptors	-1.29612
A1	1048.38	Rara	lesioned	Receptors	1.63832
A1	1048.38	Adrb1	lesioned	Receptors	0.626081
A1	1048.38	Gabra1	lesioned	Receptors	0.1902
A1	1048.38	Adrb3	lesioned	Receptors	-0.906526
A1	1048.38	Grin1	lesioned	Receptors	0.333472
A1	1048.38	Hrh1	lesioned	Receptors	0.697702
A1	1048.38	Cysltr2	lesioned	Receptors	1.18188
A1	1048.38	Grik3	lesioned	Receptors	0.524502
A1	1048.38	Gabbr2	lesioned	Receptors	0.920038
A1	1048.38	Rorb	lesioned	Receptors	-0.271079
A1	1048.38	Gabra3	lesioned	Receptors	0.584884
A1	3-MT	Gabrb2	intact	Receptors	-3.7879
A1	3-MT	Gabra5	intact	Receptors	-1.39294
A1	3-MT	Chrna2	intact	Receptors	-1.33399
A1	3-MT	Gpr17	intact	Receptors	0.594668
A1	3-MT	Grm2	intact	Receptors	-0.741654
A1	3-MT	Chrna5	intact	Receptors	-2.57694
A1	3-MT	Adrb2	intact	Receptors	-0.49174
A1	3-MT	Gper1	intact	Receptors	-1.94231
A1	3-MT	Gabrg1	intact	Receptors	-0.549523
A1	3-MT	Grm3	intact	Receptors	0.560916
A1	3-MT	Rxrg	intact	Receptors	-3.26323
A1	3-MT	Cysltr1	intact	Receptors	-1.53533
A1	3-MT	Rxra	intact	Receptors	2.4
A1	3-MT	Drd1	intact	Receptors	5.97116
A1	3-MT	Rora	intact	Receptors	-0.238752
A1	3-MT	Drd2	intact	Receptors	2.26599
A1	3-MT	Chrna4	intact	Receptors	1.75681
A1	3-MT	Grm7	intact	Receptors	-3.00686
A1	3-MT	Catsper2	intact	Receptors	-4.08592
A1	3-MT	Grik5	intact	Receptors	0.908019
A1	3-MT	Gabrb1	intact	Receptors	-1.74467
A1	3-MT	Ar	intact	Receptors	1.87498
A1	3-MT	Glra2	intact	Receptors	-0.51809
A1	3-MT	Gabrb3	intact	Receptors	3.92879
A1	3-MT	Chrm3	intact	Receptors	1.65486
A1	3-MT	Grik4	intact	Receptors	-0.792044
A1	3-MT	Ptgfr	intact	Receptors	-2.51015
A1	3-MT	Gria2	intact	Receptors	-3.16731
A1	3-MT	Gabrg2	intact	Receptors	-0.095151
A1	3-MT	Grik2	intact	Receptors	-2.04831
A1	3-MT	Cnr1	intact	Receptors	4.8746
A1	3-MT	Rorc	intact	Receptors	-2.90279
A1	3-MT	Gria3	intact	Receptors	5.36144
A1	3-MT	Grik1	intact	Receptors	-1.4231
A1	3-MT	Rara	intact	Receptors	-1.60166
A1	3-MT	Adrb1	intact	Receptors	-1.22866
A1	3-MT	Gabra1	intact	Receptors	0.917562
A1	3-MT	Adrb3	intact	Receptors	-1.83547
A1	3-MT	Grin1	intact	Receptors	-0.573384
A1	3-MT	Hrh1	intact	Receptors	2.2075
A1	3-MT	Cysltr2	intact	Receptors	-1.53965
A1	3-MT	Grik3	intact	Receptors	-1.46496
A1	3-MT	Gabbr2	intact	Receptors	-0.987755
A1	3-MT	Rorb	intact	Receptors	0.0329727
A1	3-MT	Gabra3	intact	Receptors	-3.014
A1	3-MT	Gabrb2	lesioned	Receptors	-0.263457
A1	3-MT	Gabra5	lesioned	Receptors	1.48116
A1	3-MT	Chrna2	lesioned	Receptors	-0.470454
A1	3-MT	Gpr17	lesioned	Receptors	-0.8433
A1	3-MT	Grm2	lesioned	Receptors	-0.935966
A1	3-MT	Chrna5	lesioned	Receptors	-1.05906
A1	3-MT	Adrb2	lesioned	Receptors	-0.143662
A1	3-MT	Gper1	lesioned	Receptors	-0.771051
A1	3-MT	Gabrg1	lesioned	Receptors	-0.651402
A1	3-MT	Grm3	lesioned	Receptors	-0.185004
A1	3-MT	Rxrg	lesioned	Receptors	0.454201
A1	3-MT	Cysltr1	lesioned	Receptors	0.485147
A1	3-MT	Rxra	lesioned	Receptors	-0.526635
A1	3-MT	Drd1	lesioned	Receptors	-0.786518
A1	3-MT	Rora	lesioned	Receptors	0.432548
A1	3-MT	Drd2	lesioned	Receptors	-0.240299
A1	3-MT	Chrna4	lesioned	Receptors	-0.278439
A1	3-MT	Grm7	lesioned	Receptors	1.02709
A1	3-MT	Catsper2	lesioned	Receptors	1.04837
A1	3-MT	Grik5	lesioned	Receptors	-0.869642
A1	3-MT	Gabrb1	lesioned	Receptors	-0.0388674
A1	3-MT	Ar	lesioned	Receptors	-0.212962
A1	3-MT	Glra2	lesioned	Receptors	1.06391
A1	3-MT	Gabrb3	lesioned	Receptors	0.103131
A1	3-MT	Chrm3	lesioned	Receptors	-0.404216
A1	3-MT	Grik4	lesioned	Receptors	-0.693567
A1	3-MT	Ptgfr	lesioned	Receptors	0.408736
A1	3-MT	Gria2	lesioned	Receptors	-0.680255
A1	3-MT	Gabrg2	lesioned	Receptors	0.598002
A1	3-MT	Grik2	lesioned	Receptors	1.28334
A1	3-MT	Cnr1	lesioned	Receptors	0.493212
A1	3-MT	Rorc	lesioned	Receptors	0.598478
A1	3-MT	Gria3	lesioned	Receptors	0.481367
A1	3-MT	Grik1	lesioned	Receptors	-0.676117
A1	3-MT	Rara	lesioned	Receptors	0.969062
A1	3-MT	Adrb1	lesioned	Receptors	0.394646
A1	3-MT	Gabra1	lesioned	Receptors	0.0452155
A1	3-MT	Adrb3	lesioned	Receptors	0.0458205
A1	3-MT	Grin1	lesioned	Receptors	0.797613
A1	3-MT	Hrh1	lesioned	Receptors	0.651415
A1	3-MT	Cysltr2	lesioned	Receptors	-0.141065
A1	3-MT	Grik3	lesioned	Receptors	-0.675946
A1	3-MT	Gabbr2	lesioned	Receptors	-0.0993983
A1	3-MT	Rorb	lesioned	Receptors	-0.188235
A1	3-MT	Gabra3	lesioned	Receptors	0.642439
A1	390.17	Gabrb2	intact	Receptors	-3.63505
A1	390.17	Gabra5	intact	Receptors	-1.05427
A1	390.17	Chrna2	intact	Receptors	-1.73512
A1	390.17	Gpr17	intact	Receptors	0.907095
A1	390.17	Grm2	intact	Receptors	-0.590855
A1	390.17	Chrna5	intact	Receptors	-3.51925
A1	390.17	Adrb2	intact	Receptors	-0.394894
A1	390.17	Gper1	intact	Receptors	-1.38651
A1	390.17	Gabrg1	intact	Receptors	-1.88158
A1	390.17	Grm3	intact	Receptors	1.28013
A1	390.17	Rxrg	intact	Receptors	-2.14071
A1	390.17	Cysltr1	intact	Receptors	-1.41558
A1	390.17	Rxra	intact	Receptors	0.725405
A1	390.17	Drd1	intact	Receptors	6.87613
A1	390.17	Rora	intact	Receptors	-0.0622994
A1	390.17	Drd2	intact	Receptors	-0.44793
A1	390.17	Chrna4	intact	Receptors	2.36062
A1	390.17	Grm7	intact	Receptors	-2.93712
A1	390.17	Catsper2	intact	Receptors	-4.44321
A1	390.17	Grik5	intact	Receptors	3.36312
A1	390.17	Gabrb1	intact	Receptors	0.89594
A1	390.17	Ar	intact	Receptors	0.0813646
A1	390.17	Glra2	intact	Receptors	-0.56003
A1	390.17	Gabrb3	intact	Receptors	5.23883
A1	390.17	Chrm3	intact	Receptors	1.99725
A1	390.17	Grik4	intact	Receptors	0.0174759
A1	390.17	Ptgfr	intact	Receptors	-2.4559
A1	390.17	Gria2	intact	Receptors	-2.45411
A1	390.17	Gabrg2	intact	Receptors	1.76459
A1	390.17	Grik2	intact	Receptors	-2.39135
A1	390.17	Cnr1	intact	Receptors	4.3545
A1	390.17	Rorc	intact	Receptors	-4.64367
A1	390.17	Gria3	intact	Receptors	2.91754
A1	390.17	Grik1	intact	Receptors	-2.30929
A1	390.17	Rara	intact	Receptors	-2.12821
A1	390.17	Adrb1	intact	Receptors	0.268552
A1	390.17	Gabra1	intact	Receptors	-1.61278
A1	390.17	Adrb3	intact	Receptors	-0.477217
A1	390.17	Grin1	intact	Receptors	-0.0881728
A1	390.17	Hrh1	intact	Receptors	-0.189398
A1	390.17	Cysltr2	intact	Receptors	-1.30777
A1	390.17	Grik3	intact	Receptors	-3.21584
A1	390.17	Gabbr2	intact	Receptors	-2.02354
A1	390.17	Rorb	intact	Receptors	-1.48094
A1	390.17	Gabra3	intact	Receptors	-1.86381
A1	390.17	Gabrb2	lesioned	Receptors	-1.36856
A1	390.17	Gabra5	lesioned	Receptors	0.0115509
A1	390.17	Chrna2	lesioned	Receptors	-0.563577
A1	390.17	Gpr17	lesioned	Receptors	1.752
A1	390.17	Grm2	lesioned	Receptors	-0.946089
A1	390.17	Chrna5	lesioned	Receptors	0.634292
A1	390.17	Adrb2	lesioned	Receptors	1.32122
A1	390.17	Gper1	lesioned	Receptors	-0.018496
A1	390.17	Gabrg1	lesioned	Receptors	2.06796
A1	390.17	Grm3	lesioned	Receptors	-0.174951
A1	390.17	Rxrg	lesioned	Receptors	-1.67182
A1	390.17	Cysltr1	lesioned	Receptors	-2.60344
A1	390.17	Rxra	lesioned	Receptors	1.00779
A1	390.17	Drd1	lesioned	Receptors	0.961047
A1	390.17	Rora	lesioned	Receptors	2.25246
A1	390.17	Drd2	lesioned	Receptors	2.43287
A1	390.17	Chrna4	lesioned	Receptors	-0.300707
A1	390.17	Grm7	lesioned	Receptors	-1.28294
A1	390.17	Catsper2	lesioned	Receptors	-1.0113
A1	390.17	Grik5	lesioned	Receptors	0.190652
A1	390.17	Gabrb1	lesioned	Receptors	-0.752177
A1	390.17	Ar	lesioned	Receptors	-1.20208
A1	390.17	Glra2	lesioned	Receptors	-0.0593669
A1	390.17	Gabrb3	lesioned	Receptors	-0.821828
A1	390.17	Chrm3	lesioned	Receptors	0.374253
A1	390.17	Grik4	lesioned	Receptors	-1.10349
A1	390.17	Ptgfr	lesioned	Receptors	-0.182421
A1	390.17	Gria2	lesioned	Receptors	-0.329175
A1	390.17	Gabrg2	lesioned	Receptors	0.891898
A1	390.17	Grik2	lesioned	Receptors	0.405159
A1	390.17	Cnr1	lesioned	Receptors	-1.6414
A1	390.17	Rorc	lesioned	Receptors	0.616461
A1	390.17	Gria3	lesioned	Receptors	0.312826
A1	390.17	Grik1	lesioned	Receptors	1.87521
A1	390.17	Rara	lesioned	Receptors	-1.18453
A1	390.17	Adrb1	lesioned	Receptors	-0.0841884
A1	390.17	Gabra1	lesioned	Receptors	-0.901719
A1	390.17	Adrb3	lesioned	Receptors	1.06444
A1	390.17	Grin1	lesioned	Receptors	0.350037
A1	390.17	Hrh1	lesioned	Receptors	1.1727
A1	390.17	Cysltr2	lesioned	Receptors	-1.04671
A1	390.17	Grik3	lesioned	Receptors	-0.824548
A1	390.17	Gabbr2	lesioned	Receptors	0.722691
A1	390.17	Rorb	lesioned	Receptors	0.969712
A1	390.17	Gabra3	lesioned	Receptors	0.0383075
A1	426.14	Gabrb2	intact	Receptors	0.263976
A1	426.14	Gabra5	intact	Receptors	1.19136
A1	426.14	Chrna2	intact	Receptors	-0.975802
A1	426.14	Gpr17	intact	Receptors	2.16207
A1	426.14	Grm2	intact	Receptors	-0.80068
A1	426.14	Chrna5	intact	Receptors	-2.81468
A1	426.14	Adrb2	intact	Receptors	0.38851
A1	426.14	Gper1	intact	Receptors	0.217888
A1	426.14	Gabrg1	intact	Receptors	-3.34146
A1	426.14	Grm3	intact	Receptors	-3.37373
A1	426.14	Rxrg	intact	Receptors	0.910797
A1	426.14	Cysltr1	intact	Receptors	-2.16514
A1	426.14	Rxra	intact	Receptors	-1.56994
A1	426.14	Drd1	intact	Receptors	2.50768
A1	426.14	Rora	intact	Receptors	-0.649824
A1	426.14	Drd2	intact	Receptors	-4.18367
A1	426.14	Chrna4	intact	Receptors	0.618517
A1	426.14	Grm7	intact	Receptors	2.07107
A1	426.14	Catsper2	intact	Receptors	-2.4659
A1	426.14	Grik5	intact	Receptors	-0.703202
A1	426.14	Gabrb1	intact	Receptors	-1.27561
A1	426.14	Ar	intact	Receptors	-0.288572
A1	426.14	Glra2	intact	Receptors	1.60969
A1	426.14	Gabrb3	intact	Receptors	3.19099
A1	426.14	Chrm3	intact	Receptors	-2.88779
A1	426.14	Grik4	intact	Receptors	0.380664
A1	426.14	Ptgfr	intact	Receptors	-0.945
A1	426.14	Gria2	intact	Receptors	2.29168
A1	426.14	Gabrg2	intact	Receptors	2.23515
A1	426.14	Grik2	intact	Receptors	-1.54823
A1	426.14	Cnr1	intact	Receptors	-2.51648
A1	426.14	Rorc	intact	Receptors	-2.70187
A1	426.14	Gria3	intact	Receptors	0.351946
A1	426.14	Grik1	intact	Receptors	0.911771
A1	426.14	Rara	intact	Receptors	0.121277
A1	426.14	Adrb1	intact	Receptors	-0.36682
A1	426.14	Gabra1	intact	Receptors	-2.29525
A1	426.14	Adrb3	intact	Receptors	4.15819
A1	426.14	Grin1	intact	Receptors	0.785159
A1	426.14	Hrh1	intact	Receptors	0.894184
A1	426.14	Cysltr2	intact	Receptors	-1.46973
A1	426.14	Grik3	intact	Receptors	0.743706
A1	426.14	Gabbr2	intact	Receptors	0.580036
A1	426.14	Rorb	intact	Receptors	3.45834
A1	426.14	Gabra3	intact	Receptors	0.215447
A1	426.14	Gabrb2	lesioned	Receptors	-4.42706
A1	426.14	Gabra5	lesioned	Receptors	-1.4355
A1	426.14	Chrna2	lesioned	Receptors	2.09967
A1	426.14	Gpr17	lesioned	Receptors	1.12171
A1	426.14	Grm2	lesioned	Receptors	0.544517
A1	426.14	Chrna5	lesioned	Receptors	-1.44181
A1	426.14	Adrb2	lesioned	Receptors	-2.59877
A1	426.14	Gper1	lesioned	Receptors	0.557599
A1	426.14	Gabrg1	lesioned	Receptors	-0.779405
A1	426.14	Grm3	lesioned	Receptors	-0.321261
A1	426.14	Rxrg	lesioned	Receptors	-2.31031
A1	426.14	Cysltr1	lesioned	Receptors	-0.10471
A1	426.14	Rxra	lesioned	Receptors	0.667178
A1	426.14	Drd1	lesioned	Receptors	2.58026
A1	426.14	Rora	lesioned	Receptors	2.56928
A1	426.14	Drd2	lesioned	Receptors	-1.78163
A1	426.14	Chrna4	lesioned	Receptors	1.66025
A1	426.14	Grm7	lesioned	Receptors	0.58012
A1	426.14	Catsper2	lesioned	Receptors	-1.33395
A1	426.14	Grik5	lesioned	Receptors	1.98051
A1	426.14	Gabrb1	lesioned	Receptors	2.21344
A1	426.14	Ar	lesioned	Receptors	-2.30902
A1	426.14	Glra2	lesioned	Receptors	1.04532
A1	426.14	Gabrb3	lesioned	Receptors	2.73299
A1	426.14	Chrm3	lesioned	Receptors	2.14556
A1	426.14	Grik4	lesioned	Receptors	-1.00156
A1	426.14	Ptgfr	lesioned	Receptors	1.50806
A1	426.14	Gria2	lesioned	Receptors	-2.11136
A1	426.14	Gabrg2	lesioned	Receptors	2.9191
A1	426.14	Grik2	lesioned	Receptors	-1.82553
A1	426.14	Cnr1	lesioned	Receptors	-0.553935
A1	426.14	Rorc	lesioned	Receptors	-0.129468
A1	426.14	Gria3	lesioned	Receptors	-1.48371
A1	426.14	Grik1	lesioned	Receptors	-1.21801
A1	426.14	Rara	lesioned	Receptors	-0.373151
A1	426.14	Adrb1	lesioned	Receptors	0.866796
A1	426.14	Gabra1	lesioned	Receptors	2.00624
A1	426.14	Adrb3	lesioned	Receptors	-1.08302
A1	426.14	Grin1	lesioned	Receptors	1.58877
A1	426.14	Hrh1	lesioned	Receptors	-0.270055
A1	426.14	Cysltr2	lesioned	Receptors	-0.0735903
A1	426.14	Grik3	lesioned	Receptors	-0.519858
A1	426.14	Gabbr2	lesioned	Receptors	-3.04275
A1	426.14	Rorb	lesioned	Receptors	-4.68931
A1	426.14	Gabra3	lesioned	Receptors	-1.20863
A1	427.13	Gabrb2	intact	Receptors	-0.701089
A1	427.13	Gabra5	intact	Receptors	0.392713
A1	427.13	Chrna2	intact	Receptors	-0.0249458
A1	427.13	Gpr17	intact	Receptors	2.28554
A1	427.13	Grm2	intact	Receptors	-0.247115
A1	427.13	Chrna5	intact	Receptors	-1.93288
A1	427.13	Adrb2	intact	Receptors	0.745878
A1	427.13	Gper1	intact	Receptors	0.0757321
A1	427.13	Gabrg1	intact	Receptors	-2.53318
A1	427.13	Grm3	intact	Receptors	-2.8347
A1	427.13	Rxrg	intact	Receptors	0.525629
A1	427.13	Cysltr1	intact	Receptors	-1.53981
A1	427.13	Rxra	intact	Receptors	-0.422429
A1	427.13	Drd1	intact	Receptors	2.13511
A1	427.13	Rora	intact	Receptors	-0.371687
A1	427.13	Drd2	intact	Receptors	-2.66495
A1	427.13	Chrna4	intact	Receptors	-0.111678
A1	427.13	Grm7	intact	Receptors	1.7222
A1	427.13	Catsper2	intact	Receptors	-2.12012
A1	427.13	Grik5	intact	Receptors	-0.425117
A1	427.13	Gabrb1	intact	Receptors	-2.48396
A1	427.13	Ar	intact	Receptors	-1.27769
A1	427.13	Glra2	intact	Receptors	1.74638
A1	427.13	Gabrb3	intact	Receptors	2.75854
A1	427.13	Chrm3	intact	Receptors	-3.66034
A1	427.13	Grik4	intact	Receptors	0.654863
A1	427.13	Ptgfr	intact	Receptors	-0.367883
A1	427.13	Gria2	intact	Receptors	1.1632
A1	427.13	Gabrg2	intact	Receptors	2.33227
A1	427.13	Grik2	intact	Receptors	-1.83591
A1	427.13	Cnr1	intact	Receptors	-2.64334
A1	427.13	Rorc	intact	Receptors	-2.53305
A1	427.13	Gria3	intact	Receptors	0.939772
A1	427.13	Grik1	intact	Receptors	0.976482
A1	427.13	Rara	intact	Receptors	-0.910796
A1	427.13	Adrb1	intact	Receptors	0.17398
A1	427.13	Gabra1	intact	Receptors	-2.00917
A1	427.13	Adrb3	intact	Receptors	0.551942
A1	427.13	Grin1	intact	Receptors	0.870041
A1	427.13	Hrh1	intact	Receptors	2.13315
A1	427.13	Cysltr2	intact	Receptors	-2.6594
A1	427.13	Grik3	intact	Receptors	0.980615
A1	427.13	Gabbr2	intact	Receptors	0.924289
A1	427.13	Rorb	intact	Receptors	3.39355
A1	427.13	Gabra3	intact	Receptors	1.79363
A1	427.13	Gabrb2	lesioned	Receptors	-3.64526
A1	427.13	Gabra5	lesioned	Receptors	0.328481
A1	427.13	Chrna2	lesioned	Receptors	1.45077
A1	427.13	Gpr17	lesioned	Receptors	0.712438
A1	427.13	Grm2	lesioned	Receptors	0.0223849
A1	427.13	Chrna5	lesioned	Receptors	-2.71104
A1	427.13	Adrb2	lesioned	Receptors	-1.90773
A1	427.13	Gper1	lesioned	Receptors	-1.09141
A1	427.13	Gabrg1	lesioned	Receptors	-1.07454
A1	427.13	Grm3	lesioned	Receptors	-0.556263
A1	427.13	Rxrg	lesioned	Receptors	-1.59387
A1	427.13	Cysltr1	lesioned	Receptors	-0.149149
A1	427.13	Rxra	lesioned	Receptors	-0.210178
A1	427.13	Drd1	lesioned	Receptors	2.84356
A1	427.13	Rora	lesioned	Receptors	3.0499
A1	427.13	Drd2	lesioned	Receptors	-1.25906
A1	427.13	Chrna4	lesioned	Receptors	2.05798
A1	427.13	Grm7	lesioned	Receptors	1.34019
A1	427.13	Catsper2	lesioned	Receptors	-1.16933
A1	427.13	Grik5	lesioned	Receptors	1.46316
A1	427.13	Gabrb1	lesioned	Receptors	1.88984
A1	427.13	Ar	lesioned	Receptors	-2.02123
A1	427.13	Glra2	lesioned	Receptors	0.728456
A1	427.13	Gabrb3	lesioned	Receptors	1.63584
A1	427.13	Chrm3	lesioned	Receptors	1.2273
A1	427.13	Grik4	lesioned	Receptors	-0.300916
A1	427.13	Ptgfr	lesioned	Receptors	1.64109
A1	427.13	Gria2	lesioned	Receptors	-2.78666
A1	427.13	Gabrg2	lesioned	Receptors	2.8787
A1	427.13	Grik2	lesioned	Receptors	-0.461023
A1	427.13	Cnr1	lesioned	Receptors	-1.12572
A1	427.13	Rorc	lesioned	Receptors	0.0629665
A1	427.13	Gria3	lesioned	Receptors	-0.919882
A1	427.13	Grik1	lesioned	Receptors	-0.526447
A1	427.13	Rara	lesioned	Receptors	0.175874
A1	427.13	Adrb1	lesioned	Receptors	-0.0489022
A1	427.13	Gabra1	lesioned	Receptors	2.08298
A1	427.13	Adrb3	lesioned	Receptors	-0.0238533
A1	427.13	Grin1	lesioned	Receptors	1.32463
A1	427.13	Hrh1	lesioned	Receptors	0.738762
A1	427.13	Cysltr2	lesioned	Receptors	-1.1435
A1	427.13	Grik3	lesioned	Receptors	-1.08981
A1	427.13	Gabbr2	lesioned	Receptors	-2.43095
A1	427.13	Rorb	lesioned	Receptors	-3.74854
A1	427.13	Gabra3	lesioned	Receptors	0.176059
A1	427.14	Gabrb2	intact	Receptors	-0.306239
A1	427.14	Gabra5	intact	Receptors	1.35895
A1	427.14	Chrna2	intact	Receptors	-0.190701
A1	427.14	Gpr17	intact	Receptors	2.25128
A1	427.14	Grm2	intact	Receptors	0.132035
A1	427.14	Chrna5	intact	Receptors	-2.45633
A1	427.14	Adrb2	intact	Receptors	1.00487
A1	427.14	Gper1	intact	Receptors	0.494327
A1	427.14	Gabrg1	intact	Receptors	-2.78118
A1	427.14	Grm3	intact	Receptors	-3.21372
A1	427.14	Rxrg	intact	Receptors	0.935509
A1	427.14	Cysltr1	intact	Receptors	-1.51617
A1	427.14	Rxra	intact	Receptors	-0.756035
A1	427.14	Drd1	intact	Receptors	2.6172
A1	427.14	Rora	intact	Receptors	-1.34138
A1	427.14	Drd2	intact	Receptors	-4.36838
A1	427.14	Chrna4	intact	Receptors	1.36265
A1	427.14	Grm7	intact	Receptors	1.57847
A1	427.14	Catsper2	intact	Receptors	-2.93411
A1	427.14	Grik5	intact	Receptors	-1.32484
A1	427.14	Gabrb1	intact	Receptors	-1.912
A1	427.14	Ar	intact	Receptors	-0.830374
A1	427.14	Glra2	intact	Receptors	1.8262
A1	427.14	Gabrb3	intact	Receptors	3.46185
A1	427.14	Chrm3	intact	Receptors	-3.83182
A1	427.14	Grik4	intact	Receptors	0.608253
A1	427.14	Ptgfr	intact	Receptors	-0.372518
A1	427.14	Gria2	intact	Receptors	1.82092
A1	427.14	Gabrg2	intact	Receptors	3.00983
A1	427.14	Grik2	intact	Receptors	-1.28536
A1	427.14	Cnr1	intact	Receptors	-2.63049
A1	427.14	Rorc	intact	Receptors	-2.61135
A1	427.14	Gria3	intact	Receptors	-0.104338
A1	427.14	Grik1	intact	Receptors	-0.223388
A1	427.14	Rara	intact	Receptors	-0.34052
A1	427.14	Adrb1	intact	Receptors	0.0609516
A1	427.14	Gabra1	intact	Receptors	-2.34874
A1	427.14	Adrb3	intact	Receptors	3.47309
A1	427.14	Grin1	intact	Receptors	1.53596
A1	427.14	Hrh1	intact	Receptors	1.31559
A1	427.14	Cysltr2	intact	Receptors	-1.27009
A1	427.14	Grik3	intact	Receptors	0.830669
A1	427.14	Gabbr2	intact	Receptors	1.09794
A1	427.14	Rorb	intact	Receptors	4.28318
A1	427.14	Gabra3	intact	Receptors	0.112992
A1	427.14	Gabrb2	lesioned	Receptors	-4.58708
A1	427.14	Gabra5	lesioned	Receptors	-0.708958
A1	427.14	Chrna2	lesioned	Receptors	3.40998
A1	427.14	Gpr17	lesioned	Receptors	0.527147
A1	427.14	Grm2	lesioned	Receptors	0.921211
A1	427.14	Chrna5	lesioned	Receptors	-3.99271
A1	427.14	Adrb2	lesioned	Receptors	-2.10818
A1	427.14	Gper1	lesioned	Receptors	0.309359
A1	427.14	Gabrg1	lesioned	Receptors	-0.457341
A1	427.14	Grm3	lesioned	Receptors	0.172684
A1	427.14	Rxrg	lesioned	Receptors	-2.20731
A1	427.14	Cysltr1	lesioned	Receptors	-0.357203
A1	427.14	Rxra	lesioned	Receptors	-0.429971
A1	427.14	Drd1	lesioned	Receptors	2.5903
A1	427.14	Rora	lesioned	Receptors	3.45479
A1	427.14	Drd2	lesioned	Receptors	-1.8995
A1	427.14	Chrna4	lesioned	Receptors	2.83118
A1	427.14	Grm7	lesioned	Receptors	0.639519
A1	427.14	Catsper2	lesioned	Receptors	-0.813304
A1	427.14	Grik5	lesioned	Receptors	2.87103
A1	427.14	Gabrb1	lesioned	Receptors	2.10479
A1	427.14	Ar	lesioned	Receptors	-2.83953
A1	427.14	Glra2	lesioned	Receptors	1.00138
A1	427.14	Gabrb3	lesioned	Receptors	3.09914
A1	427.14	Chrm3	lesioned	Receptors	1.78663
A1	427.14	Grik4	lesioned	Receptors	-0.544411
A1	427.14	Ptgfr	lesioned	Receptors	1.13627
A1	427.14	Gria2	lesioned	Receptors	-3.22958
A1	427.14	Gabrg2	lesioned	Receptors	3.47012
A1	427.14	Grik2	lesioned	Receptors	-2.49163
A1	427.14	Cnr1	lesioned	Receptors	-1.02657
A1	427.14	Rorc	lesioned	Receptors	0.156222
A1	427.14	Gria3	lesioned	Receptors	-1.71566
A1	427.14	Grik1	lesioned	Receptors	-1.46335
A1	427.14	Rara	lesioned	Receptors	0.0307416
A1	427.14	Adrb1	lesioned	Receptors	1.20743
A1	427.14	Gabra1	lesioned	Receptors	1.65594
A1	427.14	Adrb3	lesioned	Receptors	-0.944266
A1	427.14	Grin1	lesioned	Receptors	1.76617
A1	427.14	Hrh1	lesioned	Receptors	-0.497516
A1	427.14	Cysltr2	lesioned	Receptors	0.0800975
A1	427.14	Grik3	lesioned	Receptors	-0.229078
A1	427.14	Gabbr2	lesioned	Receptors	-2.53664
A1	427.14	Rorb	lesioned	Receptors	-5.29279
A1	427.14	Gabra3	lesioned	Receptors	-0.750128
A1	428.14	Gabrb2	intact	Receptors	-0.860846
A1	428.14	Gabra5	intact	Receptors	0.273254
A1	428.14	Chrna2	intact	Receptors	-0.256621
A1	428.14	Gpr17	intact	Receptors	2.1819
A1	428.14	Grm2	intact	Receptors	-0.179965
A1	428.14	Chrna5	intact	Receptors	-1.70159
A1	428.14	Adrb2	intact	Receptors	0.825679
A1	428.14	Gper1	intact	Receptors	-0.247551
A1	428.14	Gabrg1	intact	Receptors	-1.8689
A1	428.14	Grm3	intact	Receptors	-2.14657
A1	428.14	Rxrg	intact	Receptors	1.55874
A1	428.14	Cysltr1	intact	Receptors	-0.816649
A1	428.14	Rxra	intact	Receptors	-1.64208
A1	428.14	Drd1	intact	Receptors	2.95924
A1	428.14	Rora	intact	Receptors	-1.00361
A1	428.14	Drd2	intact	Receptors	-3.50653
A1	428.14	Chrna4	intact	Receptors	1.12085
A1	428.14	Grm7	intact	Receptors	1.89692
A1	428.14	Catsper2	intact	Receptors	-2.47372
A1	428.14	Grik5	intact	Receptors	-0.0999065
A1	428.14	Gabrb1	intact	Receptors	-1.06485
A1	428.14	Ar	intact	Receptors	0.408362
A1	428.14	Glra2	intact	Receptors	1.12752
A1	428.14	Gabrb3	intact	Receptors	1.72284
A1	428.14	Chrm3	intact	Receptors	-2.69266
A1	428.14	Grik4	intact	Receptors	1.05493
A1	428.14	Ptgfr	intact	Receptors	-0.382984
A1	428.14	Gria2	intact	Receptors	1.0665
A1	428.14	Gabrg2	intact	Receptors	1.64086
A1	428.14	Grik2	intact	Receptors	-1.0091
A1	428.14	Cnr1	intact	Receptors	-3.60611
A1	428.14	Rorc	intact	Receptors	-2.29687
A1	428.14	Gria3	intact	Receptors	1.11173
A1	428.14	Grik1	intact	Receptors	-0.482496
A1	428.14	Rara	intact	Receptors	-0.0289773
A1	428.14	Adrb1	intact	Receptors	-0.421104
A1	428.14	Gabra1	intact	Receptors	-1.04496
A1	428.14	Adrb3	intact	Receptors	0.858203
A1	428.14	Grin1	intact	Receptors	0.32883
A1	428.14	Hrh1	intact	Receptors	1.20564
A1	428.14	Cysltr2	intact	Receptors	-1.76052
A1	428.14	Grik3	intact	Receptors	0.517476
A1	428.14	Gabbr2	intact	Receptors	0.48648
A1	428.14	Rorb	intact	Receptors	2.91993
A1	428.14	Gabra3	intact	Receptors	0.855457
A1	428.14	Gabrb2	lesioned	Receptors	-2.61319
A1	428.14	Gabra5	lesioned	Receptors	-0.490057
A1	428.14	Chrna2	lesioned	Receptors	0.584225
A1	428.14	Gpr17	lesioned	Receptors	0.491722
A1	428.14	Grm2	lesioned	Receptors	0.0895562
A1	428.14	Chrna5	lesioned	Receptors	-2.73267
A1	428.14	Adrb2	lesioned	Receptors	-1.92883
A1	428.14	Gper1	lesioned	Receptors	1.14169
A1	428.14	Gabrg1	lesioned	Receptors	0.550014
A1	428.14	Grm3	lesioned	Receptors	-0.973608
A1	428.14	Rxrg	lesioned	Receptors	-1.73039
A1	428.14	Cysltr1	lesioned	Receptors	-0.106252
A1	428.14	Rxra	lesioned	Receptors	-0.271741
A1	428.14	Drd1	lesioned	Receptors	1.79358
A1	428.14	Rora	lesioned	Receptors	1.95113
A1	428.14	Drd2	lesioned	Receptors	-1.26264
A1	428.14	Chrna4	lesioned	Receptors	2.1304
A1	428.14	Grm7	lesioned	Receptors	1.23808
A1	428.14	Catsper2	lesioned	Receptors	-0.601027
A1	428.14	Grik5	lesioned	Receptors	2.53261
A1	428.14	Gabrb1	lesioned	Receptors	1.43583
A1	428.14	Ar	lesioned	Receptors	-2.31423
A1	428.14	Glra2	lesioned	Receptors	1.51517
A1	428.14	Gabrb3	lesioned	Receptors	1.49776
A1	428.14	Chrm3	lesioned	Receptors	1.28919
A1	428.14	Grik4	lesioned	Receptors	-0.778391
A1	428.14	Ptgfr	lesioned	Receptors	-0.112805
A1	428.14	Gria2	lesioned	Receptors	-2.25137
A1	428.14	Gabrg2	lesioned	Receptors	3.54763
A1	428.14	Grik2	lesioned	Receptors	-1.42054
A1	428.14	Cnr1	lesioned	Receptors	-0.481754
A1	428.14	Rorc	lesioned	Receptors	0.590063
A1	428.14	Gria3	lesioned	Receptors	-1.56985
A1	428.14	Grik1	lesioned	Receptors	-1.38718
A1	428.14	Rara	lesioned	Receptors	-0.344095
A1	428.14	Adrb1	lesioned	Receptors	0.986054
A1	428.14	Gabra1	lesioned	Receptors	1.25223
A1	428.14	Adrb3	lesioned	Receptors	-1.12444
A1	428.14	Grin1	lesioned	Receptors	1.75245
A1	428.14	Hrh1	lesioned	Receptors	0.0033045
A1	428.14	Cysltr2	lesioned	Receptors	-0.153352
A1	428.14	Grik3	lesioned	Receptors	-1.12305
A1	428.14	Gabbr2	lesioned	Receptors	-1.67058
A1	428.14	Rorb	lesioned	Receptors	-4.21695
A1	428.14	Gabra3	lesioned	Receptors	-0.969926
A1	429.14	Gabrb2	intact	Receptors	-0.68129
A1	429.14	Gabra5	intact	Receptors	0.0471475
A1	429.14	Chrna2	intact	Receptors	0.571667
A1	429.14	Gpr17	intact	Receptors	0.810355
A1	429.14	Grm2	intact	Receptors	-0.679244
A1	429.14	Chrna5	intact	Receptors	-1.17875
A1	429.14	Adrb2	intact	Receptors	1.55614
A1	429.14	Gper1	intact	Receptors	-0.555115
A1	429.14	Gabrg1	intact	Receptors	-0.300322
A1	429.14	Grm3	intact	Receptors	-1.21716
A1	429.14	Rxrg	intact	Receptors	1.66371
A1	429.14	Cysltr1	intact	Receptors	0.506827
A1	429.14	Rxra	intact	Receptors	-0.742786
A1	429.14	Drd1	intact	Receptors	1.64099
A1	429.14	Rora	intact	Receptors	-0.0521055
A1	429.14	Drd2	intact	Receptors	-1.74024
A1	429.14	Chrna4	intact	Receptors	0.453613
A1	429.14	Grm7	intact	Receptors	1.32823
A1	429.14	Catsper2	intact	Receptors	-0.676581
[truncated: 38,837 more rows]

## Sheet: SuppDataFig3_metrics
slide	target	intra_group	intra_R2	multi_R2	gain_R2	Receptors	Cell types
A1	1001.31	Intact	0	0	0	0	0
A1	1001.31	Lesioned	0	0	0	0	0
A1	1002.32	Intact	0	0	0	1	0
A1	1002.32	Lesioned	0	0	0	1	0
A1	1007.66	Intact	0	0	0	0	0
A1	1007.66	Lesioned	0	0	0	0	1
A1	1008.24	Intact	0	0	0	0	1
A1	1008.24	Lesioned	0	0	0	0	1
A1	1024.21	Intact	0	0	0	0	0
A1	1024.21	Lesioned	0	0	0	0	0
A1	1025.22	Intact	0	0	0	1	0
A1	1025.22	Lesioned	0	0	0	0	0
A1	1042.29	Intact	0	0	0	1	0
A1	1042.29	Lesioned	0	0	0	0	1
A1	1042.35	Intact	0	0	0	0.491321	0.508679
A1	1042.35	Lesioned	0	0	0	0	1
A1	1044.35	Intact	0	0	0	0	0
A1	1044.35	Lesioned	0	0	0	0.241882	0.758118
A1	1046.31	Intact	0	0	0	1	0
A1	1046.31	Lesioned	0	0	0	0.212961	0.787039
A1	1046.33	Intact	0	0	0	1	0
A1	1046.33	Lesioned	0	0	0	1	0
A1	1046.34	Intact	0	0	0	1	0
A1	1046.34	Lesioned	0	0	0	1	0
A1	1046.36	Intact	0	0	0	1	0
A1	1046.36	Lesioned	0	0	0	0	1
A1	1048.32	Intact	0	0	0	1	0
A1	1048.32	Lesioned	0	0	0	0	1
A1	1048.33	Intact	0	0	0	1	0
A1	1048.33	Lesioned	0	0	0	0.402681	0.597319
A1	1048.38	Intact	0	0	0	0	0
A1	1048.38	Lesioned	0	0	0	1	0
A1	3-MT	Intact	0	0.607826	0.607826	0.386476	0.613524
A1	3-MT	Lesioned	0	0	0	0	0
A1	390.17	Intact	0	0.696589	0.696589	0.289516	0.710484
A1	390.17	Lesioned	0	0	0	0.155533	0.844467
A1	426.14	Intact	0	0.218252	0.218252	0.537621	0.462379
A1	426.14	Lesioned	0	0.179523	0.179523	0.509058	0.490942
A1	427.13	Intact	0	0.161264	0.161264	0.491249	0.508751
A1	427.13	Lesioned	0	0.149958	0.149958	0.507465	0.492535
A1	427.14	Intact	0	0.300715	0.300715	0.499615	0.500385
A1	427.14	Lesioned	0	0.279982	0.279982	0.455417	0.544583
A1	428.14	Intact	0	0.160304	0.160304	0.45191	0.54809
A1	428.14	Lesioned	0	0.122727	0.122727	0.378799	0.621201
A1	429.14	Intact	0	0.0427097	0.0427097	0.567178	0.432822
A1	429.14	Lesioned	0	0.0773879	0.0773879	0.507272	0.492728
A1	431.17	Intact	0	0.0399084	0.0399084	0.632309	0.367691
A1	431.17	Lesioned	0	0.0439248	0.0439248	0.17845	0.82155
A1	432.09	Intact	0	0.518956	0.518956	0.377148	0.622852
A1	432.09	Lesioned	0	0.412033	0.412033	0.648086	0.351914
A1	523.2	Intact	0	0.157013	0.157013	0.154492	0.845508
A1	523.2	Lesioned	0	0.188317	0.188317	0.590977	0.409023
A1	553.21	Intact	0	0.214657	0.214657	0.456771	0.543229
A1	553.21	Lesioned	0	0.280074	0.280074	0.458754	0.541246
A1	553.23	Intact	0	0.165195	0.165195	0.615642	0.384358
A1	553.23	Lesioned	0	0.144092	0.144092	0.240771	0.759229
A1	555.21	Intact	0	0.387661	0.387661	0.30815	0.69185
A1	555.21	Lesioned	0	0.385362	0.385362	0.660168	0.339832
A1	556.21	Intact	0	0.339594	0.339594	0.283894	0.716106
A1	556.21	Lesioned	0	0.347487	0.347487	0.717586	0.282414
A1	569.21	Intact	0	0.273062	0.273062	0.441085	0.558915
A1	569.21	Lesioned	0	0.317467	0.317467	0.412708	0.587292
A1	573.22	Intact	0	0.192975	0.192975	0.426735	0.573265
A1	573.22	Lesioned	0	0.267283	0.267283	0.307648	0.692352
A1	574.22	Intact	0	0.191849	0.191849	0.443136	0.556864
A1	574.22	Lesioned	0	0.267471	0.267471	0.307166	0.692834
A1	576.21	Intact	0	0.125169	0.125169	0.475398	0.524602
A1	576.21	Lesioned	0	0.237646	0.237646	0.425976	0.574024
A1	577.52	Intact	0	0	0	1	0
A1	577.52	Lesioned	0	0	0	1	0
A1	631.32	Intact	0	0.0200785	0.0200785	0.549583	0.450417
A1	631.32	Lesioned	0	0.018572	0.018572	0.566287	0.433713
A1	652.23	Intact	0	6.80621e-05	6.80621e-05	1	0
A1	652.23	Lesioned	0	0	0	1	0
A1	657.25	Intact	0	0.0961177	0.0961177	0.435375	0.564625
A1	657.25	Lesioned	0	0.112088	0.112088	0.357006	0.642994
A1	674.29	Intact	0	0.61387	0.61387	0.221586	0.778414
A1	674.29	Lesioned	0	0	0	0.508329	0.491671
A1	675.29	Intact	0	0.227145	0.227145	0.248525	0.751475
A1	675.29	Lesioned	0	0	0	0	1
A1	679.25	Intact	0	0.0651225	0.0651225	0.306566	0.693434
A1	679.25	Lesioned	0	0.057712	0.057712	0.144475	0.855525
A1	690.3	Intact	0	0.227436	0.227436	0.350183	0.649817
A1	690.3	Lesioned	0	0	0	0.981122	0.0188784
A1	694.25	Intact	0	0	0	0	1
A1	694.25	Lesioned	0	0	0	1	0
A1	699.23	Intact	0	0.0314029	0.0314029	0.535523	0.464477
A1	699.23	Lesioned	0	0.0170398	0.0170398	0	1
A1	703.18	Intact	0	0.379991	0.379991	0.218549	0.781451
A1	703.18	Lesioned	0	0.418422	0.418422	0.402364	0.597636
A1	713.26	Intact	0	0	0	0.0991166	0.900883
A1	713.26	Lesioned	0	0	0	0	1
A1	716.13	Intact	0	0	0	0	1
A1	716.13	Lesioned	0	0	0	0.752282	0.247718
A1	757.33	Intact	0	0	0	0	0
A1	757.33	Lesioned	0	0	0	1	0
A1	789.31	Intact	0	0	0	1	0
A1	789.31	Lesioned	0	0	0	0	0
A1	806.35	Intact	0	0	0	0	1
A1	806.35	Lesioned	0	0	0	0	1
A1	807.32	Intact	0	0	0	0	1
A1	807.32	Lesioned	0	0	0	0.386064	0.613936
A1	808.14	Intact	0	0	0	0	0
A1	808.14	Lesioned	0	0	0	0	1
A1	810.33	Intact	0	0	0	0	1
A1	810.33	Lesioned	0	0	0	1	0
A1	821.15	Intact	0	0	0	0.979108	0.0208921
A1	821.15	Lesioned	0	0	0	0.187711	0.812289
A1	821.33	Intact	0	0	0	1	0
A1	821.33	Lesioned	0	0	0	0	1
A1	823.35	Intact	0	0.00359781	0.00359781	0.316295	0.683705
A1	823.35	Lesioned	0	0	0	0.282647	0.717353
A1	825.29	Intact	0	0	0	0.958442	0.041558
A1	825.29	Lesioned	0	0	0	0.0452309	0.954769
A1	838.3	Intact	0	0	0	0	1
A1	838.3	Lesioned	0	0	0	0	1
A1	841.15	Intact	0	0	0	0.524836	0.475164
A1	841.15	Lesioned	0	0	0	0	1
A1	842.33	Intact	0	0.0518638	0.0518638	0.335332	0.664668
A1	842.33	Lesioned	0	0.0629376	0.0629376	0.488844	0.511156
A1	843.33	Intact	0	0	0	0	1
A1	843.33	Lesioned	0	0	0	0	1
A1	844.31	Intact	0	0	0	0	1
A1	844.31	Lesioned	0	0	0	0.898763	0.101237
A1	844.36	Intact	0	0	0	0.907855	0.0921451
A1	844.36	Lesioned	0	0	0	0	1
A1	844.52	Intact	0	0	0	0	1
A1	844.52	Lesioned	0	0	0	0	1
A1	853.03	Intact	0	0	0	0.83535	0.16465
A1	853.03	Lesioned	0	0	0	1	0
A1	854.2	Intact	0	0	0	1	0
A1	854.2	Lesioned	0	0	0	1	0
A1	859.35	Intact	0	0	0	1	0
A1	859.35	Lesioned	0	0	0	1	0
A1	862.08	Intact	0	0	0	0	1
A1	862.08	Lesioned	0	0	0	0.118575	0.881425
A1	869.01	Intact	0	0	0	0	1
A1	869.01	Lesioned	0	0	0	0.519093	0.480907
A1	879.34	Intact	0	0	0	0.370548	0.629452
A1	879.34	Lesioned	0	0	0	0	1
A1	901.36	Intact	0	0.00080379	0.00080379	0.0664562	0.933544
A1	901.36	Lesioned	0	0	0	0.832559	0.167441
A1	927.37	Intact	0	0	0	1	0
A1	927.37	Lesioned	0	0	0	0	0
A1	941.39	Intact	0	0	0	0.724915	0.275085
A1	941.39	Lesioned	0	0	0	1	0
A1	943.39	Intact	0	0	0	1	0
A1	943.39	Lesioned	0	0	0	0.650184	0.349816
A1	947.34	Intact	0	0	0	1	0
A1	947.34	Lesioned	0	0	0	0.979549	0.0204511
A1	966.27	Intact	0	0	0	1	0
A1	966.27	Lesioned	0	0	0	0	1
A1	972.26	Intact	0	0	0	0	0
A1	972.26	Lesioned	0	0	0	1	0
A1	982.35	Intact	0	0	0	1	0
A1	982.35	Lesioned	0	0	0	0	1
A1	985.34	Intact	0	0	0	1	0
A1	985.34	Lesioned	0	0	0	0	1
A1	988.22	Intact	0	0	0	0	1
A1	988.22	Lesioned	0	0	0	1	0
A1	991.26	Intact	0	0	0	0.424533	0.575467
A1	991.26	Lesioned	0	0	0	1	0
A1	992.36	Intact	0	0	0	0.213969	0.786031
A1	992.36	Lesioned	0	0	0	0	1
A1	Dopamine	Intact	0	0.431097	0.431097	0.241493	0.758507
A1	Dopamine	Lesioned	0	0	0	0	1
B1	1001.31	Intact	0	0	0	1	0
B1	1001.31	Lesioned	0	0	0	1	0
B1	1002.32	Intact	0	0	0	0.433382	0.566618
B1	1002.32	Lesioned	0	0	0	0.827789	0.172211
B1	1007.66	Intact	0	0	0	1	0
B1	1007.66	Lesioned	0	0	0	0.678513	0.321487
B1	1008.24	Intact	0	0	0	1	0
B1	1008.24	Lesioned	0	0	0	0.361145	0.638855
B1	1024.21	Intact	0	0.00167948	0.00167948	0	0
B1	1024.21	Lesioned	0	0	0	1	0
B1	1025.22	Intact	0	0	0	0	0
B1	1025.22	Lesioned	0	0	0	0	0
B1	1042.29	Intact	0	0	0	1	0
B1	1042.29	Lesioned	0	0	0	1	0
B1	1042.35	Intact	0	0	0	0	1
B1	1042.35	Lesioned	0	0	0	0	1
B1	1044.35	Intact	0	0	0	0	1
B1	1044.35	Lesioned	0	0	0	0	1
B1	1046.31	Intact	0	0	0	0	1
B1	1046.31	Lesioned	0	0	0	0.485247	0.514753
B1	1046.33	Intact	0	0	0	0	1
B1	1046.33	Lesioned	0	0	0	0	0
B1	1046.34	Intact	0	0	0	0	0
B1	1046.34	Lesioned	0	0	0	0	1
B1	1046.36	Intact	0	0	0	1	0
B1	1046.36	Lesioned	0	0	0	1	0
B1	1048.32	Intact	0	0	0	0	1
B1	1048.32	Lesioned	0	0	0	0	1
B1	1048.33	Intact	0	0	0	0	1
B1	1048.33	Lesioned	0	0	0	1	0
B1	1048.38	Intact	0	0	0	1	0
B1	1048.38	Lesioned	0	0	0	0	1
B1	3-MT	Intact	0	0.773018	0.773018	0.40525	0.59475
B1	3-MT	Lesioned	0	0	0	1	0
B1	390.17	Intact	0	0.789972	0.789972	0.232268	0.767732
B1	390.17	Lesioned	0	0	0	0	1
B1	426.14	Intact	0	0.153896	0.153896	0.352151	0.647849
B1	426.14	Lesioned	0	0.0983566	0.0983566	0.527852	0.472148
B1	427.13	Intact	0	0.138777	0.138777	0.340582	0.659418
B1	427.13	Lesioned	0	0.0799256	0.0799256	0.36202	0.63798
B1	427.14	Intact	0	0.238794	0.238794	0.357151	0.642849
B1	427.14	Lesioned	0	0.197906	0.197906	0.493888	0.506112
B1	428.14	Intact	0	0.128095	0.128095	0.318169	0.681831
B1	428.14	Lesioned	0	0.0766423	0.0766423	0.520371	0.479629
B1	429.14	Intact	0	0.0429135	0.0429135	0.313943	0.686057
B1	429.14	Lesioned	0	0.0293718	0.0293718	0.528354	0.471646
B1	431.17	Intact	0	0.00994861	0.00994861	0.427462	0.572538
B1	431.17	Lesioned	0	0.0223578	0.0223578	0.1952	0.8048
B1	432.09	Intact	0	0.442137	0.442137	0.402779	0.597221
B1	432.09	Lesioned	0	0.502049	0.502049	0.292172	0.707828
B1	523.2	Intact	0	0.118966	0.118966	0.198555	0.801445
B1	523.2	Lesioned	0	0.10408	0.10408	0.583605	0.416395
B1	553.21	Intact	0	0.158717	0.158717	0.45266	0.54734
B1	553.21	Lesioned	0	0.144665	0.144665	0.340159	0.659841
B1	553.23	Intact	0	0.0559412	0.0559412	0.542503	0.457497
B1	553.23	Lesioned	0	0.0996759	0.0996759	0.530147	0.469853
B1	555.21	Intact	0	0.352727	0.352727	0.42305	0.57695
B1	555.21	Lesioned	0	0.331217	0.331217	0.413943	0.586057
B1	556.21	Intact	0	0.359762	0.359762	0.378128	0.621872
B1	556.21	Lesioned	0	0.326622	0.326622	0.45684	0.54316
B1	569.21	Intact	0	0.203131	0.203131	0.43356	0.56644
B1	569.21	Lesioned	0	0.179706	0.179706	0.330151	0.669849
B1	573.22	Intact	0	0.0543284	0.0543284	0.576266	0.423734
B1	573.22	Lesioned	0	0.10273	0.10273	0.419185	0.580815
B1	574.22	Intact	0	0.0490493	0.0490493	0.624872	0.375128
B1	574.22	Lesioned	0	0.104306	0.104306	0.449097	0.550903
B1	576.21	Intact	0	0.128627	0.128627	0.350754	0.649246
B1	576.21	Lesioned	0	0.0986623	0.0986623	0.41977	0.58023
B1	577.52	Intact	0	0	0	1	0
B1	577.52	Lesioned	0	0	0	0.476952	0.523048
B1	631.32	Intact	0	0.02561	0.02561	0.240995	0.759005
B1	631.32	Lesioned	0	0.028308	0.028308	0.54036	0.45964
B1	652.23	Intact	0	0	0	0	1
B1	652.23	Lesioned	0	0	0	0	0
B1	657.25	Intact	0	0.125261	0.125261	0.430467	0.569533
B1	657.25	Lesioned	0	0.154616	0.154616	0.420051	0.579949
B1	674.29	Intact	0	0.695184	0.695184	0.327053	0.672947
B1	674.29	Lesioned	0	0	0	0.566147	0.433853
B1	675.29	Intact	0	0.425037	0.425037	0.312911	0.687089
B1	675.29	Lesioned	0	0	0	0	1
B1	679.25	Intact	0	0.0715357	0.0715357	0.401386	0.598614
B1	679.25	Lesioned	0	0.0586344	0.0586344	0.319626	0.680374
B1	690.3	Intact	0	0.234188	0.234188	0.402967	0.597033
B1	690.3	Lesioned	0	0.0404353	0.0404353	0.211838	0.788162
B1	694.25	Intact	0	0	0	0	1
B1	694.25	Lesioned	0	0	0	0	1
B1	699.23	Intact	0	0.0112311	0.0112311	0.348762	0.651238
B1	699.23	Lesioned	0	0.0222229	0.0222229	0.452958	0.547042
B1	703.18	Intact	0	0.23497	0.23497	0.449785	0.550215
B1	703.18	Lesioned	0	0.2941	0.2941	0.377352	0.622648
B1	713.26	Intact	0	0	0	0	0
B1	713.26	Lesioned	0	0	0	0.319597	0.680403
B1	716.13	Intact	0	0	0	1	0
B1	716.13	Lesioned	0	0	0	1	0
B1	757.33	Intact	0	0	0	0	1
B1	757.33	Lesioned	0	0	0	0	0
B1	789.31	Intact	0	0	0	1	0
B1	789.31	Lesioned	0	0	0	0	0
B1	806.35	Intact	0	0	0	0	1
B1	806.35	Lesioned	0	0	0	0	0
B1	807.32	Intact	0	0	0	1	0
B1	807.32	Lesioned	0	0	0	1	0
B1	808.14	Intact	0	0	0	0	1
B1	808.14	Lesioned	0	0	0	0	1
B1	810.33	Intact	0	0	0	1	0
B1	810.33	Lesioned	0	0	0	0	1
B1	821.15	Intact	0	0	0	0	1
B1	821.15	Lesioned	0	0	0	0	0
B1	821.33	Intact	0	0	0	0	1
B1	821.33	Lesioned	0	0	0	1	0
B1	823.35	Intact	0	0	0	0.694533	0.305467
B1	823.35	Lesioned	0	0	0	0.609027	0.390973
B1	825.29	Intact	0	0	0	0	1
B1	825.29	Lesioned	0	0	0	0.714674	0.285326
B1	838.3	Intact	0	0	0	1	0
B1	838.3	Lesioned	0	0	0	1	0
B1	841.15	Intact	0	0.000861666	0.000861666	1	0
B1	841.15	Lesioned	0	0	0	0	0
B1	842.33	Intact	0	0.0556666	0.0556666	0.271584	0.728416
B1	842.33	Lesioned	0	0.0777595	0.0777595	0.394382	0.605618
B1	843.33	Intact	0	0	0	0	1
B1	843.33	Lesioned	0	0.00712736	0.00712736	0.138672	0.861328
B1	844.31	Intact	0	0	0	0.421026	0.578974
B1	844.31	Lesioned	0	0	0	0	1
B1	844.36	Intact	0	0	0	1	0
B1	844.36	Lesioned	0	0	0	0.838484	0.161516
B1	844.52	Intact	0	0	0	1	0
B1	844.52	Lesioned	0	0	0	0	1
B1	853.03	Intact	0	0	0	0	0
B1	853.03	Lesioned	0	0	0	1	0
B1	854.2	Intact	0	0	0	0	1
B1	854.2	Lesioned	0	0	0	1	0
B1	859.35	Intact	0	0	0	0	1
B1	859.35	Lesioned	0	0	0	1	0
B1	862.08	Intact	0	0	0	1	0
B1	862.08	Lesioned	0	0	0	1	0
B1	869.01	Intact	0	0	0	1	0
B1	869.01	Lesioned	0	0	0	0	0
B1	879.34	Intact	0	0	0	1	0
B1	879.34	Lesioned	0	0	0	0	0
B1	901.36	Intact	0	0	0	0.91452	0.0854803
B1	901.36	Lesioned	0	0.00158319	0.00158319	0.297924	0.702076
B1	927.37	Intact	0	0	0	0	1
B1	927.37	Lesioned	0	0	0	0.314103	0.685897
B1	941.39	Intact	0	0	0	1	0
B1	941.39	Lesioned	0	0	0	0	1
B1	943.39	Intact	0	0	0	0.294642	0.705358
B1	943.39	Lesioned	0	0	0	0	1
B1	947.34	Intact	0	0	0	0	1
B1	947.34	Lesioned	0	0	0	0.453332	0.546668
B1	966.27	Intact	0	0.00487369	0.00487369	1	0
B1	966.27	Lesioned	0	0	0	1	0
B1	972.26	Intact	0	0	0	0	0
B1	972.26	Lesioned	0	0	0	0	1
B1	982.35	Intact	0	0	0	1	0
B1	982.35	Lesioned	0	0	0	1	0
B1	985.34	Intact	0	0	0	0	1
B1	985.34	Lesioned	0	0	0	1	0
B1	988.22	Intact	0	0	0	1	0
B1	988.22	Lesioned	0	0	0	0	1
B1	991.26	Intact	0	0	0	0.124192	0.875808
B1	991.26	Lesioned	0	0	0	0	0
B1	992.36	Intact	0	0	0	1	0
B1	992.36	Lesioned	0	0	0	0	1
B1	Dopamine	Intact	0	0.504405	0.504405	0.306955	0.693045
B1	Dopamine	Lesioned	0	0	0	1	0
C1	1001.31	Intact	0	0	0	0	0
C1	1001.31	Lesioned	0	0	0	0	1
C1	1002.32	Intact	0	0	0	0.64801	0.35199
C1	1002.32	Lesioned	0	0	0	1	0
C1	1007.66	Intact	0	0	0	0	1
C1	1007.66	Lesioned	0	0	0	1	0
C1	1008.24	Intact	0	0	0	0	0
C1	1008.24	Lesioned	0	0	0	0	1
C1	1024.21	Intact	0	0	0	0	1
C1	1024.21	Lesioned	0	0	0	0	0
C1	1025.22	Intact	0	0	0	0	1
C1	1025.22	Lesioned	0	0.0019395	0.0019395	0	1
C1	1042.29	Intact	0	0	0	0	1
C1	1042.29	Lesioned	0	0	0	0	1
C1	1042.35	Intact	0	0	0	0.489108	0.510892
C1	1042.35	Lesioned	0	0	0	0	0
C1	1044.35	Intact	0	0	0	1	0
C1	1044.35	Lesioned	0	0	0	0.217637	0.782363
C1	1046.31	Intact	0	0	0	1	0
C1	1046.31	Lesioned	0	0.00181186	0.00181186	0	0
C1	1046.33	Intact	0	0	0	0	0
C1	1046.33	Lesioned	0	0	0	0	0
C1	1046.34	Intact	0	0	0	0.909342	0.090658
C1	1046.34	Lesioned	0	0	0	0	0
C1	1046.36	Intact	0	0	0	0.527762	0.472238
C1	1046.36	Lesioned	0	0	0	0.267963	0.732037
C1	1048.32	Intact	0	0	0	1	0
C1	1048.32	Lesioned	0	0	0	0	1
C1	1048.33	Intact	0	0	0	0	1
C1	1048.33	Lesioned	0	0	0	0.183587	0.816413
C1	1048.38	Intact	0	0	0	0	1
C1	1048.38	Lesioned	0	0	0	0	0
C1	3-MT	Intact	0	0.808154	0.808154	0.345957	0.654043
C1	3-MT	Lesioned	0	0	0	0	0
C1	390.17	Intact	0	0.755492	0.755492	0.529572	0.470428
C1	390.17	Lesioned	0	0	0	0	0
C1	426.14	Intact	0	0.155425	0.155425	0.494719	0.505281
C1	426.14	Lesioned	0	0.108599	0.108599	0.343034	0.656966
C1	427.13	Intact	0	0.164235	0.164235	0.483546	0.516454
C1	427.13	Lesioned	0	0.110068	0.110068	0.351605	0.648395
C1	427.14	Intact	0	0.23895	0.23895	0.50017	0.49983
C1	427.14	Lesioned	0	0.170115	0.170115	0.401939	0.598061
C1	428.14	Intact	0	0.157075	0.157075	0.420918	0.579082
C1	428.14	Lesioned	0	0.0901795	0.0901795	0.458176	0.541824
C1	429.14	Intact	0	0.0851496	0.0851496	0.427813	0.572187
C1	429.14	Lesioned	0	0.00409878	0.00409878	0.530567	0.469433
C1	431.17	Intact	0	0.0205197	0.0205197	0.506664	0.493336
C1	431.17	Lesioned	0	0.0123436	0.0123436	0.361233	0.638767
C1	432.09	Intact	0	0.521094	0.521094	0.525639	0.474361
C1	432.09	Lesioned	0	0.466443	0.466443	0.428325	0.571675
C1	523.2	Intact	0	0.057465	0.057465	0.765641	0.234359
C1	523.2	Lesioned	0	0.0877707	0.0877707	0.217051	0.782949
C1	553.21	Intact	0	0.189808	0.189808	0.530901	0.469099
C1	553.21	Lesioned	0	0.1047	0.1047	0.409575	0.590425
C1	553.23	Intact	0	0.0856481	0.0856481	0.443522	0.556478
C1	553.23	Lesioned	0	0.144746	0.144746	0.349537	0.650463
C1	555.21	Intact	0	0.325654	0.325654	0.59403	0.40597
C1	555.21	Lesioned	0	0.273368	0.273368	0.588732	0.411268
C1	556.21	Intact	0	0.319341	0.319341	0.610927	0.389073
C1	556.21	Lesioned	0	0.265855	0.265855	0.586799	0.413201
C1	569.21	Intact	0	0.220994	0.220994	0.535094	0.464906
C1	569.21	Lesioned	0	0.131781	0.131781	0.376268	0.623732
C1	573.22	Intact	0	0.0441508	0.0441508	0.400279	0.599721
C1	573.22	Lesioned	0	0.0672323	0.0672323	0.43181	0.56819
C1	574.22	Intact	0	0.0419548	0.0419548	0.432877	0.567123
C1	574.22	Lesioned	0	0.0646652	0.0646652	0.442415	0.557585
C1	576.21	Intact	0	0.0937158	0.0937158	0.452695	0.547305
C1	576.21	Lesioned	0	0.0597117	0.0597117	0.434519	0.565481
C1	577.52	Intact	0	0	0	0.045773	0.954227
C1	577.52	Lesioned	0	4.7113e-05	4.7113e-05	1	0
C1	631.32	Intact	0	0	0	0.431984	0.568016
C1	631.32	Lesioned	0	0.0259652	0.0259652	0.228798	0.771202
C1	652.23	Intact	0	0	0	1	0
C1	652.23	Lesioned	0	0	0	0	1
C1	657.25	Intact	0	0.116021	0.116021	0.542732	0.457268
C1	657.25	Lesioned	0	0.249749	0.249749	0.407846	0.592154
C1	674.29	Intact	0	0.775086	0.775086	0.530285	0.469715
C1	674.29	Lesioned	0	0	0	1	0
C1	675.29	Intact	0	0.492763	0.492763	0.498009	0.501991
C1	675.29	Lesioned	0	0	0	0	1
C1	679.25	Intact	0	0.0921098	0.0921098	0.364648	0.635352
C1	679.25	Lesioned	0	0.0624661	0.0624661	0.330746	0.669254
C1	690.3	Intact	0	0.332878	0.332878	0.696918	0.303082
C1	690.3	Lesioned	0	0	0	0.338906	0.661094
C1	694.25	Intact	0	0	0	1	0
C1	694.25	Lesioned	0	0	0	1	0
C1	699.23	Intact	0	0.0287312	0.0287312	0.434353	0.565647
C1	699.23	Lesioned	0	0.0580033	0.0580033	0.693965	0.306035
C1	703.18	Intact	0	0.188891	0.188891	0.45714	0.54286
C1	703.18	Lesioned	0	0.214084	0.214084	0.575763	0.424237
C1	713.26	Intact	0	0	0	1	0
C1	713.26	Lesioned	0	0	0	1	0
C1	716.13	Intact	0	0	0	0	1
C1	716.13	Lesioned	0	0	0	0	1
C1	757.33	Intact	0	0	0	1	0
C1	757.33	Lesioned	0	0	0	0	1
C1	789.31	Intact	0	0	0	1	0
C1	789.31	Lesioned	0	0	0	0	0
C1	806.35	Intact	0	0	0	1	0
C1	806.35	Lesioned	0	0	0	0.752781	0.247219
C1	807.32	Intact	0	0	0	0.978103	0.0218969
C1	807.32	Lesioned	0	0	0	0	1
C1	808.14	Intact	0	0	0	0	1
C1	808.14	Lesioned	0	0	0	1	0
C1	810.33	Intact	0	0	0	0.93119	0.0688099
C1	810.33	Lesioned	0	0	0	1	0
C1	821.15	Intact	0	0	0	0	0
C1	821.15	Lesioned	0	0	0	0	0
C1	821.33	Intact	0	0	0	1	0
C1	821.33	Lesioned	0	0	0	1	0
C1	823.35	Intact	0	0.0180926	0.0180926	0.343394	0.656606
C1	823.35	Lesioned	0	0.00777036	0.00777036	0.445201	0.554799
C1	825.29	Intact	0	0	0	0	0
C1	825.29	Lesioned	0	0	0	0	1
C1	838.3	Intact	0	0	0	0.581602	0.418398
C1	838.3	Lesioned	0	0.00501541	0.00501541	1	0
C1	841.15	Intact	0	0	0	1	0
C1	841.15	Lesioned	0	0	0	0	1
C1	842.33	Intact	0	0.104665	0.104665	0.561608	0.438392
C1	842.33	Lesioned	0	0.0924264	0.0924264	0.563535	0.436465
C1	843.33	Intact	0	0.00928737	0.00928737	0.46331	0.53669
C1	843.33	Lesioned	0	0.00445514	0.00445514	0.591226	0.408774
C1	844.31	Intact	0	0	0	0	1
C1	844.31	Lesioned	0	0	0	1	0
C1	844.36	Intact	0	0	0	1	0
C1	844.36	Lesioned	0	0	0	0	0
C1	844.52	Intact	0	0	0	1	0
C1	844.52	Lesioned	0	0	0	0	1
C1	853.03	Intact	0	0	0	0.386017	0.613983
C1	853.03	Lesioned	0	0	0	1	0
C1	854.2	Intact	0	0	0	0	1
C1	854.2	Lesioned	0	0	0	0	1
C1	859.35	Intact	0	0	0	0	1
C1	859.35	Lesioned	0	0	0	0	1
C1	862.08	Intact	0	0	0	0	1
C1	862.08	Lesioned	0	0	0	1	0
C1	869.01	Intact	0	0	0	0	0
C1	869.01	Lesioned	0	0	0	0	1
C1	879.34	Intact	0	0	0	0	1
C1	879.34	Lesioned	0	0	0	0	1
C1	901.36	Intact	0	0.0138709	0.0138709	0.646434	0.353566
C1	901.36	Lesioned	0	0.00236989	0.00236989	0	1
C1	927.37	Intact	0	0	0	0	1
C1	927.37	Lesioned	0	0	0	0.501265	0.498735
C1	941.39	Intact	0	0	0	1	0
C1	941.39	Lesioned	0	0	0	0	1
C1	943.39	Intact	0	0	0	0.495779	0.504221
C1	943.39	Lesioned	0	0	0	1	0
C1	947.34	Intact	0	0	0	0.60056	0.39944
C1	947.34	Lesioned	0	0	0	1	0
C1	966.27	Intact	0	0	0	0	1
C1	966.27	Lesioned	0	0	0	1	0
C1	972.26	Intact	0	0	0	1	0
C1	972.26	Lesioned	0	0	0	0	1
C1	982.35	Intact	0	0	0	0.42372	0.57628
C1	982.35	Lesioned	0	0	0	1	0
C1	985.34	Intact	0	0	0	0.340801	0.659199
C1	985.34	Lesioned	0	0	0	1	0
C1	988.22	Intact	0	0	0	0	1
C1	988.22	Lesioned	0	0	0	0	1
C1	991.26	Intact	0	0	0	0.589198	0.410802
C1	991.26	Lesioned	0	0	0	0	1
C1	992.36	Intact	0	0	0	1	0
C1	992.36	Lesioned	0	0	0	0	0
C1	Dopamine	Intact	0	0.637999	0.637999	0.54693	0.45307
C1	Dopamine	Lesioned	0	0	0	1	0

## Sheet: MetaboliteReceptorPK
ligand	receptor	source	reference
HMDB0000112	GABRB2	["NeuronChat", "Stitch", "CellPhoneDB"]	[["uniprot", "reactome", "IUPHAR"]]
HMDB0000216	ADRA2B	["scConnect", "Cellinker", "NeuronChat"]	[["PMID:9824686", "PMID:9605427"]]
HMDB0000068	ADRA2B	["CellPhoneDB", "scConnect", "Cellinker", "NeuronChat"]	[["reactome"], ["PMID:9605427"]]
HMDB0000148	GRM8	["Cellinker", "Stitch", "scConnect", "CellPhoneDB"]	[["PMID:10443583"], ["PMID:9473604", "PMID:10216218"], ["uniprot", "reactome", "IUPHAR"]]
HMDB0000112	GABRA5	["NeuronChat", "Stitch", "CellPhoneDB"]	[["uniprot", "reactome", "IUPHAR"]]
HMDB0000895	CHRNA2	["Stitch", "CellPhoneDB"]	[["reactome"]]
HMDB0001198	GPR17	["Cellinker", "Stitch", "scConnect"]	[["PMID:16990797"]]
HMDB0001085	GPR17	["CellPhoneDB"]	[["uniprot", "reactome"]]
HMDB0000148	GRM2	["NeuronChat", "Cellinker", "Stitch", "scConnect", "CellPhoneDB"]	[["PMID:10443583"], ["PMID:10530814"], ["uniprot", "reactome", "IUPHAR"]]
HMDB0000148	GRIN3A	["NeuronChat", "Stitch", "CellPhoneDB"]	[["uniprot", "reactome", "IUPHAR"]]
HMDB0004666	GPR55	["Cellinker", "Stitch", "scConnect", "CellPhoneDB"]	[["PMID:17876302"], ["reactome"]]
HMDB0000259	HTR4	["Cellinker", "Stitch", "scConnect"]	[["PMID:15466450", "PMID:9349523", "PMID:9603189", "PMID:9351641", "PMID:10646498", "PMID:11218067", "PMID:10683202", "PMID:11030734", "PMID:10821780", "PMID:15351779"], ["PMID:10646498"]]
HMDB0000073	HTR4	["Stitch", "CellPhoneDB"]	[["HMRbase", "uniprot", "reactome"]]
HMDB0001852	RARB	["Stitch", "scConnect", "CellPhoneDB"]	[["PMID:19058965"], ["PMID:8264595", "PMID:10964567", "PMID:7791761", "PMID:10637371"], ["uniprot", "reactome"]]
HMDB0000895	CHRNA9	["NeuronChat", "CellPhoneDB"]	[["reactome"]]
HMDB0000259	HTR3A	["NeuronChat", "Cellinker", "scConnect", "CellPhoneDB"]	[["PMID:9950429", "PMID:10521471", "PMID:16081679", "PMID:10825381"], ["PMID:9950429", "PMID:8848005", "PMID:7565620", "PMID:10521471", "PMID:9463477", "PMID:16081679", "PMID:10825381"], ["PMID:11489465"], ["PMID:9463477", "PMID:11489465", "PMID:8818349", "PMID:11104834"], ["uniprot", "reactome", "IUPHAR"], ["HMRbase", "uniprot"]]
HMDB0000073	HTR3A	["CellPhoneDB"]	[["HMRbase", "uniprot"]]
HMDB0000148	GRM6	["Cellinker", "Stitch", "scConnect", "CellPhoneDB"]	[["PMID:10443583"], ["PMID:9144651"], ["uniprot", "reactome", "IUPHAR"]]
HMDB0001452	TBXA2R	["Stitch", "CellPhoneDB"]	[["HMRbase", "uniprot", "reactome"]]
HMDB0000123	GLRA1	["CellPhoneDB", "Stitch", "NeuronChat"]	[["uniprot", "reactome", "IUPHAR"]]
HMDB0000895	CHRNA5	["NeuronChat", "CellPhoneDB"]	[["reactome"]]
HMDB0000068	ADRB2	["NeuronChat", "Cellinker", "scConnect", "CellPhoneDB"]	[["PMID:2849109", "PMID:9295336", "PMID:14730417"], ["uniprot", "reactome", "IUPHAR"], ["reactome"]]
HMDB0000216	ADRB2	["NeuronChat", "Cellinker", "Stitch", "scConnect", "CellPhoneDB"]	[["PMID:2849109", "PMID:14730417"], ["uniprot", "reactome", "IUPHAR"]]
HMDB0000151	GPER1	["Cellinker", "Stitch", "scConnect", "CellPhoneDB"]	[["PMID:15705806", "PMID:15539556"], ["reactome", "uniprot"]]
HMDB0000112	GABRG1	["CellPhoneDB", "Stitch"]	[["uniprot", "reactome", "IUPHAR"]]
HMDB0000148	GRM3	["Cellinker", "Stitch", "scConnect", "CellPhoneDB"]	[["PMID:10443583"], ["PMID:10530814"], ["uniprot", "reactome", "IUPHAR"]]
HMDB0001852	RXRG	["Stitch", "CellPhoneDB"]	[["uniprot", "reactome"]]
HMDB0002719	NR1H3	["scConnect", "CellPhoneDB"]	[["PMID:16857673"], ["HMRbase"]]
HMDB0002200	CYSLTR1	["Cellinker", "Stitch", "scConnect"]	[["PMID:9547367"], ["PMID:10391245"], ["PMID:10462554", "PMID:10913337", "PMID:11093801"], ["PMID:21078884"]]
HMDB0001198	CYSLTR1	["Cellinker", "Stitch", "scConnect", "CellPhoneDB"]	[["PMID:10391245"], ["PMID:10462554", "PMID:10913337", "PMID:11093801"], ["PMID:9547367"], ["HMRbase", "uniprot", "reactome"]]
HMDB0001852	RXRA	["Stitch", "CellPhoneDB"]	[["uniprot", "reactome"]]
HMDB0000073	DRD1	["CellPhoneDB", "scConnect", "Cellinker", "NeuronChat"]	[["uniprot", "reactome", "IUPHAR"], ["uniprot", "reactome"], ["PMID:1826762", "PMID:7525564"]]
HMDB0000068	DRD1	["NeuronChat"]	[]
HMDB0000259	DRD1	["CellPhoneDB", "scConnect", "Cellinker"]	[["uniprot", "reactome"], ["PMID:1826762"]]
HMDB0000259	HTR1F	["NeuronChat", "Cellinker", "Stitch", "scConnect", "CellPhoneDB"]	[["PMID:8380639"], ["PMID:15900510", "PMID:8380639", "PMID:9225282"], ["uniprot", "reactome", "IUPHAR"], ["uniprot", "reactome"]]
HMDB0000073	HTR1F	["Stitch", "CellPhoneDB"]	[["uniprot", "reactome"]]
HMDB0001403	PTGDR2	["Cellinker", "Stitch", "scConnect", "CellPhoneDB"]	[["PMID:12466225", "PMID:16256979"], ["uniprot", "reactome"]]
HMDB0000870	HRH4	["Cellinker", "Stitch", "scConnect", "CellPhoneDB"]	[["PMID:11179434", "PMID:11561071", "PMID:11181941", "PMID:11179436", "PMID:15947036", "PMID:16432504", "PMID:15454206"], ["uniprot", "reactome"]]
HMDB0000895	CHRM2	["NeuronChat", "Cellinker", "Stitch", "scConnect", "CellPhoneDB"]	[["PMID:7651370", "PMID:12235229", "PMID:9224827", "PMID:9454790"], ["reactome"]]
HMDB0000067	RORA	["CellPhoneDB", "scConnect", "Stitch"]	[["HMRbase", "PMID:12467577", "PDB:1N83"], ["PMID:8858107", "PMID:12467577"]]
HMDB0003378	GUCY1A2	["Stitch"]	[]
HMDB0000895	CHRM5	["NeuronChat", "Cellinker", "Stitch", "scConnect", "CellPhoneDB"]	[["PMID:12235229"], ["reactome"]]
HMDB0003378	GUCY1B1	["scConnect", "Stitch", "NeuronChat"]	[]
HMDB0000216	SLC6A2	["NeuronChat", "Stitch"]	[]
HMDB0000259	DRD2	["Stitch", "CellPhoneDB"]	[["uniprot", "reactome"]]
HMDB0000073	DRD2	["NeuronChat", "Cellinker", "Stitch", "scConnect", "CellPhoneDB"]	[["PMID:8301582", "PMID:7756621", "PMID:7576010"], ["uniprot", "reactome", "IUPHAR"], ["uniprot", "reactome"]]
HMDB0000068	DRD2	["NeuronChat"]	[]
HMDB0000031	NR1H4	["CellPhoneDB"]	[["HMRbase"]]
HMDB0000895	CHRNA4	["NeuronChat", "Stitch", "CellPhoneDB"]	[["reactome"]]
HMDB0000148	GRM7	["NeuronChat", "Cellinker", "Stitch", "scConnect", "CellPhoneDB"]	[["PMID:11138847"], ["PMID:10443583"], ["uniprot", "reactome", "IUPHAR"]]
HMDB0000112	GABRG3	["CellPhoneDB"]	[["uniprot", "reactome", "IUPHAR"]]
HMDB0001830	CATSPER2	["CellPhoneDB", "scConnect", "Cellinker"]	[["uniprot", "reactome"], ["PMID:21412339", "PMID:21412338"]]
HMDB0001220	PTGER1	["Cellinker", "Stitch", "scConnect", "CellPhoneDB"]	[["PMID:16604093", "PMID:10634944", "PMID:11999132"], ["HMRbase", "reactome", "uniprot"]]
HMDB0000259	HTR1D	["scConnect", "Cellinker"]	[["PMID:10431754", "PMID:1565658", "PMID:9208142", "PMID:9776361", "PMID:8957260", "PMID:8967979", "PMID:1652050"]]
HMDB0000073	HTR1D	["CellPhoneDB"]	[["uniprot", "reactome"]]
HMDB0000148	GRIK5	["CellPhoneDB"]	[["uniprot", "reactome", "IUPHAR"]]
HMDB0001220	PTGER2	["Cellinker", "Stitch", "scConnect", "CellPhoneDB"]	[["PMID:16604093", "PMID:10634944", "PMID:10462542"], ["HMRbase", "uniprot"]]
HMDB0000016	NR3C2	["Stitch", "scConnect", "CellPhoneDB"]	[["PMID:8282004"], ["HMRbase", "uniprot"]]
HMDB0001547	NR3C2	["Stitch", "CellPhoneDB"]	[["HMRbase", "uniprot"], ["uniprot", "PMID:3037703"]]
HMDB0000112	GABRB1	["NeuronChat", "Stitch", "CellPhoneDB"]	[["uniprot", "reactome", "IUPHAR"]]
HMDB0000148	GRM1	["NeuronChat", "Cellinker", "Stitch", "scConnect", "CellPhoneDB"]	[["PMID:10443583"], ["uniprot", "reactome", "IUPHAR"]]
HMDB0000068	ADRA2A	["NeuronChat", "Cellinker", "scConnect", "CellPhoneDB"]	[["PMID:9824686", "PMID:9605427"], ["uniprot", "reactome", "IUPHAR"], ["reactome"]]
HMDB0000216	ADRA2A	["NeuronChat", "Cellinker", "Stitch", "scConnect", "CellPhoneDB"]	[["PMID:9824686", "PMID:9605427"], ["uniprot", "reactome", "IUPHAR"]]
HMDB0000234	AR	["Stitch", "CellPhoneDB"]	[["HMRbase", "uniprot"]]
HMDB0002961	AR	["Cellinker", "Stitch", "scConnect", "CellPhoneDB"]	[["PMID:2911578"], ["HMRbase", "uniprot"]]
HMDB0000053	AR	["Stitch", "CellPhoneDB"]	[["HMRbase", "reactome"]]
HMDB0000148	GRM5	["Cellinker", "Stitch", "scConnect", "CellPhoneDB"]	[["PMID:10443583"], ["uniprot", "reactome", "IUPHAR"]]
HMDB0001220	PTGER3	["Cellinker", "Stitch", "scConnect", "CellPhoneDB"]	[["PMID:10634944"], ["PMID:18632791"], ["PMID:16604093", "PMID:22480736", "PMID:18632791"], ["HMRbase", "uniprot"]]
HMDB0000148	GRIN3B	["Stitch", "CellPhoneDB"]	[["uniprot", "reactome", "IUPHAR"]]
HMDB0000259	HTR2A	["CellPhoneDB", "scConnect", "Cellinker", "NeuronChat"]	[["uniprot", "reactome", "IUPHAR"], ["HMRbase", "uniprot", "reactome"], ["uniprot", "reactome"], ["PMID:15322733", "PMID:8534270", "PMID:12954071", "PMID:2233697", "PMID:8114677", "PMID:8663249"], ["PMID:8534270"]]
HMDB0000073	HTR2A	["CellPhoneDB"]	[["HMRbase", "uniprot", "reactome"]]
HMDB0000259	HTR3E
HMDB0000073	HTR3E	["CellPhoneDB"]	[["uniprot"]]
HMDB0000123	GLRA2	["CellPhoneDB", "Stitch", "NeuronChat"]	[["uniprot", "reactome", "IUPHAR"]]
HMDB0000112	GABRB3	["NeuronChat", "Stitch", "CellPhoneDB"]	[["uniprot", "reactome", "IUPHAR"]]
HMDB0000895	CHRM3	["NeuronChat", "Cellinker", "Stitch", "scConnect", "CellPhoneDB"]	[["PMID:7651370", "PMID:12235229", "PMID:9224827"], ["reactome"]]
HMDB0000148	GRIK4	["CellPhoneDB"]	[["uniprot", "reactome", "IUPHAR"]]
HMDB0000148	GRIN2C	["NeuronChat", "Stitch", "CellPhoneDB"]	[["uniprot", "reactome", "IUPHAR"]]
HMDB0001139	PTGFR	["CellPhoneDB"]	[["HMRbase", "uniprot", "reactome"]]
HMDB0000073	SLC6A3	["NeuronChat", "Stitch"]	[]
HMDB0000068	SLC6A3	["NeuronChat"]	[]
HMDB0000148	GRIA2	["NeuronChat", "Stitch", "CellPhoneDB"]	[["uniprot", "reactome", "IUPHAR"]]
HMDB0000112	GABRG2	["NeuronChat", "Stitch", "CellPhoneDB"]	[["uniprot", "reactome", "IUPHAR"]]
HMDB0000148	GRIK2	["NeuronChat", "Stitch", "CellPhoneDB"]	[["uniprot", "reactome", "IUPHAR"]]
HMDB0000259	HTR2C	["NeuronChat", "Cellinker", "Stitch", "scConnect", "CellPhoneDB"]	[["PMID:15322733", "PMID:12954071", "PMID:10217294", "PMID:10611640", "PMID:14709324"], ["uniprot", "reactome", "IUPHAR"], ["HMRbase", "uniprot", "reactome"]]
HMDB0000073	HTR2C	["Stitch", "CellPhoneDB"]	[["HMRbase", "uniprot", "reactome"]]
HMDB0004666	CNR1	["Stitch", "CellPhoneDB"]	[["reactome"]]
HMDB0000123	SLC6A9	["NeuronChat"]	[]
HMDB0000895	CHRM1	["NeuronChat", "Cellinker", "Stitch", "scConnect", "CellPhoneDB"]	[["PMID:7651370", "PMID:9224827"], ["reactome"]]
HMDB0000123	GLRA3	["CellPhoneDB", "Stitch"]	[["uniprot", "reactome", "IUPHAR"]]
HMDB0000123	GLRB	["CellPhoneDB", "Stitch", "NeuronChat"]	[["uniprot", "reactome", "IUPHAR"]]
HMDB0000067	RORC	["CellPhoneDB"]	[["uniprot"]]
HMDB0000148	GRIA3	["CellPhoneDB", "NeuronChat"]	[["uniprot", "reactome", "IUPHAR"]]
HMDB0000068	ADRA2C	["NeuronChat", "Cellinker", "scConnect", "CellPhoneDB"]	[["PMID:9605427"], ["uniprot", "reactome", "IUPHAR"], ["reactome"]]
HMDB0000216	ADRA2C	["NeuronChat", "Cellinker", "Stitch", "scConnect", "CellPhoneDB"]	[["PMID:9824686", "PMID:9605427"], ["uniprot", "reactome", "IUPHAR"]]
HMDB0001830	CATSPER1	["CellPhoneDB", "scConnect", "Cellinker"]	[["uniprot", "reactome"], ["PMID:21412339", "PMID:21412338"]]
HMDB0003378	GUCY1B2
HMDB0000077	PPARA	["CellPhoneDB"]	[["HMRbase", "PMID:18079279"]]
HMDB0000895	CHRNG	["NeuronChat"]	[]
HMDB0000181	GPR143	["CellPhoneDB", "scConnect", "Cellinker"]	[["reactome", "uniprot"], ["PMID:18828673"]]
HMDB0003378	GUCY1A1	["scConnect", "Stitch", "NeuronChat"]	[]
HMDB0000148	GRIK1	["Stitch", "CellPhoneDB"]	[["uniprot", "reactome", "IUPHAR"]]
HMDB0001852	RARA	["Stitch", "scConnect", "CellPhoneDB"]	[["PMID:8380496", "PMID:8264595", "PMID:10964567", "PMID:7791761", "PMID:10637371"], ["PMID:19058965"], ["uniprot", "reactome"]]
HMDB0000895	CHRNA1	["NeuronChat", "CellPhoneDB"]	[["reactome"]]
HMDB0000895	CHRNE	["NeuronChat"]	[]
HMDB0001085	LTB4R	["Stitch", "scConnect", "CellPhoneDB"]	[["HMRbase", "uniprot", "reactome"]]
HMDB0000895	CHRNA7	["NeuronChat", "Stitch", "CellPhoneDB"]	[["reactome"]]
HMDB0000148	GRIN2A	["NeuronChat", "Stitch", "CellPhoneDB"]	[["uniprot", "reactome", "IUPHAR"]]
HMDB0000068	ADRB1	["NeuronChat", "Cellinker", "scConnect", "CellPhoneDB"]	[["PMID:2849109", "PMID:14730417"], ["uniprot", "reactome", "IUPHAR"], ["HMRbase", "reactome"]]
HMDB0000216	ADRB1	["NeuronChat", "Cellinker", "Stitch", "scConnect", "CellPhoneDB"]	[["PMID:2849109", "PMID:14730417"], ["uniprot", "reactome", "IUPHAR"]]
HMDB0000259	HTR3C
HMDB0000073	HTR3C	["CellPhoneDB"]	[["uniprot"]]
HMDB0000112	GABRA1	["NeuronChat", "Stitch", "CellPhoneDB"]	[["uniprot", "reactome", "IUPHAR"]]
HMDB0000068	ADRB3	["NeuronChat", "Cellinker", "scConnect", "CellPhoneDB"]	[["PMID:14730417"], ["uniprot", "reactome", "IUPHAR"], ["reactome"]]
HMDB0000216	ADRB3	["NeuronChat", "Cellinker", "Stitch", "scConnect", "CellPhoneDB"]	[["PMID:9131260", "PMID:14730417", "PMID:14744619"], ["uniprot", "reactome", "IUPHAR"]]
HMDB0000148	GRIN1	["NeuronChat", "Stitch", "CellPhoneDB"]	[["uniprot", "reactome", "IUPHAR"]]
HMDB0000895	CHRNB3	["CellPhoneDB"]	[["reactome"]]
HMDB0000895	CHRNB1	["NeuronChat"]	[]
HMDB0000259	HTR1B	["NeuronChat", "Cellinker", "Stitch", "scConnect", "CellPhoneDB"]	[["PMID:1565658", "PMID:8863519"], ["PMID:10431754", "PMID:1565658", "PMID:9208142", "PMID:9776361", "PMID:11040052", "PMID:8957260"], ["uniprot", "reactome", "IUPHAR"], ["uniprot", "reactome"]]
HMDB0000073	HTR1B	["Stitch", "CellPhoneDB"]	[["uniprot", "reactome"]]
HMDB0000259	HTR1A	["NeuronChat", "Cellinker", "Stitch", "scConnect", "CellPhoneDB"]	[["PMID:1386736", "PMID:9760039", "PMID:10431754", "PMID:9550290", "PMID:9205951", "PMID:15628665"], ["uniprot", "reactome", "IUPHAR"], ["HMRbase", "uniprot", "reactome"]]
HMDB0000073	HTR1A	["Stitch", "CellPhoneDB"]	[["HMRbase", "uniprot", "reactome"]]
HMDB0001547	NR3C1	["Stitch", "CellPhoneDB"]	[["HMRbase"]]
HMDB0001830	CATSPER3	["CellPhoneDB", "scConnect", "Cellinker"]	[["uniprot", "reactome"], ["PMID:21412339", "PMID:21412338"]]
HMDB0000068	ADRA1D	["NeuronChat", "Cellinker", "scConnect", "CellPhoneDB"]	[["PMID:7651358", "PMID:8564227"], ["uniprot", "reactome", "IUPHAR"], ["reactome"]]
HMDB0000216	ADRA1D	["NeuronChat", "Cellinker", "Stitch", "scConnect", "CellPhoneDB"]	[["PMID:7651358", "PMID:8564227"], ["uniprot", "reactome", "IUPHAR"]]
HMDB0001852	RXRB	["Stitch", "CellPhoneDB"]	[["uniprot", "reactome"]]
HMDB0000259	HTR7	["NeuronChat", "Cellinker", "Stitch", "scConnect", "CellPhoneDB"]	[["PMID:12527336", "PMID:11414657", "PMID:9298538", "PMID:8226867", "PMID:9720804"], ["uniprot", "reactome", "IUPHAR"], ["uniprot", "reactome"]]
HMDB0000073	HTR7	["Stitch", "CellPhoneDB"]	[["uniprot", "reactome"]]
HMDB0001830	CATSPER4	["CellPhoneDB", "scConnect", "Cellinker"]	[["uniprot", "reactome"], ["PMID:21412339", "PMID:21412338"]]
HMDB0000870	HRH3	["Cellinker", "Stitch", "scConnect", "CellPhoneDB"]	[["PMID:10869375", "PMID:11284713", "PMID:11090094", "PMID:12393057", "PMID:11179434", "PMID:14640553"], ["uniprot", "reactome"]]
HMDB0001085	LTB4R2	["Cellinker", "Stitch", "scConnect", "CellPhoneDB"]	[["PMID:18378794"], ["PMID:10934230"], ["HMRbase", "uniprot", "reactome"]]
HMDB0000123	SLC6A5	["NeuronChat"]	[]
HMDB0001403	PTGDR	["Cellinker", "Stitch", "scConnect", "CellPhoneDB"]	[["PMID:10448933", "PMID:7642548", "PMID:9579725", "PMID:16604093"], ["HMRbase", "uniprot", "reactome"]]
HMDB0000259	HTR1E	["NeuronChat", "Cellinker", "Stitch", "scConnect", "CellPhoneDB"]	[["PMID:1608964", "PMID:8380639", "PMID:14744596", "PMID:15110837"], ["uniprot", "reactome", "IUPHAR"], ["uniprot", "reactome"]]
HMDB0000073	HTR1E	["Stitch", "CellPhoneDB"]	[["uniprot", "reactome"]]
HMDB0000259	SLC6A4	["NeuronChat"]	[]
HMDB0000870	HRH1	["Cellinker", "Stitch", "scConnect", "CellPhoneDB"]	[["PMID:7925364", "PMID:12065734", "PMID:16394198", "PMID:12626648", "PMID:15206929"], ["uniprot", "reactome"]]
HMDB0000259	DRD5	["Cellinker", "Stitch", "scConnect", "CellPhoneDB"]	[["PMID:1826762"], ["uniprot", "reactome"]]
HMDB0000073	DRD5	["NeuronChat", "Cellinker", "Stitch", "scConnect", "CellPhoneDB"]	[["PMID:1826762"], ["uniprot", "reactome", "IUPHAR"], ["uniprot", "reactome"]]
HMDB0000068	DRD5	["NeuronChat"]	[]
HMDB0000068	ADRA1A	["NeuronChat", "Cellinker", "scConnect", "CellPhoneDB"]	[["PMID:7651358", "PMID:8564227"], ["uniprot", "reactome", "IUPHAR"], ["reactome"]]
HMDB0000216	ADRA1A	["NeuronChat", "Cellinker", "Stitch", "scConnect", "CellPhoneDB"]	[["PMID:7651358", "PMID:10433504", "PMID:8564227"], ["uniprot", "reactome", "IUPHAR"]]
HMDB0000112	GABRA2	["NeuronChat", "Stitch", "CellPhoneDB"]	[["uniprot", "reactome", "IUPHAR"]]
HMDB0000895	CHRNA6	["CellPhoneDB"]	[["reactome"]]
HMDB0000895	CHRND	["NeuronChat"]	[]
HMDB0000148	GRIA4	["NeuronChat", "Stitch", "CellPhoneDB"]	[["uniprot", "reactome", "IUPHAR"]]
HMDB0000151	ESR1	["Cellinker", "Stitch", "scConnect", "CellPhoneDB"]	[["PMID:9048584"], ["HMRbase", "reactome"], ["HMRbase"]]
HMDB0000077	ESR1	["Stitch", "CellPhoneDB"]	[["HMRbase"]]
HMDB0000112	GABBR1	["scConnect", "Stitch", "Cellinker", "NeuronChat"]	[["PMID:11082110", "PMID:12663046"]]
HMDB0004666	CNR2	["Cellinker", "Stitch", "scConnect", "CellPhoneDB"]	[["PMID:7605349", "PMID:9721036"], ["reactome"]]
HMDB0001198	CYSLTR2	["Cellinker", "Stitch", "scConnect", "CellPhoneDB"]	[["PMID:10913337", "PMID:11093801"], ["PMID:10851239", "PMID:21078884"], ["PMID:21753081"], ["PMID:21078884"], ["PMID:10851239", "PMID:11093801"], ["HMRbase", "uniprot", "reactome"]]
HMDB0000895	CHRNB2	["NeuronChat", "CellPhoneDB"]	[["reactome"]]
HMDB0002719	NR1H2	["scConnect", "CellPhoneDB"]	[["PMID:16857673"], ["HMRbase", "uniprot"]]
HMDB0000870	HRH2	["Stitch", "CellPhoneDB"]	[["uniprot", "reactome"]]
HMDB0000148	GRIK3	["CellPhoneDB", "Stitch", "NeuronChat"]	[["uniprot", "reactome", "IUPHAR"]]
HMDB0000112	GABBR2	["scConnect", "Stitch", "Cellinker", "NeuronChat"]	[["PMID:11082110", "PMID:12663046"]]
HMDB0000148	GRIN2D	["Stitch", "CellPhoneDB"]	[["uniprot", "reactome", "IUPHAR"]]
HMDB0000259	HTR6	["NeuronChat", "Cellinker", "Stitch", "scConnect", "CellPhoneDB"]	[["PMID:8522988", "PMID:9730917", "PMID:9284367"], ["uniprot", "reactome", "IUPHAR"], ["uniprot", "reactome"]]
HMDB0000073	HTR6	["Stitch", "CellPhoneDB"]	[["uniprot", "reactome"]]
HMDB0000259	HTR3D
HMDB0000073	HTR3D	["CellPhoneDB"]	[["uniprot"]]
HMDB0001852	RORB	["CellPhoneDB", "scConnect", "Stitch"]	[["uniprot"], ["PMID:12958591"]]
HMDB0000148	GRIA1	["NeuronChat", "Stitch", "CellPhoneDB"]	[["uniprot", "reactome", "IUPHAR"]]
HMDB0000259	DRD3	["Stitch", "CellPhoneDB"]	[["uniprot", "reactome"]]
HMDB0000073	DRD3	["NeuronChat", "Cellinker", "Stitch", "scConnect", "CellPhoneDB"]	[["PMID:8301582", "PMID:7756621", "PMID:7576010", "PMID:1975644"], ["uniprot", "reactome", "IUPHAR"], ["uniprot", "reactome"]]
HMDB0000068	DRD3	["NeuronChat"]	[]
HMDB0000112	GABRA6	["Stitch", "CellPhoneDB"]	[["uniprot", "reactome", "IUPHAR"]]
HMDB0000895	CHRNB4	["CellPhoneDB"]	[["reactome"]]
HMDB0001220	PTGER4	["Cellinker", "Stitch", "scConnect", "CellPhoneDB"]	[["PMID:16604093", "PMID:10634944", "PMID:10462542", "PMID:10952683", "PMID:17495127"], ["PMID:19584306"], ["HMRbase", "uniprot"]]
HMDB0000895	CHRNA3	["NeuronChat", "CellPhoneDB"]	[["reactome"]]
HMDB0000068	ADRA1B	["NeuronChat", "Cellinker", "scConnect", "CellPhoneDB"]	[["PMID:7651358"], ["reactome"]]
HMDB0000216	ADRA1B	["NeuronChat", "Cellinker", "Stitch", "scConnect"]	[["PMID:7651358"]]
HMDB0000148	GRIN2B	["CellPhoneDB", "NeuronChat"]	[["uniprot", "reactome", "IUPHAR"]]
HMDB0000895	CHRM4	["NeuronChat", "Cellinker", "Stitch", "scConnect", "CellPhoneDB"]	[["PMID:7651370", "PMID:12235229", "PMID:9224827"], ["reactome"]]
HMDB0000151	ESR2	["Stitch", "scConnect", "CellPhoneDB"]	[["PMID:9048584"], ["HMRbase"]]
HMDB0000259	DRD4	["Stitch", "CellPhoneDB"]	[["uniprot", "reactome"]]
HMDB0000073	DRD4	["NeuronChat", "Cellinker", "Stitch", "scConnect", "CellPhoneDB"]	[["PMID:1840645"], ["uniprot", "reactome", "IUPHAR"], ["uniprot", "reactome"]]
HMDB0000068	DRD4	["NeuronChat"]	[]
HMDB0000259	HTR2B	["NeuronChat", "Cellinker", "Stitch", "scConnect", "CellPhoneDB"]	[["PMID:15322733", "PMID:12954071", "PMID:11104741", "PMID:8078486", "PMID:15466450"], ["uniprot", "reactome", "IUPHAR"], ["uniprot", "reactome"]]
HMDB0000073	HTR2B	["Stitch", "CellPhoneDB"]	[["uniprot", "reactome"]]
HMDB0000259	HTR3B	["Cellinker", "scConnect"]	[["PMID:9950429", "PMID:10521471", "PMID:16081679", "PMID:10825381"], ["PMID:11489465"]]
HMDB0000073	HTR3B	["CellPhoneDB"]	[["uniprot"]]
HMDB0001830	PGR	["Stitch", "scConnect", "CellPhoneDB"]	[["PMID:9667968"], ["PMID:9464360"], ["HMRbase"]]
HMDB0000253	NR1I2	["Stitch"]	[]
HMDB0000151	NR1I2	["Stitch", "scConnect"]	[["PMID:10628745"]]
HMDB0000077	NR1I2	["CellPhoneDB"]	[["HMRbase"]]
HMDB0000112	GABRA4	["NeuronChat", "Stitch", "CellPhoneDB"]	[["uniprot", "reactome", "IUPHAR"]]
HMDB0000259	HTR5A	["Cellinker", "Stitch", "scConnect"]	[["PMID:7988681", "PMID:11343685"]]
HMDB0000073	HTR5A	["Stitch", "CellPhoneDB"]	[["HMRbase", "uniprot", "reactome"]]
HMDB0000112	GABRA3	["CellPhoneDB", "NeuronChat"]	[["uniprot", "reactome", "IUPHAR"]]
HMDB0001852	RARG	["Stitch", "scConnect", "CellPhoneDB"]	[["PMID:8380496", "PMID:8264595", "PMID:10964567", "PMID:7791761", "PMID:10637371"], ["PMID:19058965"], ["uniprot", "reactome"]]
HMDB0000895	CHRNA10	["NeuronChat"]	[]
HMDB0001335	PTGIR	["Cellinker", "Stitch", "scConnect", "CellPhoneDB"]	[["PMID:372237"], ["HMRbase", "uniprot", "reactome"]]
HMDB0000148	GRM4	["CellPhoneDB", "scConnect", "Cellinker", "NeuronChat"]	[["uniprot", "reactome", "IUPHAR"], ["PMID:10443583"]]
