# Supplementary material for: LIANA+ provides an all-in-one framework for cell–cell communication inference
Source: Nat Cell Biol. 2024 Sep 2;26(9):1613–22. doi: 10.1038/s41556-024-01469-w (PMC11392821; doi:10.1038/s41556-024-01469-w)
Supplement: Supplementary file 7 — The performance of each method’s scoring functions quantified using the AUROC; balanced accuracy for each of the methods filtered according to their suggested false positive filtering thresholds; and normalized F1 for each method and scoring functions. [file 41556_2024_1469_MOESM7_ESM.xlsx]

## Sheet: Fig4
Dataset	Method	Score	AUROC	Balanced Accuracy	Precision	Recall	F1	F1*	F1 (normalised)	F1* (normalised)	Positive Calls
humancortex	CellPhoneDB	lr_means	0.545031	0.540595	0.160223	0.631965	0.255635	0.107434	0.561502	0.720587	0.56235
humancortex	CellPhoneDB	cellphone_pvals	0.54012	0.540595	0.160223	0.631965	0.255635	0.255918	0.561502	0.579384	0.56235
humancortex	Connectome	Product*	0.542286	0.522708	0.154558	0.502199	0.23637	0.118285	0.541748	0.796295	0.463259
humancortex	Connectome	scaled_weight	0.545357	0.522708	0.154558	0.502199	0.23637	0.0965817	0.541748	0.651137	0.463259
humancortex	CellChat	lr_probs	0.532553	0.534415	0.178161	0.295455	0.222284	0.118285	0.623301	0.796993	0.236438
humancortex	CellChat	cellchat_pvals	0.532861	0.534415	0.178161	0.295455	0.222284	0.224064	0.623301	0.641943	0.236438
humancortex	scSeqComm	inter_score	0.528519	0.511165	0.146076	0.798387	0.246967	0.227203	0.512479	0.568395	0.779241
humancortex	SingleCellSignalR	lrscore	0.542286	0.497108	0.141812	0.923754	0.245878	0.118285	0.497271	0.796295	0.928713
humancortex	NATMI	Product✳	0.542286	0.525954	0.269311	0.0945748	0.139989	0.118285	0.943907	0.796295	0.0500679
humancortex	NATMI	spec_weight	0.562594	0.525954	0.269311	0.0945748	0.139989	0.139989	0.943907	0.943907	0.0500679
humancortex	log2FC	lr_logfc	0.534618	0.534061	0.163139	0.463343	0.241313	0.098752	0.570985	0.665925	0.404934
humancortex	Rank_Aggregate	magnitude_rank	0.548051	0.510781	0.237736	0.0461877	0.0773481	0.118285	0.831793	0.793362	0.0276994
humancortex	Rank_Aggregate	specificity_rank	0.56381	0.510781	0.237736	0.0461877	0.0773481	0.206456	0.831793	0.701323	0.0276994
humancortex	Geometric Mean	lr_gmeans	0.542286	0.546357	0.162104	0.659824	0.260266	0.118285	0.568222	0.796295	0.580328
humancortex	Geometric Mean	gmean_pvals	0.542778	0.546357	0.162104	0.659824	0.260266	0.264711	0.568222	0.596334	0.580328
HumanTonsil	CellPhoneDB	lr_means	0.505655	0.496027	0.202313	0.471467	0.28313	0.0917531	0.493648	0.570451	0.477784
HumanTonsil	CellPhoneDB	cellphone_pvals	0.492557	0.496027	0.202313	0.471467	0.28313	0.250695	0.493648	0.478938	0.477784
HumanTonsil	Connectome	Product*	0.508431	0.471523	0.176113	0.275815	0.214966	0.0859275	0.42889	0.533263	0.321092
HumanTonsil	Connectome	scaled_weight	0.482565	0.471523	0.176113	0.275815	0.214966	0.0669944	0.42889	0.41681	0.321092
HumanTonsil	CellChat	lr_probs	0.503092	0.494527	0.198036	0.246603	0.219667	0.0793737	0.483151	0.493324	0.255304
HumanTonsil	CellChat	cellchat_pvals	0.496059	0.494527	0.198036	0.246603	0.219667	0.205084	0.483151	0.479084	0.255304
HumanTonsil	scSeqComm	inter_score	0.503938	0.512883	0.211538	0.665082	0.320984	0.224905	0.515935	0.481386	0.644598
HumanTonsil	SingleCellSignalR	lrscore	0.508431	0.50266	0.20601	0.883379	0.334104	0.0859275	0.502454	0.533215	0.879149
HumanTonsil	NATMI	Product✳	0.508431	0.501024	0.211699	0.0516304	0.0830147	0.0859275	0.516702	0.533263	0.0500023
HumanTonsil	NATMI	spec_weight	0.496664	0.501024	0.211699	0.0516304	0.0830147	0.0830147	0.516702	0.516702	0.0500023
HumanTonsil	log2FC	lr_logfc	0.49135	0.474771	0.175691	0.240263	0.202965	0.0680867	0.428845	0.424119	0.280375
HumanTonsil	Rank_Aggregate	magnitude_rank	0.507419	0.497666	0.167431	0.0165308	0.0300907	0.0866557	0.409202	0.539744	0.0202424
HumanTonsil	Rank_Aggregate	specificity_rank	0.494668	0.497666	0.167431	0.0165308	0.0300907	0.0952217	0.409202	0.487446	0.0202424
HumanTonsil	Geometric Mean	lr_gmeans	0.508431	0.488952	0.197408	0.455389	0.275423	0.0859275	0.481489	0.533263	0.472956
HumanTonsil	Geometric Mean	gmean_pvals	0.482964	0.488952	0.197408	0.455389	0.275423	0.247816	0.481489	0.47768	0.472956
mouseembryo	CellPhoneDB	lr_means	0.524404	0.528929	0.135453	0.429721	0.205979	0.0964426	0.56761	0.683647	0.378771
mouseembryo	CellPhoneDB	cellphone_pvals	0.517946	0.528929	0.135453	0.429721	0.205979	0.20036	0.56761	0.610941	0.378771
mouseembryo	Connectome	Product*	0.527093	0.526575	0.148583	0.238243	0.183022	0.0812461	0.623089	0.576846	0.191438
mouseembryo	Connectome	scaled_weight	0.522888	0.526575	0.148583	0.238243	0.183022	0.121745	0.623089	0.865575	0.191438
mouseembryo	CellChat	lr_probs	0.513041	0.528451	0.149283	0.250265	0.187013	0.0775078	0.624996	0.54965	0.200156
mouseembryo	CellChat	cellchat_pvals	0.519355	0.528451	0.149283	0.250265	0.187013	0.173294	0.624996	0.660055	0.200156
mouseembryo	scSeqComm	inter_score	0.518878	0.517032	0.124925	0.677422	0.210948	0.172694	0.523121	0.508748	0.647426
mouseembryo	SingleCellSignalR	lrscore	0.527093	0.506673	0.120957	0.908593	0.213493	0.0812461	0.506663	0.576846	0.89684
mouseembryo	NATMI	Product✳	0.527093	0.524611	0.222879	0.0933522	0.131589	0.0812461	0.934748	0.576846	0.0500074
mouseembryo	NATMI	spec_weight	0.516941	0.524611	0.222879	0.0933522	0.131589	0.131589	0.934748	0.934748	0.0500074
mouseembryo	log2FC	lr_logfc	0.518067	0.525637	0.154314	0.199523	0.17403	0.11514	0.646021	0.816488	0.154371
mouseembryo	Rank_Aggregate	magnitude_rank	0.519175	0.503596	0.146601	0.0341231	0.0553603	0.0814953	0.613864	0.578807	0.0277901
mouseembryo	Rank_Aggregate	specificity_rank	0.53088	0.503596	0.146601	0.0341231	0.0553603	0.138994	0.613864	0.850513	0.0277901
mouseembryo	Geometric Mean	lr_gmeans	0.527093	0.534295	0.140073	0.409123	0.208694	0.0812461	0.586652	0.576846	0.348722
mouseembryo	Geometric Mean	gmean_pvals	0.519489	0.534295	0.140073	0.409123	0.208694	0.202435	0.586652	0.651145	0.348722
HumanMelanomaRNA	CellPhoneDB	lr_means	0.544614	0.498672	0.119141	0.529587	0.194521	0.0729313	0.49806	0.519024	0.531925
HumanMelanomaRNA	CellPhoneDB	cellphone_pvals	0.484078	0.498672	0.119141	0.529587	0.194521	0.177267	0.49806	0.488318	0.531925
HumanMelanomaRNA	Connectome	Product*	0.546505	0.515668	0.129967	0.348086	0.189266	0.0757363	0.543869	0.538342	0.3205
HumanMelanomaRNA	Connectome	scaled_weight	0.496486	0.515668	0.129967	0.348086	0.189266	0.0757363	0.543869	0.534834	0.3205
HumanMelanomaRNA	CellChat	lr_probs	0.523062	0.509372	0.125864	0.335157	0.183003	0.0897616	0.526795	0.636746	0.318655
HumanMelanomaRNA	CellChat	cellchat_pvals	0.51228	0.509372	0.125864	0.335157	0.183003	0.171497	0.526795	0.513239	0.318655
HumanMelanomaRNA	scSeqComm	inter_score	0.537737	0.526942	0.12787	0.739433	0.218035	0.182755	0.534526	0.5737	0.691996
HumanMelanomaRNA	SingleCellSignalR	lrscore	0.546505	0.50255	0.120217	0.981104	0.214189	0.0757363	0.502249	0.538342	0.976614
HumanMelanomaRNA	NATMI	Product✳	0.546505	0.491346	0.0832342	0.0348086	0.0490884	0.0757363	0.350116	0.538342	0.0500446
HumanMelanomaRNA	NATMI	spec_weight	0.471815	0.491346	0.0832342	0.0348086	0.0490884	0.0490884	0.350116	0.350116	0.0500446
HumanMelanomaRNA	log2FC	lr_logfc	0.491607	0.514782	0.131315	0.293386	0.181427	0.0638149	0.54827	0.450531	0.267361
HumanMelanomaRNA	Rank_Aggregate	magnitude_rank	0.536088	0.50058	0.123574	0.0323222	0.0512416	0.0743338	0.516201	0.526828	0.0313002
HumanMelanomaRNA	Rank_Aggregate	specificity_rank	0.492888	0.50058	0.123574	0.0323222	0.0512416	0.0817204	0.516201	0.447396	0.0313002
HumanMelanomaRNA	Geometric Mean	lr_gmeans	0.546505	0.501428	0.120218	0.548483	0.197211	0.0757363	0.501939	0.538342	0.545968
HumanMelanomaRNA	Geometric Mean	gmean_pvals	0.488359	0.501428	0.120218	0.548483	0.197211	0.177069	0.501939	0.482228	0.545968
HumanMelanomaMultiome	CellPhoneDB	lr_means	0.542727	0.483776	0.0620783	0.394719	0.107284	0.0747452	0.464277	0.656516	0.424998
HumanMelanomaMultiome	CellPhoneDB	cellphone_pvals	0.460434	0.483776	0.0620783	0.394719	0.107284	0.111335	0.464277	0.507449	0.424998
HumanMelanomaMultiome	Connectome	Product*	0.529233	0.503777	0.0684011	0.308911	0.112002	0.0664402	0.512241	0.579428	0.301862
HumanMelanomaMultiome	Connectome	scaled_weight	0.451424	0.503777	0.0684011	0.308911	0.112002	0.0453001	0.512241	0.399255	0.301862
HumanMelanomaMultiome	CellChat	lr_probs	0.498604	0.477381	0.0577443	0.267987	0.0950152	0.0709702	0.431919	0.620724	0.3102
HumanMelanomaMultiome	CellChat	cellchat_pvals	0.479143	0.477381	0.0577443	0.267987	0.0950152	0.0923158	0.431919	0.432131	0.3102
HumanMelanomaMultiome	scSeqComm	inter_score	0.510897	0.505003	0.0679977	0.548515	0.120996	0.103448	0.508537	0.518189	0.539178
HumanMelanomaMultiome	SingleCellSignalR	lrscore	0.529233	0.504993	0.0675718	0.860726	0.125306	0.0664402	0.505559	0.579428	0.851407
HumanMelanomaMultiome	NATMI	Product✳	0.529233	0.489462	0.0405644	0.030363	0.0347301	0.0664402	0.304197	0.579428	0.0500309
HumanMelanomaMultiome	NATMI	spec_weight	0.429481	0.489462	0.0405644	0.030363	0.0347301	0.0347301	0.304197	0.304197	0.0500309
HumanMelanomaMultiome	log2FC	lr_logfc	0.434172	0.499186	0.0663972	0.227723	0.102816	0.0483201	0.498194	0.42374	0.229242
HumanMelanomaMultiome	Rank_Aggregate	magnitude_rank	0.536724	0.501731	0.0747967	0.030363	0.0431925	0.0664402	0.559529	0.582334	0.0271332
HumanMelanomaMultiome	Rank_Aggregate	specificity_rank	0.455252	0.501731	0.0747967	0.030363	0.0431925	0.0523962	0.559529	0.380235	0.0271332
HumanMelanomaMultiome	Geometric Mean	lr_gmeans	0.529233	0.460385	0.0556992	0.369637	0.0968104	0.0664402	0.417051	0.579428	0.443572
HumanMelanomaMultiome	Geometric Mean	gmean_pvals	0.439524	0.460385	0.0556992	0.369637	0.0968104	0.0972719	0.417051	0.438535	0.443572
