# Supplementary material for: LIANA+ provides an all-in-one framework for cell–cell communication inference
Source: Nat Cell Biol. 2024 Sep 2;26(9):1613–22. doi: 10.1038/s41556-024-01469-w (PMC11392821; doi:10.1038/s41556-024-01469-w)
Supplement: Supplementary file 8 — c, log2-transformed odds ratios representing the enrichment or depletion of fibrotic, ischemic and myogenic labels in each of the factors inferred by NMF. d, Pathway enrichment50 of NMF ligand–receptor loadings. i, Multi-view factor scores following ligand-receptor score decomposition. j, Multi-view factorization factor 1 variance explained across cell type pairs (views). Abbreviations include cardiomyocytes (CM), endothelial cells (EN), fibroblasts (FB), myeloid cells (MY), pericytes (PC) and vascular smooth muscle cells (VM). l, A subset of interactions, the ligand and/or receptors of which are known to play a role in fibrosis and were deregulated in fibroblast and/or myeloid cell types. Only interactions with the highest loadings (>95th percentile) from the NMF analysis on spatially informed local ligand–receptor interactions were included in the differential expression analysis. m, Sign-coherent signalling network emanating from FN1 and SPP1 and propagating down to transcription factors deregulated in myeloid cells in ischemia. SuppDataFig5_NMFscores: factor scores for the NMF on local LIANA+ scores. SuppDataFig5_NMFloadings: factor loadings for the NMF on local LIANA+ scores. SuppDataFig5_LRs: ligand–receptor predictions across all single-nuc samples. SuppDataFig5_MVloadings: all factor loadings from the multi-view factorisation, while all factor scores are in tab Fig5I. SuppDataFig5_deaLRs: full ligand–receptor DE analysis interaction results, which were consistent with the highly ranked interactions from spatial NMF analysis (within the 95th percentile in any of the factors). LigandReceptorPK: protein-mediated ligand–receptor prior knowledge with original database sources and PubMed IDs for literature-curated interactions. TftargetPK: transcription factor prior knowledge. ProteinProteinPK: protein–protein interaction prior knowledge. [file 41556_2024_1469_MOESM8_ESM.xlsx]

## Sheet: Fig5C
factor	patient_group	odds_ratio	p_value	log2_odds	adj_pval
Factor1	Myogenic	0.3	0.384541	-1.73697	0.443701
Factor1	Ischemic	10.625	0.0195754	3.40939	0.0489384
Factor1	Fibrotic	0	0.28953	-9.96578	0.361912
Factor2	Myogenic	0.102564	0.0768116	-3.2854	0.128019
Factor2	Ischemic	36	0.00137833	5.16993	0.0103375
Factor2	Fibrotic	0	0.28953	-9.96578	0.361912
Factor3	Myogenic	inf	0.0057971	9.96578	0.0217391
Factor3	Ischemic	0	0.0621313	-9.96578	0.128019
Factor3	Fibrotic	0	0.28953	-9.96578	0.361912
Factor4	Myogenic	0	0.0057971	-9.96578	0.0217391
Factor4	Ischemic	0.8	1	-0.321928	1
Factor4	Fibrotic	inf	0.000213675	9.96578	0.00320513
Factor5	Myogenic	0.102564	0.0768116	-3.2854	0.128019
Factor5	Ischemic	10.625	0.0195754	3.40939	0.0489384
Factor5	Fibrotic	0.708333	1	-0.4975	1

## Sheet: Fig5D
factor	pathway	estimate	pval	adj_pval
Factor1	Androgen	-1.38855	0.165349	0.313631
Factor2	Androgen	-0.5813	0.561199	0.68458
Factor3	Androgen	1.80619	0.0712571	0.172
Factor4	Androgen	0.195756	0.84485	0.896053
Factor5	Androgen	0.897666	0.369628	0.497576
Factor1	EGFR	4.18096	3.21639e-05	0.000451305
Factor2	EGFR	1.75241	0.0800792	0.172706
Factor3	EGFR	-2.53756	0.0113475	0.0467249
Factor4	EGFR	0.0303569	0.97579	0.97579
Factor5	EGFR	-3.25136	0.00119559	0.00836913
Factor1	Estrogen	1.2596	0.208172	0.358472
Factor2	Estrogen	1.74854	0.0807467	0.172706
Factor3	Estrogen	-0.247072	0.804915	0.880375
Factor4	Estrogen	0.216867	0.828366	0.892087
Factor5	Estrogen	-1.0814	0.279837	0.416779
Factor1	Hypoxia	2.87263	0.00417617	0.024361
Factor2	Hypoxia	1.04884	0.294563	0.429571
Factor3	Hypoxia	0.858365	0.390943	0.509708
Factor4	Hypoxia	2.45432	0.0143228	0.0527682
Factor5	Hypoxia	-1.73143	0.0837534	0.172706
Factor1	JAK-STAT	-0.554277	0.579541	0.687591
Factor2	JAK-STAT	2.84468	0.00455666	0.0245359
Factor3	JAK-STAT	-1.91433	0.0559267	0.139817
Factor4	JAK-STAT	-1.95619	0.0507835	0.131661
Factor5	JAK-STAT	-4.18044	3.22361e-05	0.000451305
Factor1	MAPK	3.5883	0.000352655	0.00352655
Factor2	MAPK	1.77524	0.0762304	0.172706
Factor3	MAPK	-2.17861	0.029646	0.090227
Factor4	MAPK	-1.25466	0.209962	0.358472
Factor5	MAPK	-4.10124	4.52069e-05	0.000527414
Factor1	NFkB	2.43278	0.0151969	0.0530554
Factor2	NFkB	-0.0307789	0.975453	0.97579
Factor3	NFkB	-2.89548	0.0038867	0.024361
Factor4	NFkB	-2.64157	0.00840997	0.0392465
Factor5	NFkB	-5.16938	2.95527e-07	6.89564e-06
Factor1	PI3K	-0.493326	0.621915	0.725568
Factor2	PI3K	1.29756	0.194805	0.349649
Factor3	PI3K	-2.50315	0.0125033	0.048624
Factor4	PI3K	-2.74242	0.00623229	0.0311614
Factor5	PI3K	-2.55059	0.0109354	0.0467249
Factor1	TGFb	-0.939563	0.347719	0.486807
Factor2	TGFb	1.73068	0.0838857	0.172706
Factor3	TGFb	-1.17339	0.240981	0.392295
Factor4	TGFb	3.45653	0.000575434	0.00488365
Factor5	TGFb	5.9824	3.28678e-09	2.30074e-07
Factor1	TNFa	1.59075	0.112053	0.224107
Factor2	TNFa	1.10467	0.269628	0.410303
Factor3	TNFa	-3.43259	0.000627897	0.00488365
Factor4	TNFa	-2.05044	0.0406402	0.113793
Factor5	TNFa	-5.58447	3.19205e-08	1.11722e-06
Factor1	Trail	-0.898735	0.369059	0.497576
Factor2	Trail	-1.11355	0.265801	0.410303
Factor3	Trail	-0.572378	0.567223	0.68458
Factor4	Trail	-0.472097	0.636984	0.730965
Factor5	Trail	-1.20175	0.22981	0.383016
Factor1	VEGF	1.00169	0.31679	0.452557
Factor2	VEGF	0.834377	0.404313	0.51458
Factor3	VEGF	-1.38086	0.167698	0.313631
Factor4	VEGF	-1.14158	0.253961	0.404029
Factor5	VEGF	-2.27199	0.0233465	0.0742842
Factor1	WNT	-1.9844	0.047546	0.128008
Factor2	WNT	-1.37259	0.170257	0.313631
Factor3	WNT	0.128966	0.897416	0.937599
Factor4	WNT	-2.14598	0.0321686	0.0938249
Factor5	WNT	0.854274	0.393203	0.509708
Factor1	p53	-0.710121	0.477832	0.59729
Factor2	p53	2.41586	0.0159166	0.0530554
Factor3	p53	-0.0977627	0.922145	0.949267
Factor4	p53	0.30758	0.75848	0.842756
Factor5	p53	0.451649	0.651642	0.735724

## Sheet: Fig5I
Unnamed: 0	sample	Factor1	Factor2	Factor3	Factor4	Factor5	Factor6	Factor7	Factor8	Factor9	Factor10	patient_group
0	CK158	-2.23164	0.410272	-0.249517	-0.0443178	-0.0842834	-0.17715	-0.0483137	-0.0549885	-0.0481937	-1.09034	Myogenic
1	CK159	-1.20235	0.566967	-0.267826	-0.0470573	-0.104635	-0.16274	-0.0384328	-0.067883	-0.0695603	0.0603784	Myogenic
2	CK160	0.0988115	-0.261791	-0.232389	-0.0485452	-0.0058923	-0.143183	-0.0598622	-0.0618942	-0.0455788	0.0612126	Myogenic
3	CK162	0.32538	0.467719	-0.319688	-0.0503508	-0.0911272	-0.164858	-0.041326	1.6853	-0.060114	0.0612641	Fibrotic
4	CK163	-1.7879	0.530565	-0.467263	-0.0467025	-0.0876628	-0.155853	-0.0434811	-0.0649515	-0.0593544	0.0503582	Myogenic
5	CK164	-1.01771	0.117341	-0.123843	-0.0460714	2.42762	-0.170878	-0.037388	-0.0571206	-0.0271448	0.0438657	Myogenic
6	CK165	1.47577	0.356041	-0.342383	-0.041349	-0.101647	3.92314	-0.0480541	-0.0644454	-0.0620805	0.0635485	Ischemic
7	CK356	-2.10441	0.418474	-0.32424	-0.0459054	-0.0802661	-0.183322	-0.0474508	-0.0647374	-0.0412435	0.00176615	Myogenic
8	CK357	-1.22492	0.481165	-0.402561	-0.0423443	-0.0943222	-0.14996	-0.0434779	-0.0580127	-0.0516829	0.0527582	Myogenic
9	CK358	-1.64271	0.414828	-0.274697	-0.0422995	-0.0703737	-0.160199	-0.0488471	-0.060051	1.34757	0.0395879	Myogenic
10	CK359	-1.81218	0.487135	-0.405014	-0.0466278	-0.0995418	-0.16521	-0.0441651	-0.0543191	-0.0582019	0.0554692	Myogenic
11	CK360	-1.3451	0.520744	-0.266466	-0.0381935	-0.088968	-0.168839	-0.0487859	-0.0702858	-0.0457265	0.0489612	Myogenic
12	CK361	1.14372	0.0144239	-0.231419	-0.0336019	-0.0991732	-0.124276	-0.0612968	-0.0707892	-0.0145365	0.0525158	Ischemic
13	CK362	-1.35111	0.50066	-0.358777	-0.0457013	-0.089098	-0.165941	-0.0434546	-0.0625506	-0.0261803	0.0450679	Myogenic
14	CK363	0.895392	-0.289641	0.282483	1.18723	-0.100566	0.359237	-0.0628633	-0.0695265	-0.047569	0.0509343	Ischemic
15	CK364	-1.79541	0.47406	-0.351996	-0.0436364	-0.0935871	-0.176885	-0.0467614	-0.0553566	-0.0534373	0.0304086	Myogenic
16	CK365	1.96532	-0.348082	0.270872	-0.0474743	-0.0826917	-0.180923	1.21302	-0.0656448	-0.0565115	0.0636636	Ischemic
17	CK366	-1.19581	0.499605	0.018326	-0.0492164	-0.104313	-0.171616	-0.0339615	-0.061992	-0.0632554	0.0699203	Fibrotic
18	CK367	0.101789	0.356168	2.13941	-0.0346646	-0.0783779	-0.157676	-0.0532963	-0.0546272	-0.054697	0.0362894	Fibrotic
19	CK368	0.359932	0.0786696	1.85874	-0.0509618	-0.103943	-0.154891	-0.0290847	-0.0607823	-0.0430175	0.0674984	Fibrotic
20	CK369	2.8346	0.417434	-0.538537	-0.0441098	-0.102274	-0.168659	-0.0464269	-0.0673843	-0.059611	0.0587291	Ischemic
21	CK370	0.327284	0.206757	2.50867	-0.0426106	-0.0748076	-0.164128	-0.0341529	-0.0700412	-0.0333258	0.0372951	Fibrotic
22	CK371	1.86604	-3.53458	0.0392748	-0.0388953	-0.102289	-0.160715	-0.0259987	-0.060736	-0.0613547	0.0560429	Ischemic
23	CK372	2.55258	0.463124	-0.49012	-0.0401719	-0.10685	-0.172972	-0.0472877	-0.068977	-0.0615495	0.0619013	Ischemic
24	CK373	2.16386	-4.47278	-0.177067	-0.0449764	-0.0794829	-0.174501	-0.0381571	-0.0575074	-0.0365195	0.0415188	Ischemic
25	CK374	-2.40542	0.369469	-0.303214	-0.0452404	-0.0934001	-0.170329	-0.045282	-0.0446673	-0.0374143	-0.24545	Myogenic
26	CK375	2.37561	0.453522	-0.420972	-0.0408278	-0.113007	-0.169002	-0.0468907	-0.066676	-0.0685143	0.0635538	Ischemic
27	CK376	2.63058	0.30173	-0.569784	-0.0453768	-0.0950428	-0.167667	-0.0485164	-0.0693539	-0.0611989	0.061277	Ischemic

## Sheet: Fig5J
Unnamed: 0	index	Factor	View	Group	R2	source	target						Factor	View	Group	R2	source	target
0	0	Factor1	CM&CM	group1	15.3171	CM	CM						Factor1	CM&CM	group1	15.3171	CM	CM
1	1	Factor1	EN&CM	group1	16.8905	EN	CM						Factor1	EN&CM	group1	16.8905	EN	CM
2	2	Factor1	CM&FB	group1	15.4407	CM	FB						Factor1	CM&FB	group1	15.4407	CM	FB
3	3	Factor1	FB&CM	group1	19.5795	FB	CM						Factor1	FB&CM	group1	19.5795	FB	CM
4	4	Factor1	CM&PC	group1	15.6185	CM	PC						Factor1	CM&PC	group1	15.6185	CM	PC
5	5	Factor1	CM&EN	group1	16.6581	CM	EN						Factor1	CM&EN	group1	16.6581	CM	EN
6	6	Factor1	FB&EN	group1	29.7127	FB	EN						Factor1	FB&EN	group1	29.7127	FB	EN
7	7	Factor1	PC&CM	group1	18.5847	PC	CM						Factor1	PC&CM	group1	18.5847	PC	CM
8	8	Factor1	FB&PC	group1	28.0216	FB	PC						Factor1	FB&PC	group1	28.0216	FB	PC
9	9	Factor1	FB&MY	group1	25.0533	FB	MY						Factor1	FB&MY	group1	25.0533	FB	MY
10	10	Factor1	FB&VM	group1	20.7982	FB	VM						Factor1	FB&VM	group1	20.7982	FB	VM
11	11	Factor1	FB&FB	group1	23.6767	FB	FB						Factor1	FB&FB	group1	23.6767	FB	FB
12	12	Factor1	EN&VM	group1	16.8261	EN	VM						Factor1	EN&VM	group1	16.8261	EN	VM
13	13	Factor1	MY&MY	group1	20.2384	MY	MY						Factor1	MY&MY	group1	20.2384	MY	MY
14	14	Factor1	VM&VM	group1	13.6999	VM	VM						Factor1	VM&VM	group1	13.6999	VM	VM
15	15	Factor1	EN&PC	group1	23.2274	EN	PC						Factor1	EN&PC	group1	23.2274	EN	PC
16	16	Factor1	EN&EN	group1	24.13	EN	EN						Factor1	EN&EN	group1	24.13	EN	EN
17	17	Factor1	PC&PC	group1	23.9823	PC	PC						Factor1	PC&PC	group1	23.9823	PC	PC
18	18	Factor1	VM&EN	group1	17.0438	VM	EN						Factor1	VM&EN	group1	17.0438	VM	EN
19	19	Factor1	EN&FB	group1	21.6816	EN	FB						Factor1	EN&FB	group1	21.6816	EN	FB
20	20	Factor1	MY&FB	group1	18.37	MY	FB						Factor1	MY&FB	group1	18.37	MY	FB
21	21	Factor1	VM&FB	group1	16.0469	VM	FB						Factor1	VM&FB	group1	16.0469	VM	FB
22	22	Factor1	PC&EN	group1	21.4787	PC	EN						Factor1	PC&EN	group1	21.4787	PC	EN
23	23	Factor1	PC&FB	group1	18.6817	PC	FB						Factor1	PC&FB	group1	18.6817	PC	FB

## Sheet: Fig5L
interaction	complex	cell_type	padj	log2FoldChange	receptor_padj	receptor_log2FoldChange	interaction_padj	interaction_log2FoldChange	type	ligand_padj	ligand_log2FoldChange
FN1 -> CD44	FN1	FB	*	0.901091	0.936801	0.0348457	0.479324	0.467968	Ligand
SPP1 -> CD44	SPP1	FB	*	3.13817	0.936801	0.0348457	0.468401	1.58651	Ligand
FN1 -> ITGA5_ITGB1	FN1	FB	*	0.901091	0.756265	0.105866	0.389056	0.503478	Ligand
SPP1 -> ITGA5_ITGB1	SPP1	FB	*	3.13817	0.756265	0.105866	0.378133	1.62202	Ligand
TNC -> ITGA5	TNC	FB		-0.179852	0.756265	0.105866	0.741419	-0.0369932	Ligand
SPP1 -> ITGAV_ITGB1	SPP1	FB	*	3.13817	0.124353	0.295714	0.0621766	1.71694	Ligand
THBS1 -> CD36	THBS1	FB	*	1.13368	0.86331	-0.0710486	0.433914	0.531316	Ligand
TNC -> ITGA7	TNC	FB		-0.179852	1.70422e-05	1.68809	0.363295	0.754121	Ligand
FN1 -> CD44	FN1	FB	*	0.901091	0.034617	-0.74406	0.0282322	0.0785157	Ligand
SPP1 -> CD44	SPP1	FB	*	3.13817	0.034617	-0.74406	0.0173086	1.19706	Ligand
FN1 -> ITGA5_ITGB1	FN1	FB	*	0.901091	0.013786	0.550657	0.0178168	0.725874	Ligand
SPP1 -> ITGA5_ITGB1	SPP1	FB	*	3.13817	0.013786	0.550657	0.00689312	1.84441	Ligand
TNC -> ITGA5	TNC	FB		-0.179852	0.013786	0.550657	0.370179	0.185403	Ligand
SPP1 -> ITGAV_ITGB1	SPP1	FB	*	3.13817	0.0276614	0.367719	0.0138308	1.75294	Ligand
THBS1 -> CD36	THBS1	FB	*	1.13368	0.731595	0.116808	0.368056	0.625244	Ligand
FN1 -> CD44	FN1	MY	*	1.37695	0.936801	0.0348457	0.470194	0.7059	Ligand
SPP1 -> CD44	SPP1	MY	*	1.18827	0.936801	0.0348457	0.477674	0.611557	Ligand
FN1 -> ITGA5_ITGB1	FN1	MY	*	1.37695	0.756265	0.105866	0.379927	0.74141	Ligand
SPP1 -> ITGA5_ITGB1	SPP1	MY	*	1.18827	0.756265	0.105866	0.387406	0.647067	Ligand
TNC -> ITGA5	TNC	MY	*	0.466528	0.756265	0.105866	0.381736	0.286197	Ligand
SPP1 -> ITGAV_ITGB1	SPP1	MY	*	1.18827	0.124353	0.295714	0.0714496	0.741991	Ligand
THBS1 -> CD36	THBS1	MY		0.377584	0.86331	-0.0710486	0.582273	0.153268	Ligand
TNC -> ITGA7	TNC	MY	*	0.466528	1.70422e-05	1.68809	0.00361141	1.07731	Ligand
FN1 -> CD44	FN1	MY	*	1.37695	0.034617	-0.74406	0.0191025	0.316447	Ligand
SPP1 -> CD44	SPP1	MY	*	1.18827	0.034617	-0.74406	0.0265817	0.222105	Ligand
FN1 -> ITGA5_ITGB1	FN1	MY	*	1.37695	0.013786	0.550657	0.00868698	0.963806	Ligand
SPP1 -> ITGA5_ITGB1	SPP1	MY	*	1.18827	0.013786	0.550657	0.0161662	0.869463	Ligand
TNC -> ITGA5	TNC	MY	*	0.466528	0.013786	0.550657	0.0104959	0.508593	Ligand
SPP1 -> ITGAV_ITGB1	SPP1	MY	*	1.18827	0.0276614	0.367719	0.0231039	0.777994	Ligand
THBS1 -> CD36	THBS1	MY		0.377584	0.731595	0.116808	0.516415	0.247196	Ligand
FN1 -> CD44	CD44	FB		0.0348457			0.479324	0.467968	Receptor	0.0218475	0.901091
SPP1 -> CD44	CD44	FB		0.0348457			0.468401	1.58651	Receptor	2.66952e-07	3.13817
FN1 -> ITGA5_ITGB1	ITGA5_ITGB1	FB		0.105866			0.389056	0.503478	Receptor	0.0218475	0.901091
SPP1 -> ITGA5_ITGB1	ITGA5_ITGB1	FB		0.105866			0.378133	1.62202	Receptor	2.66952e-07	3.13817
TNC -> ITGA5	ITGA5	FB		0.105866			0.741419	-0.0369932	Receptor	0.726573	-0.179852
SPP1 -> ITGAV_ITGB1	ITGAV_ITGB1	FB		0.295714			0.0621766	1.71694	Receptor	2.66952e-07	3.13817
THBS1 -> CD36	CD36	FB		-0.0710486			0.433914	0.531316	Receptor	0.00451736	1.13368
TNC -> ITGA7	ITGA7	FB	*	1.68809			0.363295	0.754121	Receptor	0.726573	-0.179852
FN1 -> CD44	CD44	MY	*	-0.74406			0.0282322	0.0785157	Receptor	0.0218475	0.901091
SPP1 -> CD44	CD44	MY	*	-0.74406			0.0173086	1.19706	Receptor	2.66952e-07	3.13817
FN1 -> ITGA5_ITGB1	ITGA5_ITGB1	MY	*	0.550657			0.0178168	0.725874	Receptor	0.0218475	0.901091
SPP1 -> ITGA5_ITGB1	ITGA5_ITGB1	MY	*	0.550657			0.00689312	1.84441	Receptor	2.66952e-07	3.13817
TNC -> ITGA5	ITGA5	MY	*	0.550657			0.370179	0.185403	Receptor	0.726573	-0.179852
SPP1 -> ITGAV_ITGB1	ITGAV_ITGB1	MY	*	0.367719			0.0138308	1.75294	Receptor	2.66952e-07	3.13817
THBS1 -> CD36	CD36	MY		0.116808			0.368056	0.625244	Receptor	0.00451736	1.13368
FN1 -> CD44	CD44	FB		0.0348457			0.470194	0.7059	Receptor	0.00358799	1.37695
SPP1 -> CD44	CD44	FB		0.0348457			0.477674	0.611557	Receptor	0.0185464	1.18827
FN1 -> ITGA5_ITGB1	ITGA5_ITGB1	FB		0.105866			0.379927	0.74141	Receptor	0.00358799	1.37695
SPP1 -> ITGA5_ITGB1	ITGA5_ITGB1	FB		0.105866			0.387406	0.647067	Receptor	0.0185464	1.18827
TNC -> ITGA5	ITGA5	FB		0.105866			0.381736	0.286197	Receptor	0.00720578	0.466528
SPP1 -> ITGAV_ITGB1	ITGAV_ITGB1	FB		0.295714			0.0714496	0.741991	Receptor	0.0185464	1.18827
THBS1 -> CD36	CD36	FB		-0.0710486			0.582273	0.153268	Receptor	0.301235	0.377584
TNC -> ITGA7	ITGA7	FB	*	1.68809			0.00361141	1.07731	Receptor	0.00720578	0.466528
FN1 -> CD44	CD44	MY	*	-0.74406			0.0191025	0.316447	Receptor	0.00358799	1.37695
SPP1 -> CD44	CD44	MY	*	-0.74406			0.0265817	0.222105	Receptor	0.0185464	1.18827
FN1 -> ITGA5_ITGB1	ITGA5_ITGB1	MY	*	0.550657			0.00868698	0.963806	Receptor	0.00358799	1.37695
SPP1 -> ITGA5_ITGB1	ITGA5_ITGB1	MY	*	0.550657			0.0161662	0.869463	Receptor	0.0185464	1.18827
TNC -> ITGA5	ITGA5	MY	*	0.550657			0.0104959	0.508593	Receptor	0.00720578	0.466528
SPP1 -> ITGAV_ITGB1	ITGAV_ITGB1	MY	*	0.367719			0.0231039	0.777994	Receptor	0.0185464	1.18827
THBS1 -> CD36	CD36	MY		0.116808			0.516415	0.247196	Receptor	0.301235	0.377584

## Sheet: Fig5M
source	target	edge_pred_val	target_pred_val	source_pred_val	source_type	target_type	edge_type	occurrence
ABL1	ATR	1	1	1	unmeasured	unmeasured	1	0.6
ABL1	RB1	-1	-1	1	unmeasured	unmeasured	-1	0.4
ABL1	YAP1	1	1	1	unmeasured	unmeasured	1	0.21
ATM	E2F1	1	1	1	unmeasured	output	1	0.17
ATM	HIF1A	1	1	1	unmeasured	output	1	0.25
ATM	SMAD1	1	1	1	unmeasured	output	1	0.34
ATR	ATM	1	1	1	unmeasured	unmeasured	1	0.34
ATR	E2F1	1	1	1	unmeasured	output	1	0.43
EP300	HIF1A	1	1	1	unmeasured	output	1	0.19
EP300	SMAD1	1	1	1	unmeasured	output	1	0.45
FN1	ITGA5_ITGB1	1	1	1	input	unmeasured	1	0.43
ITGA5_ITGB1	PTK2B	1	1	1	unmeasured	unmeasured	1	1
LCK	ABL1	1	1	1	unmeasured	unmeasured	1	1
LCK	MAPK14	1	1	1	unmeasured	unmeasured	1	1
MAP3K1	MAPK1	1	1	1	unmeasured	unmeasured	1	1
MAPK1	ELK1	1	1	1	unmeasured	output	1	0.55
MAPK1	EP300	1	1	1	unmeasured	unmeasured	1	0.45
MAPK1	ETS1	1	1	1	unmeasured	output	1	1
MAPK1	FOXO3	-1	-1	1	unmeasured	output	-1	1
MAPK1	HIF1A	1	1	1	unmeasured	output	1	0.56
MAPK1	LCK	1	1	1	unmeasured	unmeasured	1	1
MAPK14	ELK1	1	1	1	unmeasured	output	1	0.45
MAPK14	SMAD3	1	1	1	unmeasured	output	1	1
MAPK14	TCF3	1	1	1	unmeasured	output	1	1
PTK2	RAC1	1	1	1	unmeasured	unmeasured	1	1
PTK2B	PTK2	1	1	1	unmeasured	unmeasured	1	1
RAC1	MAP3K1	1	1	1	unmeasured	unmeasured	1	1
RB1	E2F1	1	1	-1	unmeasured	output	-1	0.4
SPP1	ITGA5_ITGB1	1	1	1	input	unmeasured	1	0.57
YAP1	SMAD1	1	1	1	unmeasured	output	1	0.21

## Sheet: SuppDataFig5_LRs
sample	source	target	ligand_complex	receptor_complex	lr_means	expr_prod	scaled_weight	lr_logfc	spec_weight	lrscore	magnitude_rank
CK158	CM	CM	NCAM1	CACNA1C	2.78188	6.83132	1.01927	2.19047	0.137364	0.957073	2.89647e-06
CK158	EN	CM	CALM1	RYR2	3.03012	3.72158	0.719772	2.03408	0.0304901	0.942714	5.67622e-06
CK158	CM	FB	FGF12	FGFR1	2.52039	3.9515	0.752898	2.03188	0.0516484	0.944311	1.95683e-05
CK158	FB	CM	CALM1	RYR2	2.97085	3.08544	0.643191	1.82723	0.0230899	0.937437	2.26929e-05
CK158	CM	PC	NCAM1	CACNA1C	2.42993	5.54371	0.782978	1.21581	0.0786668	0.952572	2.26929e-05
CK158	CM	EN	LAMA2	ITGA1	2.36265	4.25739	0.821973	1.46948	0.0399224	0.94624	2.96352e-05
CK158	FB	EN	LAMA2	ITGA1	2.32211	4.15916	0.790615	1.4319	0.0373315	0.945643	3.34528e-05
CK158	CM	PC	LAMA2	ITGA1	2.2393	3.39058	0.671899	0.947125	0.0469711	0.940146	3.75013e-05
CK158	CM	CM	FGF12	FGFR1	2.3713	2.73793	0.569812	1.36428	0.0550221	0.93384	5.10319e-05
CK158	CM	PC	LAMA2	ITGA7_ITGB1	2.20157	3.12545	0.772585	1.15076	0.0787219	0.937814	5.10319e-05
CK158	PC	CM	CALM1	RYR2	2.9341	2.69095	0.595702	1.82286	0.030944	0.933303	5.60035e-05
CK158	FB	PC	LAMA2	ITGA1	2.19876	3.31235	0.640541	0.909537	0.0439227	0.939486	5.60035e-05
CK158	CM	EN	SORBS1	ITGA1	2.17622	3.80561	1.01187	2.13095	0.0544409	0.943314	6.12058e-05
CK158	FB	PC	LAMA2	ITGA7_ITGB1	2.16103	3.05333	0.741227	1.11318	0.0515128	0.93713	6.66387e-05
CK158	EN	CM	CALM1	CACNA1C	2.21398	2.58969	0.607077	1.45775	0.0272895	0.9321	7.23022e-05
CK158	FB	MY	LAMA2	CD44	2.13715	2.88935	0.757488	1.18477	0.119759	0.935484	7.81961e-05
CK158	FB	VM	LAMA2	ITGA7_ITGB1	2.08186	2.50978	0.609125	0.889665	0.0564423	0.931101	9.72603e-05
CK158	CM	PC	SORBS1	ITGA1	2.05287	3.03078	0.861795	1.60859	0.0553581	0.936911	0.000125903
CK158	FB	PC	COL1A2	CD36	2.01971	3.66301	0.952923	1.62329	0.0731481	0.942284	0.000133639
CK158	FB	CM	CALM1	CACNA1C	2.15472	2.14702	0.530496	1.2509	0.0242725	0.925922	0.000203803
CK158	CM	CM	CALM1	RYR2	2.88	2.11025	0.525798	1.35104	0.0240045	0.925327	0.000233904
CK158	FB	FB	DCN	EGFR	1.93621	3.48005	0.904662	1.90767	0.0522315	0.940875	0.00026607
CK158	CM	CM	LAMA2	ITGA7_ITGB1	2.05317	2.08266	0.319961	0.221531	0.027199	0.924871	0.000282927
CK158	CM	CM	LAMA2	ITGA9_ITGB1	2.05317	2.08266	0.319961	0.221531	0.027199	0.924871	0.000282927
CK158	FB	VM	LAMA2	ITGA1	2.01702	2.06468	0.419429	0.595604	0.0364951	0.92457	0.000336592
CK158	EN	VM	CALM1	CACNA1C	1.9115	2.17018	0.403998	0.679237	0.0285829	0.926289	0.000336592
CK158	FB	CM	LAMA2	ITGA9_ITGB1	2.01264	2.03461	0.288602	0.183944	0.0198489	0.924056	0.00035551
CK158	FB	CM	LAMA2	ITGA7_ITGB1	2.01264	2.03461	0.288602	0.183944	0.0198489	0.924056	0.00035551
CK158	EN	VM	CALM1	RYR2	1.89712	2.15024	-0.0886211	-0.553949	0.0220181	0.925973	0.000388186
CK158	MY	MY	F13A1	ITGA9	1.89152	2.6099	0.984236	2.2934	0.431153	0.932345	0.000415356
CK158	VM	VM	CALM1	CACNA1C	1.86969	1.90845	0.349965	0.553818	0.0688403	0.921779	0.000457825
CK158	EN	PC	CALM1	CACNA1C	1.86203	2.10157	0.370781	0.483096	0.0268011	0.925185	0.000472439
CK158	MY	MY	MRC1	PTPRC	1.86097	3.41722	1.93928	3.13005	0.765933	0.940366	0.000487281
CK158	VM	VM	CALM1	RYR2	1.85531	1.89091	-0.142654	-0.679368	0.0425929	0.921446	0.00051765
CK158	PC	CM	CALM1	CACNA1C	2.11797	1.87252	0.483007	1.24653	0.0324329	0.921091	0.00051765
CK158	EN	PC	CALM1	RYR2	1.84131	2.07283	-0.128444	-0.658369	0.0205521	0.924707	0.000597567
CK158	FB	VM	CALM1	CACNA1C	1.85224	1.79922	0.327417	0.47239	0.0254229	0.919628	0.000648253
CK158	FB	VM	CALM1	RYR2	1.83786	1.78269	-0.165202	-0.760796	0.0166741	0.919286	0.000665605
CK158	EN	CM	VWF	ITGA9	1.81857	3.06316	1.02643	1.87204	0.0902707	0.937224	0.000719025
CK158	CM	EN	LAMA2	ITGA6_ITGB1	2.00987	1.77832	0.264043	0.468088	0.0175401	0.919195	0.000728128
CK158	CM	EN	LAMA2	ITGA9_ITGB1	2.00987	1.77832	0.264043	0.468088	0.0175401	0.919195	0.000728128
CK158	CM	FB	SORBS1	ITGB5	1.84942	1.75285	0.635977	1.38233	0.0489953	0.918658	0.000851639
CK158	EN	EN	CALM1	RYR2	1.7894	2.00084	-0.165479	-0.77608	0.0132864	0.923467	0.000891575
CK158	FB	PC	CALM1	CACNA1C	1.80276	1.74234	0.2942	0.276249	0.0238381	0.918433	0.000891575
CK158	PC	PC	COL1A2	CD36	1.78824	2.42935	0.708324	1.1397	0.0680331	0.930049	0.000911884
CK158	FB	EN	LAMA2	ITGA6_ITGB1	1.96933	1.73729	0.232685	0.4305	0.0128002	0.918324	0.000922123
CK158	FB	EN	LAMA2	ITGA9_ITGB1	1.96933	1.73729	0.232685	0.4305	0.0128002	0.918324	0.000922123
CK158	FB	PC	CALM1	RYR2	1.78204	1.71851	-0.205025	-0.865215	0.0155639	0.917916	0.000974172
CK158	CM	CM	CSF1	SIRPA	0.0390242	0.00151894	-0.131132	-0.312963	0.00497777	0.249507	0.00102122
CK158	PC	PC	THBS4	CD36	1.77029	2.3337	1.1825	1.74918	0.14134	0.928731	0.0010385
CK158	EN	CM	CALM1	PDE1C	1.765	1.967	0.5706	1.1894	0.0308212	0.922862	0.00110488
CK158	EN	EN	VWF	ITGA9	1.75562	2.77202	0.961147	2.31711	0.118292	0.934221	0.00112745
CK158	VM	EN	CALM1	RYR2	1.74759	1.75954	-0.219511	-0.901498	0.0257018	0.9188	0.00115026
CK158	FB	EN	CALM1	RYR2	1.73014	1.65883	-0.242059	-0.982927	0.0100617	0.916574	0.00126768
CK158	FB	CM	CALM1	PDE1C	1.70574	1.63077	0.494019	0.982555	0.0288938	0.91592	0.00131623
CK158	FB	MY	CALM1	RYR2	1.70352	1.62823	-0.261047	-1.02367	0.0310027	0.915859	0.00134084
CK158	PC	PC	MFGE8	PDGFRB	1.67714	2.07075	1.3925	2.08608	0.208279	0.924672	0.00146731
CK158	EN	FB	VWF	LRP1	1.6731	2.39035	1.09445	2.30027	0.0790752	0.92952	0.00149328
CK158	CM	FB	NCAM1	CACNA1C	1.66466	2.74401	0.269196	0.0807529	0.033285	0.933909	0.00162652
CK158	MY	FB	F13A1	ITGB1	1.70967	1.56412	0.976963	2.22593	0.131397	0.914299	0.00165385
CK158	FB	CM	COL1A2	CD36	1.66371	2.68432	0.644456	0.930851	0.0341073	0.933227	0.00165385
CK158	EN	FB	CALM1	RYR2	1.65614	1.81602	-0.260563	-1.08599	0.011122	0.919971	0.00170917
CK158	FB	VM	DCN	EGFR	1.65493	2.09915	0.60726	1.0251	0.0483927	0.925145	0.00173717
CK158	FB	PC	COL1A1	CD36	1.64501	1.66598	0.81819	1.34574	0.0691132	0.916738	0.00179385
CK158	PC	PC	CALM1	CACNA1C	1.76601	1.51957	0.246711	0.271872	0.0318526	0.91316	0.00182253
CK158	CM	EN	FGF12	FGFR1	2.21907	1.49885	0.382877	1.36473	0.0212566	0.912614	0.00193949
CK158	PC	PC	CALM1	RYR2	1.74529	1.49879	-0.252514	-0.869592	0.0208581	0.912612	0.00196929
CK158	FB	MY	SERPINF1	PLXDC2	1.62389	1.67879	0.659339	1.08192	0.0741174	0.91703	0.00202957
CK158	CM	CM	MRC1	PTPRC	0.0472285	0.00219658	-0.322213	-1.56272	0.00408941	0.285611	0.00204221
CK158	EN	PC	VWF	ITGB1	1.62268	2.15717	1.05399	2.26381	0.0648096	0.926083	0.00206005
CK158	EN	PC	CALM1	PDE1C	1.61934	1.76498	0.458584	0.78969	0.0334692	0.918915	0.00209075
CK158	CM	CM	CALM1	CACNA1C	2.06386	1.46843	0.413103	0.774711	0.0241256	0.911793	0.00218421
CK158	VM	FB	CALM1	RYR2	1.61433	1.597	-0.314595	-1.21141	0.021515	0.91511	0.00221581
CK158	PC	PC	FGF1	NRP1	1.61389	2.16353	1.13939	1.66899	0.146504	0.926184	0.00227968
CK158	CM	PC	LAMA2	CD44	1.96348	1.45238	0.448285	0.687301	0.0625284	0.91135	0.00231196
CK158	FB	PC	FBN1	ITGB1	1.61022	2.13392	0.778109	1.83681	0.0690785	0.925712	0.00234445
CK158	PC	EN	CALM1	RYR2	1.69339	1.44674	-0.289548	-0.987304	0.0134842	0.911193	0.00234445
CK158	CM	FB	NCAM1	ROBO1	1.60033	2.50865	1.00622	2.09356	0.10201	0.931087	0.00241012
CK158	CM	FB	LAMA2	ITGA9_ITGB1	1.96041	1.43079	0.0362467	-0.174269	0.0132856	0.910743	0.00244329
CK158	FB	MY	LAMA2	ITGA9_ITGB1	1.92432	1.42831	0.174573	0.305277	0.0283513	0.910672	0.00247669
CK158	FB	FB	CALM1	RYR2	1.59687	1.5056	-0.337144	-1.29284	0.00842261	0.912793	0.00247669
CK158	PC	CM	CALM1	PDE1C	1.66898	1.42227	0.44653	0.978178	0.0340088	0.9105	0.00254415
CK158	CM	EN	NCAM1	CACNA1C	1.58484	2.45199	0.215606	0.244206	0.0303386	0.93035	0.00254415
CK158	FB	PC	LAMA2	CD44	1.92295	1.41886	0.416927	0.649714	0.0322495	0.910402	0.00257822
CK158	FB	EN	LAMC1	ITGA1	1.57137	2.33984	1.0085	2.15084	0.0522102	0.928818	0.00264702
CK158	FB	MY	DCN	TLR2	1.56776	1.67119	1.07214	1.65709	0.167756	0.916857	0.00271672
CK158	FB	FB	LAMA2	ITGA9_ITGB1	1.91988	1.39778	0.00488847	-0.211856	0.00798634	0.90979	0.00275191
CK158	FB	PC	CALM1	PDE1C	1.56007	1.46328	0.382003	0.582844	0.0313763	0.911651	0.00285881
CK158	PC	PC	COL1A1	CD36	1.59194	1.38311	0.738655	1.19073	0.0804662	0.909356	0.00289489
CK158	EN	VM	VWF	ITGB1	1.55521	1.84511	0.966883	2.0452	0.0559342	0.920554	0.00293119
CK158	CM	CM	THBS1	TNFRSF11B	0.047032	0.00221175	0.0482669	-0.0520466	0.0530373	0.286313	0.00306296
CK158	PC	FB	DCN	EGFR	1.5439	2.36771	0.565328	1.19551	0.0589527	0.929208	0.00311606
CK158	FB	VM	FBN1	ITGB1	1.54275	1.82522	0.690997	1.6182	0.0414817	0.920157	0.0031537
CK158	FB	PC	DCN	EGFR	1.5329	1.50003	0.478231	0.869388	0.0389759	0.912645	0.00330651
CK158	VM	FB	SLIT3	ROBO1	1.526	2.30479	1.50707	2.34454	0.116002	0.928317	0.00334527
CK158	PC	EN	LAMA2	ITGA1	1.51776	2.2099	0.168383	0.517512	0.0271141	0.926906	0.00350253
CK158	CM	CM	LAMA2	DAG1	1.94403	1.31565	0.443488	0.518615	0.0590924	0.907274	0.00366335
CK158	PC	FB	CALM1	RYR2	1.56012	1.3131	-0.384633	-1.29721	0.0112876	0.907192	0.00370411
CK158	VM	FB	DCN	EGFR	1.49951	2.24185	0.526934	1.08395	0.0353642	0.927391	0.00382773
CK158	FB	CM	LAMA2	DAG1	1.90349	1.28529	0.41213	0.481028	0.0364025	0.906287	0.00382773
CK158	FB	PC	MFGE8	PDGFRB	1.52203	1.2832	1.16703	1.74497	0.059285	0.906218	0.00386938
CK158	FB	FB	VCAN	EGFR	1.49136	2.21872	0.935941	2.10985	0.0872764	0.927041	0.00391125
CK158	PC	PC	CALM1	PDE1C	1.52332	1.2762	0.334514	0.578466	0.0369306	0.905985	0.00399566
CK158	EN	PC	COL1A2	CD36	1.5704	1.26832	0.478123	0.698005	0.0250244	0.905721	0.0040382
CK158	EN	EN	SORBS1	ITGA1	1.47984	2.11801	0.50348	0.904143	0.0301212	0.925454	0.00408096
CK158	CM	CM	COL4A4	CD44	0.0475589	0.00226029	-0.390951	-1.53695	0.000373727	0.288536	0.00408348
CK158	EN	EN	VEGFC	FLT1	1.47042	1.84191	1.34128	2.85705	0.37188	0.92049	0.00416715
CK158	FB	VM	LAMA2	ITGA9_ITGB1	1.8983	1.24962	-0.0174933	-0.106418	0.0133714	0.905085	0.00443103
CK158	VM	VM	MFGE8	PDGFRB	1.46287	1.7338	1.16673	1.43601	0.189043	0.918249	0.00447578
CK158	EN	FB	VWF	SCARA5	1.45536	1.38327	1.1363	2.46733	0.11797	0.909361	0.00456596
CK158	EN	CM	VWF	ITGB1	1.45265	1.37075	0.834462	1.5887	0.0384855	0.908985	0.00461138
CK158	FB	PC	LAMC1	ITGA1	1.44802	1.86344	0.858429	1.62848	0.077121	0.920915	0.00465702
CK158	PC	EN	SPARC	ENG	1.44592	2.00768	1.03342	1.96543	0.0712648	0.923588	0.00470288
CK158	MY	FB	DCN	EGFR	1.4448	2.08671	0.479606	0.983055	0.0498473	0.924939	0.00474896
CK158	EN	PC	VWF	LRP1	1.44266	1.32456	0.829961	1.80077	0.0512261	0.907557	0.00479527
CK158	FB	CM	FBN1	ITGB1	1.44019	1.35598	0.558576	1.1617	0.0282142	0.908536	0.00488854
CK158	EN	FB	DCN	EGFR	1.4393	2.07112	0.47485	1.02829	0.0232181	0.924678	0.00493551
CK158	VM	EN	LAMA2	ITGA1	1.43471	2.00866	0.104143	0.444899	0.0263353	0.923605	0.00498269
CK158	PC	CM	COL1A2	CD36	1.43224	1.78028	0.399857	0.447261	0.0317223	0.919236	0.00507773
CK158	CM	CM	SLIT2	ROBO1	0.0513389	0.00258213	-0.453775	-1.85261	0.000179557	0.30239	0.00510378
CK158	EN	VM	VWF	LRP1	1.42894	1.26107	0.814205	1.72385	0.0492108	0.905476	0.00522194
CK158	CM	PC	VEGFA	NRP1	1.42885	1.32049	0.633583	0.790609	0.0588319	0.907428	0.00527046
CK158	MY	MY	F13A1	ITGB1	1.64574	1.19647	0.894417	2.14572	0.22631	0.903201	0.00531919
CK158	EN	FB	VWF	ITGB1	1.42827	1.25797	0.802979	1.79024	0.0323284	0.905371	0.00531919
CK158	VM	EN	SORBS1	ITGA1	1.42282	1.97984	0.461854	0.865231	0.0395994	0.923093	0.00536814
CK158	FB	PC	C3	NRP1	1.41932	1.27706	0.694743	1.15137	0.0543789	0.906014	0.00541732
CK158	FB	FB	FBN1	ITGB1	1.41581	1.24441	0.527093	1.36324	0.0248162	0.904906	0.00546671
CK158	CM	PC	CALM1	CACNA1C	1.71191	1.19165	0.176807	-0.199945	0.0236938	0.903025	0.00546671
CK158	PC	CM	THBS4	CD36	1.41429	1.71018	0.874029	1.05674	0.0696322	0.917732	0.00551632
CK158	FB	PC	COL6A3	ITGA1_ITGB1	1.41191	1.76394	0.788266	1.75723	0.0845381	0.918893	0.00561621
CK158	FB	PC	LAMC1	ITGA7_ITGB1	1.41029	1.71773	0.959115	1.83212	0.090448	0.917898	0.00566649
CK158	CM	PC	CALM1	RYR2	1.69119	1.17536	-0.322418	-1.34141	0.0161804	0.90242	0.00571698
CK158	FB	PC	FGF7	NRP1	1.40808	1.22585	0.723089	1.30192	0.0687473	0.904257	0.00576769
CK158	CM	PC	MFGE8	PDGFRB	1.50047	1.17374	1.13569	1.43339	0.061956	0.90236	0.00576769
CK158	MY	FB	F13A1	ITGA9	1.64129	1.17089	0.724732	1.62858	0.0859086	0.902253	0.00586978
CK158	CM	FB	NCAM1	FGFR1	1.40008	1.77604	0.750377	1.54244	0.0912144	0.919148	0.00592116
CK158	EN	EN	VWF	ITGB1	1.40934	1.17044	0.778544	1.83526	0.0475849	0.902236	0.00597275
CK158	MY	MY	PLTP	ABCA1	1.39899	1.94979	1.18375	2.12518	0.452773	0.922549	0.00597275
CK158	FB	EN	SERPINF1	PLXDC2	1.39831	1.38779	0.492379	0.862872	0.0277488	0.909495	0.00602457
CK158	EN	CM	S100A1	RYR2	2.76226	0.846456	0.645775	1.85495	0.0313555	0.886982	0.00612384
CK158	CM	CM	PTN	PTPRB	0.0579068	0.00310169	-0.311016	-1.35046	0.000433565	0.32207	0.00612384
CK158	PC	PC	LAMA2	ITGA1	1.3944	1.75996	0.0183085	-0.00484836	0.0319013	0.918809	0.00612885
CK158	FB	MY	LAMC1	CD44	1.38641	1.62547	0.975376	1.90371	0.135632	0.915794	0.00628693
CK158	FB	EN	FBN1	ITGB1	1.39688	1.15783	0.502659	1.40825	0.020061	0.901757	0.00628693
CK158	FB	EN	COL1A2	CD36	1.38109	1.90737	0.399574	0.971345	0.0180106	0.921759	0.00644698
CK158	FB	CM	FN1	ITGA9	1.37286	1.88243	0.51158	0.746065	0.0325031	0.921283	0.00660901
CK158	CM	EN	CALM1	RYR2	1.63928	1.13454	-0.359452	-1.45912	0.0104602	0.900853	0.006773
CK158	FB	MY	COL6A3	CD44	1.36638	1.59176	1.03762	2.08294	0.133481	0.914983	0.00688343
CK158	CM	CM	BSG	SLC16A7	1.36493	1.51304	0.694657	1.07167	0.12676	0.912989	0.00693897
CK158	MY	MY	CALM1	RYR2	1.61399	1.12108	-0.376739	-1.20625	0.0898787	0.900319	0.00699473
CK158	CM	CM	CALM1	PDE1C	1.61488	1.11535	0.376626	0.506361	0.024744	0.900089	0.00710691
CK158	CM	CM	S100A1	RYR2	2.74198	0.628826	0.596156	1.61909	0.032342	0.871208	0.00714366
CK158	CM	CM	PDAP1	PDGFRB	0.0598554	0.00329237	-0.243027	-1.10523	0.000706486	0.328617	0.00714366
CK158	PC	PC	LAMA2	ITGA7_ITGB1	1.35668	1.62234	0.118995	0.19879	0.0456995	0.91572	0.00721996
CK158	EN	PC	SORBS1	ITGA1	1.35649	1.68678	0.353406	0.381783	0.0306287	0.917211	0.00727682
CK158	FB	FB	SLIT2	ROBO1	1.35434	1.83394	0.988158	2.32854	0.173785	0.920332	0.00739118
CK158	FB	EN	LAMB1	ITGA1	1.3508	1.80532	0.96229	1.98813	0.0606324	0.919753	0.00762252
CK158	EN	FB	HSPG2	LRP1	1.33893	1.69953	0.611754	1.18856	0.0407145	0.917496	0.00779832
CK158	CM	FB	LPL	LRP1	1.33781	1.69722	0.685846	1.30158	0.0669778	0.917445	0.00791662
CK158	FB	FB	SLIT2	APP	1.33395	1.77942	0.739379	1.69621	0.0864771	0.919218	0.00797609
CK158	FB	VM	LAMC1	ITGA7_ITGB1	1.33112	1.41194	0.827013	1.60861	0.0580758	0.910203	0.00803578
CK158	CM	CM	ADAM15	ITGA5	0.0628941	0.00349137	-0.183029	-0.554157	0.00233398	0.335123	0.00816326
CK158	PC	CM	S100A1	RYR2	2.74128	0.621305	0.594441	1.77358	0.0323038	0.870531	0.00816326
CK158	EN	FB	FGF12	FGFR1	1.32342	1.62718	-0.0336669	-0.408278	0.016087	0.915835	0.00827672
CK158	FB	MY	APP	CD74	1.32333	1.75115	0.753958	1.2733	0.0889846	0.918622	0.00833749
CK158	CM	FB	NCAM1	PTPRA	1.31835	1.47703	0.630107	1.28164	0.058508	0.912027	0.00852113
CK158	MY	FB	CALM1	RYR2	1.50734	1.03664	-0.452835	-1.47542	0.0244176	0.89675	0.00858278
CK158	EN	FB	ST6GAL1	EGFR	1.31357	1.71463	0.711076	1.8234	0.0359978	0.91783	0.00883155
CK158	CM	FB	CALM1	RYR2	1.50602	1.02974	-0.454537	-1.76903	0.00875625	0.89644	0.00895724
CK158	FB	PC	COL4A4	ITGA1_ITGB1	1.31217	1.57786	0.829327	1.89341	0.119168	0.914641	0.0090204
CK158	FB	EN	FN1	ITGA9	1.30992	1.70351	0.446299	1.19114	0.0230622	0.917585	0.00908379
CK158	FB	PC	COL15A1	ITGA1_ITGB1	1.30856	1.57114	0.729987	1.58644	0.0753254	0.914474	0.00914739
CK158	PC	CM	CALM3	RYR2	2.74079	0.616083	0.632317	1.8239	0.0407579	0.870055	0.00918263
CK158	CM	CM	PLA2G2A	ITGA5	0.0629836	0.00350649	-0.17512	-0.530348	0.0028273	0.335605	0.00918263
CK158	EN	FB	HSPG2	FGFR1	1.30757	1.59641	0.551729	1.16676	0.038367	0.915096	0.00927525
CK158	VM	EN	SERPINF1	PLXDC2	1.31232	1.01779	0.372772	0.594665	0.0321946	0.895897	0.00927525
CK158	PC	FB	FGF12	FGFR1	1.30709	1.59548	-0.0443917	-0.3708	0.0237838	0.915073	0.0093395
CK158	VM	FB	FGF12	FGFR1	1.30621	1.59377	-0.0449697	-0.358414	0.0244468	0.915032	0.00940397
CK158	FB	MY	DCN	TLR4	1.43167	1.00303	0.763156	1.28374	0.100801	0.895214	0.00959868
CK158	FB	VM	MFGE8	PDGFRB	1.30284	1.06161	0.93412	1.17727	0.0578466	0.897846	0.00959868
CK158	EN	EN	LAMA2	ITGA1	1.2986	1.6788	-0.00115526	0.0193	0.01565	0.91703	0.00966402
CK158	FB	EN	FN1	ITGA6	1.29695	1.66666	0.901973	1.92427	0.0581117	0.916754	0.00979534
CK158	PC	EN	FGF1	NRP1	1.29606	1.55984	0.857189	1.48837	0.0428247	0.914191	0.00986132
CK158	CM	PC	CALM1	PDE1C	1.46921	1.00079	0.26461	0.10665	0.0268699	0.895109	0.00986132
CK158	FB	CM	COL1A1	CD36	1.28901	1.22086	0.509722	0.653297	0.0318698	0.90408	0.0100606
CK158	EN	PC	HSPG2	ITGB1	1.28852	1.53374	0.571295	1.1521	0.0396907	0.913527	0.0101945
CK158	CM	CM	GDF11	ANTXR1	0.0600982	0.0036021	-0.18414	-0.690607	0.00292748	0.338611	0.0102018
CK158	FB	CM	S100A1	RYR2	2.73481	0.55183	0.5786	1.69312	0.0186719	0.8637	0.0102018
CK158	VM	EN	SPARC	ENG	1.28759	1.45861	0.82889	1.60165	0.0477733	0.911523	0.0102618
CK158	FB	VM	COL1A2	CD36	1.28207	1.63514	0.31377	0.664371	0.0246505	0.916022	0.0103293
CK158	MY	FB	ST6GAL1	EGFR	1.27387	1.60205	0.669609	1.41877	0.0716707	0.915233	0.0107388
CK158	FB	FB	SERPINF1	PLXDC2	1.27281	1.22589	0.399494	0.646124	0.0239463	0.904258	0.0108078
CK158	FB	MY	COL4A4	CD44	1.26664	1.42385	1.07868	2.21912	0.140149	0.910545	0.0110161
CK158	CM	PC	LAMA2	ITGA9_ITGB1	1.89565	0.975711	-0.030914	-0.173883	0.0127287	0.893912	0.0110161
CK158	FB	VM	LAMC1	ITGA1	1.26628	1.16154	0.637317	1.31455	0.0375514	0.901899	0.011086
CK158	FB	CM	CALM3	RYR2	2.73067	0.507381	0.603893	1.739	0.0218445	0.858681	0.0112207
CK158	CM	CM	PDGFA	PDGFRA	0.0648415	0.00366987	-0.128907	-0.651427	0.0057314	0.340701	0.0112207
CK158	FB	CM	LAMC1	ITGA7_ITGB1	1.2619	1.14462	0.50649	0.902886	0.0264254	0.901248	0.0112616
CK158	FB	CM	LAMC1	ITGA9_ITGB1	1.2619	1.14462	0.50649	0.902886	0.0264254	0.901248	0.0112616
CK158	FB	PC	VEGFA	NRP1	1.35252	0.972704	0.51702	0.848585	0.0300649	0.893765	0.0113676
CK158	CM	PC	NCAM1	PTPRA	1.26003	1.26368	0.558988	1.22411	0.0585585	0.905564	0.0115097
CK158	VM	EN	COL1A2	CD36	1.25689	1.56268	0.268326	0.552965	0.0416301	0.914263	0.0117245
CK158	FB	PC	LAMA2	ITGA9_ITGB1	1.85512	0.953198	-0.0622722	-0.211471	0.00765162	0.8928	0.0118688
CK158	CM	CM	NCAM1	FGFR1	1.25098	1.23059	0.567291	0.874842	0.104769	0.904424	0.0120139
CK158	MY	FB	FGF12	FGFR1	1.25044	1.48547	-0.0816201	-0.52299	0.0318833	0.912256	0.0120868
CK158	FB	MY	FBN1	ITGB1	1.35187	0.951905	0.444547	1.28303	0.0306823	0.892734	0.0121599
CK158	FB	PC	VCAN	ITGB1	1.24891	1.45985	0.695687	1.50194	0.0802656	0.911557	0.0121599
CK158	FB	MY	HSPG2	LRP1	1.24767	1.52015	0.524886	0.902171	0.0858693	0.913175	0.0122332
CK158	CM	CM	CALM3	RYR2	2.72733	0.471533	0.594519	1.63555	0.0308584	0.854177	0.0122393
CK158	CM	FB	CSF1	SIRPA	0.0664162	0.00376571	-0.0559906	-0.145021	0.00897049	0.343602	0.0122393
CK158	FB	VM	COL6A3	ITGA1_ITGB1	1.24626	1.13745	0.69956	1.49378	0.0444202	0.900968	0.0123067
CK158	FB	EN	SLIT2	APP	1.24539	1.54256	0.648012	1.61977	0.050981	0.913753	0.0123804
CK158	EN	FB	VWF	ITGA9	1.35989	0.941709	0.550748	1.1929	0.0254022	0.892218	0.0124544
CK158	FB	CM	COL6A3	ITGA9_ITGB1	1.24188	1.12088	0.568734	1.08211	0.0314956	0.900311	0.0125285
CK158	CM	PC	NCAM1	ROBO1	1.23739	1.18085	0.612063	1.16874	0.056173	0.902626	0.0126029
CK158	MY	MY	SERPINF1	PLXDC2	1.48142	0.93713	0.461148	0.701774	0.0886853	0.891983	0.0126775
CK158	FB	FB	HSPG2	LRP1	1.23622	1.48719	0.511738	0.914892	0.0308905	0.912302	0.0126775
CK158	PC	CM	COL1A1	CD36	1.23594	1.01357	0.430188	0.498288	0.0371049	0.895703	0.0127523
CK158	FB	CM	NCAM1	CACNA1C	1.99266	0.93661	0.208349	0.460078	0.0129593	0.891957	0.0127523
CK158	VM	EN	FGF1	NRP1	1.23424	1.35674	0.745907	1.21205	0.0523147	0.908559	0.0128274
CK158	FB	PC	LAMB1	ITGA1	1.22745	1.43775	0.812215	1.46577	0.0822131	0.91094	0.012978
CK158	PC	CM	FN1	ITGA9	1.22458	1.4896	0.367004	0.337836	0.0371343	0.912367	0.0131296
CK158	CM	CM	PDGFA	PDGFRB	0.0653896	0.00376629	-0.15444	-0.993856	0.00208679	0.34362	0.0132578
CK158	EN	VM	HSPG2	ITGB1	1.22105	1.31187	0.484183	0.933497	0.0296618	0.907153	0.013282
CK158	CM	CM	NCAM1	PTPRA	1.21946	1.11526	0.509516	0.766644	0.0732333	0.900085	0.0133585
CK158	FB	EN	LAMC1	ITGA9_ITGB1	1.21859	0.977355	0.450573	1.14944	0.0179017	0.893991	0.0134737
CK158	FB	EN	LAMC1	ITGA6_ITGB1	1.21859	0.977355	0.450573	1.14944	0.0179017	0.893991	0.0134737
CK158	VM	VM	DCN	EGFR	1.21824	1.35227	0.229532	0.201385	0.0327652	0.908422	0.0135894
CK158	FB	FB	COL6A3	ITGA11_ITGB1	1.21749	1.02866	0.53725	1.28366	0.0308514	0.896391	0.0136667
CK158	FB	PC	COL6A2	ITGA1_ITGB1	1.2158	1.39808	0.616955	1.21502	0.052393	0.909799	0.0139001
CK158	EN	CM	COL1A2	CD36	1.2144	0.929452	0.169656	0.00556481	0.0116683	0.891586	0.0140568
CK158	FB	EN	COL6A1	ITGA6	1.21385	1.47173	0.96466	1.97758	0.0655945	0.911883	0.0141355
CK158	VM	EN	FN1	ITGA9	1.21358	1.47256	0.352373	0.810253	0.0461329	0.911906	0.0142143
CK158	CM	CM	THBS1	SCARB1	0.0644507	0.00383251	-0.066676	-0.235641	0.0215891	0.345588	0.014276
CK158	FB	FB	FGF12	FGFR1	1.21164	1.41013	-0.107115	-0.731553	0.0145004	0.91015	0.0143727
CK158	FB	EN	RGMA	BMPR2	1.21125	1.17649	0.72565	1.44226	0.0516776	0.902463	0.0144522
CK158	FB	VM	VCAN	EGFR	1.21008	1.33832	0.63854	1.22728	0.0615394	0.90799	0.0145319
CK158	PC	CM	LAMA2	ITGA7_ITGB1	1.20828	1.08106	-0.33363	-0.730441	0.0175149	0.898676	0.0146519
CK158	PC	CM	LAMA2	ITGA9_ITGB1	1.20828	1.08106	-0.33363	-0.730441	0.0175149	0.898676	0.0146519
CK158	FB	FB	HSPG2	FGFR1	1.20486	1.39695	0.451714	0.893093	0.0349202	0.909766	0.014853
CK158	FB	MY	VCAN	CD44	1.20338	1.31736	0.945039	1.82765	0.123828	0.907328	0.0149337
CK158	VM	EN	FN1	ITGA6	1.20061	1.4407	0.808046	1.54339	0.0612906	0.911023	0.015096
CK158	FB	EN	COL6A3	ITGA1_ITGB1	1.19857	0.957086	0.512816	1.32867	0.0220585	0.892994	0.0152182
CK158	FB	EN	COL6A3	ITGA9_ITGB1	1.19857	0.957086	0.512816	1.32867	0.0220585	0.892994	0.0152182
CK158	CM	CM	EFEMP2	AQP1	0.0640447	0.00385729	-0.133535	-0.450709	0.00367305	0.346317	0.015294
CK158	CM	EN	NCAM1	PTPRA	1.19789	1.03635	0.483215	1.074	0.0418743	0.896737	0.0153409
CK158	PC	CM	NCAM1	CACNA1C	1.98647	0.890355	0.201985	0.623656	0.0188742	0.889492	0.0153409
CK158	FB	PC	COL4A2	ITGA1_ITGB1	1.19656	1.36219	0.40308	0.867714	0.0315901	0.908726	0.0155877
CK158	CM	FB	LAMA2	CD44	1.8823	0.881908	0.319212	0.370509	0.0270247	0.889022	0.0157533
CK158	VM	VM	LAMA2	ITGA7_ITGB1	1.19446	1.21209	-0.0773463	-0.097334	0.115338	0.903767	0.0157533
CK158	FB	MY	APP	LRP1	1.19359	1.40588	0.513822	0.915261	0.0738257	0.910027	0.0158364
CK158	FB	FB	FN1	SDC2	1.19345	1.37248	0.673469	1.48751	0.0577152	0.909038	0.0159197
CK158	FB	PC	LAMB1	ITGA7_ITGB1	1.18972	1.32532	0.912902	1.66941	0.09642	0.907582	0.016171
CK158	VM	FB	SERPINF1	PLXDC2	1.18682	0.899057	0.279887	0.377917	0.0277829	0.889969	0.0162552
CK158	EN	CM	PDAP1	PDGFRB	0.0672048	0.00392173	-0.222203	-0.97631	0.000530206	0.348195	0.0163117
CK158	FB	PC	HSPG2	ITGB1	1.1858	1.34212	0.471279	0.878433	0.0355196	0.908108	0.0164242
CK158	CM	FB	ST6GAL1	EGFR	1.1851	1.35036	0.576906	0.907726	0.0365996	0.908363	0.016594
CK158	PC	FB	FGF1	EGFR	1.18371	1.34643	1.11948	2.02695	0.136715	0.908242	0.0166793
CK158	CM	CM	SORBS1	ITGB5	1.70822	0.865859	0.428719	0.768588	0.0390526	0.888113	0.0166793
CK158	FB	FB	APP	LRP1	1.18214	1.3754	0.500673	0.927982	0.030339	0.909125	0.0168504
CK158	FB	VM	VCAN	ITGB1	1.18144	1.24867	0.608574	1.28333	0.0433601	0.905052	0.0169363
CK158	FB	FB	LAMA2	CD44	1.84177	0.861559	0.287854	0.332921	0.0139382	0.887866	0.0171087
CK158	EN	PC	LAMA2	ITGA1	1.17525	1.33699	-0.151229	-0.50306	0.0184132	0.907949	0.0171952
CK158	EN	CM	MRC1	PTPRC	0.0689024	0.00399127	-0.297098	-1.30552	0.00665727	0.350192	0.0173292
CK158	EN	VM	SORBS1	ITGA1	1.17475	1.05142	0.132294	0.0678498	0.0322285	0.897403	0.0173688
CK158	EN	CM	FGF12	FGFR1	1.17433	1.12744	-0.216753	-1.07588	0.0171378	0.900573	0.017456
CK158	FB	MY	COL6A2	CD44	1.17028	1.26162	0.866308	1.54074	0.124591	0.905495	0.0177187
CK158	EN	EN	EFNB2	PECAM1	1.1697	1.16298	1.17549	2.1266	0.398233	0.901954	0.0178066
CK158	VM	VM	SLIT3	ROBO1	1.16652	1.0965	1.11667	1.37501	0.109648	0.89932	0.0179832
CK158	FB	MY	C3	NRP1	1.16606	0.99311	0.469872	0.884793	0.0506659	0.894747	0.0180719
CK158	FB	EN	DCN	EGFR	1.40091	0.852028	0.338673	0.519811	0.0130404	0.887311	0.0180719
CK158	FB	MY	LAMB1	CD44	1.16584	1.25414	0.929162	1.74101	0.134678	0.90524	0.0181607
CK158	PC	EN	LAMA2	ITGA6_ITGB1	1.16497	0.923081	-0.389548	-0.483885	0.011295	0.891253	0.0182943
CK158	PC	EN	LAMA2	ITGA9_ITGB1	1.16497	0.923081	-0.389548	-0.483885	0.011295	0.891253	0.0182943
CK158	EN	CM	TXLNA	STX4	0.0689565	0.0040111	-0.0665909	-0.0963615	0.0080737	0.350756	0.0183465
CK158	FB	MY	FN1	ITGA9	1.16442	1.28995	0.295404	0.731741	0.0444034	0.906441	0.0184284
CK158	PC	EN	FN1	ITGA9	1.16163	1.34802	0.301723	0.782909	0.0263482	0.908291	0.0185181
CK158	EN	VM	VWF	ITGA9	1.33831	0.841895	0.528366	1.29834	0.0267888	0.886711	0.018608
CK158	VM	VM	COL4A2	ITGA1_ITGB1	1.15917	1.03269	0.44122	0.682441	0.0465222	0.896573	0.0186981
CK158	EN	CM	HSPG2	FGFR1	1.15848	1.10613	0.368644	0.499163	0.0312688	0.899715	0.0187884
CK158	EN	VM	DCN	EGFR	1.15803	1.24929	0.177449	0.145725	0.0215117	0.905074	0.0188789
CK158	MY	MY	TGFB1	LPP	1.19177	0.83443	0.200181	0.403701	0.216996	0.886263	0.0189696
CK158	PC	CM	FGF12	FGFR1	1.158	1.10548	-0.227477	-1.0384	0.0253374	0.899689	0.0189696
CK158	VM	VM	COL1A2	CD36	1.15786	1.33964	0.182522	0.245992	0.0569776	0.908031	0.0190606
CK158	FB	EN	SPARC	ENG	1.15496	0.99867	0.657557	1.38333	0.0259724	0.895009	0.0191517
CK158	FB	MY	FGF7	NRP1	1.15482	0.953286	0.498218	1.03534	0.0584467	0.892804	0.0192431
CK158	CM	CM	LAMA2	ITGA3_ITGB1	1.8749	0.82987	0.494894	0.582409	0.0974124	0.885987	0.0193346
CK158	EN	CM	MXRA5	AXL	0.0696198	0.00401559	-0.19175	-0.623033	0.00119165	0.350884	0.0193635
CK158	FB	PC	COL1A2	ITGA1_ITGB1	1.15369	1.2822	0.6136	1.22316	0.0576569	0.906185	0.0194264
CK158	EN	FB	SORBS1	ITGB5	1.15304	0.975548	0.127588	0.155517	0.0206575	0.893904	0.0196106
CK158	FB	MY	COL4A2	CD44	1.15103	1.22922	0.652432	1.19343	0.134178	0.904376	0.0198884
CK158	PC	EN	COL1A2	CD36	1.14962	1.26499	0.154974	0.487755	0.0167512	0.905609	0.0199814
CK158	PC	EN	FN1	ITGA6	1.14867	1.31886	0.757397	1.51604	0.0543214	0.907376	0.0201681
CK158	FB	VM	COL4A4	ITGA1_ITGB1	1.14652	1.01746	0.740621	1.62996	0.0506347	0.895882	0.0203557
CK158	PC	CM	MRC1	PTPRC	0.0700577	0.00408693	-0.295757	-1.24917	0.0106244	0.352892	0.0203804
CK158	FB	VM	COL15A1	ITGA1_ITGB1	1.14291	1.01313	0.641281	1.32299	0.0408721	0.895683	0.0204498
CK158	FB	CM	COL4A4	ITGA9_ITGB1	1.14213	1.00264	0.609794	1.2183	0.0419144	0.895196	0.020544
CK158	FB	EN	PTN	PTPRB	1.14169	0.817954	1.0009	2.0328	0.081781	0.885254	0.0206385
CK158	PC	PC	DCN	EGFR	1.14059	1.02057	0.138897	0.157227	0.0439914	0.896024	0.0207332
CK158	EN	PC	LAMA2	ITGA7_ITGB1	1.13752	1.23245	-0.0505432	-0.299422	0.0173915	0.904489	0.0208282
CK158	VM	FB	COL4A2	ITGB5	1.13747	0.958166	0.436514	0.770108	0.0465391	0.893048	0.0209233
CK158	FB	CM	LAMA2	ITGA3_ITGB1	1.83436	0.810722	0.463535	0.544822	0.0446356	0.884802	0.0209233
CK158	CM	PC	FGF1	NRP1	1.31554	0.804217	0.602415	0.721872	0.0442472	0.884391	0.0210186
CK158	PC	EN	THBS4	CD36	1.13167	1.21518	0.629147	1.09723	0.0411593	0.903878	0.0211142
CK158	FB	MY	LAMC1	ITGA9_ITGB1	1.17358	0.803529	0.392461	1.02422	0.0321091	0.884347	0.0212099
CK158	FB	MY	FN1	CD44	1.13146	1.19626	0.788499	1.46355	0.116596	0.903194	0.0212099
CK158	CM	CM	VWF	SIRPA	0.0742556	0.00412868	-0.273054	-1.3323	0.00186517	0.354053	0.021397
CK158	EN	EN	SERPINF1	PLXDC2	1.26195	0.801014	0.302698	0.559693	0.0241775	0.884187	0.0214021
CK158	PC	PC	COL4A2	ITGA1_ITGB1	1.13084	1.23958	0.338088	0.71917	0.0477411	0.904738	0.0214984
CK158	FB	VM	LAMA2	DAG1	1.83293	0.800868	0.272846	0.454393	0.0337356	0.884177	0.0214984
CK158	VM	FB	COL4A2	ITGA11_ITGB1	1.13041	0.933915	0.27891	0.472323	0.0294889	0.891818	0.021595
CK158	FB	PC	LAMC1	CD44	1.17221	0.798217	0.634815	1.36866	0.0566248	0.884008	0.0217888
CK158	VM	VM	LAMA2	ITGA1	1.12962	0.997136	-0.267042	-0.391394	0.0257453	0.894937	0.0217888
CK158	PC	FB	TFPI	LRP1	1.12922	1.26601	0.716797	1.22135	0.113531	0.905643	0.021886
CK158	FB	MY	VCAN	TLR2	1.12291	1.06547	1.10342	1.85927	0.187488	0.898013	0.0220811
CK158	VM	EN	LAMC1	ITGA1	1.12222	1.25138	0.589284	1.08449	0.0407867	0.905145	0.0221789
CK158	VM	FB	FGF1	EGFR	1.12189	1.17113	1.0082	1.75062	0.0753388	0.902262	0.022277
CK158	FB	CM	IGF1	IGF1R	1.1218	0.803631	0.52807	0.904218	0.0705246	0.884354	0.0223752
CK158	FB	CM	CSF1	SIRPA	0.0743087	0.00413261	-0.0348033	-0.114843	0.00519161	0.354162	0.0224133
CK158	FB	PC	COL5A1	ITGA1_ITGB1	1.12017	1.21967	0.740326	1.49668	0.0874706	0.904038	0.0224737
CK158	EN	CM	HSPG2	ITGB1	1.11849	0.974604	0.351762	0.476992	0.0213342	0.893858	0.0226713
CK158	FB	VM	HSPG2	ITGB1	1.11833	1.14796	0.384167	0.659827	0.0265446	0.901377	0.0227704
CK158	FB	FB	COL4A4	ITGA11_ITGB1	1.11775	0.920143	0.57831	1.41984	0.0491676	0.891099	0.0229692
CK158	FB	MY	COL6A3	ITGA9_ITGB1	1.15356	0.786865	0.454705	1.20345	0.0315999	0.883271	0.0229692
CK158	VM	VM	SORBS1	ITGA1	1.11773	0.982827	0.0906685	0.0289379	0.0423697	0.894256	0.0230689
CK158	MY	MY	LAMA2	CD44	1.1161	1.17041	-0.0323733	-0.241235	0.105505	0.902235	0.0231688
CK158	FB	FB	LAMC1	ITGA9_ITGB1	1.16914	0.786355	0.222777	0.507086	0.0129004	0.883238	0.0232689
CK158	FB	PC	NID1	ITGB1	1.11506	1.21014	0.578338	1.23707	0.0510239	0.903697	0.0233693
CK158	CM	CM	GRN	TNFRSF1A	0.0649762	0.00421717	-0.201917	-0.593841	0.00309381	0.356482	0.0234294
CK158	FB	VM	NCAM1	CACNA1C	1.69018	0.784888	0.00526938	-0.318436	0.0317701	0.883141	0.0234698
CK158	EN	CM	VEGFC	ITGA9	1.11455	1.19812	0.771756	1.2752	0.100461	0.903262	0.0234698
CK158	FB	PC	COL5A2	ITGA1_ITGB1	1.11436	1.20883	0.717705	1.46306	0.0831663	0.90365	0.0235706
CK158	FB	FB	COL15A1	ITGA11_ITGB1	1.11415	0.916225	0.478971	1.11287	0.0306508	0.890892	0.0236715
CK158	FB	FB	LTBP1	ITGB5	1.11396	0.931919	0.408151	0.889062	0.0340628	0.891714	0.0237727
CK158	FB	EN	FBN1	ITGA5	1.31499	0.783146	0.693785	1.66538	0.0499896	0.883027	0.0238741
CK158	FB	CM	NID1	ITGAV	1.11213	1.20253	0.577262	1.00303	0.0460923	0.903422	0.0239756
CK158	FB	PC	COL6A3	CD44	1.15218	0.781664	0.697058	1.54788	0.0782245	0.882929	0.0240774
CK158	VM	EN	COL4A2	ITGA9_ITGB1	1.11148	0.868935	0.254476	0.517337	0.0242362	0.888289	0.0242305
CK158	VM	EN	COL4A2	ITGA1_ITGB1	1.11148	0.868935	0.254476	0.517337	0.0242362	0.888289	0.0242305
CK158	CM	EN	VEGFA	NRP1	1.11103	0.952028	0.351381	0.609988	0.0317382	0.892741	0.024384
CK158	CM	CM	MIF	CD44_CD74	0.0690627	0.00425202	-0.227984	-0.769911	0.00185176	0.357426	0.0244453
CK158	FB	VM	LAMB1	ITGA7_ITGB1	1.11055	1.08939	0.7808	1.4459	0.0608054	0.899025	0.0244867
CK158	EN	EN	SPARC	ENG	1.10953	0.841094	0.59886	1.34456	0.0301581	0.886663	0.0245895
CK158	PC	EN	SERPINF1	PLXDC2	1.25649	0.777519	0.295103	0.509314	0.028932	0.882654	0.0245895
CK158	EN	PC	HSPG2	LRP1	1.1085	0.941758	0.347261	0.689063	0.0313719	0.89222	0.0246925
CK158	FB	MY	COL1A2	CD44	1.10816	1.15705	0.862953	1.54887	0.123122	0.901727	0.0247958
CK158	CM	PC	LPL	LRP1	1.10738	0.940477	0.421353	0.802085	0.0470055	0.892155	0.0248992
CK158	FB	PC	COL8A1	ITGA1_ITGB1	1.10205	1.18586	0.730457	1.58811	0.102018	0.902812	0.0252108
CK158	FB	FB	COL6A3	ITGA9_ITGB1	1.14911	0.770048	0.28502	0.686314	0.017032	0.882153	0.0252108
CK158	FB	EN	C3	NRP1	1.1015	0.920718	0.412542	0.970752	0.0224755	0.891129	0.0254196
CK158	CM	CM	TXLNA	STX4	0.0721114	0.0042741	-0.058738	-0.205573	0.0112505	0.358021	0.025461
CK158	VM	EN	COL6A1	ITGA6	1.09912	1.20265	0.835438	1.58416	0.0654004	0.903427	0.0259451
CK158	FB	EN	COL4A4	ITGA1_ITGB1	1.09883	0.856122	0.553876	1.46485	0.030884	0.88755	0.0261037
CK158	FB	EN	COL4A4	ITGA9_ITGB1	1.09883	0.856122	0.553876	1.46485	0.030884	0.88755	0.0261037
CK158	EN	EN	INHBA	ENG	1.09785	0.800586	0.782114	1.86169	0.102659	0.884159	0.0263692
CK158	FB	PC	NCAM1	CACNA1C	1.64071	0.760072	-0.0279471	-0.514577	0.00742164	0.881473	0.0263692
CK158	VM	FB	FN1	SDC2	1.09712	1.18641	0.579543	1.10663	0.05715	0.902832	0.0264757
CK158	CM	CM	PDGFD	PDGFRA_PDGFRB	0.0733765	0.00438205	-0.396645	-1.5334	0.00051724	0.360893	0.0264764
CK158	EN	FB	CALM1	CACNA1C	1.09677	1.04023	-0.143	-0.651964	0.00819424	0.89691	0.0265825
CK158	EN	CM	NCAM1	CACNA1C	1.96867	0.757416	0.183697	0.505847	0.00976849	0.88129	0.0266895
CK158	VM	FB	SORBS1	ITGB5	1.09602	0.911904	0.0859625	0.116605	0.0302441	0.890662	0.0266895
CK158	FB	MY	VEGFA	NRP1	1.09926	0.756428	0.292148	0.582004	0.0511843	0.881222	0.026904
CK158	FB	EN	COL15A1	ITGA1_ITGB1	1.09522	0.852476	0.454537	1.15789	0.0244309	0.887337	0.026904
CK158	EN	VM	HSPG2	LRP1	1.09477	0.89662	0.331505	0.612147	0.0260964	0.889836	0.0270116
CK158	EN	FB	HSPG2	ITGB1	1.0941	0.894415	0.320279	0.678535	0.0166453	0.889715	0.0272273
CK158	FB	PC	COL6A1	ITGA1_ITGB1	1.09387	1.17062	0.601834	1.19114	0.0582025	0.902243	0.0273355
CK158	EN	FB	APP	LRP1	1.09358	1.19233	0.409306	0.851534	0.0303339	0.90305	0.0274439
CK158	CM	CM	SLIT2	GPC1	0.067503	0.0044784	-0.147199	-0.877156	0.00589612	0.363405	0.0274916
CK158	PC	PC	COL5A3	ITGA1_ITGB1	1.09288	1.16876	0.81572	1.31602	0.142433	0.902173	0.0276614
CK158	EN	PC	CALM1	PDE1A	1.09194	1.03354	0.42971	0.832984	0.0308609	0.896611	0.0277704
CK158	PC	PC	LAMA2	CD44	1.11859	0.753891	-0.205305	-0.264672	0.0541469	0.881046	0.0278796
CK158	FB	EN	FGF7	NRP1	1.09026	0.883798	0.440888	1.1213	0.025213	0.889128	0.027989
CK158	PC	PC	LAMA4	ITGA7_ITGB1	1.08961	1.14722	0.690857	1.18444	0.0847526	0.901349	0.0280987
CK158	FB	PC	VCAN	EGFR	1.08805	0.95635	0.50951	1.07156	0.0696286	0.892957	0.0282085
CK158	FB	PC	VEGFB	NRP1	1.30314	0.747736	0.547876	0.866467	0.035327	0.880616	0.0283186
CK158	FB	FB	PDGFD	PDGFRA_PDGFRB	1.08781	1.12628	0.683019	1.39052	0.0467711	0.900527	0.0283186
CK158	VM	FB	VCAN	EGFR	1.08771	1.07422	0.535333	1.06608	0.044412	0.898387	0.0284288
CK158	FB	CM	PDAP1	PDGFRB	0.0773258	0.00478845	-0.193525	-0.967699	0.000899353	0.371183	0.0285066
CK158	CM	PC	FGF12	FGFR1	2.11099	0.619129	0.250159	1.08554	0.0116112	0.870333	0.0285066
CK158	VM	VM	FGF1	NRP1	1.08668	1.11296	0.614886	0.764555	0.173354	0.899992	0.0285393
CK158	FB	MY	LGALS1	PTPRC	1.08381	0.858004	1.01163	1.55931	0.148326	0.88766	0.0289831
CK158	PC	FB	LAMA2	ITGA9_ITGB1	1.11552	0.742688	-0.617344	-1.12624	0.00612653	0.880259	0.0289831
CK158	FB	PC	COL4A1	ITGA1_ITGB1	1.08313	1.15058	0.451806	0.97035	0.0366146	0.901478	0.0292063
CK158	VM	EN	LAMA2	ITGA6_ITGB1	1.08193	0.839021	-0.453787	-0.556498	0.0130171	0.886539	0.0294864
CK158	VM	EN	LAMA2	ITGA9_ITGB1	1.08193	0.839021	-0.453787	-0.556498	0.0130171	0.886539	0.0294864
CK158	CM	CM	PTN	PLXNB2	0.0693707	0.00479297	-0.148327	-0.489838	0.0058924	0.371293	0.0295213
CK158	FB	CM	VCAN	ITGB1	1.07888	0.927649	0.476154	0.826826	0.032005	0.891492	0.0297678
CK158	EN	FB	A2M	LRP1	1.07828	1.16068	0.638289	1.32088	0.0358164	0.901866	0.0298807
CK158	FB	MY	COL1A2	CD36	1.0782	1.07468	0.137124	0.324358	0.0243209	0.898406	0.0299938
CK158	MY	MY	F13A1	ITGA4	1.56588	0.737191	1.37485	2.62659	0.718087	0.879867	0.0301072
CK158	CM	PC	COL4A2	ITGA1_ITGB1	1.0768	1.13877	0.284651	0.27131	0.0353531	0.901019	0.0303344
CK158	CM	FB	CCN1	TLR4	0.0703525	0.00482399	-0.0895387	-0.252527	0.00744299	0.372046	0.0305358
CK158	MY	MY	DCN	TLR2	1.07635	1.00208	0.647087	0.732475	0.210541	0.895169	0.0305625
CK158	EN	EN	HSPG2	ITGB1	1.07518	0.832184	0.295844	0.723548	0.0164443	0.886127	0.0306768
CK158	FB	MY	LTBP1	ITGB5	1.07159	0.790419	0.345961	0.784643	0.0652301	0.883503	0.0310211
CK158	FB	CM	TNXB	ITGA9_ITGB1	1.07112	0.918453	0.443004	0.692217	0.0264832	0.89101	0.0311363
CK158	EN	CM	FN1	ITGA9	1.06842	1.07591	0.214751	0.083159	0.0258545	0.898458	0.031483
CK158	EN	CM	SLIT2	ROBO1	0.076946	0.00483663	-0.424895	-1.56637	0.000272592	0.372352	0.0315501
CK158	FB	CM	LAMC1	DAG1	1.15275	0.723074	0.630018	1.19997	0.0484637	0.878842	0.0317151
CK158	PC	FB	SPARC	FGFR1	1.06438	1.12417	0.700865	1.25095	0.0671012	0.900442	0.0317151
CK158	PC	PC	NCAM1	CACNA1C	1.63451	0.722535	-0.0343109	-0.350999	0.010809	0.878802	0.0319481
CK158	FB	CM	FGF12	FGFR1	1.06255	0.977053	-0.290201	-1.39915	0.0154476	0.893977	0.0319481
CK158	FB	PC	THBS2	CD36	1.46789	0.721992	0.792636	1.24033	0.124625	0.878762	0.0320649
CK158	EN	CM	CALM1	INSR	1.06217	0.99225	0.399539	0.600756	0.0349833	0.894706	0.0320649
CK158	EN	VM	LAMA2	ITGA7_ITGB1	1.05834	1.01305	-0.182645	-0.522933	0.0190558	0.895679	0.0322991
CK158	PC	CM	LAMA5	CD44	0.0756021	0.00485772	-0.154394	-0.472496	0.00613121	0.37286	0.0325642
CK158	FB	EN	MMP2	PECAM1	1.05642	0.79535	0.794855	1.55844	0.0525694	0.883823	0.0326519
CK158	EN	VM	FGF12	FGFR1	1.05617	0.731403	-0.36185	-1.00068	0.0191623	0.87945	0.0327699
CK158	FB	CM	HSPG2	FGFR1	1.05576	0.967926	0.268628	0.225493	0.0284597	0.893531	0.0328881
CK158	VM	FB	CALM1	CACNA1C	1.05495	0.914775	-0.197033	-0.777382	0.0197353	0.890815	0.033244
CK158	FB	FB	VCAN	ITGB1	1.05449	0.851324	0.44467	1.02837	0.0252895	0.887269	0.033363
CK158	CM	FB	LAMA2	ITGA1	1.85793	0.710633	0.207911	-0.0057891	0.00700716	0.877915	0.033363
CK158	EN	FB	SERPINF1	PLXDC2	1.13645	0.70757	0.209813	0.342945	0.0208644	0.877683	0.0334823
CK158	FB	CM	THBS1	TNFRSF11B	0.0755856	0.00492665	0.139437	0.126395	0.0687631	0.374509	0.033578
CK158	FB	MY	VIM	CD44	1.05289	1.06401	0.646114	1.08783	0.102404	0.89795	0.0337213
CK158	CM	PC	VEGFB	NRP1	1.29394	0.705816	0.531501	0.642568	0.0480674	0.87755	0.0337213
CK158	EN	EN	VEGFC	ITGA9	1.05161	1.08425	0.706475	1.72028	0.152568	0.89881	0.0339612
CK158	FB	VM	COL4A4	CD47	1.05389	0.704103	0.682479	1.6005	0.0537163	0.877419	0.0340815
CK158	FB	MY	COL4A4	ITGA9_ITGB1	1.05382	0.703858	0.495765	1.33963	0.0331785	0.8774	0.0342019
CK158	FB	VM	COL6A2	ITGA1_ITGB1	1.05015	0.901532	0.528249	0.951573	0.0323702	0.890103	0.0342019
CK158	FB	VM	LAMC1	ITGA9_ITGB1	1.14756	0.703007	0.200395	0.612525	0.0137584	0.877335	0.0343226
CK158	PC	CM	COL4A4	CD44	0.0768902	0.00497702	-0.361055	-1.16186	0.00137286	0.375701	0.0345916
CK158	VM	VM	JAG1	NOTCH3	1.04926	1.0294	1.48066	1.62979	0.286582	0.896425	0.0346857
CK158	FB	MY	COL6A1	CD44	1.04835	1.05635	0.851187	1.51685	0.126133	0.897619	0.0348072
CK158	FB	VM	NID1	ITGB1	1.04759	1.03508	0.491226	1.01846	0.0432793	0.89668	0.0349289
CK158	FB	CM	COL6A2	ITGA9_ITGB1	1.04577	0.8884	0.397423	0.539912	0.0215377	0.889384	0.0354175
CK158	FB	VM	LAMB1	ITGA1	1.04571	0.896192	0.591104	1.15184	0.0393163	0.889813	0.0355402
CK158	FB	PC	COL4A4	CD44	1.05244	0.699205	0.738119	1.68407	0.110268	0.877043	0.0355402
CK158	CM	CM	CCN1	ITGA5	0.0717959	0.00499474	-0.144775	-0.446609	0.00469416	0.376118	0.0356049
CK158	PC	FB	FN1	SDC2	1.04517	1.08607	0.528894	1.07928	0.073048	0.898886	0.0356631
CK158	VM	FB	COL4A2	ITGA9_ITGB1	1.06203	0.699124	0.0266796	-0.12502	0.0178909	0.877037	0.0356631
CK158	EN	VM	TGFB1	LPP	1.36963	0.696755	0.321107	0.538191	0.0343739	0.876854	0.0357862
CK158	FB	CM	LAMB1	ITGA7_ITGB1	1.04133	0.883138	0.460277	0.740181	0.0276657	0.889091	0.0359711
CK158	FB	CM	LAMB1	ITGA9_ITGB1	1.04133	0.883138	0.460277	0.740181	0.0276657	0.889091	0.0359711
CK158	FB	MY	SLIT2	APP	1.0408	0.995385	0.436929	1.21012	0.0449446	0.894854	0.0362805
CK158	FB	FB	LAMA2	ITGA1	1.81739	0.694236	0.176553	-0.0433765	0.0065524	0.876658	0.0362805
CK158	EN	VM	HSPG2	FGFR1	1.04032	0.717574	0.223546	0.574362	0.0209523	0.878435	0.0365289
CK158	CM	FB	THBS1	PTPRJ	0.07697	0.0049974	-0.186286	-0.476252	0.0068306	0.376181	0.036618
CK158	VM	VM	FGF12	FGFR1	1.03897	0.716388	-0.373153	-0.950815	0.0291202	0.878346	0.036778
CK158	FB	MY	COL4A1	CD44	1.03761	1.03827	0.701158	1.29606	0.133921	0.896822	0.037028
CK158	FB	FB	CALM1	CACNA1C	1.0375	0.862419	-0.219581	-0.858811	0.00728832	0.887915	0.0371533
CK158	FB	FB	COL4A4	ITGA9_ITGB1	1.04937	0.688814	0.32608	0.822497	0.0271437	0.876234	0.0371533
CK158	FB	VM	COL6A3	ITGA9_ITGB1	1.12753	0.688428	0.262638	0.791753	0.0162751	0.876203	0.0372788
CK158	CM	EN	SORBS1	ITGB5	1.67997	0.688392	0.387251	0.956309	0.0211227	0.8762	0.0374045
CK158	PC	FB	SERPINF1	PLXDC2	1.13099	0.686816	0.202218	0.292566	0.0249674	0.876076	0.0375304
CK158	CM	CM	COL4A4	ITGA11_ITGB1	0.0757246	0.00500964	-0.363722	-1.44436	0.000748399	0.376468	0.0376309
CK158	EN	PC	DCN	EGFR	1.03599	0.892731	0.0484188	-0.0099895	0.0173257	0.889623	0.0376565
CK158	MY	FB	SERPINF1	PLXDC2	1.13033	0.684315	0.201302	0.265977	0.0286531	0.875878	0.0379093
CK158	MY	FB	TGFB1	LPP	1.03562	0.701285	0.0416471	0.104433	0.0561273	0.877203	0.0379093
CK158	PC	CM	LAMA2	DAG1	1.09913	0.682921	-0.210103	-0.433358	0.0295687	0.875767	0.038036
CK158	FB	EN	VCAN	ITGB1	1.03557	0.792091	0.420236	1.07338	0.0217197	0.883612	0.038036
CK158	CM	FB	DCN	EGFR	1.03499	0.924748	0.125136	-0.0432235	0.0133834	0.891341	0.0381629
CK158	FB	EN	VEGFA	NRP1	1.03469	0.701289	0.234818	0.667964	0.0162192	0.877204	0.03829
CK158	FB	PC	CALM1	PDE1A	1.03268	0.856873	0.353129	0.626137	0.0314669	0.887594	0.0384173
CK158	EN	CM	TGFB1	LPP	1.345	0.682775	0.296095	0.412295	0.0261896	0.875755	0.0384173
CK158	PC	PC	C3	NRP1	1.28887	0.682716	0.499515	0.795004	0.0515744	0.875751	0.0385449
CK158	CM	CM	COL8A1	ITGA11_ITGB1	0.0758852	0.0050426	-0.33889	-1.25299	0.000921525	0.377238	0.0386436
CK158	EN	VM	ST6GAL1	EGFR	1.0323	1.03426	0.413675	0.940832	0.0515937	0.896643	0.0386726
CK158	PC	PC	NID1	ITGB1	1.03115	1.05359	0.487476	0.90295	0.0737759	0.897498	0.0389286
CK158	FB	VM	COL4A2	ITGA1_ITGB1	1.03091	0.878384	0.314374	0.604262	0.0270903	0.888825	0.0390569
CK158	MY	MY	APP	CD74	1.03018	0.97957	0.451507	0.787198	0.149067	0.894099	0.0393141
CK158	MY	MY	LGALS1	PTPRC	1.02946	0.679028	0.939038	1.43965	0.245625	0.875456	0.0395721
CK158	CM	CM	THBS1	ITGA6	0.0780701	0.00509976	-0.145613	-0.712155	0.00488174	0.378563	0.039656
CK158	CM	FB	LRIG1	EGFR	1.02944	0.908996	0.641911	1.20074	0.0556382	0.890506	0.0397015
CK158	VM	FB	LAMA2	ITGA9_ITGB1	1.03248	0.675055	-0.681583	-1.19886	0.00892548	0.875135	0.0402207
CK158	PC	CM	NID1	ITGAV	1.02821	1.04696	0.486399	0.668913	0.0531134	0.897207	0.0402207
CK158	FB	EN	TNXB	ITGA9_ITGB1	1.02781	0.784238	0.387086	0.938773	0.0215487	0.883099	0.0404815
CK158	CM	EN	NCAM1	FGFR1	1.09876	0.67367	0.380357	0.875293	0.0352917	0.875023	0.0404815
CK158	CM	CM	COL1A1	CD44	0.0784693	0.00512328	-0.289659	-0.969076	0.00119114	0.379104	0.0406682
CK158	CM	PC	LPL	CD44	1.02767	0.678729	0.554179	1.05578	0.0844384	0.875432	0.0407432
CK158	FB	CM	COL4A2	ITGA9_ITGB1	1.02653	0.865589	0.183547	0.192601	0.0164274	0.888098	0.0408743
CK158	PC	PC	COL6A2	ITGA1_ITGB1	1.02578	1.04357	0.423909	0.795596	0.0649484	0.897058	0.0410056
CK158	CM	FB	LTBP1	ITGB5	1.0241	0.831623	0.320586	0.352175	0.0456343	0.886093	0.0411371
CK158	FB	MY	SDC2	PTPRJ	1.02348	1.04418	0.938034	1.77313	0.127053	0.897085	0.0414007
CK158	CM	CM	VWF	TNFRSF11B	0.0795073	0.00529952	-0.130057	-1.14042	0.00841192	0.383093	0.0416802
CK158	FB	FB	COL6A2	ITGA11_ITGB1	1.02138	0.815304	0.365939	0.741455	0.0170299	0.885089	0.0417977
CK158	PC	PC	JAG1	NOTCH3	1.01878	0.868251	1.43524	1.83244	0.287424	0.88825	0.0423297
CK158	CM	EN	MRC1	PTPRC	0.0766224	0.00531557	-0.282299	-1.29174	0.00738463	0.38345	0.0426919
CK158	PC	EN	SORBS1	ITGA1	1.01769	0.998068	0.166096	0.240872	0.0186814	0.894981	0.0427308
CK158	EN	EN	CALM1	CACNA1C	1.01695	0.929526	-0.196591	-0.488511	0.00793911	0.89159	0.0428649
CK158	PC	FB	FGF1	TGFBR3	1.01649	1.0288	0.922562	1.60635	0.0904021	0.896398	0.0429992
CK158	FB	CM	HSPG2	ITGB1	1.01577	0.852835	0.251746	0.203321	0.0190921	0.887358	0.0431337
CK158	FB	EN	SORBS1	ITGA1	1.01437	0.990017	0.163677	-0.00110757	0.0135563	0.8946	0.0432684
CK158	VM	VM	PDGFA	PDGFRB	1.20605	0.655044	1.38766	1.42813	0.364075	0.873482	0.0435384
CK158	CM	FB	CD14	TLR4	0.0734488	0.00532901	-0.12981	-0.390525	0.00395781	0.383749	0.0437034
CK158	FB	FB	COL4A2	ITGB5	1.00921	0.814998	0.309668	0.691929	0.0222223	0.88507	0.0444897
CK158	FB	CM	FGF1	CD44	0.0811713	0.00537355	-0.254035	-0.693785	0.000722364	0.384733	0.0447147
CK158	FB	CM	FN1	ITGAV_ITGB1	1.00695	0.84238	0.319614	0.462724	0.0197229	0.88674	0.0450376
CK158	EN	CM	TGM2	ITGA9	1.00662	0.912188	0.49825	0.702388	0.0637049	0.890677	0.0451751
CK158	FB	MY	COL4A4	CD47	1.03583	0.643002	0.653304	1.59	0.0566042	0.872453	0.0453128
CK158	FB	EN	COL1A1	CD36	1.00639	0.867494	0.26484	0.693791	0.0184013	0.888207	0.0453128
CK158	FB	PC	HSPG2	LRP1	1.00578	0.824094	0.247245	0.415393	0.0238021	0.885633	0.0455888
CK158	PC	CM	TXLNA	STX4	0.0867227	0.00549215	-0.0223704	-0.0165182	0.0182069	0.387321	0.0457258
CK158	EN	EN	FN1	ITGA9	1.00547	0.973648	0.14947	0.528232	0.0183448	0.893811	0.0458655
CK158	FB	CM	CALM1	INSR	1.0029	0.82264	0.322958	0.393909	0.0267831	0.885544	0.0462821
CK158	EN	PC	VWF	ITGA9	1.29513	0.642187	0.483587	1.19328	0.0202515	0.872382	0.0462821
CK158	VM	EN	PTN	PTPRB	1.09341	0.640458	0.918472	1.76821	0.0703719	0.872232	0.0464214
CK158	FB	EN	COL6A2	ITGA9_ITGB1	1.00246	0.758577	0.341505	0.786469	0.0139963	0.88137	0.0464911
CK158	FB	EN	COL6A2	ITGA1_ITGB1	1.00246	0.758577	0.341505	0.786469	0.0139963	0.88137	0.0464911
CK158	FB	PC	LAMA4	ITGA7_ITGB1	1.00224	0.991789	0.596407	1.03289	0.0438829	0.894684	0.0467005
CK158	FB	CM	MRC1	PTPRC	0.0887302	0.00563309	-0.27412	-1.28517	0.00198	0.390331	0.0467366
CK158	FB	FB	COL4A2	ITGA11_ITGB1	1.00214	0.79437	0.152064	0.394144	0.0119118	0.88376	0.0468403
CK158	EN	FB	F8	LRP1	1.00118	1.00132	0.824317	1.64605	0.0818613	0.895134	0.0469804
CK158	EN	PC	C3	NRP1	1.2789	0.637306	0.484598	0.743698	0.0324888	0.871957	0.0471206
CK158	PC	FB	CALM1	CACNA1C	1.00075	0.752156	-0.26707	-0.863188	0.00973868	0.880925	0.0471206
CK158	CM	PC	SORBS1	ITGB5	1.67167	0.636306	0.37508	0.951277	0.024929	0.871869	0.0472611
CK158	FB	MY	TFPI	LRP1	1.00065	0.998183	0.562891	1.02117	0.0868859	0.894986	0.0472611
CK158	EN	CM	GNAI2	IGF1R	1.07504	0.635653	0.408379	0.628958	0.041756	0.871812	0.0474017
CK158	EN	PC	TGFB1	LPP	1.26189	0.635614	0.211722	0.457612	0.0292011	0.871809	0.0475426
CK158	EN	VM	CALM1	PDE1A	0.999297	0.905049	0.338961	0.592008	0.0279096	0.890294	0.0476836
CK158	CM	FB	SORBS1	ITGA1	1.6715	0.635222	0.397806	0.655679	0.00827798	0.871774	0.0476836
CK158	CM	CM	PROS1	AXL	0.0898404	0.00566507	-0.288423	-0.993835	0.00116269	0.391005	0.0477471
CK158	FB	FB	S100A4	EGFR	0.998719	0.821896	0.605714	1.35515	0.0423098	0.885498	0.0478249
CK158	CM	FB	VEGFA	EGFR	0.998678	0.821779	0.613672	1.14857	0.0575883	0.885491	0.0479663
CK158	EN	VM	NCAM1	CACNA1C	1.66619	0.634721	-0.0193823	-0.272667	0.0239477	0.87173	0.0481079
CK158	FB	EN	LAMB1	ITGA9_ITGB1	0.998022	0.754084	0.404359	0.986737	0.0207895	0.88106	0.0481788
CK158	FB	EN	LAMB1	ITGA6_ITGB1	0.998022	0.754084	0.404359	0.986737	0.0207895	0.88106	0.0481788
CK158	FB	MY	COPA	CD74	0.996349	0.890528	0.653304	1.13484	0.0799859	0.889501	0.0486764
CK158	CM	CM	VCAN	CD44	0.0864694	0.00586427	-0.401115	-1.5119	0.000800239	0.395127	0.0487575
CK158	PC	PC	CALM1	PDE1A	0.995925	0.747319	0.30564	0.62176	0.0419454	0.880587	0.048819
CK158	FB	MY	APP	NOTCH2	0.995909	0.879784	0.495472	0.8913	0.0829125	0.888903	0.0489618
CK158	FB	VM	SLIT2	ROBO1	0.994854	0.872495	0.597754	1.35901	0.0649958	0.888492	0.0492481
CK158	FB	VM	SLIT2	APP	0.9942	0.870746	0.388848	1.05001	0.0332667	0.888393	0.0495351
CK158	CM	CM	COL5A2	ITGA11_ITGB1	0.0804379	0.00597721	-0.356534	-1.24734	0.000820446	0.397409	0.0497676
CK158	PC	CM	CALM3	CACNA1C	1.92466	0.428706	0.519622	1.24757	0.0427191	0.848146	0.0497676
CK158	FB	VM	LAMA2	ITGA3_ITGB1	1.80763	0.627209	0.383125	0.539163	0.0513595	0.871063	0.0498229
CK158	FB	EN	APP	CD74	0.993566	0.873549	0.353117	0.67566	0.0204862	0.888552	0.049967
CK158	EN	VM	LAMA2	ITGA1	0.993505	0.833387	-0.372341	-0.816993	0.0152994	0.8862	0.0501114
CK158	VM	VM	COL4A2	ITGA9_ITGB1	1.04045	0.625021	0.00429785	-0.0195814	0.0270037	0.870867	0.0501114
CK158	EN	EN	FN1	ITGA6	0.992507	0.952583	0.605144	1.26137	0.0537348	0.892769	0.0504008
CK158	FB	PC	COL3A1	ITGA1_ITGB1	0.99245	0.981399	0.510941	1.02415	0.0451318	0.894187	0.0506909
CK158	PC	CM	SLIT3	ROBO1	0.0902339	0.00600652	-0.387315	-1.14768	0.00139457	0.397995	0.0507775
CK158	FB	VM	HSPG2	LRP1	0.992055	0.784595	0.231489	0.338476	0.0197996	0.883122	0.0508363
CK158	FB	PC	SLIT2	ROBO1	0.991399	0.863256	0.594003	1.40372	0.11828	0.887964	0.0511276
CK158	FB	FB	HSPG2	ITGB1	0.991385	0.782666	0.220263	0.404864	0.0148961	0.882995	0.0512736
CK158	EN	VM	CALM1	PDE1C	0.991228	0.893858	-0.0244126	0.0380683	0.0175056	0.889685	0.0514197
CK158	FB	MY	VCAN	ITGB1	0.990561	0.651215	0.362125	0.948159	0.0293148	0.873158	0.0517126
CK158	CM	CM	APOE	SCARB1	0.078035	0.0060706	-0.123532	-0.432753	0.0100633	0.399267	0.0517872
CK158	FB	FB	TFPI	LRP1	0.989201	0.976544	0.549742	1.03389	0.0373989	0.893952	0.0518593
CK158	FB	PC	VCAN	CD44	0.989186	0.64691	0.604479	1.2926	0.0742711	0.87279	0.0520063
CK158	EN	CM	LAMA2	ITGA9_ITGB1	0.989124	0.821248	-0.503168	-1.22865	0.00783407	0.885458	0.052227
CK158	EN	CM	LAMA2	ITGA7_ITGB1	0.989124	0.821248	-0.503168	-1.22865	0.00783407	0.885458	0.052227
CK158	EN	EN	FGF12	FGFR1	1.0221	0.617206	-0.403687	-1.07543	0.00662083	0.870158	0.0523007
CK158	PC	EN	LAMC1	ITGA1	0.989048	0.928647	0.464986	0.912319	0.0283251	0.891544	0.0524482
CK158	PC	PC	COL3A1	ITGA1_ITGB1	0.988106	0.973296	0.506097	0.911786	0.0743339	0.893794	0.0527439
CK158	CM	FB	SLIT2	PLXNA1	0.081401	0.00610883	-0.118201	-0.777335	0.00618324	0.40002	0.0527966
CK158	FB	VM	COL4A4	ITGA9_ITGB1	1.02779	0.615805	0.303698	0.927936	0.018552	0.870029	0.052892
CK158	FB	VM	COL1A2	ITGA1_ITGB1	0.988035	0.826807	0.524895	0.959704	0.0341926	0.8858	0.052892
CK158	EN	CM	HSPG2	DAG1	1.00934	0.615673	0.475289	0.774075	0.0417217	0.870017	0.0530403
CK158	EN	PC	NCAM1	CACNA1C	1.61672	0.614653	-0.0525987	-0.468808	0.00559429	0.869923	0.0533375
CK158	FB	CM	CALM3	CACNA1C	1.91453	0.353065	0.491198	1.16267	0.0229633	0.835219	0.0538058
CK158	CM	FB	BGN	TLR4	0.0782496	0.00611207	-0.151099	-0.455421	0.00400969	0.400084	0.0538058
CK158	FB	CM	COL1A2	ITGA9_ITGB1	0.983654	0.814763	0.394068	0.548044	0.0233117	0.885055	0.0539342
CK158	FB	EN	COL4A2	ITGA9_ITGB1	0.983219	0.7391	0.127629	0.439158	0.00979	0.880004	0.0543087
CK158	FB	EN	COL4A2	ITGA1_ITGB1	0.983219	0.7391	0.127629	0.439158	0.00979	0.880004	0.0543087
CK158	FB	MY	TNXB	ITGA9_ITGB1	0.982803	0.644759	0.328975	0.813549	0.0312686	0.872605	0.054534
CK158	EN	CM	PIGF	FLT1	0.0852327	0.00613793	-0.268534	-1.15056	0.00136596	0.40059	0.0548148
CK158	FB	MY	TIMP3	CD44	0.981763	0.944256	0.645475	1.1495	0.123147	0.892348	0.0548351
CK158	EN	EN	HSPG2	FGFR1	1.00625	0.605536	0.181709	0.499614	0.0154523	0.869075	0.0552882
CK158	PC	EN	FGF12	FGFR1	1.00577	0.605182	-0.414412	-1.03795	0.00978856	0.869042	0.0555912
CK158	FB	MY	LAMA4	CD44	0.978358	0.938523	0.612668	1.10448	0.132128	0.892055	0.0555912
CK158	FB	FB	TNXB	ITGA9_ITGB1	0.978357	0.630979	0.15929	0.296416	0.013883	0.871399	0.055743
CK158	CM	CM	COL6A3	CD44	0.0899298	0.00618478	-0.413422	-1.61539	0.000687362	0.401504	0.0558235
CK158	CM	CM	CALM3	CACNA1C	1.91119	0.32812	0.481824	1.05922	0.031014	0.830115	0.0558235
CK158	VM	EN	FGF12	FGFR1	1.0049	0.604535	-0.41499	-1.02556	0.0100614	0.868981	0.055895
CK158	VM	FB	A2M	LRP1	0.977754	0.952881	0.518131	0.865881	0.0461919	0.892784	0.055895
CK158	VM	FB	HSPG2	LRP1	0.977168	0.951668	0.259499	0.497796	0.0358149	0.892723	0.0561996
CK158	VM	VM	LAMA2	ITGA9_ITGB1	1.0109	0.603504	-0.703965	-1.09342	0.0149438	0.868884	0.056505
CK158	EN	CM	COL4A4	CD44	0.0914346	0.00632415	-0.346233	-1.18551	0.000886751	0.404184	0.056832
CK158	VM	EN	CALM1	CACNA1C	0.97513	0.817423	-0.250623	-0.613929	0.0191209	0.885221	0.0569645
CK158	MY	MY	ALCAM	NRP1	1.05561	0.601766	0.593917	0.955932	0.403996	0.86872	0.0574257
CK158	VM	FB	S100A4	EGFR	0.974708	0.753815	0.573149	1.25147	0.0407849	0.881041	0.0574257
CK158	FB	EN	HSPG2	ITGB1	0.97246	0.728209	0.195828	0.449878	0.0147161	0.879218	0.0577342
CK158	FB	CM	GAS6	AXL	0.0979897	0.00632985	-0.277058	-0.786169	0.000971725	0.404292	0.0578403
CK158	EN	FB	CALM1	PDE1A	0.972412	0.867764	0.312627	0.662118	0.0160049	0.888222	0.0578887
CK158	EN	CM	BSG	SLC16A7	1.13135	0.599035	0.346895	0.771104	0.0339103	0.86846	0.0583534
CK158	FB	FB	EFEMP1	EGFR	0.969017	0.737679	0.720617	1.60173	0.0958213	0.879902	0.0583534
CK158	PC	EN	COL6A1	ITGA6	0.968212	0.8956	0.687988	1.48159	0.0471529	0.88978	0.0588199
CK158	VM	VM	NCAM1	CACNA1C	1.66037	0.598303	-0.0253624	-0.230536	0.0618233	0.86839	0.0588199
CK158	FB	CM	TNFSF10	TNFRSF11B	0.0903568	0.0063311	0.0897521	0.0374581	0.0326326	0.404316	0.0588484
CK158	EN	EN	LGALS3	ENG	1.03922	0.597259	0.647008	1.44879	0.063213	0.86829	0.0589758
CK158	FB	MY	COL4A2	ITGB5	0.966836	0.691251	0.247479	0.58751	0.0657066	0.876425	0.0592881
CK158	PC	CM	CALM1	INSR	0.966152	0.717463	0.27547	0.389532	0.0321679	0.878426	0.0596012
CK158	CM	CM	CXCL12	ITGA5	0.0797672	0.00634095	-0.24764	-0.809225	0.00189193	0.404504	0.0598562
CK158	MY	FB	VCAN	EGFR	0.963971	0.723372	0.412524	0.961722	0.0452885	0.878864	0.0600723
CK158	FB	EN	DCN	MET	1.34744	0.589551	0.643836	1.19754	0.0502397	0.867546	0.0607032
CK158	PC	CM	COL4A2	ITGA9_ITGB1	0.960807	0.787678	0.118556	0.0440579	0.0248263	0.883324	0.0608613
CK158	EN	CM	CSF1	SIRPA	0.104232	0.00634918	0.0468858	0.019917	0.0162911	0.40466	0.0608638
CK158	PC	CM	FGF1	NRP1	0.960497	0.922439	0.559231	0.307049	0.0449729	0.89122	0.0610197
CK158	FB	PC	SLIT2	APP	0.960336	0.780177	0.35391	1.08428	0.0548225	0.88283	0.0611783
CK158	PC	FB	FGF1	FGFR1	0.960324	0.922111	0.859659	1.4337	0.081153	0.891202	0.0613371
CK158	FB	FB	COL1A2	ITGA11_ITGB1	0.959269	0.747726	0.362584	0.749587	0.0179412	0.880615	0.0618145
CK158	CM	FB	EFEMP2	AQP1	0.0902923	0.00639861	-0.0872873	-0.255738	0.00523315	0.405594	0.0618711
CK158	FB	FB	COL4A4	CD47	1.0186	0.58471	0.62547	1.50807	0.0583485	0.867071	0.0619741
CK158	FB	EN	CALM1	CACNA1C	0.957678	0.770638	-0.273171	-0.695358	0.0070614	0.882193	0.0621338
CK158	VM	VM	CALM1	PDE1A	0.957481	0.795898	0.284928	0.466589	0.0519869	0.883858	0.0622937
CK158	FB	MY	COL6A2	ITGA9_ITGB1	0.957453	0.623662	0.283394	0.661245	0.0294952	0.870744	0.0624538
CK158	VM	VM	S100A1	RYR2	1.64416	0.581492	-0.126143	-0.676307	0.0581607	0.866753	0.0626141
CK158	FB	MY	VEGFB	NRP1	1.04988	0.58148	0.323004	0.599887	0.0465615	0.866752	0.0627746
CK158	CM	CM	LAMA5	CD44	0.0931334	0.0064815	-0.108747	-0.537255	0.00490369	0.407147	0.0628783
CK158	FB	PC	COL6A2	CD44	0.956077	0.619539	0.525747	1.00568	0.0484801	0.87037	0.0629353
CK158	VM	FB	FGF1	TGFBR3	0.954663	0.894846	0.81128	1.33003	0.0763512	0.889739	0.0634186
CK158	CM	EN	FGF1	NRP1	0.997713	0.579815	0.320213	0.541251	0.012934	0.866586	0.0634186
CK158	PC	EN	DCN	EGFR	1.0086	0.579691	-0.000660569	-0.19235	0.0147185	0.866574	0.06358
CK158	FB	VM	COL5A1	ITGA1_ITGB1	0.954516	0.786483	0.65162	1.23323	0.0465095	0.883246	0.06358
CK158	CM	FB	GRN	SORT1	0.0832313	0.00650997	-0.207117	-0.383075	0.00341107	0.407676	0.0638852
CK158	FB	VM	C3	NRP1	0.953937	0.755278	0.281521	0.523262	0.0263918	0.881142	0.0639035
CK158	CM	PC	THBS4	CD36	1.44107	0.579068	0.581477	0.703647	0.0313448	0.866512	0.0639035
CK158	PC	EN	COL1A1	CD36	0.953319	0.720202	0.185306	0.538782	0.0214241	0.87863	0.0640655
CK158	FB	MY	LAMB1	ITGA9_ITGB1	0.953014	0.619968	0.346248	0.861514	0.0318833	0.870409	0.0642278
CK158	FB	FB	COL6A2	ITGA9_ITGB1	0.953006	0.610332	0.113709	0.144112	0.00940161	0.869524	0.0643902
CK158	CM	CM	VEGFA	ITGA9	0.952115	0.767798	0.34585	0.148887	0.0650802	0.882001	0.0645528
CK158	EN	VM	SORBS1	ITGB5	1.03871	0.575862	-0.0402173	-0.115042	0.0288515	0.86619	0.0647156
CK158	FB	PC	APP	LRP1	0.951707	0.76215	0.23618	0.428483	0.0256372	0.881616	0.0647156
CK158	FB	PC	LAMB1	CD44	0.951639	0.615869	0.588602	1.20595	0.0603635	0.870035	0.0648786
CK158	CM	FB	LAMA2	DAG1	1.8387	0.575473	0.235584	0.361399	0.0205271	0.866151	0.0648786
CK158	CM	FB	PTN	SDC3	0.0813327	0.00655775	-0.109604	-0.385453	0.00587026	0.408559	0.0648918
CK158	PC	PC	COL4A1	ITGA1_ITGB1	0.95113	0.904312	0.312187	0.698882	0.0477928	0.890254	0.0650417
CK158	MY	FB	ANXA1	EGFR	0.949659	0.682791	0.7238	1.5299	0.104298	0.875757	0.0653687
CK158	VM	VM	CALM1	PDE1C	0.949412	0.786056	-0.0784452	-0.0873498	0.0517903	0.883218	0.0656964
CK158	MY	FB	S100A4	EGFR	0.949379	0.681997	0.538798	1.22637	0.0558777	0.875693	0.0658605
CK158	CM	CM	LAMB2	CD44	0.0955317	0.00670364	-0.150574	-0.60359	0.00375919	0.41122	0.0658983
CK158	FB	VM	COL5A2	ITGA1_ITGB1	0.94871	0.779498	0.629	1.19961	0.0442831	0.882785	0.0661894
CK158	FB	FB	LAMB1	ITGA9_ITGB1	0.948567	0.606717	0.176563	0.344381	0.0149046	0.869186	0.0663541
CK158	FB	FB	FBN1	ITGA5	1.26879	0.571761	0.605489	1.48088	0.0420062	0.865775	0.066519
CK158	MY	FB	CALM1	CACNA1C	0.947965	0.593797	-0.335272	-1.04139	0.029889	0.867958	0.0666841
CK158	CM	FB	THBS1	LRP5	0.0953916	0.00671148	-0.12977	-0.216777	0.00624021	0.411362	0.0669045
CK158	CM	FB	CALM1	CACNA1C	0.946646	0.589842	-0.336974	-1.335	0.00724421	0.867574	0.0673463
CK158	EN	EN	LAMA2	ITGA9_ITGB1	0.945815	0.701238	-0.559086	-0.982097	0.00505204	0.8772	0.0677618
CK158	EN	EN	LAMA2	ITGA6_ITGB1	0.945815	0.701238	-0.559086	-0.982097	0.00505204	0.8772	0.0677618
CK158	CM	FB	MRC1	PTPRC	0.0900248	0.00673769	-0.264104	-1.30207	0.00180517	0.411834	0.0679104
CK158	VM	FB	HSPG2	FGFR1	0.945809	0.893924	0.199475	0.475997	0.0333325	0.889688	0.0680116
CK158	FB	CM	NID1	ITGB1	0.945029	0.768974	0.358805	0.561954	0.0215985	0.88208	0.0683454
CK158	MY	MY	COPA	CD74	0.944693	0.754568	0.584517	1.02789	0.202964	0.881093	0.0685126
CK158	FB	VM	FGF12	FGFR1	0.944392	0.63384	-0.435298	-1.32395	0.0172724	0.871653	0.0688476
CK158	CM	FB	GRN	TNFRSF1B	0.0851591	0.0067521	-0.158342	-0.47821	0.00356908	0.412092	0.0689162
CK158	CM	PC	LAMA2	DAG1	1.83738	0.566193	0.232974	0.400567	0.0283744	0.865206	0.0690153
CK158	EN	EN	TGM2	ITGA9	0.943673	0.82549	0.43297	1.14746	0.0588183	0.885719	0.0691833
CK158	PC	FB	COL4A2	ITGB5	0.943485	0.741641	0.244676	0.543385	0.0387711	0.880185	0.0695197
CK158	EN	PC	MFGE8	PDGFRB	1.38071	0.565683	0.961605	1.40227	0.0188129	0.865153	0.0695197
CK158	VM	VM	COL4A2	ITGB5	1.02314	0.565602	0.268709	0.499549	0.0463806	0.865145	0.0696882
CK158	FB	EN	FN1	ITGAV_ITGB1	0.942803	0.660056	0.232225	0.687797	0.0165354	0.873902	0.0698569
CK158	CM	PC	MRC1	PTPRC	0.0902896	0.0067658	-0.263746	-1.18285	0.0168848	0.412338	0.0699217
CK158	FB	VM	FGF7	NRP1	0.942697	0.724991	0.309866	0.67381	0.0325639	0.878983	0.0700258
CK158	FB	CM	SLIT2	APP	0.942475	0.732408	0.335481	0.60908	0.0290021	0.879523	0.0701949
CK158	FB	VM	TNXB	ITGA9_ITGB1	0.956776	0.564099	0.136908	0.401855	0.0127317	0.86499	0.0705336
CK158	CM	PC	CALM1	PDE1A	0.941823	0.586049	0.235736	0.149943	0.0244273	0.867203	0.0705336
CK158	PC	CM	PIGF	FLT1	0.0920777	0.00684524	-0.253735	-1.11049	0.00128014	0.413753	0.070927
CK158	PC	CM	LAMA4	ITGA7_ITGB1	0.941221	0.764459	0.238233	0.255208	0.0288058	0.881774	0.0709581
CK158	PC	CM	LAMA4	ITGA9_ITGB1	0.941221	0.764459	0.238233	0.255208	0.0288058	0.881774	0.0709581
CK158	FB	FB	LAMA2	DAG1	1.79816	0.562195	0.204226	0.323811	0.0126452	0.864792	0.0712134
CK158	FB	EN	COL1A2	ITGA9_ITGB1	0.940345	0.695701	0.33815	0.794601	0.0147927	0.876772	0.0718106
CK158	FB	EN	COL1A2	ITGA1_ITGB1	0.940345	0.695701	0.33815	0.794601	0.0147927	0.876772	0.0718106
CK158	CM	CM	SERPINE2	LRP1	0.0994523	0.00691667	-0.333401	-1.0781	0.00148656	0.415012	0.0719321
CK158	MY	MY	DCN	TLR4	0.940257	0.601438	0.3381	0.359124	0.164852	0.868688	0.0720673
CK158	FB	VM	CALM1	PDE1A	0.940029	0.750345	0.26238	0.385161	0.0284576	0.880799	0.0722387
CK158	FB	CM	IGF1	INSR	0.939153	0.640197	0.511847	0.815981	0.0731017	0.87221	0.0725819
CK158	FB	CM	LAMB2	CD44	0.0978991	0.00692291	-0.145245	-0.482906	0.00204954	0.415122	0.0729369
CK158	FB	MY	COL4A2	ITGA9_ITGB1	0.938211	0.607649	0.0695182	0.313934	0.0317648	0.869273	0.0730983
CK158	VM	EN	COL4A2	CD93	1.02087	0.557797	0.535382	0.845399	0.0523058	0.864332	0.0730983
CK158	FB	VM	APP	LRP1	0.937981	0.72562	0.220425	0.351567	0.0230924	0.879029	0.0732708
CK158	FB	VM	HSPG2	FGFR1	0.937608	0.62792	0.123531	0.300691	0.01907	0.871127	0.0734434
CK158	FB	PC	LAMA2	DAG1	1.79684	0.553129	0.201616	0.36298	0.0174794	0.863839	0.0737894
CK158	FB	CM	PTDSS1	SCARB1	0.0833131	0.0069402	-0.130939	-0.24904	0.00696307	0.415425	0.0739415
CK158	FB	PC	COL4A2	CD44	0.936836	0.603632	0.311872	0.658371	0.0292308	0.868896	0.074136
CK158	PC	FB	COL4A2	ITGA11_ITGB1	0.936422	0.72287	0.0870721	0.245601	0.0180019	0.878827	0.0744834
CK158	FB	VM	COL8A1	ITGA1_ITGB1	0.936396	0.764684	0.641751	1.32466	0.0460641	0.881789	0.0746574
CK158	CM	CM	CALM3	AQP1	0.0837702	0.0070007	-0.107193	-0.444219	0.00535931	0.416479	0.0749458
CK158	FB	VM	LTBP1	ITGB5	0.999628	0.550108	0.240345	0.618503	0.0321319	0.863516	0.075006
CK158	PC	PC	VEGFB	NRP1	1.25976	0.550105	0.470677	0.792195	0.0461082	0.863516	0.0751806
CK158	VM	VM	COL6A2	ITGA1_ITGB1	0.935194	0.763238	0.411465	0.539617	0.0400301	0.88169	0.0753553
CK158	MY	MY	VIM	CD44	0.934499	0.864686	0.529138	0.876321	0.180993	0.888046	0.0757054
CK158	FB	EN	COL4A4	CD93	1.00821	0.549571	0.834782	1.79292	0.0845612	0.863459	0.0757054
CK158	FB	FB	COL4A2	ITGA9_ITGB1	0.933764	0.594661	-0.100167	-0.203199	0.00657607	0.868041	0.0758807
CK158	FB	CM	TXLNA	STX4	0.105382	0.00704769	0.0240761	0.0216847	0.0113168	0.417292	0.07595
CK158	VM	VM	FBN1	ITGB1	0.93338	0.852833	0.190505	0.201565	0.0408133	0.887358	0.0760562
CK158	VM	EN	DCN	EGFR	0.964215	0.548878	-0.0390548	-0.303907	0.00882923	0.863384	0.0762319
CK158	CM	FB	SLIT3	ROBO1	0.933144	0.678673	0.605885	1.09145	0.0291074	0.875427	0.0764077
CK158	MY	FB	GNAI2	EGFR	0.932373	0.633779	0.671024	1.40058	0.0834094	0.871647	0.0769365
CK158	CM	CM	THBS1	LRP1	0.100256	0.00716406	-0.255711	-0.851895	0.00493805	0.419285	0.0769539
CK158	CM	PC	FGF7	NRP1	1.25922	0.547634	0.478506	0.489487	0.04427	0.863251	0.0771131
CK158	FB	CM	LAMB1	DAG1	0.932182	0.557892	0.583804	1.03726	0.0507383	0.864342	0.0771131
CK158	EN	EN	VWF	LRP1	1.27468	0.547615	0.637143	1.40753	0.0286589	0.863248	0.0772899
CK158	FB	VM	CALM1	PDE1C	0.93196	0.741067	-0.100994	-0.168778	0.0164109	0.880144	0.0772899
CK158	EN	EN	COL1A2	CD36	0.931782	0.660431	-0.0752259	0.0460589	0.00616155	0.873934	0.0774669
CK158	PC	CM	PROS1	AXL	0.110375	0.00734014	-0.255358	-0.717463	0.00277704	0.422243	0.0779576
CK158	VM	FB	CALM1	PDE1A	0.930596	0.763109	0.258595	0.5367	0.0298121	0.881682	0.077999
CK158	FB	VM	COL6A1	ITGA1_ITGB1	0.928225	0.754855	0.513128	0.92769	0.0350467	0.881113	0.0785328
CK158	FB	VM	COL6A2	ITGA9_ITGB1	0.931425	0.545641	0.0913268	0.24955	0.0118601	0.863035	0.0785328
CK158	FB	PC	FBLN1	ITGB1	0.927659	0.860525	0.533093	1.11048	0.0578531	0.887806	0.0788896
CK158	EN	CM	SEMA4C	PLXNB2	0.0897431	0.00744039	0.0745069	0.0514446	0.0302635	0.423899	0.078961
CK158	CM	EN	LAMA2	DAG1	1.8321	0.529091	0.222554	0.381247	0.0179477	0.861205	0.078961
CK158	FB	MY	HSPG2	ITGB1	0.927453	0.598695	0.137717	0.324654	0.0309882	0.868428	0.0790683
CK158	VM	EN	FGF7	NRP1	0.986897	0.544284	0.271063	0.677094	0.0386884	0.862888	0.0790683
CK158	FB	PC	COL18A1	ITGA1_ITGB1	0.927111	0.859502	0.561222	1.18555	0.0623918	0.887746	0.0792472
CK158	FB	EN	VCAN	EGFR	0.956056	0.543213	0.369953	0.721986	0.0197242	0.862771	0.0794262
CK158	FB	VM	LAMB1	ITGA9_ITGB1	0.926986	0.54241	0.154181	0.449819	0.0144051	0.862684	0.0796055
CK158	EN	EN	LAMC1	ITGA1	0.925852	0.775501	0.406002	0.734858	0.0179721	0.882519	0.0797849
CK158	CM	FB	HSPA1A	TLR4	0.0866394	0.00748053	-0.0195749	-0.140486	0.0154252	0.424556	0.0799642
CK158	FB	FB	COL5A1	ITGA11_ITGB1	0.92575	0.711259	0.489309	1.02311	0.0336454	0.877962	0.0799645
CK158	CM	PC	COL1A2	CD36	1.43395	0.541094	0.333924	0.0276473	0.013543	0.86254	0.0801443
CK158	FB	FB	APP	NOTCH2	0.925552	0.692545	0.38807	0.706967	0.027416	0.876526	0.0801443
CK158	VM	EN	S100A1	RYR2	1.53645	0.541091	-0.203001	-0.898438	0.0318444	0.862539	0.0803243
CK158	EN	PC	COL4A2	ITGA1_ITGB1	0.925238	0.856008	0.134765	0.445152	0.0194111	0.887543	0.0805045
CK158	CM	PC	PSEN1	NOTCH3	0.925108	0.600228	1.10003	1.10236	0.0798929	0.868574	0.0806849
CK158	VM	FB	ANGPTL2	TLR4	0.0867461	0.00749793	-0.0719858	-0.130263	0.0125768	0.42484	0.0809672
CK158	FB	CM	COL6A1	ITGA9_ITGB1	0.923844	0.743859	0.382301	0.51603	0.0240994	0.880342	0.0814082
CK158	FB	VM	LAMA4	ITGA7_ITGB1	0.923068	0.815231	0.464305	0.80938	0.044452	0.885084	0.0815895
CK158	FB	VM	LAMA2	CD44	1.7948	0.539114	0.213175	0.247926	0.0163339	0.862322	0.081771
CK158	FB	FB	VEGFA	EGFR	0.922344	0.605344	0.497108	1.20654	0.0439933	0.869057	0.081771
CK158	PC	PC	COL1A2	ITGA1_ITGB1	0.922216	0.850371	0.369001	0.739567	0.0635051	0.887213	0.0819526
CK158	FB	EN	VEGFB	NRP1	0.985317	0.539094	0.265674	0.685846	0.0147414	0.86232	0.0819526
CK158	CM	CM	LAMA2	ITGA6_ITGB1	1.81161	0.385149	0.185208	-0.210732	0.00829167	0.841117	0.08197
CK158	FB	CM	EFEMP2	AQP1	0.0870911	0.00752992	-0.0593216	-0.299306	0.00544225	0.42536	0.08197
CK158	MY	FB	TGFB1	EGFR	0.922019	0.604423	0.686732	1.45245	0.0876611	0.868971	0.0821345
CK158	VM	VM	SORBS1	ITGB5	0.981697	0.538293	-0.0818432	-0.153953	0.0422408	0.862232	0.0823165
CK158	PC	EN	CALM1	CACNA1C	0.920926	0.67211	-0.32066	-0.699735	0.00943546	0.874896	0.0824987
CK158	VM	EN	VEGFB	NRP1	0.98455	0.536575	0.26431	0.690715	0.0365586	0.862042	0.0826812
CK158	FB	FB	NID1	ITGB1	0.920644	0.705704	0.327322	0.763497	0.0200276	0.877541	0.0826812
CK158	FB	PC	PSEN1	NOTCH3	0.920513	0.587081	1.0936	1.32407	0.0572404	0.867304	0.0828638
CK158	FB	PC	LAMC1	ITGA9_ITGB1	1.10438	0.536245	0.155616	0.507472	0.013435	0.862005	0.0828638
CK158	FB	CM	CALM3	AQP1	0.0871099	0.00753292	-0.0978188	-0.340764	0.00437697	0.425409	0.0829725
CK158	EN	PC	JAG1	NOTCH3	0.920056	0.585772	1.27127	1.6679	0.0568183	0.867176	0.0832295
CK158	EN	PC	VEGFA	NRP1	1.2566	0.53572	0.370556	0.649475	0.0198236	0.861947	0.0832295
CK158	FB	FB	COL5A2	ITGA11_ITGB1	0.919944	0.704942	0.466689	0.989491	0.0303591	0.877483	0.0834127
CK158	EN	PC	VEGFC	ITGB1	0.918671	0.843756	0.799323	1.66698	0.0698792	0.886822	0.0839632
CK158	EN	CM	PTN	PTPRB	0.111624	0.00761902	-0.219289	-0.981147	0.00183705	0.426798	0.0839748
CK158	VM	EN	MMP2	PECAM1	0.975736	0.533497	0.668477	1.33166	0.0511874	0.861699	0.0841471
CK158	PC	FB	S100A4	EGFR	0.917743	0.592299	0.495894	1.18044	0.0505818	0.867813	0.0845155
CK158	PC	EN	COL4A2	ITGA9_ITGB1	0.917498	0.672574	0.0626378	0.290614	0.0147953	0.874934	0.0847922
CK158	PC	EN	COL4A2	ITGA1_ITGB1	0.917498	0.672574	0.0626378	0.290614	0.0147953	0.874934	0.0847922
CK158	PC	CM	VEGFA	SIRPA	0.121782	0.00764918	-0.214876	-0.271909	0.0109918	0.427282	0.0849769
CK158	FB	VM	COL4A1	ITGA1_ITGB1	0.917482	0.74193	0.3631	0.706898	0.0293114	0.880206	0.0850694
CK158	FB	PC	FN1	CD44	0.917258	0.587446	0.447939	0.928493	0.0424422	0.86734	0.0854396
CK158	FB	CM	THBS2	CD36	1.11189	0.529089	0.484169	0.547888	0.0539852	0.861204	0.0854396
CK158	EN	FB	VCAN	EGFR	0.916666	0.589245	0.365576	0.753999	0.0173127	0.867516	0.085625
CK158	CM	EN	F8	LDLR	0.0988806	0.00765704	-0.165005	-0.634137	0.00351066	0.427407	0.0859787
CK158	PC	CM	SPARC	FGFR1	0.915287	0.778918	0.517779	0.583351	0.0531967	0.882747	0.0859963
CK158	EN	FB	EFNB2	EPHA3	0.914355	0.796977	0.946313	1.76718	0.071374	0.883928	0.0861822
CK158	VM	EN	C3	NRP1	0.98177	0.527445	0.233363	0.580656	0.0320807	0.861018	0.0861822
CK158	FB	FB	FN1	ITGA9	0.914186	0.578716	0.0359001	0.0669233	0.00819904	0.866476	0.0863683
CK158	FB	FB	COL1A2	CD36	0.913756	0.622605	-0.00536889	-0.222836	0.00663422	0.870649	0.0867411
CK158	FB	FB	CALM1	PDE1A	0.913145	0.719433	0.236046	0.455272	0.0163191	0.878573	0.0871146
CK158	FB	PC	COL6A3	ITGA9_ITGB1	1.08435	0.525124	0.217859	0.6867	0.0185598	0.860754	0.0873017
CK158	FB	CM	COL4A1	ITGA9_ITGB1	0.913101	0.731123	0.232273	0.295238	0.0181223	0.87943	0.0873017
CK158	CM	PC	SIRPA	CD47	0.121936	0.00766057	-0.146676	-0.208086	0.0130285	0.427464	0.0874811
CK158	PC	CM	CD47	SIRPA	0.121936	0.00766057	-0.146676	-0.208086	0.0130285	0.427464	0.0874811
CK158	FB	VM	COL4A2	ITGA9_ITGB1	0.912183	0.531631	-0.122549	-0.0977605	0.00992559	0.861491	0.0874889
CK158	CM	CM	CALM1	INSR	0.912051	0.562636	0.205566	-0.0822842	0.0265881	0.864838	0.0876763
CK158	FB	EN	LAMA2	DAG1	1.79156	0.516883	0.191196	0.343659	0.0110563	0.859803	0.0879817
CK158	FB	VM	RGMA	BMPR2	0.911798	0.773939	0.423849	0.825291	0.0433005	0.882415	0.0880517
CK158	EN	PC	PSEN1	NOTCH3	0.911434	0.561101	1.08089	1.39909	0.0414295	0.864678	0.0882397
CK158	VM	VM	ANGPTL2	ITGA5_ITGB1	0.0878532	0.00770151	-0.127868	-0.198895	0.00957215	0.428116	0.0889829
CK158	EN	FB	S100A4	EGFR	0.910539	0.57187	0.486123	1.18798	0.0219885	0.865787	0.0889933
CK158	FB	EN	FGF12	FGFR1	0.910322	0.534876	-0.477135	-1.3987	0.00596785	0.861853	0.0891822
CK158	EN	PC	ST6GAL1	EGFR	0.910263	0.739069	0.284645	0.785118	0.0255494	0.880002	0.0893713
CK158	PC	PC	HGF	NRP1	1.25331	0.520708	0.737723	1.02518	0.160396	0.860247	0.08975
CK158	FB	FB	COL8A1	ITGA11_ITGB1	0.90763	0.691545	0.479441	1.11454	0.0420991	0.876448	0.08975
CK158	VM	EN	SLIT3	ROBO4	0.994921	0.519725	1.35784	1.76261	0.142283	0.860134	0.0899396
CK158	PC	FB	SPARC	ENG	0.907572	0.761052	0.494675	0.55219	0.0304739	0.881541	0.0899396
CK158	CM	PC	THBS1	LRP5	0.106704	0.00776411	-0.108394	-0.104434	0.0165908	0.429108	0.0899838
CK158	FB	VM	COL1A1	CD36	0.907367	0.743679	0.179036	0.386818	0.0270268	0.88033	0.0903194
CK158	FB	EN	COL5A1	ITGA1_ITGB1	0.906826	0.661771	0.464875	1.06812	0.0211888	0.874045	0.0906999
CK158	EN	CM	SEMA4D	PLXNB1	0.0930253	0.00781086	0.0746704	0.0855523	0.0374414	0.429843	0.0909845
CK158	FB	VM	LAMA2	ITGA6_ITGB1	1.7872	0.486959	0.175599	0.124588	0.01342	0.85617	0.0909845
CK158	CM	CM	COL4A2	ITGA9_ITGB1	0.906771	0.723619	0.0651187	-0.403803	0.0183843	0.878882	0.0910812
CK158	FB	CM	HSPG2	DAG1	0.906621	0.53875	0.375273	0.500405	0.0350146	0.862282	0.0912721
CK158	EN	PC	COL1A1	CD36	1.42961	0.517958	0.495409	0.773641	0.0212303	0.859929	0.0912721
CK158	VM	FB	COL6A2	ITGA11_ITGB1	0.906428	0.690237	0.249154	0.3295	0.0303591	0.876345	0.0914632
CK158	FB	FB	COL3A1	DDR2	0.906378	0.800288	0.501552	1.03682	0.0358109	0.88414	0.0916544
CK158	EN	FB	CALM1	PDE1C	0.906193	0.775925	-0.0898049	-0.311828	0.00908858	0.882548	0.0918459
CK158	CM	EN	PTN	SDC3	0.0903662	0.00789047	-0.0843907	-0.309915	0.00666485	0.431086	0.091985
CK158	CM	PC	LAMA4	ITGA7_ITGB1	0.906095	0.820734	0.492464	0.500165	0.0542152	0.885426	0.0920375
CK158	VM	FB	SPARC	FGFR1	0.906054	0.816726	0.496334	0.887177	0.0501627	0.885178	0.0922293
CK158	EN	EN	APP	CD74	0.905005	0.757272	0.26175	0.599212	0.0327609	0.88128	0.0924214
CK158	FB	MY	LAMA2	DAG1	1.78136	0.446876	0.171067	0.310618	0.0257521	0.8508	0.0929852
CK158	CM	CM	GNAI2	C5AR1	0.0890092	0.0079072	-0.115196	-0.448048	0.0139107	0.431346	0.0929852
CK158	FB	EN	HSPG2	FGFR1	0.903538	0.52988	0.0816933	0.225944	0.0140642	0.861294	0.0931912
CK158	MY	MY	LAMA2	ITGA9_ITGB1	0.903274	0.578573	-0.615288	-1.12073	0.0465963	0.866462	0.0933841
CK158	PC	FB	COL3A1	DDR2	0.902034	0.793679	0.496709	0.924453	0.0578837	0.883715	0.093964
CK158	CM	CM	LAMA2	CD44	1.77996	0.162719	0.156486	-0.0796973	0.00627863	0.774826	0.0939852
CK158	EN	CM	SEMA4D	PLXNB2	0.0935164	0.00793073	-0.00487922	-0.0299677	0.0268757	0.43171	0.0939852
CK158	FB	EN	NID1	ITGB1	0.90172	0.656603	0.302888	0.808511	0.0139583	0.873613	0.0941576
CK158	VM	FB	ST6GAL1	EGFR	0.901711	0.54684	0.280954	0.73644	0.0161549	0.863165	0.0943514
CK158	FB	EN	COL5A2	ITGA1_ITGB1	0.90102	0.655894	0.442255	1.0345	0.0200444	0.873553	0.0945455
CK158	FB	VM	COL6A3	ITGA11_ITGB1	1.08087	0.511948	0.56945	1.29327	0.0604636	0.859224	0.0945455
CK158	MY	MY	APP	LRP1	0.900444	0.786434	0.211372	0.429164	0.0739227	0.883243	0.0947397
CK158	FB	CM	LAMA2	ITGA6_ITGB1	1.77108	0.376263	0.15385	-0.24832	0.00697191	0.839551	0.094985
CK158	PC	CM	LAMB2	CD44	0.109718	0.00801765	-0.11864	-0.395235	0.00750062	0.433048	0.094985
CK158	FB	FB	COL6A1	ITGA11_ITGB1	0.899459	0.682656	0.350818	0.717573	0.0184642	0.875746	0.0951286
CK158	EN	PC	LAMA2	CD44	0.899432	0.572709	-0.374843	-0.762884	0.0209094	0.865872	0.0953233
CK158	PC	FB	A2M	LRP1	0.899121	0.790324	0.424139	0.797843	0.0495136	0.883497	0.0957134
CK158	PC	EN	BMP1	BMPR2	1.02055	0.508876	0.598268	1.06367	0.0444608	0.85886	0.0959087
CK158	PC	CM	LAMA5	BCAM	0.0910854	0.00810589	-0.0468661	-0.1313	0.00945295	0.434392	0.0959845
CK158	CM	EN	VEGFB	NRP1	0.976116	0.508871	0.249299	0.461946	0.0200578	0.858859	0.0961041
CK158	MY	FB	LAMA2	ITGA9_ITGB1	0.898827	0.566208	-0.784973	-1.63786	0.0155449	0.865207	0.0962998
CK158	PC	PC	TFPI	LRP1	0.898789	0.70153	0.452304	0.721855	0.0898181	0.877222	0.0964956
CK158	VM	FB	FGF1	FGFR1	0.898497	0.802051	0.748378	1.15737	0.0726322	0.884253	0.0966917
CK158	PC	FB	COL5A3	ITGA11_ITGB1	0.898463	0.681572	0.564704	0.842455	0.0488236	0.875659	0.0968879
CK158	CM	CM	F8	LRP1	0.103411	0.0081357	-0.359882	-1.35466	0.00091463	0.434843	0.0969838
CK158	FB	MY	LAMA2	ITGA6_ITGB1	1.76861	0.359295	0.150513	-0.0476924	0.0135459	0.836419	0.0969838
CK158	EN	EN	DCN	EGFR	0.904001	0.507077	-0.0911384	-0.359567	0.00579675	0.858645	0.0972808
CK158	PC	PC	LAMA2	ITGA9_ITGB1	1.05076	0.506467	-0.684504	-1.12586	0.00586976	0.858572	0.0974776
CK158	PC	EN	LAMA4	ITGA6_ITGB1	0.897912	0.652748	0.182315	0.501765	0.0191521	0.873288	0.097576
CK158	PC	EN	LAMA4	ITGA9_ITGB1	0.897912	0.652748	0.182315	0.501765	0.0191521	0.873288	0.097576
CK158	CM	FB	PI16	TNFRSF21	0.114916	0.0081588	-0.0543431	-0.223343	0.00524166	0.435191	0.0979829
CK158	CM	CM	FSTL1	DIP2A	0.897176	0.726891	0.298075	0.135663	0.0567638	0.879122	0.0982664
CK158	EN	FB	LAMA2	ITGA9_ITGB1	0.896361	0.564199	-0.786882	-1.62445	0.00448638	0.865	0.0986619
CK158	CM	FB	ADAM10	EPHA3	0.895713	0.755515	0.490981	0.78817	0.0325478	0.881159	0.0988599
CK158	MY	FB	S100A1	TLR4	0.0909468	0.00818311	-0.0619832	-0.102262	0.0106487	0.435557	0.0989818
CK158	FB	MY	FN1	ITGAV_ITGB1	0.895676	0.526104	0.169895	0.555167	0.0335116	0.860866	0.0990581
CK158	FB	MY	COL1A2	ITGA9_ITGB1	0.895337	0.571968	0.280039	0.669377	0.0291476	0.865796	0.0992565
CK158	FB	FB	FN1	ITGAV_ITGB1	0.894526	0.522835	0.168371	0.464487	0.013707	0.860492	0.0996538
CK158	PC	PC	SORBS1	ITGA1	0.894343	0.794859	0.0160214	-0.281488	0.0189962	0.883791	0.0998527
CK158	FB	CM	VWF	SIRPA	0.129244	0.00820187	-0.2219	-1.01306	0.00142038	0.435839	0.0999804
CK158	FB	PC	COL1A2	CD44	0.893962	0.568187	0.522393	1.01381	0.0533509	0.865411	0.100251
CK158	FB	FB	LRIG1	EGFR	0.893092	0.522402	0.440255	1.10007	0.0331605	0.860442	0.10065
CK158	EN	CM	TXLNA	STX3	0.0908269	0.00822032	-0.0501386	-0.119452	0.0110413	0.436115	0.100979
CK158	FB	VM	FN1	ITGA9	0.892605	0.517377	0.0135183	0.172362	0.0109781	0.859861	0.10105
CK158	FB	PC	SORBS1	ITGA1	0.891021	0.788448	0.0136031	-0.523468	0.0137847	0.883375	0.101651
CK158	FB	FB	COL1A2	ITGA9_ITGB1	0.89089	0.559743	0.110354	0.152244	0.00990468	0.864536	0.101852
CK158	CM	EN	THBS1	PTPRJ	0.111975	0.00825456	-0.134092	-0.261959	0.0125589	0.436626	0.101977
CK158	CM	FB	COL4A2	ITGB5	0.889449	0.681326	0.19124	0.0955248	0.0278901	0.87564	0.102053
CK158	CM	EN	VEGFA	ITGA9	0.889169	0.694824	0.28057	0.593961	0.0451174	0.876704	0.102455
CK158	EN	FB	FN1	SDC2	0.889009	0.784447	0.37664	0.824608	0.0277881	0.883112	0.102657
CK158	MY	FB	APP	LRP1	0.888992	0.769385	0.198223	0.441885	0.0303789	0.882108	0.102858
CK158	FB	CM	LAMA2	CD44	1.73942	0.158965	0.125128	-0.117285	0.00323825	0.772783	0.102975
CK158	CM	CM	LGALS1	PTPRC	0.120526	0.00826593	-0.29268	-1.17255	0.00325353	0.436795	0.102975
CK158	FB	FB	COL4A1	ITGA11_ITGB1	0.888716	0.670968	0.20079	0.49678	0.0141592	0.874803	0.10306
CK158	FB	EN	COL8A1	ITGA1_ITGB1	0.888706	0.643429	0.455007	1.15956	0.0288737	0.87249	0.103262
CK158	FB	EN	COL4A4	CD47	0.99152	0.493104	0.58173	1.46497	0.0332202	0.856941	0.103667
CK158	VM	EN	COL6A2	ITGA1_ITGB1	0.887504	0.642212	0.22472	0.374513	0.0249511	0.872385	0.103768
CK158	VM	EN	COL6A2	ITGA9_ITGB1	0.887504	0.642212	0.22472	0.374513	0.0249511	0.872385	0.103768
CK158	CM	EN	NCAM1	ROBO1	1.04933	0.492835	0.407822	0.697924	0.0204419	0.856907	0.103869
CK158	PC	CM	GRN	TNFRSF1A	0.095803	0.00835742	-0.130307	-0.352011	0.00826036	0.43815	0.103973
CK158	FB	VM	VEGFA	NRP1	0.887136	0.575277	0.103797	0.220473	0.0267234	0.866131	0.104072
CK158	EN	FB	GNAI2	EGFR	0.885794	0.50171	0.590616	1.34294	0.0309864	0.857998	0.104275
CK158	PC	EN	C3	NRP1	0.971046	0.492217	0.217313	0.614383	0.0213164	0.85683	0.104478
CK158	CM	FB	FGF1	EGFR	0.885364	0.50049	0.582503	1.07983	0.0295389	0.85785	0.104478
CK158	FB	FB	S100A1	TLR4	0.0921889	0.00838571	-0.058944	-0.128223	0.00400098	0.438566	0.10497
CK158	FB	PC	COL5A3	ITGA1_ITGB1	0.883965	0.779009	0.550873	1.1856	0.0571639	0.882753	0.105088
CK158	EN	EN	TGFB1	ENG	1.00887	0.492022	0.627426	1.40175	0.0655019	0.856806	0.105292
CK158	VM	FB	S100A1	RYR2	1.40318	0.491109	-0.298085	-1.20835	0.0258965	0.856692	0.1057
CK158	EN	CM	GNAS	ADCY9	0.883754	0.77611	0.311267	0.507289	0.0292524	0.88256	0.1057
CK158	EN	CM	SLIT2	GPC1	0.0931101	0.00838856	-0.118319	-0.590914	0.00729708	0.438607	0.105967
CK158	CM	FB	COL4A2	ITGA11_ITGB1	0.882386	0.664081	0.0336352	-0.20226	0.0133307	0.874237	0.106314
CK158	EN	VM	S100A1	RYR2	1.62926	0.489061	-0.162618	-0.73308	0.0222371	0.856435	0.106518
CK158	EN	FB	ADAM10	EPHA3	0.881978	0.72497	0.473232	1.1163	0.0221592	0.878981	0.106518
CK158	VM	VM	LAMC1	ITGA7_ITGB1	0.881964	0.755123	0.407794	0.542256	0.131421	0.881132	0.106724
CK158	EN	CM	LAMB2	CD44	0.114612	0.00847086	-0.107624	-0.366771	0.00402828	0.43981	0.106964
CK158	FB	VM	APP	CD74	0.881383	0.574997	0.216754	0.516367	0.0177076	0.866103	0.107134
CK158	FB	EN	NID1	ITGAV	0.880883	0.602538	0.271416	0.787027	0.0174798	0.868793	0.107546
CK158	FB	EN	FN1	ITGA5_ITGB1	0.881748	0.486517	0.454823	0.966407	0.0329033	0.856115	0.107751
CK158	FB	EN	COL6A1	ITGA1_ITGB1	0.880535	0.635158	0.326384	0.762586	0.0149044	0.871769	0.107854
CK158	FB	EN	COL6A1	ITGA9_ITGB1	0.880535	0.635158	0.326384	0.762586	0.0149044	0.871769	0.107854
CK158	CM	PC	CXCL12	ACKR3	0.0939877	0.00847666	-0.266131	-0.639155	0.00301949	0.439894	0.107961
CK158	EN	CM	LAMA2	DAG1	0.879976	0.518795	-0.37964	-0.93157	0.0153205	0.860026	0.10837
CK158	PC	EN	COL5A3	ITGA1_ITGB1	0.879539	0.63415	0.54027	0.887468	0.0298994	0.87168	0.108577
CK158	FB	VM	COL3A1	DDR2	0.879432	0.743587	0.464448	0.849318	0.0470056	0.880323	0.108784
CK158	FB	FB	LAMC1	CD44	1.09103	0.484691	0.505742	1.05186	0.0225144	0.855883	0.108784
CK158	CM	EN	PDAP1	PDGFRB	0.0936049	0.00848261	-0.20717	-0.80423	0.00145961	0.439981	0.108958
CK158	PC	CM	BSG	SLC16A7	1.10192	0.483859	0.303072	0.709589	0.0346267	0.855777	0.109198
CK158	PC	FB	CALM1	PDE1A	0.876393	0.627451	0.188558	0.450895	0.0217534	0.871085	0.109405
CK158	FB	CM	VEGFA	ITGA9	0.875781	0.56558	0.229287	0.206863	0.0294986	0.865143	0.109821
CK158	FB	CM	THBS1	SCARB1	0.0930043	0.00853688	0.0244939	-0.0571991	0.0168402	0.440767	0.109954
CK158	VM	EN	COL1A1	CD36	0.875483	0.50419	0.0686693	0.30671	0.0301731	0.858298	0.110029
CK158	EN	CM	SORBS1	ITGB5	1.01184	0.481894	-0.0796697	-0.458223	0.0164654	0.855526	0.110237
CK158	FB	MY	FN1	PLAUR	0.88012	0.481888	0.662844	1.14619	0.127983	0.855525	0.110445
CK158	FB	VM	COL4A2	ITGB5	0.894879	0.48109	0.141862	0.42137	0.0221466	0.855422	0.110862
CK158	EN	VM	LAMA2	ITGA9_ITGB1	0.87478	0.504398	-0.809264	-1.51902	0.00751148	0.858323	0.110862
CK158	PC	CM	ADAM23	ITGA5	0.0928508	0.00855055	-0.347988	-0.632537	0.00360676	0.440964	0.11095
CK158	FB	FB	SLIT3	ROBO1	0.874404	0.51756	0.516592	1.28193	0.0246469	0.859882	0.111071
CK158	EN	EN	LAMB1	ITGA1	0.871608	0.644047	0.459185	0.94161	0.0224655	0.872543	0.111908
CK158	FB	FB	ETV5	ERBB2	0.0929637	0.00856981	-0.0236764	-0.00658369	0.00840707	0.441241	0.111946
CK158	PC	CM	MFGE8	ITGAV	0.871323	0.756111	0.524844	0.757525	0.0630324	0.8812	0.112118
CK158	FB	CM	BSG	SLC16A7	1.10055	0.47849	0.301025	0.599208	0.0256736	0.855087	0.112118
CK158	PC	PC	COL4A2	CD44	0.871115	0.549299	0.24688	0.509827	0.0840546	0.86343	0.112327
CK158	VM	EN	BMP1	BMPR2	1.01147	0.477089	0.574529	1.02233	0.0473409	0.854905	0.112748
CK158	CM	PC	CALM3	AR	0.092701	0.00857006	-0.129712	-0.194132	0.0129824	0.441245	0.112942
CK158	FB	EN	COL4A1	ITGA9_ITGB1	0.869792	0.624283	0.176355	0.541794	0.0115407	0.8708	0.113063
CK158	FB	EN	COL4A1	ITGA1_ITGB1	0.869792	0.624283	0.176355	0.541794	0.0115407	0.8708	0.113063
CK158	FB	VM	COL1A2	ITGA9_ITGB1	0.86931	0.500415	0.087972	0.257682	0.0125278	0.857841	0.11338
CK158	FB	EN	LGALS3	ENG	1.0041	0.475496	0.585481	1.27175	0.0365024	0.854697	0.11359
CK158	FB	FB	COL6A3	CD44	1.071	0.47464	0.567985	1.23109	0.0297251	0.854585	0.113802
CK158	CM	CM	SERPINF1	PLXDC1	0.105615	0.00860344	-0.38075	-1.30058	0.000726581	0.441724	0.113937
CK158	MY	FB	PLTP	ABCA1	0.868819	0.557472	0.564177	0.964723	0.0637999	0.864298	0.114224
CK158	FB	EN	COL4A2	CD93	0.892605	0.474451	0.408535	0.767219	0.0268053	0.854561	0.114436
CK158	MY	MY	PSAP	LRP1	0.868256	0.718417	0.464458	0.845117	0.1437	0.878497	0.114648
CK158	PC	FB	COL4A2	ITGA9_ITGB1	0.868044	0.541136	-0.165158	-0.351743	0.00863978	0.862545	0.11486
CK158	CM	CM	SEMA4D	PLXNB1	0.0995775	0.00864946	0.0924128	-0.00989405	0.0681252	0.442382	0.114932
CK158	EN	PC	S100A1	RYR2	1.57345	0.471455	-0.202441	-0.837499	0.0197694	0.854167	0.11571
CK158	CM	EN	CALM1	CACNA1C	0.866825	0.527069	-0.390564	-1.17155	0.00701866	0.860976	0.115923
CK158	VM	VM	TGFB1	LPP	1.32373	0.471332	0.236095	0.324885	0.0503083	0.85415	0.115923
CK158	CM	PC	PDGFA	PDGFRA	0.093424	0.00869822	-0.0904727	-0.342195	0.0122839	0.443075	0.115927
CK158	PC	PC	LAMC1	ITGA1	0.865697	0.739572	0.314912	0.389958	0.0418398	0.880038	0.116562
CK158	PC	PC	VEGFA	NRP1	1.24229	0.470479	0.348692	0.617182	0.0257984	0.854038	0.116562
CK158	FB	PC	COL4A4	ITGA9_ITGB1	0.984611	0.469728	0.258919	0.822883	0.0261626	0.853938	0.116776
CK158	EN	CM	VEGFA	SIRPA	0.136102	0.00870989	-0.193013	-0.239616	0.00758829	0.443241	0.116922
CK158	PC	FB	VCAN	EGFR	0.874279	0.469061	0.323508	0.703047	0.0306093	0.853849	0.117418
CK158	VM	FB	CALM1	PDE1C	0.864378	0.682346	-0.143838	-0.437246	0.0268886	0.875721	0.117632
CK158	VM	VM	COL1A2	ITGA1_ITGB1	0.863832	0.677389	0.393647	0.541325	0.0409194	0.875324	0.117847
CK158	VM	VM	PLAU	ITGA5	0.0940529	0.00874019	-0.0792778	-0.139586	0.0129489	0.443669	0.117917
CK158	FB	VM	PSEN1	NOTCH3	0.863548	0.540329	0.993785	1.05128	0.0619775	0.862456	0.118061
CK158	EN	VM	MFGE8	PDGFRB	1.16152	0.467998	0.728699	0.834564	0.0183565	0.853708	0.118061
CK158	CM	EN	COL4A2	ITGA9_ITGB1	0.863462	0.617876	0.00920092	-0.157246	0.0109562	0.870219	0.118383
CK158	CM	EN	COL4A2	ITGA1_ITGB1	0.863462	0.617876	0.00920092	-0.157246	0.0109562	0.870219	0.118383
CK158	FB	PC	LUM	ITGB1	0.863309	0.740473	0.438259	0.893693	0.045399	0.880102	0.118706
CK158	CM	CM	TXLNA	STX3	0.0939818	0.00875932	-0.0422857	-0.228663	0.0116947	0.443939	0.118911
CK158	EN	PC	APP	LRP1	0.863146	0.660701	0.144813	0.352035	0.0256329	0.873956	0.118922
CK158	EN	VM	JAG1	NOTCH3	0.863091	0.539124	1.17145	1.3951	0.0429356	0.862323	0.119137
CK158	EN	FB	TGFB1	LPP	0.964322	0.466741	-0.0903948	-0.0674925	0.0103078	0.85354	0.119353
CK158	VM	VM	COL4A1	ITGA1_ITGB1	0.861767	0.674905	0.304169	0.464958	0.0389474	0.875123	0.119569
CK158	CM	CM	SEMA4D	PLXNB2	0.100069	0.0087822	0.0128632	-0.125414	0.0354059	0.444261	0.119905
CK158	PC	CM	NID1	ITGB1	0.861116	0.669496	0.267943	0.227837	0.0312295	0.874683	0.120434
CK158	FB	MY	APP	TNFRSF21	0.860577	0.519627	0.488882	0.830248	0.0849357	0.860122	0.120868
CK158	FB	CM	MXRA5	AXL	0.128328	0.00880467	-0.0450203	-0.411011	0.00295424	0.444577	0.120899
CK158	VM	VM	COL4A2	ITGA11_ITGB1	0.993785	0.464796	0.311111	0.481934	0.0406944	0.853279	0.121085
CK158	FB	PC	APP	TNFRSF21	0.860291	0.518864	0.488291	0.820093	0.0543283	0.860034	0.121302
CK158	FB	VM	FBLN1	ITGB1	0.860189	0.73604	0.445981	0.891877	0.0416247	0.879785	0.12152
CK158	CM	EN	GRN	SORT1	0.101802	0.00884238	-0.171166	-0.270617	0.00585629	0.445104	0.121892
CK158	VM	EN	LAMB1	ITGA1	0.859604	0.614957	0.446581	0.88942	0.0301688	0.869951	0.121955
CK158	VM	VM	HSPG2	ITGB1	0.859282	0.734592	0.131928	0.242731	0.0357678	0.879681	0.122173
CK158	PC	CM	FN1	ITGAV_ITGB1	0.858665	0.66659	0.175038	0.0544946	0.0259196	0.874444	0.122391
CK158	EN	PC	FBN1	ITGB1	0.85794	0.730457	0.160241	0.0699132	0.0231216	0.879381	0.12261
CK158	CM	FB	SEMA3B	NRP1_PLXNA1	0.0946527	0.00886902	0.122124	0.109301	0.0525304	0.445476	0.122886
CK158	MY	FB	PSAP	LRP1	0.856804	0.702843	0.451309	0.857838	0.0508885	0.877323	0.123047
CK158	FB	MY	NID1	ITGB1	0.856712	0.539824	0.244776	0.683287	0.0325758	0.862401	0.123266
CK158	FB	FB	SPON1	APP	0.856339	0.508346	0.462242	0.865604	0.0532985	0.858797	0.123485
CK158	FB	FB	SEMA3B	NRP1_PLXNA1	0.0948829	0.00891698	0.12294	0.178832	0.0483867	0.446142	0.123879
CK158	PC	CM	COL6A2	ITGA9_ITGB1	0.855746	0.66313	0.204376	0.120484	0.026699	0.874158	0.123923
CK158	EN	VM	PSEN1	NOTCH3	0.854468	0.516418	0.981074	1.1263	0.044858	0.859749	0.124583
CK158	EN	CM	ADAM15	ITGA9	0.8542	0.508409	0.503715	0.574346	0.0802695	0.858804	0.124803
CK158	EN	CM	NCAM1	ROBO1	0.123418	0.00892809	-0.550139	-1.59356	0.000487773	0.446296	0.124872
CK158	EN	PC	VIM	CD44	0.854055	0.535195	0.320729	0.637923	0.0501704	0.861889	0.125023
CK158	FB	CM	LAMA4	ITGA7_ITGB1	0.853852	0.660885	0.143782	0.10366	0.014995	0.873972	0.125354
CK158	FB	CM	LAMA4	ITGA9_ITGB1	0.853852	0.660885	0.143782	0.10366	0.014995	0.873972	0.125354
CK158	FB	CM	LTBP1	ITGB5	0.972749	0.460343	0.200893	0.275322	0.0215489	0.852675	0.125685
CK158	EN	CM	COL1A1	CD44	0.120339	0.00900134	-0.226921	-0.602834	0.00177473	0.447306	0.125864
CK158	PC	PC	LAMA4	CD44	0.851529	0.533107	0.366558	0.720978	0.100419	0.861656	0.126127
CK158	EN	VM	VEGFC	ITGB1	0.8512	0.721697	0.71221	1.44837	0.0601671	0.87874	0.12657
CK158	EN	EN	C3	NRP1	0.961079	0.459477	0.202397	0.563077	0.013428	0.852557	0.126792
CK158	FB	CM	GRN	TNFRSF1A	0.101151	0.00907564	-0.117884	-0.370479	0.00408639	0.448322	0.126857
CK158	MY	MY	HLA-DRB1	CD4	0.850612	0.628436	1.06069	1.46428	0.565109	0.871173	0.127458
CK158	VM	FB	SLIT2	ROBO1	0.852811	0.458333	0.422413	0.864752	0.0459031	0.8524	0.127569
CK158	CM	FB	APOE	VLDLR	0.0984647	0.00908162	-0.0928389	-0.236979	0.00856534	0.448403	0.127849
CK158	FB	VM	COL4A4	ITGA11_ITGB1	0.981127	0.457942	0.610511	1.42945	0.0689227	0.852346	0.128571
CK158	EN	VM	APP	LRP1	0.84942	0.629033	0.129057	0.275119	0.0230885	0.871226	0.128571
CK158	PC	FB	LPL	LRP1	0.848481	0.685637	0.193359	0.432954	0.0435143	0.875983	0.128795
CK158	VM	VM	ANGPTL2	TLR4	0.0957038	0.00914504	-0.0514851	-0.0409539	0.0227011	0.449264	0.128841
CK158	PC	FB	LAMA4	ITGA9_ITGB1	0.848457	0.525185	-0.0454812	-0.140592	0.0114298	0.860761	0.129018
CK158	PC	FB	LAMA2	CD44	1.03741	0.457776	-0.334378	-0.581464	0.0234022	0.852323	0.129018
CK158	PC	FB	LRIG1	EGFR	0.870223	0.457559	0.406433	1.1191	0.0481827	0.852293	0.129242
CK158	PC	PC	COL6A1	ITGA1_ITGB1	0.848241	0.712361	0.325162	0.695152	0.0588208	0.878045	0.129465
CK158	FB	PC	TIMP2	ITGB1	0.847993	0.7119	0.391479	0.778313	0.0436397	0.87801	0.129689
CK158	PC	CM	CALM3	AQP1	0.0972372	0.00914678	-0.0693946	-0.255869	0.00815806	0.449288	0.129833
CK158	PC	CM	TGFB1	LPP	1.29813	0.457235	0.209298	0.244085	0.0284043	0.852249	0.129913
CK158	EN	PC	A2M	LRP1	0.84784	0.643167	0.373796	0.821377	0.0325466	0.872467	0.129913
CK158	FB	EN	DCN	TLR4	1.32047	0.457138	0.50867	0.958278	0.0206776	0.852235	0.130138
CK158	FB	FB	CALM1	PDE1C	0.846926	0.643292	-0.166386	-0.518674	0.00852024	0.872478	0.130362
CK158	VM	EN	FN1	ITGAV_ITGB1	0.846466	0.570568	0.138298	0.306912	0.034718	0.865654	0.130587
CK158	PC	CM	PTN	PTPRB	0.129909	0.00915672	-0.188066	-0.904718	0.00132197	0.449422	0.130824
CK158	FB	CM	COL4A4	CD47	0.980606	0.456182	0.5641	1.19887	0.0356141	0.852104	0.131262
CK158	FB	CM	LAMC1	ITGA3_ITGB1	1.08362	0.456092	0.681424	1.26376	0.0594247	0.852091	0.131487
CK158	PC	EN	LAMB1	ITGA1	0.845513	0.58081	0.431787	0.879962	0.0266647	0.866685	0.131713
CK158	CM	EN	PDGFA	PDGFRA	0.0962289	0.00919165	-0.0867004	-0.371794	0.00389616	0.449893	0.131816
CK158	MY	FB	ADAM10	EPHA3	0.844928	0.642569	0.425345	0.991217	0.0515136	0.872416	0.131938
CK158	FB	VM	COL15A1	ITGA11_ITGB1	0.977525	0.455992	0.511171	1.12248	0.0556339	0.852077	0.131938
CK158	EN	VM	GNAS	ADCY9	0.844311	0.700864	0.258716	0.590521	0.034865	0.877171	0.13239
CK158	EN	EN	S100A1	RYR2	1.52154	0.455082	-0.239475	-0.955211	0.0121753	0.851951	0.132616
CK158	VM	VM	CALM3	CACNA1C	1.62897	0.401792	0.335615	0.477618	0.0922172	0.843924	0.132807
CK158	CM	CM	COL16A1	ITGA11_ITGB1	0.0961807	0.00920897	-0.0652283	-0.390329	0.0157686	0.450126	0.132807
CK158	VM	VM	PSEN1	NOTCH3	0.843552	0.487668	0.96579	1.02113	0.148081	0.85626	0.132843
CK158	PC	PC	FBN1	ITGB1	0.843057	0.70269	0.148016	0.111303	0.0377776	0.877311	0.133069
CK158	VM	FB	APP	LRP1	0.842389	0.673045	0.150142	0.281782	0.026899	0.874972	0.133296
CK158	VM	VM	FGF1	EGFR	0.840612	0.706418	0.710796	0.868055	0.143977	0.877595	0.13375
CK158	FB	PC	CALM3	AR	0.0960408	0.00922158	-0.120339	-0.0906777	0.0103266	0.450296	0.133798
CK158	FB	CM	RGMA	BMPR2	0.840495	0.678087	0.351986	0.34056	0.0354476	0.87538	0.133977
CK158	VM	EN	SLIT3	ROBO1	0.975006	0.452788	0.908679	0.948899	0.0211883	0.851632	0.134432
CK158	CM	CM	INHBA	ENG	0.125861	0.00922221	-0.338126	-1.4255	0.000971808	0.450304	0.134788
CK158	FB	PC	VIM	CD44	0.838696	0.522498	0.305553	0.552771	0.0304926	0.860453	0.135116
CK158	CM	FB	ANGPTL2	TLR4	0.0974352	0.00924144	-0.0451396	-0.196884	0.0149261	0.450562	0.135779
CK158	VM	FB	COL6A2	ITGA9_ITGB1	0.838049	0.516708	-0.00307614	-0.267844	0.0184189	0.859783	0.135801
CK158	VM	FB	LRIG1	EGFR	0.867949	0.451112	0.40307	1.05017	0.0300961	0.851398	0.135801
CK158	FB	VM	LAMC1	DAG1	1.08219	0.450548	0.490734	1.17334	0.034712	0.851319	0.136259
CK158	CM	CM	PTN	NCL	0.0999943	0.00931093	-0.178845	-0.609068	0.00376446	0.451489	0.136769
CK158	VM	FB	MFGE8	PDGFRB	0.837248	0.700847	0.501946	0.659694	0.0380242	0.87717	0.136947
CK158	CM	PC	COL4A1	ITGA1_ITGB1	0.837011	0.691412	0.191487	0.0904804	0.0294547	0.876437	0.137176
CK158	EN	FB	APP	NOTCH2	0.836992	0.600361	0.296703	0.630519	0.030181	0.868586	0.137406
CK158	CM	CM	COL1A1	ITGA5	0.0975345	0.00934156	-0.237405	-0.769147	0.0023863	0.451896	0.137759
CK158	PC	FB	NID1	ITGB1	0.836731	0.614411	0.236459	0.42938	0.0289581	0.869901	0.137866
CK158	CM	CM	COL1A2	CD44	0.12468	0.00940341	-0.388406	-1.34883	0.00106414	0.452713	0.138748
CK158	VM	VM	CALM3	RYR2	1.61459	0.398099	-0.157003	-0.755568	0.0570566	0.843315	0.138748
CK158	FB	MY	COL6A1	ITGA9_ITGB1	0.835527	0.522193	0.268272	0.637362	0.0298603	0.860418	0.13902
CK158	FB	CM	COL6A3	ITGA3_ITGB1	1.0636	0.446633	0.743667	1.44299	0.0708265	0.850766	0.139251
CK158	VM	FB	COL1A2	ITGA11_ITGB1	0.835066	0.6126	0.231337	0.331208	0.0309516	0.869734	0.139251
CK158	FB	EN	COL1A2	CD93	0.849731	0.446592	0.619056	1.12266	0.0405028	0.85076	0.139482
CK158	VM	VM	LAMA4	ITGA7_ITGB1	0.834475	0.685677	0.368531	0.689998	0.158197	0.875986	0.139714
CK158	CM	PC	ADAM15	ITGAV	0.134667	0.00942651	-0.315569	-0.501433	0.00316113	0.453017	0.139738
CK158	VM	VM	FGF7	NRP1	0.839338	0.446484	0.140042	0.229603	0.0499683	0.850745	0.139945
CK158	FB	PC	COL6A1	CD44	0.834152	0.518741	0.510626	0.981799	0.0538557	0.86002	0.140177
CK158	EN	VM	A2M	LRP1	0.834114	0.61234	0.358041	0.744461	0.033963	0.86971	0.140409
CK158	FB	MY	FN1	C5AR1	0.867369	0.445646	0.611131	1.08298	0.120811	0.850625	0.140642
CK158	PC	FB	S100A1	TLR4	0.0986616	0.00944147	-0.0431031	-0.047767	0.0129322	0.453214	0.140727
CK158	FB	MY	NID1	ITGAV	0.833755	0.480259	0.209086	0.654397	0.0395495	0.855315	0.140874
CK158	FB	PC	APP	CD74	0.833194	0.44675	0.158178	0.303015	0.0145422	0.850782	0.141107
CK158	VM	FB	COL4A1	ITGA11_ITGB1	0.833001	0.610353	0.141859	0.254841	0.0271216	0.869525	0.141339
CK158	EN	FB	LRIG1	EGFR	0.865626	0.444526	0.399633	1.10582	0.0210759	0.850465	0.141339
CK158	EN	VM	COL1A2	CD36	0.832756	0.566169	-0.16103	-0.260914	0.00843308	0.865203	0.141572
CK158	CM	PC	PLA2G2A	ITGAV	0.134757	0.00946734	-0.307661	-0.477624	0.0047662	0.453553	0.141716
CK158	FB	FB	NID1	ITGAV	0.832605	0.477275	0.207562	0.563718	0.018484	0.854929	0.141805
CK158	VM	FB	SLIT2	APP	0.832426	0.444708	0.173634	0.232425	0.0311808	0.850491	0.142038
CK158	EN	PC	COL4A1	ITGA1_ITGB1	0.832413	0.682832	0.186622	0.498153	0.0212477	0.87576	0.142272
CK158	PC	FB	MFGE8	PDGFRB	0.832335	0.692506	0.494805	0.742063	0.0408769	0.876523	0.142505
CK158	FB	VM	CALM3	CACNA1C	1.61205	0.295871	0.288118	0.384161	0.0266007	0.822695	0.142705
CK158	EN	CM	MFGE8	PDGFRB	0.132826	0.00954119	-0.364387	-1.18749	0.000240555	0.454516	0.142705
CK158	PC	CM	LAMA4	DAG1	0.832072	0.482921	0.36176	0.552292	0.04863	0.855657	0.142739
CK158	MY	MY	C3	NRP1	1.01073	0.442767	0.237409	0.414218	0.112245	0.850213	0.143441
CK158	CM	FB	S100A1	TLR4	0.0993622	0.00955575	-0.0413885	-0.202259	0.0107798	0.454705	0.143694
CK158	FB	VM	VEGFB	NRP1	0.837758	0.442226	0.134653	0.238356	0.0242739	0.850135	0.143911
CK158	PC	FB	COL6A2	ITGA11_ITGB1	0.831362	0.608569	0.172893	0.322026	0.021111	0.869359	0.144145
CK158	PC	CM	VEGFA	CD44	0.126419	0.00956452	-0.294481	-0.60911	0.0044634	0.454819	0.144682
CK158	FB	VM	S100A1	RYR2	1.60181	0.318834	-0.229793	-0.894908	0.0132419	0.828081	0.144682
CK158	FB	FB	COL6A1	ITGA9_ITGB1	0.831081	0.511033	0.0985874	0.120229	0.0101935	0.859116	0.144851
CK158	FB	PC	COL12A1	ITGA1_ITGB1	0.829305	0.677034	0.579808	1.24707	0.0857342	0.875295	0.145086
CK158	CM	CM	ANGPTL2	ITGA5_ITGB1	0.0988786	0.00956855	-0.100375	-0.390965	0.00798428	0.454871	0.14567
CK158	VM	VM	VEGFB	NRP1	0.836991	0.44016	0.133289	0.243225	0.0601989	0.849836	0.146266
CK158	PC	PC	LAMC1	ITGA7_ITGB1	0.827968	0.681741	0.415598	0.593596	0.0599367	0.875673	0.146266
CK158	FB	VM	CALM3	RYR2	1.59767	0.293152	-0.2045	-0.849025	0.0174465	0.82202	0.146658
CK158	PC	FB	CD14	TLR4	0.099549	0.00958621	-0.077965	-0.138466	0.00864452	0.4551	0.146658
CK158	FB	EN	FN1	ROBO4	0.865204	0.439494	0.62619	1.12169	0.0611392	0.84974	0.147213
CK158	FB	VM	COL3A1	ITGA1_ITGB1	0.8268	0.63284	0.422235	0.760699	0.0321248	0.871564	0.14745
CK158	CM	EN	APOE	SDC2	0.102008	0.00960385	-0.250228	-0.696008	0.00225651	0.455328	0.147646
CK158	CM	EN	PTN	SDC2	0.102045	0.00961344	-0.289808	-0.808131	0.001449	0.455451	0.148633
CK158	FB	EN	INHBA	ENG	0.992733	0.436059	0.602587	1.20359	0.040557	0.849238	0.148877
CK158	FB	VM	COL4A1	CD47	0.824856	0.513431	0.304959	0.67744	0.0310953	0.859399	0.149115
CK158	FB	MY	COL4A1	ITGA9_ITGB1	0.824784	0.513253	0.118244	0.41657	0.0317041	0.859378	0.149353
CK158	MY	MY	FGF12	FGFR1	0.907075	0.434792	-0.503275	-1.32532	0.0440442	0.849052	0.149592
CK158	EN	CM	CLEC11A	ITGA11	0.0981947	0.00962242	-0.0882815	-0.34594	0.00577321	0.455567	0.14962
CK158	MY	FB	CALM1	PDE1A	0.82361	0.495348	0.120355	0.272691	0.0355821	0.857219	0.149831
CK158	FB	PC	THBS4	CD36	1.41392	0.434352	0.531906	0.813874	0.0187585	0.848987	0.15007
CK158	FB	PC	COL4A1	CD44	0.823408	0.50986	0.360598	0.761007	0.0338801	0.858977	0.150549
CK158	CM	PC	THBS1	CD47	0.126679	0.00962273	-0.107318	-0.131796	0.0169651	0.455571	0.150607
CK158	VM	VM	C3	NRP1	0.834212	0.43267	0.102341	0.133165	0.0376707	0.848738	0.151028
CK158	VM	FB	GSTP1	EGFR	0.861311	0.432289	0.576031	1.32595	0.0433525	0.848682	0.151268
CK158	CM	FB	CALM1	PDE1A	0.822291	0.492048	0.118654	-0.0209219	0.0126683	0.856809	0.151268
CK158	MY	MY	TXLNA	STX4	0.098284	0.00963057	0.0320224	0.0735407	0.0875387	0.455672	0.151594
CK158	PC	PC	CALM3	CACNA1C	1.57271	0.3479	0.283326	0.272915	0.0421588	0.834202	0.151594
CK158	EN	EN	TGFB1	LPP	0.902781	0.431816	-0.152875	-0.0519997	0.0142992	0.848611	0.151748
CK158	PC	EN	COL4A2	CD93	0.826885	0.431746	0.343544	0.618676	0.0412818	0.848601	0.152229
CK158	VM	FB	COL4A2	CD44	0.98392	0.430924	0.309645	0.419758	0.0476866	0.848478	0.152469
CK158	CM	EN	EFNA1	EPHA3	0.10156	0.00964953	-0.164479	-0.517924	0.00423842	0.455916	0.15258
CK158	CM	EN	ADAM9	ITGA6	0.820799	0.549844	0.723709	1.3185	0.0853807	0.863488	0.15271
CK158	PC	CM	LAMA2	ITGA3_ITGB1	1.03001	0.430764	-0.158697	-0.369564	0.0387207	0.848455	0.15271
CK158	FB	PC	TNXB	ITGA9_ITGB1	0.913597	0.430288	0.092129	0.296802	0.0132959	0.848383	0.152951
CK158	FB	FB	COL4A1	ITGA9_ITGB1	0.820337	0.502283	-0.0514407	-0.100563	0.00781679	0.858068	0.153193
CK158	EN	EN	MRC1	PTPRC	0.0982963	0.00965858	-0.257185	-1.03454	0.0120216	0.456032	0.153567
CK158	FB	CM	ARF1	INSR	0.865451	0.429277	0.339082	0.397602	0.0315108	0.848232	0.153917
CK158	PC	CM	COL14A1	CD44	0.127708	0.00968387	-0.0937866	-0.370368	0.00794933	0.456357	0.154553
CK158	PC	PC	COL27A1	ITGA1_ITGB1	0.819236	0.658249	0.798444	1.24012	0.150627	0.873751	0.154643
CK158	FB	FB	SERPINF1	PLXDC1	0.818422	0.639739	0.522075	1.04404	0.0402897	0.87217	0.155371
CK158	CM	EN	PDGFA	PDGFRB	0.0991391	0.00970362	-0.118584	-0.692857	0.00145926	0.456609	0.155539
CK158	EN	VM	EFNB2	EPHA3	0.818284	0.659269	0.830682	1.30829	0.0679467	0.873837	0.155614
CK158	VM	FB	FN1	ITGA9	0.817849	0.500257	-0.0580266	-0.313962	0.0164011	0.857821	0.1561
CK158	PC	EN	NID1	ITGB1	0.817807	0.571662	0.212025	0.474394	0.0201824	0.865765	0.156344
CK158	PC	CM	VWF	SIRPA	0.150419	0.00977044	-0.202205	-0.75309	0.0057001	0.457461	0.156524
CK158	FB	PC	CALM3	CACNA1C	1.56258	0.286517	0.254902	0.18802	0.0226622	0.820339	0.156524
CK158	CM	EN	LAMC1	ITGA1	0.817352	0.512564	0.304735	0.142216	0.0119487	0.859297	0.156587
CK158	PC	PC	TGFB1	LPP	1.21503	0.425652	0.124924	0.289402	0.0316705	0.847685	0.156831
CK158	EN	PC	LAMA4	ITGA7_ITGB1	0.817338	0.662831	0.396514	0.717207	0.0245306	0.874133	0.156831
CK158	FB	FB	COL4A4	CD44	0.971262	0.424569	0.609045	1.36727	0.0473726	0.847521	0.157319
CK158	VM	VM	LAMC1	ITGA1	0.817129	0.621206	0.218098	0.248195	0.0293352	0.870522	0.157319
CK158	VM	EN	PDAP1	PDGFRB	0.0997278	0.00983351	-0.189822	-0.71464	0.0029635	0.458259	0.15751
CK158	CM	CM	THBS4	CD36	1.08508	0.424352	0.27301	0.0112066	0.0154422	0.847488	0.157563
CK158	CM	PC	COL4A2	CD44	0.817079	0.504627	0.193443	0.0619669	0.0462866	0.858351	0.157563
CK158	MY	FB	FN1	SDC2	0.817072	0.645502	0.306503	0.730796	0.0342064	0.872669	0.157808
CK158	FB	CM	F13A1	ITGA9	0.822208	0.423657	0.108137	-0.796326	0.0258502	0.847382	0.157808
CK158	VM	VM	COL6A2	ITGA9_ITGB1	0.816468	0.461941	-0.0254579	-0.162405	0.0232354	0.852892	0.158052
CK158	VM	EN	COL1A2	ITGA1_ITGB1	0.816142	0.569976	0.206902	0.376221	0.0255199	0.865594	0.158419
CK158	VM	EN	COL1A2	ITGA9_ITGB1	0.816142	0.569976	0.206902	0.376221	0.0255199	0.865594	0.158419
CK158	EN	CM	COL12A1	ITGA11_ITGB1	0.0992424	0.00983748	-0.243089	-0.729798	0.0018595	0.45831	0.158495
CK158	CM	PC	CALM3	CACNA1C	1.55924	0.266274	0.245528	0.0845653	0.0306073	0.814876	0.15948
CK158	EN	CM	PDGFD	PDGFRA_PDGFRB	0.13877	0.00983864	-0.324174	-1.04601	0.000972321	0.458324	0.15948
CK158	VM	EN	COL4A1	ITGA1_ITGB1	0.814077	0.567886	0.117424	0.299854	0.0221059	0.86538	0.159646
CK158	VM	EN	COL4A1	ITGA9_ITGB1	0.814077	0.567886	0.117424	0.299854	0.0221059	0.86538	0.159646
CK158	CM	FB	COL4A2	ITGA9_ITGB1	0.814007	0.497128	-0.218595	-0.799603	0.00893426	0.857438	0.160015
CK158	FB	CM	PTDSS1	JMJD6	0.10061	0.00985471	-0.0207236	-0.0682597	0.0220078	0.458527	0.160464
CK158	VM	VM	COL6A1	ITGA1_ITGB1	0.813501	0.616841	0.383906	0.53427	0.041833	0.870124	0.160507
CK158	PC	CM	F13A1	ITGA9	0.820063	0.417973	0.106306	-0.727794	0.0368211	0.846506	0.160753
CK158	MY	MY	TIMP2	CD44	0.812912	0.659994	0.653704	1.12151	0.212583	0.873897	0.161
CK158	FB	EN	VEGFA	ITGA9	0.812835	0.511826	0.164006	0.651936	0.0204502	0.85921	0.161247
CK158	CM	PC	S100A1	RYR2	1.55317	0.35024	-0.252061	-1.07336	0.0203914	0.834665	0.161449
CK158	CM	CM	RTN4	CNTNAP1	0.135372	0.00985645	-0.20103	-0.668184	0.00478515	0.458549	0.161449
CK158	CM	FB	HSPG2	LRP1	0.812694	0.611656	0.0993454	-0.225536	0.0184983	0.869646	0.161741
CK158	PC	EN	COL6A2	ITGA9_ITGB1	0.812437	0.566226	0.148458	0.36704	0.0173504	0.865209	0.162112
CK158	PC	EN	COL6A2	ITGA1_ITGB1	0.812437	0.566226	0.148458	0.36704	0.0173504	0.865209	0.162112
CK158	PC	PC	S100A1	RYR2	1.55247	0.346051	-0.253775	-0.918871	0.0203673	0.833834	0.162433
CK158	FB	CM	PIGF	FLT1	0.121316	0.00986648	-0.19052	-1.05142	0.00159242	0.458675	0.162433
CK158	FB	PC	COL6A2	ITGA9_ITGB1	0.888246	0.416208	0.0465479	0.144498	0.0115025	0.846231	0.162483
CK158	VM	VM	GNAS	ADCY9	0.812051	0.653456	0.221149	0.386443	0.0681997	0.873348	0.162731
CK158	VM	FB	LAMA2	CD44	0.954368	0.416089	-0.398618	-0.654078	0.02379	0.846213	0.162979
CK158	PC	CM	FGF1	FGFR1	0.811232	0.638915	0.676574	0.7661	0.0783159	0.872098	0.162979
CK158	CM	FB	COL4A4	ITGA1_ITGB1	0.125529	0.00987123	-0.339526	-1.46304	0.000671313	0.458735	0.163417
CK158	PC	PC	CALM3	RYR2	1.55198	0.343143	-0.215899	-0.86855	0.027607	0.833248	0.163417
CK158	EN	PC	TGM2	ITGB1	0.810735	0.64239	0.525817	1.09416	0.0436559	0.8724	0.163723
CK158	PC	PC	PSEN1	NOTCH3	0.860428	0.415156	1.00948	1.25554	0.104616	0.846067	0.164221
CK158	FB	EN	LAMA4	ITGA6_ITGB1	0.810543	0.564309	0.0878646	0.350216	0.0099697	0.865011	0.164345
CK158	FB	EN	LAMA4	ITGA9_ITGB1	0.810543	0.564309	0.0878646	0.350216	0.0099697	0.865011	0.164345
CK158	FB	PC	S100A1	RYR2	1.546	0.307356	-0.269616	-0.999327	0.0117725	0.825455	0.164401
CK158	PC	EN	MRC1	PTPRC	0.0994516	0.00989007	-0.255844	-0.978187	0.0191854	0.458972	0.164401
CK158	VM	VM	NID1	ITGB1	0.810406	0.656601	0.234407	0.393004	0.0578103	0.873613	0.164719
CK158	PC	FB	CALM1	PDE1C	0.810174	0.561045	-0.213875	-0.523052	0.0100285	0.864672	0.164968
CK158	FB	PC	LAMB1	ITGA9_ITGB1	0.883808	0.413743	0.109403	0.344766	0.014322	0.845844	0.165217
CK158	CM	CM	APOE	SDC2	0.10405	0.00990474	-0.247602	-0.906586	0.00273389	0.459155	0.165384
CK158	FB	VM	COL6A1	ITGA9_ITGB1	0.8095	0.456867	0.0762056	0.225668	0.0128407	0.852198	0.165467
CK158	FB	EN	SLIT2	ROBO4	0.823254	0.413548	0.838926	1.74661	0.137603	0.845814	0.165717
CK158	EN	FB	S100A1	RYR2	1.38828	0.413045	-0.33456	-1.26512	0.00990124	0.845734	0.165966
CK158	FB	MY	C3	LRP1	0.808567	0.59229	0.488185	0.925159	0.0772531	0.867812	0.166216
CK158	CM	CM	PTN	SDC2	0.104086	0.00991463	-0.287183	-1.01871	0.00199433	0.459279	0.166368
CK158	FB	MY	FGF12	FGFR1	0.868274	0.412738	-0.52877	-1.53388	0.0200312	0.845686	0.166467
CK158	PC	FB	APP	LRP1	0.808526	0.603039	0.115204	0.316047	0.0311479	0.86884	0.166467
CK158	CM	FB	LPL	CD44	0.946495	0.412136	0.425106	0.738991	0.0404833	0.845591	0.166968
CK158	PC	CM	TFPI	F3	0.807848	0.478758	0.677897	0.970229	0.083184	0.855122	0.166968
CK158	CM	FB	COL8A1	ITGA1_ITGB1	0.12569	0.00993619	-0.314694	-1.27167	0.000769842	0.459549	0.167351
CK158	FB	PC	CALM3	RYR2	1.54186	0.282599	-0.244324	-0.953444	0.0147961	0.819322	0.167351
CK158	FB	MY	COL4A1	CD47	0.806795	0.468876	0.275783	0.666943	0.0540888	0.853825	0.16772
CK158	VM	VM	VCAN	EGFR	0.806436	0.647967	0.237931	0.183515	0.0313153	0.87288	0.167972
CK158	CM	CM	LTBP1	ITGB5	0.882893	0.410799	0.113328	-0.261565	0.0288693	0.845378	0.167972
CK158	VM	FB	FBN1	ITGB1	0.806434	0.58145	0.0266007	-0.0533981	0.0244163	0.866749	0.168223
CK158	CM	CM	TGM2	ITGA9	0.817291	0.41063	0.20846	-0.12231	0.0334872	0.845351	0.168223
CK158	EN	CM	LAMA5	CD44	0.13047	0.00993974	-0.011531	-0.228297	0.00637722	0.459593	0.168334
CK158	CM	PC	CALM3	RYR2	1.53852	0.262632	-0.253697	-1.0569	0.0209017	0.813836	0.168334
CK158	FB	MY	HSPG2	FGFR1	0.861491	0.408883	0.0300589	0.0907649	0.0277964	0.845072	0.16923
CK158	CM	FB	CCN1	CAV1	0.113699	0.00995185	-0.186524	-0.485721	0.00305552	0.459745	0.169316
CK158	CM	EN	FSTL1	DIP2A	0.804665	0.509208	0.168443	0.229294	0.030304	0.8589	0.17024
CK158	EN	CM	PKM	CD44	0.130806	0.00997078	-0.179361	-0.454963	0.00335133	0.459981	0.170299
CK158	FB	FB	APP	CD74	0.818708	0.4082	0.14057	0.135503	0.0087132	0.844963	0.170999
CK158	FB	CM	GNAI2	IGF1R	1.0114	0.407041	0.298518	0.358069	0.0255278	0.844777	0.171506
CK158	CM	EN	PIGF	FLT1	1.11809	0.407004	0.807613	1.60539	0.0515971	0.844771	0.17176
CK158	CM	CM	CD47	SIRPA	0.153362	0.00998839	-0.0959117	-0.375607	0.0131543	0.4602	0.171772
CK158	CM	CM	SIRPA	CD47	0.153362	0.00998839	-0.0959117	-0.375607	0.0131543	0.4602	0.171772
CK158	EN	PC	LAMC1	ITGA1	0.802501	0.617607	0.255928	0.212498	0.026547	0.870194	0.172014
CK158	FB	MY	TIMP2	CD44	0.802468	0.642412	0.640832	1.10403	0.0951415	0.872402	0.172268
CK158	FB	VM	COL6A2	ITGA11_ITGB1	0.884762	0.405765	0.398139	0.751066	0.0440615	0.844571	0.173031
CK158	EN	CM	GAS6	AXL	0.142839	0.00998841	-0.198972	-0.600088	0.00135616	0.4602	0.173245
CK158	FB	PC	COL4A2	ITGA9_ITGB1	0.869004	0.405522	-0.167327	-0.202813	0.0069354	0.844531	0.173285
CK158	EN	FB	SPTAN1	PTPRA	0.801675	0.64265	0.203026	0.555413	0.0199046	0.872423	0.173795
CK158	EN	CM	GRN	TNFRSF1A	0.10868	0.0100868	-0.100394	-0.305849	0.00686997	0.461418	0.174226
CK158	FB	PC	COL3A1	DDR2	0.80096	0.578467	0.356395	0.791174	0.0403566	0.866452	0.174306
CK158	VM	EN	JAG1	NOTCH4	0.80043	0.64034	1.04504	1.59122	0.0974388	0.872222	0.174817
CK158	CM	PC	FNDC5	ITGB5	0.126193	0.010087	-0.13716	-0.195507	0.0144092	0.461421	0.175208
CK158	FB	CM	COL4A2	ITGB5	0.868	0.402587	0.10241	0.0781892	0.013893	0.844054	0.175585
CK158	EN	FB	TGFB1	EGFR	0.850725	0.402274	0.55469	1.28052	0.0273798	0.844003	0.175841
CK158	CM	PC	COL4A4	CD47	0.127821	0.0100949	-0.323934	-1.08763	0.00237655	0.461518	0.176189
CK158	CM	CM	ADAM10	CADM1	0.798975	0.624066	0.423935	0.403957	0.0906874	0.870781	0.176354
CK158	FB	VM	COL4A1	ITGA9_ITGB1	0.798756	0.449044	-0.0738225	0.00487572	0.0107394	0.851107	0.176868
CK158	VM	EN	CALM3	RYR2	1.50687	0.37044	-0.233861	-0.977699	0.0279402	0.838498	0.177169
CK158	EN	EN	PDAP1	PDGFRB	0.100954	0.0101041	-0.186346	-0.675311	0.00109541	0.461631	0.177169
CK158	FB	MY	VCAN	ITGA4	0.910697	0.40124	0.842556	1.42903	0.162643	0.843833	0.177382
CK158	VM	FB	FN1	ITGAV_ITGB1	0.798189	0.451952	0.0744445	0.0836024	0.0287793	0.851516	0.177382
CK158	FB	FB	COL3A1	ITGA11_ITGB1	0.798034	0.572311	0.259924	0.550582	0.0168812	0.865831	0.17764
CK158	PC	EN	DCN	MET	0.955139	0.40111	0.304502	0.485378	0.0392807	0.843812	0.17764
CK158	CM	FB	MFAP5	NOTCH1	0.104662	0.0101176	-0.185811	-0.63787	0.00272593	0.461796	0.17815
CK158	PC	EN	PTN	PTPRB	1.02812	0.400361	0.806972	1.69342	0.0433115	0.843689	0.178671
CK158	FB	FB	C3	LRP1	0.797115	0.57945	0.475037	0.937881	0.0372101	0.86655	0.17893
CK158	CM	EN	S100A1	RYR2	1.50127	0.338077	-0.289095	-1.19107	0.0125584	0.832212	0.17913
CK158	FB	MY	TCTN1	TMEM67	0.101325	0.0101961	-0.186075	-0.172607	0.017107	0.462757	0.17913
CK158	PC	EN	NID1	ITGAV	0.796969	0.52459	0.180554	0.45291	0.0201424	0.860693	0.179447
CK158	FB	CM	COL4A4	ITGA3_ITGB1	0.963857	0.399517	0.784727	1.57918	0.094256	0.843549	0.179705
CK158	FB	MY	FN1	SDC2	0.85099	0.399093	0.233728	0.528127	0.0407759	0.843479	0.179964
CK158	PC	PC	COL3A1	DDR2	0.796616	0.573691	0.351551	0.678809	0.0652312	0.865971	0.179964
CK158	PC	EN	S100A1	RYR2	1.50057	0.334034	-0.290809	-1.03658	0.0125436	0.831371	0.180111
CK158	FB	VM	S100A1	TLR4	0.101147	0.0102278	-0.0384432	-0.0389138	0.00925621	0.463144	0.180111
CK158	PC	PC	TIMP3	CD44	0.796516	0.487627	0.333426	0.584634	0.0982554	0.856255	0.180224
CK158	VM	VM	FN1	ITGA9	0.796268	0.447233	-0.0804084	-0.208523	0.0219602	0.850851	0.181002
CK158	CM	FB	VWF	SIRPA	0.101648	0.0102357	-0.197913	-1.16435	0.00423254	0.463239	0.18109
CK158	FB	VM	LUM	ITGB1	0.795839	0.633355	0.351147	0.675086	0.0355123	0.87161	0.181261
CK158	EN	PC	EFNB2	EPHA3	0.795806	0.627049	0.803628	1.31935	0.0669836	0.871049	0.181521
CK158	PC	EN	CALM3	RYR2	1.50008	0.331226	-0.252934	-0.986261	0.0159406	0.830778	0.18207
CK158	PC	CM	CCN2	ITGA5	0.10285	0.0102392	-0.0749754	-0.241058	0.00977443	0.463282	0.18207
CK158	PC	EN	VEGFB	NRP1	0.941939	0.396608	0.188476	0.611574	0.0192403	0.843067	0.182563
CK158	CM	CM	COL1A2	CD36	1.07795	0.396524	0.0254572	-0.664793	0.00631482	0.843053	0.182823
CK158	FB	FB	CSF1	SIRPA	0.101701	0.0102454	0.040338	0.0530991	0.00935586	0.463357	0.18305
CK158	PC	EN	FN1	ITGAV_ITGB1	0.794518	0.522314	0.0876492	0.279567	0.0173183	0.860432	0.183084
CK158	FB	VM	APP	NOTCH2	0.814261	0.396365	0.218182	0.433605	0.0226381	0.843026	0.183084
CK158	PC	PC	COL6A3	ITGA1_ITGB1	0.793977	0.611126	0.212558	0.317207	0.0486411	0.869597	0.183606
CK158	FB	PC	JAG1	NOTCH3	0.853837	0.396295	1.16128	1.38945	0.0507594	0.843014	0.183606
CK158	FB	EN	S100A1	RYR2	1.49409	0.296682	-0.30665	-1.11704	0.00725028	0.822894	0.184029
CK158	EN	VM	ANGPTL4	ITGA5_ITGB1	0.103116	0.0102586	0.051075	0.00892876	0.0200662	0.463517	0.184029
CK158	FB	VM	COL4A2	ITGA11_ITGB1	0.865521	0.395347	0.184264	0.403755	0.0368746	0.842856	0.184653
CK158	PC	FB	COL3A1	ITGA11_ITGB1	0.793691	0.567585	0.255081	0.438216	0.027804	0.865349	0.184915
CK158	PC	CM	PKM	CD44	0.134446	0.010308	-0.1728	-0.429682	0.00681584	0.464114	0.185008
CK158	FB	MY	PLTP	ABCA1	0.875437	0.394954	0.477336	0.684255	0.033233	0.84279	0.185177
CK158	EN	VM	APP	CD74	0.792823	0.49846	0.125387	0.439919	0.0283175	0.857602	0.185177
CK158	CM	EN	FGF7	NRP1	0.941397	0.394827	0.196304	0.308866	0.016236	0.842769	0.185439
CK158	FB	MY	SERPING1	LRP1	0.79247	0.558276	0.437349	0.792214	0.0720804	0.864383	0.185965
CK158	FB	EN	CALM3	RYR2	1.48995	0.272784	-0.281358	-1.07116	0.00854346	0.816692	0.185987
CK158	EN	FB	SEMA4D	ERBB2	0.103255	0.010308	-0.0290358	0.0417723	0.0116905	0.464115	0.185987
CK158	MY	MY	GAS6	MERTK	0.79224	0.508831	0.814235	1.37123	0.499071	0.858855	0.186227
CK158	FB	PC	FN1	ITGA9	0.849426	0.394648	-0.0312606	0.067309	0.01007	0.842739	0.18649
CK158	VM	VM	COL27A1	ITGA1_ITGB1	0.792088	0.591082	0.994544	1.05364	0.12518	0.867695	0.18649
CK158	CM	CM	PIGF	FLT1	0.125771	0.0103268	-0.180887	-1.18405	0.00169009	0.464341	0.186965
CK158	CM	EN	CALM3	RYR2	1.48661	0.253512	-0.290732	-1.17461	0.0120689	0.811143	0.186965
CK158	EN	EN	ADAM15	ITGA9	0.791254	0.460088	0.438434	1.01942	0.0920845	0.85264	0.187017
CK158	PC	EN	MMP2	PECAM1	0.932894	0.394459	0.601372	1.22842	0.0383919	0.842707	0.187017
CK158	CM	FB	APP	LRP1	0.790665	0.566116	0.0967747	-0.159151	0.0181821	0.865198	0.187808
CK158	CM	FB	ADAM15	ITGA5	0.145641	0.010334	-0.0248947	-0.133671	0.00554456	0.464427	0.187944
CK158	EN	VM	FBN1	ITGB1	0.79047	0.624788	0.0731287	-0.148693	0.0138845	0.870846	0.188072
CK158	PC	PC	COL5A1	ITGA1_ITGB1	0.789967	0.603646	0.351177	0.689413	0.0718966	0.868897	0.1886
CK158	EN	CM	ANGPTL4	ITGA5_ITGB1	0.103452	0.010341	0.0517212	-0.116521	0.0191714	0.464511	0.188922
CK158	PC	PC	COL5A2	ITGA1_ITGB1	0.789789	0.603313	0.340892	0.670894	0.0689331	0.868866	0.189129
CK158	EN	PC	COL6A2	ITGA1_ITGB1	0.789729	0.603201	0.184102	0.378742	0.0221034	0.868855	0.189394
CK158	FB	FB	VCAN	CD44	0.908006	0.392815	0.475405	0.975803	0.0243662	0.84243	0.189394
CK158	EN	CM	F13A1	ITGA9	0.810558	0.392793	0.0981782	-0.834051	0.0333554	0.842426	0.189659
CK158	PC	CM	CALM3	PDE1C	1.47568	0.325624	0.483145	0.979221	0.0447947	0.829576	0.1899
CK158	CM	PC	MIF	ACKR3	0.102348	0.0103642	-0.19422	-0.399913	0.00562646	0.464791	0.1899
CK158	FB	FB	COL4A1	CD47	0.789565	0.42637	0.247949	0.585014	0.0168031	0.847794	0.189924
CK158	VM	FB	COL1A2	CD36	0.789553	0.51009	-0.136617	-0.641215	0.0153345	0.859004	0.190189
CK158	FB	EN	TCTN1	TMEM67	0.102305	0.0103783	-0.184381	-0.171206	0.00678339	0.46496	0.190877
CK158	CM	FB	PLA2G2A	ITGA5	0.14573	0.0103787	-0.0169864	-0.109862	0.00550778	0.464965	0.191855
CK158	FB	FB	LAMC1	ITGA1	1.06666	0.39056	0.394441	0.675566	0.0105841	0.842047	0.19205
CK158	MY	MY	FN1	ITGA9	0.788034	0.606684	-0.0715619	-0.0249764	0.100348	0.869183	0.192317
CK158	CM	EN	MMP2	PECAM1	0.931537	0.390053	0.599243	0.991849	0.035562	0.841961	0.192317
CK158	VM	EN	FBN1	ITGB1	0.78751	0.540994	0.00216638	-0.00838453	0.0197377	0.862529	0.192583
CK158	CM	PC	GNAI2	F2R	0.103565	0.0103839	-0.146716	-0.37935	0.00683538	0.465027	0.192832
CK158	EN	EN	HSPG2	LRP1	0.940515	0.389354	0.154443	0.295827	0.00990387	0.841842	0.193384
CK158	FB	MY	S100A1	RYR2	1.46748	0.291209	-0.325638	-1.15778	0.0280094	0.821533	0.193809
CK158	CM	PC	PDGFD	PDGFRA_PDGFRB	0.101959	0.0103862	-0.358211	-1.22417	0.00199035	0.465054	0.193809
CK158	FB	EN	PIGF	FLT1	1.11363	0.388861	0.797981	1.73803	0.0486153	0.841757	0.193919
CK158	CM	EN	LPL	LRP1	0.939396	0.388824	0.228535	0.408849	0.0157819	0.841751	0.194187
CK158	CM	PC	COL21A1	ITGA1_ITGB1	0.786028	0.596297	0.491516	0.76364	0.0645495	0.868198	0.194187
CK158	PC	PC	VIM	CD44	0.785998	0.478931	0.253488	0.477311	0.0883216	0.855144	0.194455
CK158	EN	VM	ADAM10	EPHA3	0.785907	0.599703	0.357601	0.65741	0.0394112	0.868524	0.194723
CK158	MY	MY	S100A1	RYR2	1.46624	0.284173	-0.328678	-1.13182	0.115085	0.819733	0.194786
CK158	PC	CM	MIF	CD44_CD74	0.135404	0.0103967	-0.101038	-0.355315	0.00755354	0.46518	0.194786
CK158	VM	EN	FN1	ITGA5_ITGB1	0.785411	0.420557	0.360896	0.585522	0.0371462	0.846906	0.195259
CK158	EN	CM	ADAM10	CADM1	0.785241	0.598835	0.406186	0.732089	0.052572	0.868441	0.195527
CK158	VM	VM	THBS1	LRP5	0.10199	0.0104016	-0.0808366	-0.0874695	0.0288525	0.465239	0.195762
CK158	FB	CM	CALM3	PDE1C	1.46555	0.268171	0.45472	0.894326	0.0273354	0.815411	0.195762
CK158	VM	FB	COL6A1	ITGA11_ITGB1	0.784736	0.557843	0.221596	0.324153	0.0317716	0.864337	0.195796
CK158	VM	FB	TFPI	LRP1	0.784038	0.552418	0.304984	0.535392	0.0383314	0.863763	0.196603
CK158	FB	PC	THBS2	NOTCH3	0.850803	0.387615	1.32994	1.69786	0.20833	0.841543	0.196603
CK158	FB	MY	CALM3	RYR2	1.46334	0.267752	-0.300346	-1.1119	0.0296594	0.815294	0.196738
CK158	PC	CM	NTN1	MCAM	0.107413	0.0104336	-0.265429	-0.562443	0.00423025	0.46562	0.196738
CK158	CM	CM	GAS6	AXL	0.14831	0.0104347	-0.189447	-0.806004	0.00230135	0.465634	0.197714
CK158	VM	VM	LAMA2	DAG1	0.945527	0.386778	-0.413626	-0.532606	0.0397271	0.841399	0.197951
CK158	CM	CM	THBS1	SDC4	0.135645	0.010457	0.144286	0.0555655	0.0550709	0.4659	0.19869
CK158	CM	CM	CALM3	PDE1C	1.46221	0.249224	0.445346	0.790871	0.0318091	0.809833	0.19869
CK158	CM	PC	ST6GAL1	EGFR	0.781791	0.582055	0.150475	-0.130556	0.0259765	0.866809	0.199032
CK158	EN	EN	VEGFA	NRP1	0.938782	0.386237	0.088354	0.468854	0.0106943	0.841306	0.199302
CK158	FB	CM	TNFSF10	TNFRSF10B	0.105904	0.0104722	-0.0597008	-0.239768	0.00654518	0.46608	0.199666
CK158	CM	FB	HSPG2	FGFR1	0.781335	0.574542	0.0393212	-0.247335	0.0182553	0.866057	0.199844
CK158	PC	CM	COL4A1	ITGA9_ITGB1	0.781099	0.574637	0.0926542	0.0237696	0.0236549	0.866067	0.200387
CK158	PC	CM	NCAM1	ROBO1	0.141216	0.0104951	-0.531851	-1.47575	0.00123538	0.466352	0.200641
CK158	FB	FB	SERPING1	LRP1	0.781018	0.546174	0.4242	0.804936	0.027421	0.863093	0.200658
CK158	EN	PC	LAMA2	ITGA9_ITGB1	0.831601	0.384748	-0.854043	-1.62407	0.00429834	0.841048	0.201201
CK158	FB	VM	TIMP2	ITGB1	0.780523	0.608915	0.304367	0.559707	0.0330811	0.869392	0.201201
CK158	PC	PC	FGF1	EGFR	0.780406	0.580363	0.693048	0.988667	0.113996	0.866641	0.201473
CK158	MY	MY	VEGFB	NRP1	0.99432	0.384615	0.224118	0.464534	0.153036	0.841025	0.201473
CK158	FB	VM	THBS1	LRP5	0.102566	0.0105187	-0.0789936	-0.074994	0.0142232	0.466632	0.201616
CK158	FB	EN	COL4A1	CD93	0.779178	0.400747	0.457261	0.869856	0.0315987	0.843752	0.202563
CK158	EN	VM	HSPG2	DAG1	0.938773	0.383626	0.336005	0.74744	0.0268521	0.840853	0.202563
CK158	FB	CM	VWF	TNFRSF11B	0.134495	0.0105278	-0.0789025	-0.821183	0.00972648	0.466739	0.202591
CK158	FB	EN	COL3A1	ITGA1_ITGB1	0.77911	0.532491	0.23549	0.595595	0.0137135	0.861587	0.202835
CK158	FB	PC	COL1A1	ITGA1_ITGB1	0.778986	0.583159	0.478867	0.945603	0.0544765	0.866918	0.203108
CK158	CM	PC	EFEMP2	AQP1	0.133328	0.0105653	-0.0114595	-0.0398336	0.0133819	0.467182	0.203566
CK158	EN	EN	ST6GAL1	EGFR	0.778272	0.419796	0.145088	0.435541	0.0147433	0.846789	0.203928
CK158	EN	EN	SORBS1	ITGB5	0.983584	0.383125	-0.121137	-0.270502	0.00890577	0.840765	0.204202
CK158	VM	VM	VCAN	ITGB1	0.777793	0.60456	0.207966	0.239568	0.0442059	0.868983	0.204202
CK158	PC	CM	HGF	CD44	0.137444	0.0105856	0.0945501	-0.201114	0.0163464	0.467421	0.204541
CK158	EN	EN	COL6A1	ITGA6	0.777452	0.448173	0.473127	1.05032	0.0323161	0.850984	0.204749
CK158	FB	FB	COL6A3	ITGA1_ITGB1	1.04663	0.38246	0.456684	0.854794	0.0139739	0.840649	0.205023
CK158	CM	PC	ADAM10	EPHA3	0.777163	0.594427	0.348297	0.340343	0.0398803	0.868018	0.205023
CK158	CM	PC	INHBA	ENG	0.141265	0.0105933	-0.322707	-1.027	0.00138776	0.467511	0.205515
CK158	CM	CM	GNAS	ADCY9	0.777043	0.602454	0.187	-0.0820202	0.0389669	0.868785	0.205571
CK158	VM	VM	COL1A1	CD36	0.776457	0.432228	-0.017135	-0.000263035	0.0443166	0.848672	0.206121
CK158	VM	VM	ADAM23	ITGA5	0.105252	0.0106164	-0.329855	-0.436149	0.0082051	0.467782	0.206489
CK158	FB	PC	COL1A2	ITGA9_ITGB1	0.826131	0.38171	0.0431931	0.152629	0.0126582	0.840517	0.20667
CK158	CM	CM	LAMB1	CD44	0.137856	0.0106238	-0.364907	-1.33935	0.00131633	0.467869	0.207463
CK158	CM	CM	VEGFA	NRP1	0.77546	0.563	0.0534238	-0.571334	0.0245004	0.864876	0.207496
CK158	VM	EN	DCN	MET	0.910751	0.379789	0.266108	0.373821	0.0478114	0.840179	0.208323
CK158	CM	FB	APOE	LRP5	0.108976	0.0106308	-0.186626	-0.413889	0.00400094	0.467951	0.208436
CK158	PC	CM	GNAS	ADCY9	0.7751	0.599293	0.184738	0.257769	0.0379172	0.868485	0.208876
CK158	EN	CM	COL1A1	CD36	1.07361	0.37957	0.186942	0.0812007	0.00978979	0.84014	0.208876
CK158	VM	EN	F13A1	ITGA9	0.774806	0.420656	0.0561467	-0.286641	0.0470068	0.846922	0.209152
CK158	CM	EN	SERPINE2	LRP1	0.140859	0.0106364	-0.285869	-0.687262	0.00185965	0.468016	0.20941
CK158	PC	EN	COL3A1	ITGA1_ITGB1	0.774766	0.528094	0.230647	0.48323	0.0225868	0.861092	0.209428
CK158	FB	PC	RGMA	BMPR2	0.774697	0.589637	0.285673	0.689802	0.0557316	0.867554	0.209705
CK158	CM	PC	GRN	SORT1	0.116292	0.0106623	-0.143112	-0.195639	0.0120592	0.468319	0.210383
CK158	CM	CM	LPL	VLDLR	0.936241	0.378462	0.542998	0.881883	0.129984	0.839944	0.210536
CK158	FB	FB	SPARC	FGFR1	0.773428	0.559188	0.325001	0.668853	0.0230244	0.864478	0.210536
CK158	FB	FB	RGMA	BMPR2	0.773406	0.587901	0.284371	0.517241	0.0385736	0.867385	0.210813
CK158	CM	EN	APOE	LDLR	0.10931	0.01068	-0.11769	-0.328479	0.00519945	0.468526	0.211356
CK158	MY	MY	PSEN1	CD44	0.773053	0.592892	0.672133	1.18213	0.289315	0.86787	0.211368
CK158	EN	VM	C3	NRP1	0.81352	0.376915	0.0713756	0.115587	0.0157678	0.839668	0.211924
CK158	CM	CM	COL6A2	CD44	0.138633	0.0106957	-0.410068	-1.40551	0.00102559	0.468709	0.212328
CK158	CM	EN	COL4A2	CD93	0.772848	0.396634	0.290107	0.170815	0.033161	0.843071	0.21248
CK158	FB	VM	TGFB1	LPP	1.30439	0.376349	0.200275	0.242099	0.0171664	0.839567	0.212759
CK158	VM	EN	COL4A2	ITGB5	0.968012	0.376299	0.187788	0.344089	0.0161449	0.839558	0.213037
CK158	VM	FB	ETV5	ERBB2	0.105564	0.0106981	0.0103712	0.0381567	0.0280641	0.468737	0.213301
CK158	FB	FB	NCAM1	CACNA1C	0.875443	0.376219	-0.541729	-1.64964	0.00314019	0.839543	0.213874
CK158	EN	PC	APP	TNFRSF21	0.77173	0.449799	0.396923	0.743645	0.0541165	0.851213	0.213874
CK158	FB	FB	COL6A2	CD44	0.874898	0.376195	0.396674	0.688889	0.0164082	0.839539	0.214153
CK158	VM	EN	ANGPT2	TEK	0.771645	0.482449	0.801465	1.47669	0.066405	0.855597	0.214153
CK158	CM	CM	CD59	STAB1	0.134503	0.0107104	-0.226578	-0.893864	0.00413094	0.46888	0.214273
CK158	FB	EN	THBS2	CD36	0.829274	0.375949	0.239286	0.588383	0.0271525	0.839495	0.214992
CK158	EN	CM	MMP2	PECAM1	0.134513	0.0107171	-0.286929	-0.988918	0.00196846	0.468957	0.215245
CK158	PC	EN	HGF	NRP1	0.935487	0.375414	0.455522	0.844557	0.0443206	0.839399	0.215831
CK158	EN	PC	F8	LRP1	0.77075	0.554858	0.559824	1.14655	0.0518776	0.864022	0.216112
CK158	CM	PC	EDIL3	ITGB5	0.12775	0.0107181	-0.229191	-0.487382	0.00636254	0.46897	0.216217
CK158	CM	FB	PAM	FAP	1.07024	0.37508	0.51989	0.734685	0.0769351	0.839339	0.216953
CK158	CM	CM	FN1	ITGA9	0.803742	0.374737	-0.0433055	-0.865718	0.0105154	0.839278	0.217234
CK158	VM	EN	LAMC1	ITGA6_ITGB1	0.76944	0.522702	0.0313533	0.0830913	0.0201602	0.860477	0.217656
CK158	VM	EN	LAMC1	ITGA9_ITGB1	0.76944	0.522702	0.0313533	0.0830913	0.0201602	0.860477	0.217656
CK158	EN	CM	CD47	SIRPA	0.164276	0.0107968	-0.0782815	-0.10951	0.0111329	0.469881	0.217674
CK158	CM	EN	SIRPA	CD47	0.164276	0.0107968	-0.0782815	-0.10951	0.0111329	0.469881	0.217674
CK158	FB	FB	LAMB1	CD44	0.870459	0.373967	0.459529	0.889158	0.0260123	0.839139	0.217797
CK158	VM	VM	COL4A1	CD47	0.769142	0.467048	0.246027	0.4355	0.0546722	0.853581	0.218078
CK158	PC	PC	FN1	CD44	0.768972	0.464857	0.303363	0.520264	0.106128	0.853287	0.218641
CK158	EN	CM	ARF1	INSR	0.845941	0.373444	0.303972	0.400253	0.0296848	0.839044	0.218641
CK158	VM	EN	FN1	ROBO4	0.768867	0.37991	0.532263	0.740803	0.0632886	0.8402	0.218923
CK158	CM	EN	GNAI2	F2R	0.106019	0.0108015	-0.14164	-0.38688	0.00510214	0.469935	0.219131
CK158	FB	EN	SPON1	APP	0.767778	0.440681	0.370874	0.789156	0.0325817	0.849912	0.219769
CK158	FB	VM	COL1A2	ITGA11_ITGB1	0.822647	0.372132	0.394785	0.759197	0.0465421	0.838807	0.220052
CK158	FB	MY	PROS1	MERTK	0.767746	0.453136	0.757416	1.27395	0.123942	0.851681	0.220052
CK158	CM	CM	LAMA5	BCAM	0.108617	0.0108154	-0.0012196	-0.196059	0.0101192	0.470095	0.220101
CK158	FB	PC	TIMP3	CD44	0.767566	0.463693	0.304914	0.614446	0.0295676	0.85313	0.220334
CK158	EN	CM	CALM1	PDE1A	0.767515	0.583594	0.111925	0.137847	0.0143989	0.866961	0.220617
CK158	FB	CM	MIF	CD44_CD74	0.140246	0.0108452	-0.0917719	-0.397529	0.0024935	0.470437	0.221072
CK158	VM	FB	COL1A2	ITGA9_ITGB1	0.766687	0.458589	-0.0208939	-0.266136	0.0187784	0.852435	0.22175
CK158	FB	MY	THBS1	ITGA6	0.104152	0.0108474	-0.0577803	-0.333086	0.0115287	0.470463	0.222042
CK158	PC	PC	COL6A2	CD44	0.766054	0.462444	0.332701	0.586253	0.11435	0.852961	0.222601
CK158	CM	FB	SPTAN1	PTPRA	0.76603	0.585085	0.158521	0.130388	0.0235523	0.867108	0.222885
CK158	EN	FB	ANGPTL4	SDC3	0.105681	0.0108869	0.160635	0.188452	0.043157	0.470915	0.223013
CK158	FB	CM	C3	NRP1	0.765929	0.544485	0.114584	-0.21057	0.0159256	0.86291	0.223169
CK158	PC	FB	FN1	ITGA9	0.765901	0.457948	-0.108676	-0.341306	0.00936727	0.852347	0.223453
CK158	CM	CM	NAMPT	INSR	0.84449	0.369289	0.267772	0.0700427	0.0470106	0.838287	0.223738
CK158	EN	CM	VEGFA	CD44	0.140739	0.0108908	-0.272618	-0.576817	0.00258348	0.470961	0.223983
CK158	VM	EN	COL6A1	ITGA1_ITGB1	0.765811	0.51903	0.197162	0.369166	0.0256462	0.860053	0.224164
CK158	VM	EN	COL6A1	ITGA9_ITGB1	0.765811	0.51903	0.197162	0.369166	0.0256462	0.860053	0.224164
CK158	PC	PC	COL4A2	ITGA9_ITGB1	0.803284	0.369021	-0.232319	-0.351357	0.00911188	0.838238	0.224307
CK158	PC	FB	LAMA2	ITGA1	1.01304	0.368871	-0.44568	-0.957762	0.00475904	0.838211	0.224592
CK158	CM	FB	FSTL1	DIP2A	0.76581	0.41778	0.113993	0.0471506	0.0253061	0.846476	0.224877
CK158	FB	CM	TGFB1	LPP	1.27975	0.368797	0.175263	0.116202	0.0130792	0.838197	0.224877
CK158	CM	EN	FNDC5	ITGB5	0.134485	0.0109127	-0.124989	-0.190475	0.00926776	0.471211	0.224952
CK158	PC	FB	ADAM10	EPHA3	0.765596	0.466131	0.322809	0.853345	0.0371068	0.853458	0.225447
CK158	PC	FB	GSTP1	EGFR	0.8386	0.367897	0.533586	1.24382	0.0582349	0.838031	0.225733
CK158	CM	CM	LGALS3	MCAM	0.110837	0.0109416	-0.121377	-0.460909	0.00465977	0.47154	0.225922
CK158	FB	FB	ANXA1	EGFR	0.838421	0.367388	0.527872	1.15313	0.03526	0.837937	0.226304
CK158	FB	MY	LAMA4	ITGA9_ITGB1	0.765535	0.463945	0.0297533	0.224992	0.0312797	0.853164	0.226304
CK158	MY	FB	JAG1	NOTCH3	0.105162	0.0109511	-0.142235	-0.42679	0.0116359	0.471648	0.226891
CK158	EN	PC	LAMC1	ITGA7_ITGB1	0.764772	0.569313	0.356614	0.416136	0.025074	0.865526	0.227163
CK158	VM	FB	COL4A1	ITGA9_ITGB1	0.764622	0.456907	-0.110372	-0.342503	0.0164547	0.852204	0.227449
CK158	CM	EN	PDGFD	PDGFRA_PDGFRB	0.104764	0.0109754	-0.354438	-1.25377	0.00110865	0.471924	0.22786
CK158	FB	FB	COL4A2	CD44	0.855656	0.366536	0.182799	0.341578	0.0114769	0.837779	0.228023
CK158	PC	CM	COL4A2	ITGB5	0.802279	0.36635	0.0374182	-0.0703542	0.024239	0.837745	0.22831
CK158	FB	FB	ADAM10	EPHA3	0.764268	0.463179	0.321093	0.737286	0.0198799	0.85306	0.22831
CK158	FB	PC	LAMA4	CD44	0.76416	0.460878	0.272107	0.569429	0.0274728	0.852748	0.228597
CK158	CM	CM	THBS1	ITGA3_ITGB1	0.141356	0.0109883	0.164073	0.0809868	0.0573517	0.472071	0.228829
CK158	EN	EN	CALM1	INSR	0.764005	0.578725	0.0827514	0.543592	0.0165377	0.866477	0.228884
CK158	PC	CM	FGF1	TGFBR3	0.763695	0.548621	0.624065	0.606353	0.0671439	0.863357	0.229171
CK158	FB	EN	LTBP1	ITGB5	0.944497	0.365991	0.159425	0.463043	0.0119051	0.837678	0.229171
CK158	EN	VM	NTN1	MCAM	0.763673	0.51416	1.09777	1.18806	0.116186	0.859485	0.229747
CK158	PC	FB	HSPA4	TLR4	0.108162	0.010991	-0.088273	-0.100045	0.0114813	0.472101	0.229798
CK158	FB	CM	FSTL1	DIP2A	0.763472	0.561678	0.145466	0.169724	0.0268976	0.864738	0.230034
CK158	EN	PC	ADAM10	EPHA3	0.763429	0.570395	0.330548	0.668475	0.0271512	0.865636	0.230322
CK158	VM	FB	COL27A1	ITGA11_ITGB1	0.763323	0.534547	0.832233	0.843524	0.0576752	0.861817	0.23061
CK158	VM	FB	THBS1	PTPRJ	0.104947	0.0110077	-0.0969588	-0.310285	0.022735	0.472291	0.230766
CK158	PC	EN	SPARC	FGFR1	0.76306	0.426409	0.330844	0.583802	0.0225627	0.8478	0.230899
CK158	FB	VM	JAG1	NOTCH3	0.796871	0.364737	1.06147	1.11666	0.0383571	0.837445	0.230899
CK158	PC	FB	COL6A2	ITGA9_ITGB1	0.762983	0.455572	-0.0793379	-0.275317	0.0101319	0.852019	0.231187
CK158	CM	FB	MIF	TNFRSF14	0.10586	0.0110091	-0.0733833	-0.28577	0.00796809	0.472307	0.231734
CK158	EN	FB	GSTP1	EGFR	0.837371	0.36441	0.531289	1.23839	0.0259712	0.837384	0.232053
CK158	FB	MY	FN1	ITGA4_ITGB1	0.838769	0.364358	0.686016	1.06493	0.153144	0.837374	0.232343
CK158	FB	VM	PDGFD	PDGFRA_PDGFRB	0.800368	0.363602	0.43645	1.05315	0.0485237	0.837233	0.232632
CK158	CM	PC	COL1A1	CD36	1.38774	0.294806	0.432671	0.4074	0.0153287	0.822431	0.232702
CK158	CM	EN	CCN1	TLR4	0.122689	0.0110154	0.0302418	-0.0116817	0.0153204	0.472378	0.232702
CK158	FB	MY	FBN1	ITGA5	1.22326	0.363479	0.518489	1.33695	0.0431622	0.83721	0.232921
CK158	CM	PC	HSPG2	ITGB1	0.762278	0.551988	0.0588865	-0.261994	0.0195563	0.863717	0.2335
CK158	CM	EN	THBS1	LRP1	0.141662	0.0110168	-0.208179	-0.461055	0.00479556	0.472394	0.23367
CK158	FB	PC	SERPINF1	PLXDC1	0.762143	0.567139	0.454441	0.829637	0.064562	0.865303	0.23379
CK158	EN	PC	VEGFC	FLT1	0.76175	0.559874	0.635329	1.12755	0.0698336	0.86455	0.23408
CK158	EN	PC	COL3A1	ITGA1_ITGB1	0.761668	0.55085	0.253417	0.56738	0.0247701	0.863596	0.23437
CK158	EN	PC	THBS4	CD36	1.38535	0.282086	0.479751	0.731962	0.0120367	0.819188	0.234637
CK158	PC	CM	COL4A4	ITGA11_ITGB1	0.105056	0.0110309	-0.333827	-1.06927	0.00270382	0.472553	0.234637
CK158	FB	VM	COL18A1	ITGA1_ITGB1	0.761461	0.554236	0.472516	0.922103	0.0339196	0.863956	0.234951
CK158	FB	FB	LAMA4	ITGA9_ITGB1	0.761088	0.454029	-0.139932	-0.292141	0.00684398	0.851805	0.235241
CK158	EN	FB	LPL	LRP1	0.760909	0.504603	0.10522	0.232974	0.0157738	0.858348	0.235532
CK158	FB	CM	NCAM1	ROBO1	0.147409	0.0110403	-0.525487	-1.63933	0.000826326	0.472659	0.235605
CK158	FB	PC	THBS1	CD36	1.38424	0.276161	0.639165	0.973798	0.0693646	0.817611	0.235605
CK158	FB	EN	SLIT2	ROBO1	0.803339	0.360286	0.389763	0.932902	0.0232176	0.836607	0.236405
CK158	CM	EN	PLTP	ABCA1	0.128156	0.0110524	-0.415033	-1.19159	0.00261486	0.472796	0.236572
CK158	FB	EN	COL4A1	CD47	0.762487	0.359571	0.204209	0.541909	0.0124136	0.836472	0.236697
CK158	EN	VM	COL4A2	ITGA1_ITGB1	0.759588	0.551983	0.0460595	0.1817	0.0176808	0.863717	0.236988
CK158	FB	CM	PKM	CD44	0.142695	0.011072	-0.157935	-0.485691	0.00231681	0.473017	0.237538
CK158	FB	EN	F13A1	ITGA9	0.759262	0.383391	0.0428561	-0.351252	0.0185137	0.840812	0.237572
CK158	FB	PC	TFPI	LRP1	0.758766	0.54113	0.285249	0.53439	0.0295874	0.862544	0.237864
CK158	PC	PC	LAMA4	ITGA9_ITGB1	0.783698	0.358143	-0.112642	-0.140207	0.0108858	0.836199	0.238156
CK158	FB	MY	PSAP	LRP1	0.758382	0.486246	0.313378	0.569425	0.0543349	0.85608	0.238156
CK158	VM	EN	SORBS1	ITGB5	0.926565	0.35813	-0.162763	-0.309413	0.0130387	0.836197	0.238448
CK158	EN	CM	MIF	CD44_CD74	0.142927	0.0110935	-0.0866422	-0.332967	0.00409702	0.473258	0.238505
CK158	VM	FB	CALM3	RYR2	1.37361	0.336222	-0.328945	-1.28761	0.0245141	0.831828	0.238505
CK158	EN	EN	MMP2	PECAM1	0.921551	0.357644	0.583602	1.17603	0.0499368	0.836104	0.239033
CK158	CM	CM	LAMA4	ITGA9_ITGB1	0.757703	0.546901	0.0398398	-0.429066	0.0166115	0.863171	0.239179
CK158	CM	CM	LAMA4	ITGA7_ITGB1	0.757703	0.546901	0.0398398	-0.429066	0.0166115	0.863171	0.239179
CK158	PC	FB	NCAM1	CACNA1C	0.86925	0.357639	-0.548093	-1.48606	0.00457345	0.836103	0.239326
CK158	FB	FB	THBS1	PTPRJ	0.105524	0.0111317	-0.0951158	-0.29781	0.0045002	0.473686	0.239471
CK158	FB	CM	FBLN1	ITGB1	0.757628	0.546813	0.313561	0.435371	0.0236543	0.863162	0.239618
CK158	MY	FB	CALM1	PDE1C	0.757391	0.442923	-0.282077	-0.701255	0.0299873	0.850235	0.240205
CK158	CM	FB	GNAI2	EDNRA	0.108135	0.0111616	-0.198385	-0.531814	0.0016404	0.47402	0.240437
CK158	FB	VM	THBS2	NOTCH3	0.793838	0.356748	1.23013	1.42507	0.105324	0.835932	0.240498
CK158	PC	EN	F13A1	ITGA9	0.757117	0.378248	0.0410253	-0.282721	0.026371	0.839905	0.240498
CK158	FB	FB	FN1	CD44	0.836078	0.356707	0.318866	0.611701	0.0143094	0.835924	0.240791
CK158	EN	VM	F8	LRP1	0.757024	0.528264	0.544068	1.06963	0.0482804	0.861111	0.241085
CK158	CM	FB	S100A1	RYR2	1.368	0.306848	-0.384179	-1.50098	0.0102128	0.825336	0.241403
CK158	PC	PC	CALM3	AR	0.106168	0.0111972	-0.0919144	-0.00578311	0.0159331	0.474418	0.241403
CK158	PC	FB	COL4A1	ITGA11_ITGB1	0.756714	0.527357	0.0611707	0.225312	0.0184819	0.861008	0.241673
CK158	EN	CM	VWF	LRP1	1.23327	0.356106	0.589611	1.0167	0.0128701	0.835808	0.241673
CK158	CM	PC	VEGFA	ITGB1	0.756231	0.540707	0.373417	0.540658	0.0524106	0.862497	0.241967
CK158	PC	CM	TXLNA	STX3	0.108593	0.0112556	-0.00591805	-0.0396088	0.0177761	0.475066	0.242369
CK158	PC	FB	S100A1	RYR2	1.3673	0.303179	-0.385894	-1.34649	0.0102007	0.824467	0.242369
CK158	CM	FB	CALM1	PDE1C	0.756073	0.439973	-0.283779	-0.994868	0.00729654	0.849809	0.242555
CK158	VM	FB	SERPING1	LRP1	0.755934	0.494318	0.38798	0.70742	0.0449655	0.857092	0.24285
CK158	FB	MY	FSTL1	DIP2A	0.755792	0.547714	0.134708	0.433957	0.0562059	0.863259	0.243144
CK158	PC	FB	CALM3	RYR2	1.36682	0.30063	-0.348018	-1.29617	0.0139859	0.823856	0.243334
CK158	CM	CM	TIMP2	CD44	0.145318	0.0113149	-0.311271	-1.07715	0.00202315	0.475722	0.243334
CK158	FB	FB	FN1	ITGA5_ITGB1	0.835546	0.355197	0.366527	0.781909	0.0251392	0.835633	0.243439
CK158	EN	CM	COL4A2	ITGA9_ITGB1	0.755207	0.543943	-0.0847673	-0.22996	0.0100941	0.862851	0.243734
CK158	MY	MY	FN1	CD44	0.755073	0.562623	0.421533	0.706831	0.119263	0.864836	0.244029
CK158	FB	PC	TCTN1	TMEM67	0.107385	0.0113223	-0.175614	-0.125292	0.00917389	0.475803	0.2443
CK158	MY	FB	TGFB1	TGFBR3	0.754795	0.461834	0.489815	1.03185	0.0816774	0.852878	0.24462
CK158	EN	PC	SORBS1	ITGB5	0.975292	0.354136	-0.133308	-0.275534	0.0105106	0.835427	0.244916
CK158	FB	CM	COL6A2	ITGA3_ITGB1	0.867492	0.353997	0.572356	0.90079	0.0484333	0.8354	0.245211
CK158	FB	CM	FGF7	NRP1	0.754689	0.522651	0.14293	-0.0600213	0.0225165	0.860471	0.245211
CK158	EN	CM	COL21A1	ITGA11_ITGB1	0.106495	0.0113264	-0.307299	-0.621204	0.0025514	0.475848	0.245265
CK158	FB	VM	COL5A1	ITGA11_ITGB1	0.789128	0.353983	0.52151	1.03272	0.0633075	0.835398	0.245507
CK158	VM	FB	ADAM10	EPHA3	0.754528	0.441516	0.308503	0.735112	0.023845	0.850033	0.245507
CK158	FB	FB	FGF7	FGFR1	0.754516	0.522465	0.443358	1.06663	0.055135	0.86045	0.245803
CK158	CM	EN	TGM2	ITGA9	0.754345	0.371602	0.143179	0.322763	0.0309185	0.83871	0.246099
CK158	EN	FB	DLK1	NOTCH3	0.106809	0.0113316	-0.0427274	-0.203171	0.00184709	0.475905	0.246229
CK158	FB	FB	S100A1	RYR2	1.36083	0.269277	-0.401735	-1.42695	0.00589609	0.815721	0.246229
CK158	EN	FB	SORBS1	ITGA1	0.975119	0.353533	-0.110582	-0.571131	0.00458007	0.83531	0.246692
CK158	FB	FB	IGF1	IGF1R	0.753887	0.474417	0.1702	0.462631	0.0304869	0.854556	0.246989
CK158	FB	CM	CLEC11A	ITGA11	0.106574	0.0113425	-0.0634901	-0.321558	0.00952661	0.476026	0.247194
CK158	FB	VM	LAMC1	ITGA3_ITGB1	1.05689	0.352852	0.601013	1.25811	0.052846	0.835177	0.247286
CK158	MY	FB	GNAI2	IGF1R	0.753706	0.474034	0.130917	0.245014	0.0650758	0.854506	0.247286
CK158	PC	PC	FBLN1	ITGB1	0.753462	0.53554	0.317457	0.671418	0.0597944	0.861927	0.247583
CK158	FB	PC	FN1	SDC2	0.834494	0.352207	0.212546	0.473941	0.0266748	0.835051	0.247583
CK158	PC	EN	LGALS3	ENG	0.968536	0.352144	0.52315	1.2523	0.0368964	0.835039	0.24788
CK158	MY	FB	S100A1	RYR2	1.35959	0.262771	-0.404774	-1.40099	0.0242259	0.813875	0.248158
CK158	CM	CM	APOE	LRP1	0.11384	0.0113477	-0.312567	-1.04901	0.00230176	0.476083	0.248158
CK158	CM	CM	VEGFA	ITGAV	0.753296	0.537304	0.372341	0.306622	0.0760907	0.862123	0.248177
CK158	CM	PC	FNDC5	ITGAV	0.138888	0.0113512	-0.246146	-0.312361	0.0118939	0.476122	0.249122
CK158	FB	FB	CALM3	RYR2	1.35669	0.247587	-0.376442	-1.38107	0.00749582	0.809325	0.249122
CK158	FB	CM	LAMB1	ITGA3_ITGB1	0.863054	0.3519	0.63521	1.10106	0.0622138	0.834991	0.249367
CK158	FB	CM	NTN1	MCAM	0.1136	0.0113515	-0.25748	-0.65123	0.00144716	0.476125	0.250086
CK158	PC	CM	COL1A2	ITGA9_ITGB1	0.752185	0.540361	0.149468	0.0644547	0.0256763	0.862459	0.250262
CK158	EN	EN	DCN	MET	0.850537	0.350866	0.214024	0.318161	0.0418576	0.834789	0.25056
CK158	CM	CM	COL1A1	ITGA11_ITGB1	0.106635	0.0113551	-0.26243	-0.876486	0.00238529	0.476164	0.25105
CK158	FB	VM	COL5A2	ITGA11_ITGB1	0.783321	0.35084	0.49889	0.999101	0.0602769	0.834783	0.251157
CK158	PC	FB	FGF1	NRP1	0.751216	0.524917	0.373409	0.22089	0.0183747	0.86073	0.251755
CK158	FB	CM	THBS1	ITGA6	0.106624	0.0113597	-0.054443	-0.533713	0.00935918	0.476214	0.252013
CK158	CM	PC	THBS1	CD36	1.35569	0.123979	0.547995	0.795356	0.0390302	0.750224	0.252013
CK158	PC	CM	BMP1	BMPR1A	0.75068	0.351961	0.487416	0.587911	0.0741201	0.835003	0.252354
CK158	EN	FB	CALM1	PTPRA	0.750452	0.559929	0.217911	0.548926	0.0172789	0.864556	0.252653
CK158	VM	EN	LGALS3	ENG	0.967893	0.349915	0.522024	1.19209	0.0338292	0.834601	0.252953
CK158	CM	FB	SEMA4D	ERBB2	0.109807	0.0114147	-0.0112934	-0.0536741	0.0196835	0.476817	0.252976
CK158	VM	FB	SPARC	ENG	0.749246	0.552917	0.290145	0.188416	0.0204286	0.863816	0.253253
CK158	FB	PC	COL4A4	CD47	0.949181	0.349867	0.513336	1.36639	0.0493469	0.834592	0.253253
CK158	PC	CM	VWF	ITGA9	0.794187	0.349424	0.0736302	-0.505721	0.0106826	0.834504	0.253853
CK158	CM	FB	CALM3	RYR2	1.35335	0.230094	-0.385816	-1.48452	0.0105889	0.803607	0.253939
CK158	EN	FB	COL5A1	SDC3	0.108751	0.0114327	-0.176211	-0.507608	0.00689553	0.477013	0.253939
CK158	PC	FB	NID1	ITGAV	0.748692	0.415532	0.1167	0.229601	0.0212997	0.846126	0.254153
CK158	EN	CM	VEGFC	ITGB1	0.74864	0.536157	0.57979	0.991863	0.04283	0.861996	0.254453
CK158	MY	FB	LAMA2	CD44	0.820719	0.348997	-0.502007	-1.09308	0.0122793	0.83442	0.254754
CK158	EN	FB	SLIT2	PLXNA1	0.107008	0.0114425	-0.089321	-0.491093	0.0103198	0.477121	0.254902
CK158	EN	PC	LAMB1	ITGA1	0.748257	0.512918	0.30911	0.419249	0.0304616	0.859339	0.255054
CK158	FB	PC	COL6A1	ITGA9_ITGB1	0.766321	0.348492	0.0314267	0.120615	0.012778	0.83432	0.255656
CK158	EN	CM	IL15RA	AXL	0.160762	0.0114505	-0.0943687	-0.455469	0.00198915	0.477207	0.255865
CK158	FB	MY	APOE	ABCA1	0.859709	0.348246	0.570901	1.07167	0.0851815	0.834271	0.255957
CK158	FB	MY	CD59	STAB1	0.74762	0.360661	0.713676	1.05297	0.12794	0.836679	0.255957
CK158	EN	EN	F13A1	ITGA9	0.747611	0.355461	0.0328977	-0.388978	0.0238889	0.835684	0.256258
CK158	CM	PC	ADAM15	ITGA9	0.159521	0.0114817	-0.422682	-0.848271	0.00230457	0.477547	0.256827
CK158	EN	FB	LAMA2	CD44	0.818252	0.347759	-0.503916	-1.07968	0.009037	0.834174	0.257163
CK158	FB	FB	PSAP	LRP1	0.74693	0.475705	0.300229	0.582147	0.0192416	0.854725	0.257465
CK158	EN	PC	COL15A1	ITGA1_ITGB1	0.746776	0.523069	0.178022	0.290236	0.0245213	0.860519	0.257767
CK158	PC	CM	LAMA5	ITGA6_ITGB1	0.107255	0.011498	-0.125671	-0.60353	0.0049347	0.477724	0.257789
CK158	FB	VM	LAMB1	DAG1	0.861618	0.347623	0.444521	1.01063	0.0363434	0.834147	0.258069
CK158	PC	FB	FN1	ITGAV_ITGB1	0.746241	0.413729	0.0237953	0.056258	0.0143559	0.845842	0.258674
CK158	MY	FB	TNFSF13	TNFRSF14	0.107988	0.0115193	0.201926	0.14154	0.0620323	0.477955	0.258751
CK158	FB	FB	RTN4	TNFRSF19	0.746191	0.548679	0.359671	0.770514	0.0330189	0.863363	0.258976
CK158	VM	FB	COL4A2	ITGA1_ITGB1	0.959547	0.347234	0.198344	0.04346	0.00926541	0.83407	0.259279
CK158	CM	CM	COL4A4	ITGA3_ITGB1	0.142497	0.0115275	-0.0525429	-0.874844	0.00579834	0.478044	0.259712
CK158	VM	VM	COL1A2	ITGA9_ITGB1	0.745106	0.409982	-0.0432757	-0.160697	0.0237516	0.845248	0.259885
CK158	EN	FB	ANXA1	EGFR	0.831162	0.346805	0.515087	1.1917	0.0248609	0.833984	0.260188
CK158	FB	VM	TFPI	LRP1	0.74504	0.515194	0.269494	0.457473	0.0285468	0.859606	0.260491
CK158	CM	EN	EDIL3	ITGB5	0.136042	0.0115955	-0.21702	-0.48235	0.00330147	0.478778	0.260674
CK158	FB	CM	LAMA4	DAG1	0.744703	0.417491	0.26731	0.400743	0.0275006	0.846432	0.260795
CK158	EN	PC	APP	CD74	0.744633	0.387284	0.0668105	0.226567	0.0232554	0.841486	0.261099
CK158	VM	EN	COL27A1	ITGA1_ITGB1	0.744399	0.497354	0.807799	0.888537	0.0426339	0.857466	0.261402
CK158	CM	FB	CALM3	AQP1	0.110018	0.011613	-0.0609448	-0.249247	0.00625167	0.478966	0.261635
CK158	VM	EN	SLIT2	APP	0.743866	0.385513	0.0822665	0.155977	0.0183821	0.841181	0.261706
CK158	FB	VM	COL6A3	ITGA3_ITGB1	1.03687	0.345534	0.663256	1.43733	0.0625125	0.83373	0.261706
CK158	EN	PC	SPTAN1	PTPRA	0.743358	0.54982	0.131907	0.497883	0.0225609	0.863486	0.262314
CK158	FB	FB	CD14	TLR4	0.112326	0.0116702	-0.0525859	-0.155104	0.0036658	0.479579	0.262596
CK158	VM	EN	TIMP3	KDR	0.743305	0.346165	0.52962	0.75516	0.0596467	0.833856	0.262619
CK158	EN	VM	TGM2	ITGB1	0.743265	0.549461	0.438705	0.875552	0.0463062	0.863447	0.262923
CK158	EN	FB	GNAS	ADCY9	0.743166	0.507912	0.123964	0.453843	0.0133233	0.858745	0.263228
CK158	FB	FB	COL1A2	CD44	0.812782	0.345013	0.393319	0.697021	0.0172862	0.833625	0.263228
CK158	VM	VM	COL4A1	ITGA9_ITGB1	0.743042	0.408478	-0.132754	-0.237064	0.022607	0.845008	0.263533
CK158	CM	CM	MMP2	PECAM1	0.144499	0.0116882	-0.271287	-1.1731	0.00140182	0.479771	0.263557
CK158	FB	CM	GNAS	ADCY9	0.742643	0.546473	0.14694	0.10886	0.0208897	0.863125	0.263838
CK158	FB	CM	COL4A2	ITGA3_ITGB1	0.848251	0.344908	0.35848	0.553479	0.0369415	0.833604	0.263838
CK158	FB	VM	COL8A1	ITGA11_ITGB1	0.771008	0.344172	0.511641	1.12415	0.0627012	0.833456	0.264448
CK158	EN	VM	SPTAN1	PTPRA	0.742233	0.54803	0.130535	0.466329	0.0274923	0.863293	0.264448
CK158	EN	CM	PTN	PLXNB2	0.123087	0.0117735	-0.0566008	-0.120528	0.0121666	0.480679	0.264517
CK158	PC	PC	CALM3	PDE1C	1.33001	0.29218	0.371129	0.579509	0.04888	0.821777	0.264517
CK158	FB	FB	NCAM1	ROBO1	0.811107	0.343948	0.195293	0.363173	0.0155294	0.833411	0.264753
CK158	CM	FB	COL5A2	ITGA1_ITGB1	0.130243	0.0117778	-0.332338	-1.26602	0.000645549	0.480724	0.265477
CK158	FB	PC	PDAP1	PDGFRB	1.32521	0.2839	1.13247	1.62207	0.0656231	0.819662	0.265477
CK158	VM	VM	COL6A2	ITGA11_ITGB1	0.769805	0.343521	0.281355	0.33911	0.0350156	0.833325	0.266283
CK158	FB	FB	COL18A1	ITGB5	0.739758	0.514241	0.46781	1.00977	0.0369921	0.859494	0.266283
CK158	PC	CM	MMP2	PECAM1	0.145857	0.0118203	-0.269159	-0.936528	0.00151337	0.481173	0.266437
CK158	FB	VM	FN1	SDC2	0.831379	0.343353	0.208547	0.448793	0.0216245	0.833291	0.266589
CK158	FB	VM	LAMA4	ITGA9_ITGB1	0.739508	0.405905	-0.162313	-0.186702	0.0105309	0.844593	0.266895
CK158	FB	PC	TGFB1	LPP	1.19665	0.343323	0.0908895	0.161519	0.0145831	0.833284	0.266895
CK158	CM	CM	COL6A1	CD44	0.151388	0.0118772	-0.343486	-1.20385	0.00152195	0.481773	0.267397
CK158	FB	MY	COL4A4	CD93	0.947206	0.343187	0.695023	1.56933	0.0690005	0.833257	0.267509
CK158	EN	FB	PSAP	LRP1	0.738464	0.458204	0.288588	0.623237	0.0213759	0.852382	0.268122
CK158	FB	VM	PLAU	ITGA5	0.112962	0.0119083	-0.0311423	-0.0740959	0.0135087	0.482099	0.268357
CK158	FB	MY	RGMA	BMPR2	0.738167	0.54053	0.248857	0.548056	0.0349154	0.862478	0.26843
CK158	EN	VM	LAMA4	ITGA7_ITGB1	0.738162	0.544834	0.264413	0.493697	0.0248487	0.862948	0.268737
CK158	FB	PC	COL4A1	ITGA9_ITGB1	0.755577	0.342526	-0.118601	-0.100177	0.00803851	0.833123	0.268737
CK158	VM	FB	VIM	CD44	0.807022	0.342121	0.225394	0.274501	0.0388704	0.833041	0.269044
CK158	EN	FB	COL4A2	ITGB5	0.737885	0.512151	0.0413536	0.269367	0.0158822	0.859248	0.269044
CK158	CM	PC	CCN1	ITGB5	0.130873	0.0119836	-0.168329	-0.277032	0.00999722	0.482887	0.269316
CK158	FB	FB	COL4A4	ITGA1_ITGB1	0.946889	0.342114	0.497744	0.990977	0.0222701	0.833039	0.269352
CK158	PC	EN	COL4A1	ITGA9_ITGB1	0.73779	0.490665	0.0367364	0.270326	0.0150639	0.856637	0.269506
CK158	PC	EN	COL4A1	ITGA1_ITGB1	0.73779	0.490665	0.0367364	0.270326	0.0150639	0.856637	0.269506
CK158	FB	CM	PLAU	ITGA5	0.113299	0.0120039	-0.0304961	-0.199546	0.0119394	0.483098	0.270275
CK158	FB	PC	CALM3	PDE1C	1.31988	0.240628	0.342705	0.494615	0.0298284	0.807116	0.270275
CK158	FB	EN	HSPG2	LRP1	0.837799	0.340707	0.0544273	0.0221568	0.00751416	0.832753	0.270584
CK158	FB	VM	IGF1	IGF1R	0.735912	0.458333	0.152716	0.52981	0.0385041	0.8524	0.270892
CK158	FB	FB	COL15A1	ITGA1_ITGB1	0.943287	0.340657	0.398404	0.684011	0.013883	0.832742	0.2712
CK158	EN	FB	HSPA4	TLR4	0.114465	0.0120192	-0.0750906	-0.0956167	0.00987861	0.483257	0.271234
CK158	PC	PC	LGALS1	ITGB1	0.735275	0.501612	0.329119	0.722893	0.0540729	0.857986	0.272127
CK158	EN	FB	SEMA3C	NRP1_PLXNA1	0.109928	0.0120508	-0.0908176	-0.176309	0.0111621	0.483585	0.272193
CK158	CM	PC	CALM3	PDE1C	1.31654	0.223627	0.333331	0.39116	0.0347101	0.801348	0.272193
CK158	FB	VM	COL6A1	ITGA11_ITGB1	0.762837	0.339748	0.383018	0.727183	0.0477046	0.832556	0.273054
CK158	CM	PC	EDIL3	ITGAV	0.140446	0.0120614	-0.338177	-0.604236	0.00525188	0.483695	0.273152
CK158	EN	FB	MIF	EGFR	0.828621	0.339601	0.53662	1.25128	0.0297793	0.832526	0.273364
CK158	PC	EN	TIMP3	KDR	0.734368	0.340998	0.520817	0.800841	0.0598164	0.832812	0.273673
CK158	EN	CM	NAMPT	INSR	0.834082	0.339504	0.250637	0.277781	0.0322443	0.832506	0.273983
CK158	EN	PC	PDAP1	PDGFRB	1.31508	0.232514	1.10379	1.61345	0.0386876	0.804432	0.27411
CK158	PC	EN	SEMA4B	DCBLD2	0.110256	0.0120827	-0.303575	-0.299703	0.00429097	0.483915	0.27411
CK158	FB	PC	SERPINF1	PLXDC2	0.733958	0.53078	0.000683948	-0.136858	0.0187412	0.861395	0.274913
CK158	MY	MY	TXLNA	STX3	0.111573	0.0120992	0.00457318	0.0570711	0.115613	0.484085	0.275068
CK158	VM	FB	COL4A1	CD47	0.73385	0.387852	0.189018	0.343074	0.0295434	0.841584	0.275224
CK158	PC	EN	VEGFA	NRP1	0.924462	0.3392	0.0664909	0.436561	0.0139175	0.832444	0.275224
CK158	CM	EN	FN1	ITGA9	0.740796	0.339121	-0.108586	-0.420644	0.00746112	0.832427	0.275534
CK158	VM	VM	A2M	LRP1	0.733593	0.50271	0.237882	0.289465	0.0438016	0.858119	0.275845
CK158	CM	FB	GNAI2	ADCY7	0.114016	0.0121623	-0.102282	-0.379543	0.0114595	0.484735	0.276026
CK158	EN	PC	TIMP3	CD44	0.733561	0.435581	0.271427	0.697604	0.0446149	0.849168	0.276156
CK158	CM	PC	COL4A2	ITGA9_ITGB1	0.749247	0.33901	-0.285756	-0.799217	0.00942245	0.832405	0.276156
CK158	PC	EN	FN1	ITGA5_ITGB1	0.733463	0.384989	0.310247	0.558178	0.0368267	0.84109	0.276467
CK158	FB	MY	COL1A1	CD44	0.733461	0.526237	0.728219	1.27132	0.12783	0.860881	0.276778
CK158	CM	EN	CD14	TLR4	0.125785	0.0121687	-0.0100295	-0.149679	0.0148766	0.4848	0.276983
CK158	CM	PC	PDGFA	PDGFRB	1.31327	0.223298	1.17155	1.59591	0.111878	0.801231	0.276983
CK158	FB	FB	FBLN1	ITGB1	0.733243	0.501822	0.282077	0.636914	0.0210873	0.858012	0.277089
CK158	EN	PC	LGALS1	ITGB1	0.733011	0.497388	0.326093	0.721906	0.0315689	0.85747	0.2774
CK158	FB	PC	LTBP1	ITGB5	0.936205	0.338299	0.147254	0.458011	0.0171971	0.832258	0.277712
CK158	VM	VM	HSPG2	LRP1	0.733007	0.50207	-0.0207492	-0.0786197	0.0229559	0.858042	0.277712
CK158	MY	FB	TNFSF10	TNFRSF10B	0.111987	0.0122272	-0.0474349	-0.109707	0.025871	0.485399	0.27794
CK158	FB	FB	COL18A1	ITGA11_ITGB1	0.732695	0.501226	0.310206	0.711985	0.0198288	0.857939	0.278023
CK158	EN	CM	TNXB	ITGA9_ITGB1	0.732513	0.517039	0.108052	-0.0378191	0.0145779	0.859822	0.278335
CK158	VM	FB	PLA2G2A	EGFR	0.827886	0.337517	0.624271	1.32704	0.0573624	0.832096	0.278647
CK158	VM	FB	SERPINF1	PLXDC1	0.73244	0.469177	0.402468	0.775834	0.046129	0.853865	0.278647
CK158	EN	FB	MRC1	PTPRC	0.111699	0.0122426	-0.23899	-1.04487	0.00293869	0.485557	0.278898
CK158	VM	FB	HSPG2	ITGB1	0.732336	0.500835	-0.0319758	-0.012232	0.0200719	0.857892	0.278959
CK158	CM	CM	COL4A2	ITGB5	0.748243	0.336556	-0.0160187	-0.518215	0.0174364	0.831897	0.279272
CK158	CM	FB	COL4A4	CD44	0.149902	0.0122504	-0.228224	-1.08675	0.00258907	0.485636	0.279855
CK158	EN	FB	COL4A2	ITGA11_ITGB1	0.730822	0.499188	-0.116251	-0.0284175	0.0073194	0.857691	0.279896
CK158	FB	EN	NCAM1	CACNA1C	0.795621	0.336181	-0.595319	-1.48618	0.00286222	0.831819	0.280209
CK158	PC	FB	SERPING1	LRP1	0.730531	0.441803	0.351295	0.708609	0.0519389	0.850074	0.280522
CK158	CM	EN	CALM3	KCNQ1	0.113679	0.0122563	-0.184999	-0.300965	0.0112461	0.485697	0.280811
CK158	CM	EN	SERPINF1	PLXDC2	1.15387	0.335918	0.152356	-0.0277991	0.00928974	0.831764	0.280835
CK158	FB	FB	MMP2	FGFR1	0.730528	0.475885	0.362076	0.812928	0.0371068	0.854748	0.280835
CK158	EN	FB	APP	CD74	0.730147	0.353865	0.0492027	0.0590549	0.0139339	0.835375	0.281461
CK158	FB	MY	EFEMP2	AQP1	0.112099	0.0122566	-0.0152578	-0.0606193	0.0203687	0.4857	0.281768
CK158	CM	PC	PDAP1	PDGFRB	1.30773	0.1952	1.08297	1.48454	0.0515501	0.790305	0.281768
CK158	FB	VM	HSPG2	DAG1	0.836057	0.335695	0.23599	0.47377	0.0225355	0.831718	0.281775
CK158	FB	CM	FN1	ITGA3_ITGB1	0.828673	0.33566	0.494547	0.823602	0.0443524	0.831711	0.282088
CK158	VM	FB	LAMA2	ITGA1	0.929995	0.33528	-0.509919	-1.03038	0.00462235	0.831631	0.282716
CK158	FB	MY	CALM3	AQP1	0.112118	0.0122615	-0.053755	-0.102077	0.0183305	0.485749	0.282724
CK158	CM	FB	ADAM10	AXL	0.728008	0.527634	0.392435	0.587885	0.0381964	0.86104	0.283658
CK158	EN	PC	MRC1	PTPRC	0.111964	0.0122937	-0.238632	-0.925652	0.0274873	0.486077	0.28368
CK158	EN	FB	SPARC	FGFR1	0.72799	0.470956	0.266304	0.630087	0.0186436	0.854101	0.283972
CK158	FB	VM	COL4A1	ITGA11_ITGB1	0.752093	0.333931	0.23299	0.506391	0.0398979	0.831349	0.284602
CK158	PC	FB	COL1A2	ITGA11_ITGB1	0.727801	0.495901	0.117985	0.265998	0.019761	0.857287	0.284602
CK158	CM	PC	APOE	LRP5	0.120289	0.0122981	-0.16525	-0.301547	0.00794986	0.486122	0.284636
CK158	PC	FB	COL4A2	CD44	0.789935	0.333544	0.117807	0.193035	0.0330023	0.831268	0.284916
CK158	EN	FB	VEGFA	EGFR	0.826432	0.333396	0.350644	1.00743	0.0180975	0.831236	0.285231
CK158	EN	EN	PTN	PTPRB	1.00983	0.333128	0.775749	1.61699	0.0601869	0.83118	0.285547
CK158	FB	EN	PDAP1	PDGFRB	0.111075	0.0123372	-0.157669	-0.6667	0.00185807	0.486518	0.285591
CK158	FB	PC	LGALS1	ITGB1	0.726951	0.486083	0.317999	0.644189	0.0315513	0.85606	0.285862
CK158	VM	EN	TGFB1	ENG	0.962969	0.332836	0.542414	1.18844	0.0404748	0.831119	0.286177
CK158	PC	EN	ANGPT2	TEK	0.726446	0.382306	0.723568	1.3601	0.0539058	0.840622	0.286493
CK158	FB	CM	COL4A1	CD47	0.751573	0.332647	0.186579	0.275812	0.0153983	0.831079	0.286493
CK158	EN	VM	PLA2G2A	ITGA5	0.115829	0.0123886	-0.0521751	-0.0819109	0.0106282	0.487037	0.286547
CK158	PC	PC	COL1A1	ITGA1_ITGB1	0.725912	0.484144	0.399333	0.790594	0.0751107	0.855813	0.286808
CK158	FB	FB	MIF	EGFR	0.825939	0.331998	0.53149	1.18672	0.0389769	0.830942	0.287124
CK158	VM	VM	EFNB2	PECAM1	0.111601	0.0124517	-0.224221	-0.666435	0.00208891	0.487672	0.287502
CK158	CM	EN	FN1	ITGA6	0.727829	0.331784	0.347088	0.312491	0.0134408	0.830896	0.287756
CK158	EN	VM	APP	NOTCH2	0.7257	0.343605	0.126815	0.357157	0.0249213	0.833342	0.287756
CK158	EN	PC	VEGFB	NRP1	1.21182	0.331695	0.385358	0.619822	0.0187613	0.830877	0.288073
CK158	VM	EN	COL1A2	CD93	0.725528	0.365886	0.487808	0.704283	0.0550762	0.837659	0.288073
CK158	EN	CM	PLA2G2A	ITGA5	0.116165	0.012488	-0.0515289	-0.207361	0.0107616	0.488036	0.288457
CK158	FB	FB	EFEMP2	AQP1	0.113339	0.0124909	-0.0130738	-0.104335	0.0077538	0.488065	0.289411
CK158	EN	FB	VEGFC	ITGB1	0.724255	0.492043	0.548306	1.19341	0.037498	0.856809	0.289656
CK158	VM	EN	COL4A1	CD93	0.723463	0.364544	0.39833	0.627916	0.0477082	0.837409	0.29029
CK158	FB	FB	CALM3	AQP1	0.113358	0.0124959	-0.051571	-0.145793	0.00510576	0.488115	0.290366
CK158	EN	VM	ADAM10	AXL	0.723179	0.517914	0.38706	0.727593	0.0496259	0.859923	0.290608
CK158	VM	EN	CALM1	INSR	0.722189	0.50893	0.0287188	0.418174	0.0305144	0.858866	0.291243
CK158	CM	EN	F8	LRP1	0.144817	0.012511	-0.31235	-0.963826	0.00203443	0.488266	0.29132
CK158	VM	FB	SORBS1	ITGA1	0.918101	0.330469	-0.152208	-0.610043	0.00602127	0.830617	0.291561
CK158	PC	PC	LAMB1	ITGA1	0.722162	0.462556	0.281713	0.357602	0.0361554	0.852976	0.291561
CK158	FB	FB	SPTAN1	PTPRA	0.722019	0.514012	0.103574	0.30033	0.0157459	0.859468	0.291879
CK158	FB	VM	CALM3	AR	0.113556	0.0125334	-0.0856801	-0.0380612	0.0159535	0.488489	0.292274
CK158	VM	EN	LAMA4	ITGA9_ITGB1	0.72195	0.474631	-0.0079094	0.230833	0.0176571	0.854584	0.292356
CK158	VM	EN	LAMA4	ITGA6_ITGB1	0.72195	0.474631	-0.0079094	0.230833	0.0176571	0.854584	0.292356
CK158	PC	EN	TGFB1	ENG	0.962005	0.329493	0.540629	1.23354	0.0434246	0.830409	0.293152
CK158	CM	PC	GRN	TNFRSF1A	0.131209	0.0125359	-0.0879218	-0.186199	0.0118365	0.488514	0.293228
CK158	CM	PC	FSTL1	DIP2A	0.728106	0.329062	0.0611616	0.03853	0.0262502	0.830317	0.29379
CK158	VM	FB	GNAI2	EGFR	0.824869	0.328963	0.485438	1.1242	0.0285892	0.830295	0.294109
CK158	PC	FB	MRC1	PTPRC	0.112854	0.0125361	-0.237649	-0.988519	0.00468987	0.488516	0.294181
CK158	CM	EN	ANGPT2	TEK	0.720691	0.369555	0.713648	1.08735	0.0499599	0.838336	0.294428
CK158	PC	CM	VWF	TNFRSF11B	0.155671	0.0125412	-0.0592082	-0.561217	0.0156688	0.488567	0.295134
CK158	EN	FB	F8	LDLR	0.720479	0.457458	0.814801	1.63302	0.107731	0.85228	0.295386
CK158	EN	VM	VWF	SCARA5	1.22722	0.328117	0.75884	1.65338	0.0330093	0.830114	0.296026
CK158	FB	CM	COL3A1	DDR2	0.720177	0.408484	0.245157	0.28145	0.0184114	0.845009	0.296026
CK158	CM	CM	THBS1	CD47	0.158105	0.0125468	-0.0565545	-0.299317	0.0169649	0.488623	0.296087
CK158	MY	FB	LGALS9	PTPRC	0.112905	0.0125491	0.0163221	-0.289724	0.0155751	0.488646	0.29704
CK158	VM	FB	LAMC1	ITGA9_ITGB1	0.719985	0.420553	-0.196443	-0.559266	0.0159656	0.846906	0.297306
CK158	MY	MY	A2M	LRP1	0.719381	0.403834	0.20875	0.33288	0.138509	0.844257	0.297627
CK158	FB	FB	TGFB3	ACVRL1	0.112278	0.0125513	0.140672	0.173552	0.0247756	0.488667	0.297993
CK158	FB	VM	COL5A3	ITGA1_ITGB1	0.718315	0.502332	0.462167	0.922149	0.0398162	0.858074	0.298589
CK158	EN	CM	LAMA2	ITGA3_ITGB1	0.810847	0.327239	-0.328235	-0.867776	0.0184769	0.829925	0.29891
CK158	FB	FB	TNFSF10	TNFRSF10B	0.113723	0.0125545	-0.0435744	-0.124648	0.00640025	0.4887	0.298945
CK158	CM	FB	FGF1	TGFBR3	0.71814	0.382419	0.385586	0.659233	0.0265952	0.840642	0.299553
CK158	PC	FB	NCAM1	ROBO1	0.804915	0.326962	0.188929	0.52675	0.023217	0.829865	0.299874
CK158	PC	PC	MRC1	PTPRC	0.113119	0.0125884	-0.237291	-0.869298	0.0438672	0.489036	0.299898
CK158	CM	EN	LTBP1	ITGB5	0.854641	0.326601	0.0718598	-0.0738435	0.0159494	0.829787	0.300196
CK158	EN	FB	TFPI	LRP1	0.717706	0.41529	0.225848	0.432293	0.0183434	0.846088	0.300518
CK158	FB	CM	DCN	MET	1.27752	0.246244	0.446419	0.753255	0.0251619	0.808905	0.30085
CK158	MY	FB	JAG1	NOTCH1	0.114176	0.0126596	-0.144386	-0.33691	0.00810741	0.489741	0.30085
CK158	FB	VM	S100A4	EGFR	0.717445	0.495764	0.308313	0.472579	0.0430661	0.85727	0.301162
CK158	VM	FB	TGFB3	ACVRL1	0.112748	0.012664	0.142271	0.188359	0.0347505	0.489784	0.301801
CK158	FB	VM	DCN	TLR4	1.27709	0.244172	0.40939	0.806742	0.016636	0.808251	0.301801
CK158	PC	EN	FN1	ROBO4	0.716919	0.34778	0.481614	0.713459	0.0582925	0.834178	0.302129
CK158	CM	EN	HSPA8	LDLR	0.11632	0.0127119	-0.0548707	-0.156206	0.00905802	0.490256	0.302753
CK158	PC	CM	ARF1	INSR	0.829171	0.325451	0.273792	0.353575	0.0328986	0.829538	0.302774
CK158	VM	FB	COL6A1	ITGA9_ITGB1	0.716357	0.417598	-0.0306344	-0.273191	0.0192759	0.846448	0.302774
CK158	PC	PC	LUM	ITGB1	0.716308	0.466227	0.254163	0.564008	0.0474722	0.853471	0.303097
CK158	FB	CM	MFGE8	ITGAV	0.716206	0.468545	0.29937	0.416421	0.0295114	0.853781	0.30342
CK158	CM	FB	FABP5	RXRA	0.113237	0.012732	-0.153078	-0.515371	0.00446587	0.490453	0.303704
CK158	VM	FB	LTBP1	ITGB5	0.716171	0.487914	0.0205104	0.143809	0.031768	0.856291	0.303744
CK158	EN	FB	VIM	CD44	0.772875	0.32498	0.191656	0.321131	0.0167816	0.829435	0.303744
CK158	PC	CM	COL3A1	DDR2	0.715833	0.405111	0.240314	0.169085	0.0297597	0.844465	0.30439
CK158	EN	CM	PROS1	AXL	0.17683	0.0127612	-0.14836	-0.500704	0.00161236	0.49074	0.304655
CK158	FB	CM	COL1A2	ITGA3_ITGB1	0.805377	0.324655	0.569001	0.908922	0.0524228	0.829365	0.305038
CK158	CM	CM	COL18A1	GPC1	0.121887	0.0127828	-0.100755	-0.57687	0.0153847	0.490951	0.305606
CK158	FB	PC	APP	TSPAN15	0.787076	0.324018	0.488543	0.733466	0.0748144	0.829226	0.305686
CK158	FB	PC	FN1	ITGAV_ITGB1	0.824573	0.324006	0.0758523	0.414147	0.0152986	0.829223	0.30601
CK158	FB	FB	DCN	TLR4	1.26814	0.200194	0.38889	0.717432	0.00888002	0.79239	0.306557
CK158	CM	EN	LAMA4	ITGA6_ITGB1	0.714394	0.466982	-0.016078	-0.18251	0.0110444	0.853572	0.306821
CK158	CM	EN	LAMA4	ITGA9_ITGB1	0.714394	0.466982	-0.016078	-0.18251	0.0110444	0.853572	0.306821
CK158	CM	FB	SIRPA	CD47	0.191353	0.0128026	-0.0345414	-0.0664053	0.0064633	0.491145	0.307032
CK158	FB	CM	CD47	SIRPA	0.191353	0.0128026	-0.0345414	-0.0664053	0.0064633	0.491145	0.307032
CK158	CM	FB	A2M	LRP1	0.714327	0.408305	0.203248	0.0389905	0.0159059	0.84498	0.307308
CK158	PC	FB	LAMA4	CD44	0.770349	0.323712	0.237484	0.404185	0.0436595	0.829159	0.307308
CK158	FB	EN	FBLN1	ITGB1	0.714319	0.466907	0.257643	0.681928	0.0173221	0.853562	0.307633
CK158	EN	FB	ADAM10	AXL	0.714274	0.506302	0.374686	0.916018	0.0225638	0.858552	0.307958
CK158	EN	VM	LAMA2	DAG1	0.809411	0.323262	-0.518924	-0.958205	0.0141981	0.82906	0.308283
CK158	VM	FB	PLAU	VLDLR	0.113787	0.0128581	0.0074665	0.0762883	0.0299926	0.491686	0.308457
CK158	FB	EN	COL18A1	ITGA1_ITGB1	0.713771	0.466351	0.285771	0.756999	0.0155967	0.853487	0.308609
CK158	FB	PC	ADAM17	ITGB1	0.713708	0.461377	0.303574	0.64205	0.0343346	0.852816	0.308934
CK158	EN	PC	TIMP2	ITGB1	0.713547	0.461075	0.225776	0.539774	0.0276371	0.852775	0.30926
CK158	EN	FB	SEMA5A	PLXNA3	0.114596	0.0128624	-0.193147	-0.43031	0.00616633	0.491727	0.309407
CK158	VM	EN	HSPG2	ITGB1	0.713412	0.465988	-0.0564101	0.0327815	0.0198294	0.853439	0.309585
CK158	PC	EN	SEMA5A	MET	0.791699	0.322604	0.664004	1.14665	0.0636286	0.828916	0.309585
CK158	PC	EN	JAG1	NOTCH4	0.712984	0.497089	0.8998	1.52108	0.0762352	0.857433	0.309911
CK158	FB	VM	THBS2	CD36	0.730248	0.322291	0.153482	0.281409	0.0305588	0.828847	0.310237
CK158	EN	FB	S100A1	TLR4	0.119638	0.0128629	0.008231	0.0336044	0.0138624	0.491732	0.310357
CK158	PC	FB	GRN	SORT1	0.114058	0.0129012	-0.135508	-0.141245	0.00590123	0.492103	0.311306
CK158	EN	EN	COL4A2	ITGA1_ITGB1	0.711898	0.464456	-0.140685	0.016596	0.00601564	0.853233	0.312033
CK158	EN	EN	COL4A2	ITGA9_ITGB1	0.711898	0.464456	-0.140685	0.016596	0.00601564	0.853233	0.312033
CK158	FB	FB	GNAI2	EGFR	0.822156	0.321271	0.480755	1.07205	0.0265654	0.828622	0.312196
CK158	CM	CM	FABP5	RXRA	0.113978	0.012914	-0.151361	-0.607874	0.00561235	0.492227	0.312256
CK158	MY	MY	PROS1	MERTK	0.711812	0.32595	0.667359	1.12674	0.22357	0.829646	0.312523
CK158	MY	MY	LMAN1	MCFD2	0.115389	0.0129577	-0.0911116	-0.0508871	0.0636023	0.492649	0.313205
CK158	CM	CM	TGFB1	LPP	1.2616	0.281428	0.141636	-0.0585479	0.0155273	0.819015	0.313205
CK158	EN	FB	SERPING1	LRP1	0.710947	0.401318	0.323015	0.655565	0.0232382	0.843846	0.313505
CK158	VM	FB	GNAS	ADCY9	0.710906	0.473556	0.086397	0.249765	0.0260618	0.854443	0.313832
CK158	CM	EN	CCN1	ITGB5	0.139165	0.0129646	-0.156159	-0.272	0.00531969	0.492716	0.314154
CK158	FB	EN	COL4A2	ITGB5	0.839747	0.320072	0.0609421	0.26591	0.00770915	0.828357	0.31416
CK158	EN	PC	LAMB1	ITGA7_ITGB1	0.710528	0.47281	0.409797	0.622887	0.0287714	0.854345	0.314816
CK158	CM	CM	PKM	CD44	0.163827	0.0130293	-0.119853	-0.599103	0.00516417	0.493338	0.315102
CK158	VM	VM	LGALS1	ITGB1	0.710239	0.496761	0.298687	0.562683	0.0627595	0.857393	0.315472
CK158	PC	EN	NCAM1	CACNA1C	0.789428	0.319578	-0.601683	-1.32261	0.0041686	0.828247	0.315801
CK158	EN	FB	DLK1	NOTCH1	0.115823	0.0130994	-0.0448792	-0.113291	0.00765476	0.494009	0.316051
CK158	MY	MY	ADAM10	CD44	0.709798	0.486401	0.490659	0.916174	0.256557	0.8561	0.316458
CK158	FB	VM	SORBS1	ITGA1	0.70928	0.491463	-0.207508	-0.837401	0.0145047	0.856736	0.316786
CK158	EN	EN	ANGPTL4	SDC3	0.114715	0.0130994	0.185848	0.26399	0.0615358	0.494009	0.316999
CK158	FB	FB	GSTP1	EGFR	0.821354	0.318996	0.501354	1.1417	0.0304379	0.828117	0.317115
CK158	PC	EN	COL1A2	ITGA1_ITGB1	0.708877	0.461397	0.0935504	0.311011	0.0162931	0.852819	0.31728
CK158	PC	EN	COL1A2	ITGA9_ITGB1	0.708877	0.461397	0.0935504	0.311011	0.0162931	0.852819	0.31728
CK158	CM	CM	FN1	CD44	0.164612	0.013102	-0.398746	-1.45029	0.00121331	0.494033	0.317947
CK158	VM	FB	CALM1	PTPRA	0.708636	0.4924	0.163878	0.423508	0.027235	0.856853	0.318103
CK158	FB	CM	CALM1	PDE1A	0.708248	0.483837	0.035344	-0.0689992	0.0146816	0.855774	0.318432
CK158	EN	CM	SEMA5A	MET	0.115668	0.0131434	-0.268808	-0.613487	0.00492608	0.494428	0.318895
CK158	MY	MY	VEGFA	NRP1	0.975661	0.318508	0.103406	0.256367	0.107094	0.828008	0.319092
CK158	VM	FB	COL6A2	CD44	0.759941	0.318487	0.279889	0.276934	0.0490938	0.828003	0.319422
CK158	MY	FB	A2M	LRP1	0.707929	0.395079	0.195602	0.345601	0.0189212	0.842811	0.319422
CK158	CM	PC	SPTAN1	PTPRA	0.707712	0.500571	0.0874022	0.0728571	0.0266955	0.85786	0.319752
CK158	FB	CM	THBS4	CD36	1.05792	0.318301	0.223438	0.121434	0.00924151	0.827962	0.319752
CK158	PC	FB	SEMA3C	NRP1_PLXNA1	0.115185	0.0131457	-0.0828413	-0.118937	0.0196476	0.49445	0.319842
CK158	VM	VM	COL18A1	ITGA1_ITGB1	0.707654	0.489507	0.403426	0.572235	0.04376	0.856491	0.320082
CK158	PC	FB	MIF	EGFR	0.821097	0.318268	0.522224	1.22893	0.061986	0.827954	0.320743
CK158	CM	CM	COL4A4	CD47	0.159246	0.0131625	-0.27317	-1.25515	0.00171518	0.494609	0.320789
CK158	EN	FB	GNAI2	IGF1R	0.707128	0.375253	0.0505091	0.18737	0.0147389	0.83937	0.321073
CK158	VM	EN	COL4A1	CD47	0.706772	0.327088	0.145278	0.299969	0.0218258	0.829892	0.321735
CK158	FB	EN	CALM3	KCNQ1	0.117018	0.0131881	-0.175625	-0.197511	0.00442949	0.494852	0.321736
CK158	FB	EN	THBS2	ITGA6	0.721839	0.317734	0.816139	1.62663	0.0981478	0.827835	0.322066
CK158	FB	CM	EDIL3	ITGAV	0.706174	0.449948	0.523958	0.851708	0.0825556	0.851235	0.322066
CK158	EN	CM	COL5A1	ITGA11_ITGB1	0.115622	0.0132001	-0.31015	-0.919921	0.00135443	0.494965	0.322683
CK158	CM	PC	NID1	ITGB1	0.705939	0.446882	0.135349	-0.040746	0.0252237	0.850801	0.32306
CK158	VM	EN	FBN1	ITGA5	0.705617	0.365924	0.193293	0.248742	0.0305053	0.837666	0.323391
CK158	FB	CM	LPL	CD44	0.166234	0.0132522	-0.419903	-1.18641	0.00100383	0.495458	0.32363
CK158	FB	FB	VIM	CD44	0.757516	0.31727	0.17648	0.235979	0.0101995	0.82773	0.323723
CK158	FB	EN	TIMP3	KDR	0.705417	0.324261	0.492305	0.830653	0.0516549	0.829279	0.324055
CK158	EN	VM	VEGFA	NRP1	0.791223	0.316836	-0.0426674	0.0213637	0.0176204	0.827633	0.324055
CK158	FB	FB	PTN	SDC2	0.705331	0.429674	0.563437	1.22078	0.0694796	0.848292	0.324387
CK158	PC	CM	NAMPT	ITGA5_ITGB1	0.120728	0.0132585	-0.187976	-0.411123	0.0077547	0.495517	0.324576
CK158	EN	EN	VEGFC	ITGB1	0.705331	0.457808	0.523872	1.23842	0.0613729	0.852328	0.324719
CK158	CM	CM	CCN1	SDC4	0.141959	0.013295	0.121593	-0.00985257	0.0349078	0.495862	0.325522
CK158	FB	EN	CALM1	INSR	0.704738	0.479801	0.0061705	0.336746	0.0126612	0.855256	0.325716
CK158	EN	PC	LUM	ITGB1	0.704455	0.444113	0.239318	0.550683	0.0266249	0.850406	0.326048
CK158	EN	PC	COL1A2	ITGA1_ITGB1	0.704375	0.443964	0.138801	0.297871	0.019521	0.850385	0.326381
CK158	FB	FB	LAMC1	DAG1	1.04742	0.316277	0.422114	1.04275	0.0204258	0.827507	0.326381
CK158	VM	EN	SEMA4B	DCBLD2	0.115533	0.0133371	-0.29233	-0.276754	0.00624394	0.496256	0.326468
CK158	VM	FB	COL3A1	DDR2	0.703985	0.492383	0.275707	0.544074	0.0339682	0.856851	0.326714
CK158	CM	EN	SEMA3C	NRP1_PLXNA2	0.703532	0.4568	0.486362	0.776727	0.0622213	0.852189	0.327047
CK158	PC	EN	VWF	ITGA9	0.731241	0.316214	0.00834969	-0.060647	0.0139986	0.827493	0.327047
CK158	FB	MY	COL1A1	CD36	0.703501	0.488777	0.00239082	0.0468048	0.025251	0.8564	0.32738
CK158	PC	FB	GRN	TNFRSF1B	0.115986	0.013381	-0.0867327	-0.236379	0.00928806	0.496667	0.327414
CK158	FB	VM	GNAS	ADCY9	0.703199	0.493492	0.0943882	0.192092	0.0248978	0.856989	0.328047
CK158	PC	CM	PSEN1	CD44	0.168246	0.0134386	-0.250158	-0.578471	0.00557805	0.497204	0.328359
CK158	EN	FB	PDGFB	LRP1	0.703055	0.385003	0.585697	1.0769	0.0505195	0.841092	0.328381
CK158	VM	FB	TGFB1	LPP	0.91842	0.315734	-0.175407	-0.280799	0.015086	0.827384	0.328714
CK158	CM	CM	NID1	ITGAV	0.703004	0.44407	0.134273	-0.274783	0.0249753	0.8504	0.328714
CK158	CM	CM	FN1	TNFRSF11B	0.165226	0.0134497	-0.176144	-0.921215	0.0174083	0.497307	0.329305
CK158	VM	FB	LPL	LRP1	0.702861	0.384602	0.0468007	0.103883	0.0188868	0.841022	0.329382
CK158	EN	CM	SPTAN1	PTPRA	0.70279	0.485245	0.0824345	0.0404145	0.0189947	0.855953	0.329716
CK158	MY	MY	APP	NOTCH2	0.702759	0.492141	0.193022	0.405203	0.0849003	0.856821	0.330051
CK158	CM	EN	THBS1	LRP5	0.168132	0.0134798	0.00767102	0.103417	0.013951	0.497587	0.33025
CK158	FB	FB	CCN2	EGFR	0.820105	0.315455	0.618072	1.34577	0.065375	0.827321	0.330385
CK158	EN	CM	FN1	ITGAV_ITGB1	0.702504	0.481465	0.0227851	-0.200182	0.0110227	0.85547	0.33072
CK158	CM	PC	CCN1	ITGAV	0.143569	0.0134855	-0.277315	-0.393886	0.00825208	0.49764	0.331195
CK158	CM	PC	ADAM9	ITGB1	0.700828	0.437347	0.360883	0.532063	0.0557009	0.849427	0.331724
CK158	CM	CM	GNAI2	UNC5B	0.121862	0.0134975	-0.112316	-0.494871	0.00830095	0.49775	0.332139
CK158	FB	EN	APP	LRP1	0.783724	0.315098	0.0433628	0.0352471	0.00763635	0.82724	0.332394
CK158	FB	CM	VEGFA	NRP1	0.699127	0.414721	-0.0631393	-0.513358	0.0125204	0.845998	0.333065
CK158	EN	CM	DLK1	NOTCH2	0.118051	0.0135364	-0.131201	-0.41722	0.0062237	0.498111	0.333084
CK158	FB	FB	ST6GAL1	EGFR	0.819946	0.315005	0.195558	0.33594	0.00885422	0.827219	0.333401
CK158	FB	FB	COL6A1	CD44	0.752972	0.314989	0.381553	0.665007	0.0177902	0.827215	0.333737
CK158	CM	PC	VWF	SCARA5	0.116507	0.0135485	-0.281638	-1.31726	0.00153703	0.498222	0.334028
CK158	PC	CM	COL4A2	ITGA3_ITGB1	0.78253	0.313863	0.293489	0.404936	0.0548841	0.826959	0.334409
CK158	VM	VM	LAMC1	ITGA9_ITGB1	0.698404	0.375978	-0.218825	-0.453827	0.0170276	0.8395	0.334409
CK158	VM	VM	BMP1	BMPR2	0.712012	0.313847	0.272728	0.405354	0.0716391	0.826956	0.334745
CK158	CM	PC	COL4A4	ITGA9_ITGB1	0.163251	0.0135534	-0.578351	-1.63114	0.0012268	0.498267	0.334972
CK158	VM	VM	COL4A2	ITGA3_ITGB1	0.949784	0.313709	0.404916	0.625999	0.141415	0.826924	0.335081
CK158	VM	EN	HGF	NRP1	0.91659	0.313343	0.399521	0.765242	0.0519547	0.826841	0.335754
CK158	CM	CM	ADAM9	ITGAV	0.697893	0.434594	0.359807	0.298026	0.0874167	0.849023	0.335754
CK158	FB	MY	CALM3	PDE1A	0.118971	0.0135573	-0.345897	-0.813375	0.00608938	0.498304	0.335915
CK158	FB	MY	COL18A1	ITGB5	0.697388	0.43616	0.405621	0.905351	0.0659237	0.849253	0.336091
CK158	PC	FB	TGFB1	LPP	0.917456	0.312563	-0.177192	-0.235703	0.0111794	0.826662	0.336091
CK158	FB	CM	RTN4	TNFRSF19	0.696951	0.466319	0.289021	0.382858	0.036743	0.853483	0.336428
CK158	PC	PC	FN1	ITGA9	0.701141	0.312292	-0.175837	-0.34092	0.0115048	0.8266	0.336765
CK158	PC	FB	PSAP	LRP1	0.696901	0.372281	0.231437	0.527132	0.0352604	0.838834	0.336765
CK158	CM	EN	THBS1	CD47	0.169019	0.0135623	-0.0389243	-0.0332202	0.0115809	0.498349	0.336859
CK158	VM	FB	PSAP	LRP1	0.696658	0.371779	0.231103	0.508518	0.0272464	0.838742	0.337102
CK158	VM	EN	ANGPTL1	TEK	0.696651	0.316294	0.883066	1.46047	0.0793251	0.827511	0.337439
CK158	CM	PC	PTN	NCL	0.129041	0.0135963	-0.121027	-0.335968	0.0082578	0.498662	0.337802
CK158	EN	CM	VEGFA	ITGA9	0.779869	0.311495	0.0828227	0.00775316	0.0226107	0.826417	0.338114
CK158	FB	PC	LAMC1	DAG1	1.0461	0.311176	0.419504	1.08192	0.0306909	0.826343	0.338452
CK158	PC	CM	APOE	SCARB1	0.123767	0.0136052	-0.0331396	-0.121464	0.023856	0.498744	0.338745
CK158	PC	EN	DCN	TLR4	0.928168	0.311021	0.169336	0.246117	0.0403876	0.826308	0.338789
CK158	MY	FB	TGFB1	SDC2	0.696046	0.411739	0.5808	1.19422	0.078156	0.845528	0.338789
CK158	FB	EN	MRC1	PTPRC	0.118124	0.0136317	-0.234207	-1.01419	0.00357547	0.498987	0.339688
CK158	EN	CM	CALM1	KCNQ1	0.694901	0.482886	0.383287	0.592974	0.0695676	0.855653	0.340142
CK158	PC	PC	COL6A2	ITGA9_ITGB1	0.698223	0.310671	-0.146499	-0.274931	0.0123961	0.826227	0.340142
CK158	VM	VM	COL6A1	ITGA9_ITGB1	0.694776	0.373336	-0.0530162	-0.167752	0.0242819	0.839025	0.34048
CK158	EN	FB	SEMA5A	PLXNA1	0.117584	0.0136453	-0.19975	-0.428428	0.00527521	0.499112	0.340631
CK158	CM	CM	MFGE8	ITGAV	0.694648	0.42858	0.268033	0.104841	0.0396091	0.848127	0.341158
CK158	CM	CM	COL6A3	ITGA11_ITGB1	0.118095	0.0137077	-0.386193	-1.5228	0.00137646	0.499683	0.341573
CK158	CM	PC	LAMC1	ITGA1	0.694001	0.408205	0.154661	-0.380145	0.0176498	0.844964	0.341836
CK158	FB	PC	LAMA4	ITGA9_ITGB1	0.696329	0.309619	-0.207092	-0.291755	0.00651829	0.825983	0.341836
CK158	FB	FB	COL4A1	CD44	0.742229	0.309596	0.231525	0.444215	0.0136423	0.825978	0.342175
CK158	MY	MY	LGALS9	COLEC12	1.2172	0.230793	0.818173	1.47933	0.289022	0.803846	0.342515
CK158	CM	CM	FNDC5	ITGB5	0.162737	0.013726	-0.0835216	-0.378196	0.0143113	0.499849	0.342515
CK158	VM	VM	S100A4	EGFR	0.693433	0.454698	0.275747	0.368904	0.0415139	0.851898	0.342854
CK158	FB	VM	COL4A4	ITGA3_ITGB1	0.937125	0.309083	0.704317	1.57352	0.0712582	0.825859	0.342854
CK158	FB	CM	LUM	ITGB1	0.693278	0.470527	0.218726	0.218581	0.0205452	0.854044	0.343193
CK158	EN	EN	COL5A1	SDC3	0.117784	0.0137561	-0.150998	-0.432071	0.00561584	0.500123	0.343457
CK158	EN	PC	VWF	SCARA5	1.21705	0.281067	0.742009	1.63971	0.0280232	0.81892	0.343457
CK158	FB	FB	COL1A1	DDR2	0.692914	0.475541	0.469478	0.958271	0.0422587	0.854703	0.343533
CK158	VM	FB	FN1	CD44	0.739741	0.308347	0.224939	0.230816	0.0437155	0.825687	0.344213
CK158	CM	PC	GRN	TNFRSF1B	0.141493	0.0138275	-0.0678332	-0.208947	0.0157768	0.50077	0.344399
CK158	MY	MY	SERPING1	LRP1	0.692433	0.346889	0.292887	0.525743	0.0801708	0.834001	0.344553
CK158	CM	FB	VCL	ITGB5	0.69218	0.461135	0.265762	0.311016	0.034968	0.852783	0.344893
CK158	EN	PC	CALM1	PTPRA	0.692134	0.479048	0.146792	0.491396	0.0239327	0.855159	0.345233
CK158	FB	EN	TGFB3	ACVRL1	0.118402	0.0138357	0.157957	0.234371	0.0207996	0.500845	0.34534
CK158	VM	FB	MFGE8	ITGB5	0.691818	0.460731	0.43965	0.733409	0.0533206	0.852728	0.345914
CK158	CM	FB	GNAI2	UNC5B	0.123952	0.0138531	-0.107791	-0.351977	0.00509406	0.501001	0.346281
CK158	PC	PC	COL4A1	CD44	0.691407	0.400732	0.220979	0.489539	0.0841456	0.84375	0.346596
CK158	FB	FB	CALM1	PTPRA	0.691185	0.464217	0.14133	0.34208	0.0141684	0.853201	0.346937
CK158	MY	FB	SEMA4D	ERBB2	0.124264	0.0138566	0.0278516	0.144824	0.0704147	0.501033	0.347222
CK158	VM	FB	FN1	ITGA5_ITGB1	0.739209	0.307041	0.2726	0.401024	0.028381	0.825381	0.347278
CK158	EN	VM	CALM1	PTPRA	0.691009	0.477488	0.14542	0.459842	0.0246363	0.854957	0.347278
CK158	PC	FB	SORBS1	ITGB5	0.6909	0.459706	-0.209796	-0.507754	0.01641	0.852588	0.347619
CK158	CM	CM	COL27A1	ITGA11_ITGB1	0.118944	0.013882	-0.143805	-0.587541	0.00418867	0.501261	0.348163
CK158	CM	FB	COL4A2	CD44	0.735899	0.306418	0.0643702	-0.254826	0.0181735	0.825235	0.348302
CK158	FB	CM	NID1	ITGA3	0.766752	0.30641	0.533738	0.922832	0.0485701	0.825233	0.348644
CK158	MY	FB	SEMA5A	PLXNA3	0.119889	0.0139017	-0.186727	-0.405472	0.00924397	0.501439	0.349104
CK158	FB	FB	COL5A3	ITGA11_ITGB1	0.689549	0.454286	0.299856	0.712032	0.0195948	0.851841	0.34967
CK158	VM	FB	CCN1	TLR4	0.126271	0.0139448	0.0558754	0.0288094	0.0223446	0.501826	0.350044
CK158	VM	FB	FGF1	NRP1	0.689388	0.456573	0.262128	-0.0554358	0.0224465	0.852158	0.350354
CK158	MY	MY	LPL	LRP1	0.689345	0.340364	0.0348159	0.00182122	0.121814	0.832682	0.350697
CK158	CM	EN	BGN	TLR4	0.130586	0.0139567	-0.0313183	-0.214575	0.00892344	0.501933	0.350984
CK158	EN	EN	TNXB	ITGA9_ITGB1	0.689204	0.441484	0.0521345	0.208737	0.0118616	0.850028	0.35104
CK158	EN	VM	GNAI2	IGF1R	0.689152	0.362531	0.033025	0.25455	0.0268237	0.837032	0.351382
CK158	VM	EN	TGFB3	ACVRL1	0.118873	0.01396	0.159557	0.249178	0.0291737	0.501962	0.351924
CK158	VM	VM	COL1A2	ITGA11_ITGB1	0.698444	0.304882	0.263537	0.340818	0.0357935	0.824872	0.352755
CK158	PC	FB	COL4A1	ITGA9_ITGB1	0.688335	0.394777	-0.19106	-0.372031	0.00887015	0.84276	0.352755
CK158	VM	EN	EFNB2	EPHA3	0.118577	0.0139837	-0.211251	-0.587572	0.00357172	0.502174	0.352864
CK158	EN	VM	GNAI2	EDNRA	0.688038	0.361742	0.813737	1.12036	0.0532693	0.836883	0.353442
CK158	EN	CM	FBN1	ITGB1	0.687909	0.464162	-0.0592918	-0.605199	0.00944372	0.853193	0.353785
CK158	PC	CM	LAMA4	ITGA3_ITGB1	0.762944	0.304611	0.413166	0.616086	0.0636818	0.824808	0.353785
CK158	EN	FB	SDC2	PTPRJ	0.11887	0.0139989	-0.324285	-0.807519	0.00318465	0.50231	0.353803
CK158	FB	VM	EFEMP1	EGFR	0.687743	0.444965	0.423215	0.719166	0.0674201	0.850528	0.354473
CK158	CM	FB	TGFB1	ACVRL1	0.118326	0.0139992	-0.0176959	-0.202714	0.00932747	0.502312	0.354743
CK158	EN	FB	NCAM1	CACNA1C	0.851451	0.30424	-0.56638	-1.60387	0.00236702	0.82472	0.354817
CK158	FB	FB	SORBS1	ITGB5	0.687578	0.455998	-0.212214	-0.749734	0.00849004	0.852078	0.355161
CK158	FB	FB	GRN	SORT1	0.119406	0.0140099	-0.123084	-0.159713	0.00360364	0.502408	0.355682
CK158	PC	FB	MFGE8	ITGB5	0.686905	0.455247	0.432509	0.815777	0.0567064	0.851974	0.356195
CK158	VM	VM	COL4A1	ITGA11_ITGB1	0.696379	0.303764	0.174059	0.264451	0.0340686	0.824607	0.356195
CK158	EN	CM	COL4A4	ITGA11_ITGB1	0.1196	0.0140167	-0.319004	-1.09292	0.00154211	0.502468	0.356621
CK158	EN	CM	COL6A3	CD44	0.174648	0.0140315	-0.334498	-1.07813	0.00132244	0.502601	0.357559
CK158	EN	FB	VWF	SIRPA	1.20219	0.212342	0.825734	1.79261	0.0687478	0.797194	0.357559
CK158	VM	FB	COL18A1	ITGB5	0.685952	0.454183	0.39872	0.659902	0.0581993	0.851827	0.35792
CK158	EN	VM	LAMC1	ITGA7_ITGB1	0.685596	0.467964	0.224513	0.192625	0.0160998	0.853703	0.358265
CK158	EN	FB	CD14	TLR4	0.126861	0.0140411	-0.0237148	-0.0318422	0.0099624	0.502686	0.358498
CK158	EN	VM	LGALS3	MCAM	0.68543	0.353542	1.183	1.18474	0.0759862	0.835312	0.358611
CK158	FB	VM	LAMC1	CD44	1.04406	0.303292	0.431064	0.966868	0.0168066	0.824494	0.359302
CK158	FB	PC	TIMP1	CD63	0.685099	0.46909	0.217884	0.494155	0.0265944	0.853853	0.359302
CK158	CM	EN	TCTN1	TMEM67	0.118777	0.0140578	-0.133815	-0.20629	0.0147802	0.502835	0.359436
CK158	PC	PC	LAMB1	ITGA7_ITGB1	0.684433	0.426386	0.382399	0.56124	0.0517937	0.847797	0.359994
CK158	FB	FB	COL6A2	ITGA1_ITGB1	0.850525	0.303134	0.285373	0.312592	0.00771356	0.824457	0.359994
CK158	VM	VM	LAMA2	ITGA3_ITGB1	0.920231	0.302909	-0.303346	-0.447836	0.0782587	0.824403	0.36034
CK158	FB	PC	CXCL12	ITGB1	0.684271	0.406459	0.354352	0.666619	0.0389731	0.844683	0.36034
CK158	CM	PC	AZGP1	ITGAV	0.144935	0.0141083	-0.138885	-0.20411	0.027025	0.503283	0.360374
CK158	CM	FB	BSG	SLC16A7	0.683794	0.459558	0.0395465	-0.194864	0.0257749	0.852568	0.361033
CK158	CM	CM	COL18A1	ITGA5	0.125934	0.0141377	-0.253581	-0.892012	0.00295473	0.503543	0.361311
CK158	EN	FB	TGFB1	TGFBR3	0.683501	0.307374	0.357773	0.859927	0.0241962	0.825459	0.361726
CK158	VM	FB	NID1	ITGB1	0.683461	0.447662	0.0705033	0.138041	0.0267519	0.850912	0.362073
CK158	CM	CM	CALR	LRP1	0.122918	0.0141435	-0.281351	-0.955206	0.00304898	0.503595	0.362249
CK158	FB	PC	FGF1	NRP1	1.19704	0.264325	0.389138	0.532508	0.010089	0.814322	0.362249
CK158	PC	CM	PTN	PLXNB2	0.141373	0.0141497	-0.0253778	-0.0440995	0.0203555	0.503649	0.363186
CK158	MY	MY	CD59	STAB1	0.723065	0.302078	0.677187	1.02593	0.250718	0.824204	0.36381
CK158	PC	PC	TIMP2	ITGB1	0.6828	0.403715	0.187881	0.465249	0.0411001	0.844238	0.36381
CK158	CM	EN	ADAM15	ITGA5	0.191842	0.0141545	0.063401	0.0508263	0.0119951	0.503692	0.364123
CK158	MY	MY	PSEN1	NOTCH2	0.682762	0.465697	0.458038	0.856194	0.179406	0.8534	0.364157
CK158	CM	PC	LTBP1	ITGB5	0.846349	0.30189	0.0596893	-0.0788755	0.0230392	0.824159	0.364157
CK158	PC	FB	COL1A2	CD36	0.682288	0.412919	-0.249968	-0.706425	0.00617032	0.845714	0.364853
CK158	FB	PC	APP	NOTCH2	0.778741	0.301835	0.16396	0.369775	0.0182216	0.824146	0.364853
CK158	MY	FB	HSPA4	TLR4	0.127923	0.0142143	-0.0469456	-0.0544306	0.0141068	0.504219	0.36506
CK158	CM	PC	C3	NRP1	1.19476	0.25395	0.35868	0.255193	0.0155872	0.811276	0.36506
CK158	CM	EN	THBS4	CD36	0.802458	0.301527	0.0281273	0.0517007	0.00912782	0.824072	0.365201
CK158	MY	FB	RTN4	TNFRSF19	0.682215	0.464734	0.282407	0.654223	0.0648425	0.85327	0.365549
CK158	FB	FB	LAMB1	ITGA1	0.846086	0.301339	0.348227	0.512861	0.0122285	0.824026	0.365549
CK158	EN	FB	SERPINF1	PLXDC1	0.682065	0.369249	0.332394	0.740862	0.0200458	0.83828	0.365897
CK158	CM	EN	PLA2G2A	ITGA5	0.191932	0.0142158	0.0713093	0.0746354	0.0080795	0.504232	0.365996
CK158	CM	EN	COL6A1	ITGA6	0.714606	0.300769	0.402348	0.558928	0.0155748	0.823889	0.366246
CK158	CM	EN	COL4A4	CD47	0.17016	0.0142278	-0.25554	-0.989051	0.00159989	0.504337	0.366933
CK158	PC	PC	FGF1	CD44	0.681544	0.392578	0.788017	1.2097	0.23162	0.84239	0.366943
CK158	VM	FB	TIMP3	CD44	0.724274	0.300582	0.213156	0.222161	0.0426559	0.823844	0.367292
CK158	FB	MY	SERPINE2	LRP1	0.681522	0.323835	0.449601	0.822213	0.0813251	0.829186	0.367292
CK158	FB	CM	CXCL12	ITGAV	0.681336	0.403901	0.353276	0.432582	0.037843	0.844268	0.367641
CK158	FB	VM	CD14	TLR4	0.121284	0.0142339	-0.0320852	-0.0657946	0.010885	0.504391	0.367869
CK158	EN	EN	SPTAN1	PTPRA	0.681222	0.450913	0.056133	0.347769	0.015192	0.85137	0.36799
CK158	MY	MY	SDC2	PTPRJ	0.681018	0.303629	0.498292	0.813748	0.105895	0.824575	0.368339
CK158	FB	MY	TGFB1	LPP	1.05523	0.299972	-0.0526932	-0.0643167	0.0199018	0.823697	0.368339
CK158	MY	FB	SERPING1	LRP1	0.68098	0.339369	0.279739	0.538464	0.0304987	0.832478	0.368688
CK158	CM	FB	GNAI2	CAV1	0.126663	0.0143144	-0.254169	-0.708458	0.00164586	0.505096	0.368805
CK158	FB	MY	ANXA2	TLR2	0.679988	0.462384	0.81611	1.17138	0.164973	0.852953	0.369737
CK158	VM	VM	CCN1	ITGA5	0.127378	0.0143234	-6.71297e-06	-0.0398227	0.0167047	0.505174	0.369741
CK158	EN	PC	SEMA3F	NRP1	1.19086	0.236171	0.701646	0.922879	0.0890049	0.805656	0.369741
CK158	FB	PC	VEGFA	ITGB1	0.679897	0.398299	0.256854	0.598634	0.0288395	0.843348	0.370437
CK158	VM	EN	MRC1	PTPRC	0.121758	0.0143597	-0.229993	-0.901276	0.0284016	0.505491	0.370676
CK158	PC	FB	LAMA2	DAG1	0.993804	0.298713	-0.418007	-0.590574	0.0102714	0.823391	0.371488
CK158	CM	EN	PLA2G2A	EGFR	0.194312	0.0144135	-0.170101	-0.533887	0.00240694	0.505958	0.371611
CK158	PC	CM	LAMC1	ITGA9_ITGB1	0.679575	0.454283	-0.0370268	-0.335635	0.0174177	0.851841	0.371663
CK158	PC	CM	LAMC1	ITGA7_ITGB1	0.679575	0.454283	-0.0370268	-0.335635	0.0174177	0.851841	0.371663
CK158	VM	FB	COL18A1	ITGA11_ITGB1	0.678889	0.442687	0.241115	0.362117	0.0368772	0.850202	0.37254
CK158	FB	CM	FBN1	ITGA5	1.18604	0.193172	0.447355	1.0604	0.0148077	0.789438	0.372546
CK158	FB	VM	TGFB1	VASN	0.123701	0.0144279	0.0410095	-0.0314576	0.0220819	0.506083	0.372546
CK158	VM	EN	VEGFA	NRP1	0.911961	0.298138	0.0474014	0.362787	0.0171804	0.823251	0.37289
CK158	CM	FB	SDC2	PTPRJ	0.120912	0.0144375	-0.321659	-1.0181	0.00471318	0.506166	0.373481
CK158	VM	VM	HSPG2	FGFR1	0.67856	0.401812	-0.128708	-0.116405	0.018203	0.843927	0.373944
CK158	FB	MY	C3	CR1	0.678444	0.446398	0.886566	1.46128	0.180517	0.850732	0.374295
CK158	FB	VM	FBN1	ITGA5	1.1857	0.191634	0.446709	1.18585	0.0160451	0.788773	0.374416
CK158	FB	CM	TXLNA	STX3	0.127253	0.0144435	0.0405284	-0.00140596	0.015539	0.506218	0.374416
CK158	PC	PC	TIMP1	CD63	0.678309	0.459562	0.209598	0.529369	0.0469779	0.852568	0.374647
CK158	FB	VM	COL6A3	CD44	1.02404	0.297002	0.493307	1.1461	0.0198809	0.822973	0.374999
CK158	PC	CM	COL6A1	ITGA9_ITGB1	0.67821	0.452664	0.105629	0.0200394	0.0243554	0.851615	0.374999
CK158	CM	FB	PROS1	MERTK	0.12151	0.0144624	-0.2275	-0.724897	0.00546341	0.506381	0.37535
CK158	VM	VM	FN1	SDC2	0.735042	0.296803	0.11462	0.0679082	0.0214128	0.822924	0.37535
CK158	FB	MY	THBS1	PTPRJ	0.592422	0.112047	0.630836	1.03905	0.102993	0.740623	0.375511
CK158	CM	FB	SERPINF1	PLXDC2	1.02837	0.296731	0.0594703	-0.244547	0.00801674	0.822906	0.375702
CK158	FB	CM	TIMP2	ITGB1	0.677963	0.452371	0.171947	0.103201	0.0204502	0.851574	0.375702
CK158	CM	FB	SERPING1	LRP1	0.570976	0.11196	0.120879	0.00331455	0.00818432	0.740549	0.375767
CK158	FB	CM	HMGB1	HAVCR2	0.416086	0.111889	0.0226378	-0.0111569	0.0148053	0.740488	0.376022
CK158	MY	FB	LPL	LRP1	0.677892	0.332985	0.0216676	0.0145425	0.016155	0.83115	0.376054
CK158	FB	MY	MFAP5	NOTCH1	0.405382	0.111792	0.275291	0.629337	0.0357895	0.740405	0.376278
CK158	VM	VM	CCN2	ITGA5	0.128389	0.0144929	-0.0132493	-0.0939004	0.0144516	0.506644	0.376284
CK158	MY	FB	GRN	EGFR	0.813468	0.296635	0.578865	1.26111	0.0692257	0.822883	0.376407
CK158	EN	EN	SEMA6B	PLXNA2	0.511613	0.111778	0.577709	0.978986	0.214764	0.740392	0.376534
CK158	CM	FB	ADAM10	GPNMB	0.422214	0.112114	0.0522952	-0.0910607	0.0212343	0.74068	0.376534
CK158	FB	CM	COL6A1	ITGA3_ITGB1	0.745567	0.296403	0.557234	0.876908	0.054194	0.822826	0.376759
CK158	VM	FB	C3	LRP1	0.677389	0.331945	0.295857	0.547784	0.0386217	0.83093	0.377111
CK158	FB	FB	GRN	TNFRSF1B	0.121334	0.014531	-0.0743095	-0.254848	0.00316133	0.506973	0.377218
CK158	FB	PC	ALCAM	NRP1	1.18354	0.202818	0.498508	0.720621	0.0546133	0.793459	0.377218
CK158	PC	CM	FN1	IL17RC	0.612163	0.112165	0.218208	0.268835	0.0390657	0.740724	0.377303
CK158	PC	FB	COL5A3	SDC3	0.670927	0.111387	0.59388	0.844585	0.0742344	0.740055	0.377303
CK158	FB	MY	COL4A2	CD93	0.8316	0.296278	0.268776	0.543638	0.0660606	0.822795	0.377464
CK158	FB	PC	RTN4	TNFRSF19	0.484678	0.111266	-0.0155542	0.0815079	0.0122532	0.739951	0.377559
CK158	EN	EN	LAMA4	DAG1	0.447867	0.112207	-0.153516	-0.0523086	0.00600078	0.74076	0.377816
CK158	MY	FB	ADAM10	AXL	0.677224	0.448756	0.326799	0.790932	0.0435262	0.851066	0.377817
CK158	VM	VM	THBS1	ITGA6	0.122171	0.014538	-0.0345365	-0.17328	0.014847	0.507033	0.378152
CK158	FB	FB	MFGE8	PDGFRB	0.677218	0.42913	0.269332	0.400958	0.0116353	0.84821	0.378169
CK158	FB	EN	ANGPTL2	TIE1	0.392527	0.11206	0.589205	0.945087	0.0760677	0.740634	0.378329
CK158	PC	FB	TIMP3	CD44	0.715336	0.296096	0.204353	0.267842	0.0375702	0.82275	0.378522
CK158	FB	VM	TIMP1	CD63	0.677104	0.458398	0.207967	0.408413	0.0259614	0.852409	0.378522
CK158	VM	VM	COL3A1	DDR2	0.677039	0.457498	0.238603	0.356573	0.0445868	0.852285	0.378875
CK158	PC	CM	CLEC11A	ITGA11	0.122182	0.0145467	-0.0173105	-0.263044	0.0194444	0.507107	0.379085
CK158	FB	PC	COL4A2	ITGB5	0.831455	0.295855	0.0487715	0.260878	0.0124759	0.822691	0.379229
CK158	CM	EN	ADAM10	TSPAN14	0.676983	0.458299	0.42182	0.563909	0.0457651	0.852395	0.379229
CK158	FB	CM	VEGFA	ITGAV	0.676962	0.395792	0.255777	0.364597	0.0381992	0.84293	0.379582
CK158	FB	CM	TIMP3	MET	0.611044	0.11253	0.178134	0.277281	0.0189118	0.741036	0.379615
CK158	VM	EN	F8	LDLR	0.122717	0.014566	-0.129643	-0.360534	0.00625624	0.507274	0.380019
CK158	EN	CM	VWF	TNFRSF11B	1.18005	0.10994	0.893589	1.81654	0.113022	0.738796	0.380019
CK158	EN	PC	LGALS3BP	ITGB1	0.526728	0.112545	0.242593	0.53181	0.0252542	0.741049	0.38013
CK158	MY	FB	IGF1	IGF1R	0.6767	0.310726	0.0344653	0.0877813	0.0731009	0.826239	0.380289
CK158	FB	PC	NID1	ITGAV	0.762652	0.295772	0.115044	0.513378	0.0170183	0.82267	0.380289
CK158	PC	FB	SERPINF1	PLXDC1	0.676605	0.358418	0.324799	0.690482	0.0427474	0.836252	0.380643
CK158	FB	FB	FGF1	FGFR1	0.543474	0.112657	0.109407	0.297216	0.00683931	0.741144	0.380645
CK158	CM	EN	GDF11	BMPR2	0.906792	0.110643	0.348643	0.67685	0.0264877	0.73941	0.380645
CK158	VM	EN	IGF1	IGF1R	0.465058	0.112693	-0.230259	-0.31186	0.0175327	0.741175	0.380903
CK158	CM	PC	TGFB1	LPP	1.1785	0.261989	0.0572625	-0.0132309	0.0173128	0.81365	0.380952
CK158	CM	CM	EDIL3	ITGB5	0.164295	0.0145848	-0.175552	-0.670072	0.0053531	0.507435	0.380952
CK158	FB	CM	COPA	CD74	0.420013	0.11053	-0.0472565	-0.392046	0.00598024	0.739312	0.381161
CK158	FB	CM	FGF1	NRP1	0.543647	0.112697	-0.191021	-0.829436	0.00309707	0.741178	0.381161
CK158	FB	CM	NAMPT	INSR	0.818765	0.295671	0.225417	0.180997	0.0259316	0.822646	0.381351
CK158	FB	CM	SERPINF1	PLXDC2	0.409863	0.112699	-0.239176	-1.28062	0.00281797	0.74118	0.38142
CK158	FB	FB	COL4A2	ITGA1_ITGB1	0.831283	0.295351	0.0714973	-0.0347192	0.00539534	0.822566	0.381705
CK158	MY	MY	VCAN	CD44	0.675998	0.429499	0.421622	0.679528	0.0878033	0.848265	0.381705
CK158	EN	VM	HSPA4	TLR4	0.123423	0.0146595	-0.0545899	-0.0063072	0.0241556	0.508073	0.381885
CK158	PC	CM	TGFB1	ITGB1	0.391381	0.112633	0.00810553	-0.170707	0.0223572	0.741124	0.381936
CK158	MY	FB	SERPINF1	PLXDC1	0.675947	0.357113	0.323884	0.663894	0.038124	0.836002	0.382059
CK158	VM	VM	COL5A3	ITGA1_ITGB1	0.675748	0.451123	0.408192	0.5445	0.0522307	0.8514	0.382413
CK158	CM	FB	TGFB1	SDC2	0.541354	0.112952	0.294299	0.55145	0.016807	0.741395	0.382712
CK158	EN	FB	COL3A1	DDR2	0.675596	0.449194	0.244028	0.580048	0.016166	0.851128	0.382768
CK158	MY	FB	SEMA3C	NRP1_PLXNA1	0.122572	0.0146843	-0.071635	-0.143485	0.022575	0.508285	0.382817
CK158	EN	CM	VWF	SIRPA	1.1748	0.0856506	0.750592	1.62467	0.0302954	0.713999	0.382817
CK158	CM	FB	PSAP	LRP1	0.675582	0.328208	0.202123	0.160385	0.0193295	0.830134	0.383123
CK158	CM	FB	CALM3	PDE1A	0.66962	0.109948	0.187374	0.263588	0.0153198	0.738802	0.38323
CK158	FB	FB	F8	LRP1	0.571532	0.113109	0.186944	0.131142	0.00801757	0.741528	0.38323
CK158	VM	EN	DCN	TLR4	0.88378	0.294488	0.130942	0.13456	0.0327085	0.822353	0.383477
CK158	FB	CM	CD59	STAB1	0.175466	0.0146914	-0.165705	-0.585433	0.00154691	0.508344	0.38375
CK158	FB	MY	CALM1	CACNA1C	0.67551	0.446194	-0.462613	-1.24133	0.0128345	0.850703	0.383832
CK158	VM	EN	RGMA	BMPR2	0.959281	0.294394	0.30037	0.590848	0.0225873	0.822329	0.383832
CK158	FB	EN	SEMA3C	NRP1_PLXNA2	0.674946	0.405408	0.442993	1.09009	0.0402933	0.844513	0.384187
CK158	VM	VM	CALM3	EGFR	0.491768	0.109789	0.232216	0.318787	0.0506329	0.738663	0.384267
CK158	FB	VM	THBS1	ITGA6	0.122748	0.0147017	-0.0326936	-0.160805	0.0123055	0.508432	0.384682
CK158	FB	CM	FNDC5	ITGAV	0.524592	0.113317	0.341065	0.390791	0.0590623	0.741704	0.384787
CK158	EN	PC	VCAN	ITGB1	0.674219	0.387706	0.125321	0.146092	0.020844	0.841559	0.384898
CK158	PC	PC	LAMA2	DAG1	0.992483	0.293896	-0.420616	-0.551406	0.014198	0.822206	0.385253
CK158	EN	VM	ADAM10	TSPAN14	0.410076	0.109663	-0.0019955	0.0803393	0.0220155	0.738552	0.385306
CK158	PC	PC	CD14	ITGB1	0.525173	0.109645	0.197553	0.443864	0.0405612	0.738536	0.385566
CK158	FB	VM	PLAU	ITGB1	0.470009	0.113421	0.213145	0.35826	0.0349244	0.741792	0.385566
[truncated: 215,257+ more rows]

## Sheet: SuppDataFig5_MVloadings
ligand_complex	receptor_complex	source	target	Factor1	Factor2	Factor3	Factor4	Factor5	Factor6	Factor7	Factor8	Factor9	Factor10	size
CALM1	RYR2	EN	EN	-2.27686	0.0204688	-0.0632639	0.588649	0.000643678	0.0640885	-0.067093	-0.506416	0.0374422	0.00389898	4.5
CALM1	RYR2	EN	PC	-2.18258	0.0309279	-0.0203381	0.441817	-0.00492133	0.0576576	-0.101506	-0.791922	0.0254981	-0.0171907	4.5
CALM1	RYR2	EN	VM	-2.15091	0.0554016	-0.00658086	1.02495	-0.0248876	0.0461411	-0.222724	-0.117545	0.044399	-0.0275147	4.5
LAMA2	ITGA1	FB	EN	-2.01447	0.223958	0.144533	0.0298315	-0.0165908	-0.00674516	-0.0210008	0.0818824	0.0551326	0.0205619	4.5
THBS4	CD36	PC	PC	-2.0044	0.058573	-0.648451	0.0240316	-0.10965	-0.0329967	-0.0723298	0.0507996	-0.00667665	-0.0306868	4.5
CALM1	RYR2	EN	FB	-1.94717	0.0239265	-0.0121859	0.924334	0.00366195	0.0578386	-0.11159	-0.407041	0.0275107	-0.00327314	4.5
CALM1	CACNA1C	EN	PC	-1.92112	0.00390699	0.14213	0.327381	0.127041	0.0236462	-0.0388359	0.685552	0.0189468	-0.0406588	4.5
F13A1	ITGA9	MY	MY	-1.91875	0.0688183	0.00760082	0.0527572	0.00512543	-0.0264433	-0.0646972	-0.0244265	0.131641	-0.0534353	4.5
CALM1	PDE1C	EN	PC	-1.86411	0.0214041	-0.166515	0.344297	-0.0286412	-0.0106256	-0.0594191	1.79747	0.00376823	-0.127303	4.5
THBS4	CD36	PC	CM	-1.78052	0.0266295	-0.640088	0.0190029	-0.0895743	-0.0206256	-0.0527082	-0.00544598	0.0172216	0.0107029	4.5
THBS4	CD36	PC	EN	-1.76733	0.0343701	-0.545436	0.0324256	-0.0652839	-0.0193824	-0.0393571	0.00979954	-0.0118262	0.0528785	4.5
CALM1	RYR2	PC	EN	-1.73254	0.030163	-0.098922	0.727718	-0.0024256	0.252651	-0.105025	-0.0067371	0.0270769	-0.0161481	4.5
MFGE8	PDGFRB	PC	PC	-1.73005	-0.00122019	-0.180937	0.031849	0.0279496	-0.116938	-0.0959628	0.0507792	0.00691507	-0.0416815	4.5
CALM1	CACNA1C	EN	VM	-1.70548	0.049748	0.0345162	0.111328	0.054658	0.0053843	-0.0222021	0.733049	0.0178145	-0.0388194	4.5
NAMPT	INSR	EN	EN	1.69049	0.0477985	0.096919	0.145945	-0.00794539	0.0017851	0.377949	-0.0910164	0.0192325	0.0148637	4.5
CALM1	CACNA1C	EN	CM	-1.68917	0.00164859	0.0721045	0.0740635	0.299455	-0.00255166	0.00744181	0.477014	0.0254161	-0.102133	4.5
CALM1	RYR2	MY	FB	-1.68302	-0.00963142	-0.064312	3.37532	0.0138145	-0.0471981	-0.0196533	-0.102579	0.0794412	0.00123888	4.5
CALM1	RYR2	PC	PC	-1.67065	0.0239468	-0.0418562	0.680116	-0.00873161	0.396469	-0.084291	-0.0793622	0.010928	-0.01926	4.5
DCN	TLR2	FB	MY	-1.63459	0.0132888	0.473592	-0.471355	-0.10377	-0.0169297	-0.0196919	-0.00109402	-0.0488021	-0.0092485	4.5
CALM1	RYR2	MY	MY	-1.63278	-0.00425068	-0.0415046	2.19456	0.0214405	-0.022663	-0.0374335	-0.0725702	0.0678032	0.00440586	4.5
F13A1	ITGB1	MY	FB	-1.59997	0.0211759	0.0923308	0.0932841	-0.0126918	-0.087889	-0.103418	-0.0357217	0.0155281	-0.0275476	4.5
DCN	EGFR	FB	FB	-1.59375	0.106051	0.53897	-0.324361	0.0569762	-0.0170993	-0.0532226	0.276154	-0.101659	-0.0610116	4.5
F13A1	ITGA9	MY	FB	-1.57949	0.0586847	1.11731	0.0940433	-0.0479689	-0.0139261	-0.0771634	-0.0238324	0.0468263	-0.0288714	4.5
CALM1	CACNA1C	PC	PC	-1.57856	-0.000949321	0.0515112	0.611489	0.0583525	0.37113	-0.110033	-0.169112	0.00979738	-0.0381335	4.5
CALM1	RYR2	PC	CM	-1.55512	-0.0328115	0.0452526	0.156352	0.0246132	0.0271256	0.152199	-0.154754	0.0107975	-0.154554	4.5
SORBS1	ITGA1	EN	EN	-1.55344	0.154791	0.032706	0.648058	-0.252923	0.0339583	0.00524524	1.22488	0.0463149	0.00356449	4.5
LAMA2	CD44	FB	MY	-1.54801	0.00562326	0.288763	-0.0938561	0.031966	-0.00198134	0.023162	0.00550317	0.117072	-0.000136868	4.5
MRC1	PTPRC	MY	MY	-1.5261	0.0302561	0.198903	-0.316046	-0.0334329	-0.0193583	-0.0203954	0.00188723	0.00767916	-0.0367384	4.5
CALM1	RYR2	VM	EN	-1.5197	0.0449587	-0.0999632	0.138569	0.013147	0.236451	-0.0890896	-0.796202	-0.00366493	-0.0264085	4.5
LAMA2	ITGA7_ITGB1	FB	PC	-1.50942	0.0892398	0.794054	0.0478263	0.0267648	0.0257199	0.0331086	0.0714262	0.0135542	0.0258797	4.5
LAMC1	ITGA1	FB	EN	-1.50655	0.00758818	-0.472551	-0.0161048	0.0259206	-0.0500873	-0.0051395	2.54716	0.0762496	-0.00543255	4.5
VWF	SCARA5	EN	FB	-1.50574	0.033198	-0.0731228	-0.296295	-0.0141444	-0.0213526	-0.0227388	-0.00796499	0.0367315	-0.263032	4.5
CALM1	PDE1C	EN	CM	-1.50128	-0.014775	-0.0500429	0.154066	-0.0440863	-0.0132644	-0.058422	0.0728526	0.0523182	-1.06598	4.5
CALM1	RYR2	EN	CM	-1.47901	0.0493008	-0.00175684	-0.0134746	0.0180691	-0.0165438	0.00135826	0.20553	0.00445118	-0.106256	4.5
F13A1	ITGB1	MY	MY	-1.47748	0.0267626	0.0218538	0.214304	0.0149727	-0.0194989	-0.107207	-0.0448374	0.0325591	-0.000176138	4.5
CALM1	PDE1C	PC	PC	-1.45956	-0.00589753	-0.195352	0.293785	-0.01253	0.0107552	-0.00442984	-0.392571	0.00947733	-0.149937	4.5
SPARC	ENG	PC	EN	-1.447	0.0112919	-0.0602303	-0.349431	-0.0191812	-0.00615555	-0.0259671	0.00496986	0.00716802	-0.0469348	4.5
FGF1	NRP1	PC	PC	-1.44258	0.0443014	-0.161953	-0.0999532	0.0183551	-0.00440035	-0.0749254	0.0903093	0.00137783	-0.0163683	4.5
DCN	EGFR	VM	FB	-1.43953	0.0133266	0.105183	-0.234966	0.163751	-0.024781	0.0118004	-0.171261	-0.0794092	-0.121923	4.5
CALM1	RYR2	PC	FB	-1.43455	0.043385	-0.05363	1.26717	-0.0117477	0.18602	-0.107895	-0.0293552	0.034703	-0.0227612	4.5
S100A1	RYR2	EN	CM	-1.43446	0.0408478	-0.220867	-0.103424	-0.19314	-0.0148891	-0.0106106	-0.111241	0.00996919	-0.0261602	4.5
CALM1	RYR2	FB	EN	-1.43407	0.00435295	-0.178577	0.472831	0.014711	0.102878	-0.094006	-1.34085	-0.0242507	-0.035377	4.5
CALM1	RYR2	VM	VM	-1.41004	0.0315963	-0.0376603	0.265565	-0.0014535	0.188822	-0.0592434	-0.156316	-0.00281513	-0.0575231	4.5
CALM1	CACNA1C	PC	CM	-1.4084	-0.026907	0.0524656	0.216152	0.17717	0.0462444	0.05395	-0.251795	0.0201718	-0.102327	4.5
DCN	EGFR	EN	FB	-1.40043	0.0129127	0.0567939	-0.289892	0.246913	-0.0230936	-0.00497629	-0.11871	-0.0414699	-0.187593	4.5
ST6GAL1	EGFR	MY	FB	-1.39819	0.0488883	0.890054	-0.298498	0.0873587	-0.0461281	-0.0487109	0.0155149	-0.170351	-0.0311732	4.5
CALM1	RYR2	FB	PC	-1.39057	0.00683785	-0.0910822	0.768537	0.00237745	0.131727	-0.0860657	-1.46679	-0.00757011	-0.108061	4.5
VEGFC	FLT1	EN	EN	-1.37875	0.082448	-0.0152955	-0.48586	-0.0533773	-0.0489232	0.0487219	0.766073	0.0217662	-0.0405919	4.5
LAMA2	ITGA1	EN	EN	-1.37126	0.0692678	0.138113	0.443311	-0.00780799	0.0778673	-0.0574607	-0.0758305	0.0864411	0.0431295	4.5
S100A1	RYR2	PC	CM	-1.3677	0.0290825	-0.203258	0.474895	0.0105873	-0.00959808	-0.0387861	-0.0331712	0.010807	-0.00939821	4.5
DCN	EGFR	MY	FB	-1.35365	0.00290742	0.0536013	-0.284417	0.164312	-0.0243026	0.0140092	-0.0237284	-0.108846	-0.11727	4.5
CALM1	RYR2	VM	FB	-1.34992	0.0526636	-0.0517611	0.389413	0.012516	0.132463	-0.069399	-0.454683	-0.00074675	-0.0368526	4.5
DCN	EGFR	PC	FB	-1.3485	0.0191842	0.0817884	-0.419296	0.137338	-0.0324719	0.018118	-0.0123265	-0.0666348	-0.114586	4.5
LAMA2	ITGA1	PC	EN	-1.34809	0.100275	0.232539	0.590102	-0.00786963	0.0226351	-0.0457162	0.00188534	0.0792361	0.0279847	4.5
FGF12	FGFR1	EN	FB	-1.32155	0.0359671	-0.0788273	0.376521	-0.330935	0.0144025	-0.0678684	-0.0700135	0.0224278	-0.031366	4.5
DCN	EGFR	FB	PC	-1.32042	0.0353693	0.614557	-0.154273	-0.0173504	-0.0343274	-0.0658517	0.261929	-0.0474482	-0.017095	4.5
LAMA2	ITGA9_ITGB1	FB	MY	-1.30451	0.045737	0.305208	0.706032	0.0452936	0.0058898	-0.0404428	0.000694576	-0.0370701	0.0487977	4.5
CALM1	PDE1C	PC	CM	-1.29788	-0.00220997	-0.0748261	0.190774	-0.0153567	0.0125046	-0.0380121	-0.56537	0.0598767	-0.906435	4.5
CALM1	RYR2	FB	VM	-1.29777	0.00297899	-0.0410969	0.888601	-0.00314237	0.0601202	-0.0468443	-0.46696	-0.00908419	-0.218736	4.5
LAMA2	ITGA9_ITGB1	FB	EN	-1.29531	0.0568411	1.29168	0.0745402	0.0249956	0.0494931	0.0562589	0.0267055	-0.00120839	0.0374097	4.5
FGF1	NRP1	PC	EN	-1.28833	0.0323709	-0.156598	-0.112729	-0.0185149	-0.00800371	-0.0656492	0.0101106	-0.00417099	-0.00614119	4.5
DCN	EGFR	FB	VM	-1.27301	0.023427	0.637868	-0.193975	-0.0185857	-0.0436849	-0.0509066	0.68697	-0.0574268	-0.042186	4.5
LAMA2	ITGA6_ITGB1	FB	EN	-1.27064	0.034763	1.29561	0.0869672	0.0250717	0.0237215	0.148172	0.0259198	-0.00059237	0.0369204	4.5
CALM1	RYR2	FB	MY	-1.26105	0.00828377	-0.0659952	0.490779	0.0194652	0.0287273	-0.0457965	-0.0886829	-0.0411742	-0.0505605	4.5
LAMA2	ITGA9_ITGB1	FB	FB	-1.25829	0.0991818	1.99177	0.621824	-0.0307405	0.00788725	-0.0388897	0.207709	-0.00151133	0.0429313	4.5
MFGE8	PDGFRB	FB	PC	-1.25348	-0.000655734	-0.0319747	-0.0164188	0.00834995	-0.000371986	-0.0309843	0.0176583	0.0299119	-0.0535916	4.5
CALM1	RYR2	FB	CM	-1.25282	-0.0210005	0.0124017	0.0700592	0.0413523	0.00303568	0.113841	0.0289012	-0.046466	-0.223669	4.5
IGF1	INSR	FB	EN	1.25132	0.641907	0.133419	0.0431817	-0.000178932	-0.0496716	0.123918	-0.00810574	0.0796901	-0.000559028	4.5
CALM1	RYR2	FB	FB	-1.2385	0.00484574	-0.0785503	1.44292	0.00882472	0.0624326	-0.0632326	-1.12414	-0.00671396	-0.0771616	4.5
NAMPT	INSR	FB	EN	1.23732	0.0158103	0.0955542	0.0606571	-0.013919	-0.00362714	0.459764	-0.07392	0.0608119	0.00465436	4.5
DCN	EGFR	FB	EN	-1.2356	0.0118574	0.332621	-0.119131	-0.0622604	-0.0355159	-0.0323008	0.0725477	-0.0945768	0.0240459	4.5
LAMA2	ITGA1	CM	EN	-1.22297	0.135564	0.0585657	0.0618616	-0.0404487	-0.0175846	-0.117365	0.0600693	0.367043	-0.0110427	4.5
FGF1	EGFR	PC	FB	-1.20941	0.0358597	-0.0033178	-0.177475	0.00304757	-0.022107	-0.0404244	0.0188394	-0.13728	-0.0232544	4.5
CALM1	CACNA1C	FB	VM	-1.20901	-0.00145424	-0.00237242	0.286143	0.135029	0.0261481	-0.0200065	0.0303858	-0.0232717	-0.19454	4.5
CALM1	CACNA1C	FB	PC	-1.20764	-0.0020199	0.00126938	0.401945	0.190866	0.0185495	-0.0748635	0.00515871	-0.014072	-0.208965	4.5
FGF12	FGFR1	MY	FB	-1.19334	0.0344628	-0.0451455	0.541118	-0.246056	0.0129764	-0.0478252	-0.0186776	0.0372106	-0.0236955	4.5
LAMC1	CD44	FB	MY	-1.19284	-0.0136675	-0.0359195	-0.383233	0.110058	-0.0101335	0.0067046	0.0174935	0.0914085	-0.0286143	4.5
CALM1	CACNA1C	FB	CM	-1.1829	-0.0212445	0.00724903	0.124594	0.559371	0.00428504	0.0556448	0.0121694	-0.0260447	-0.296963	4.5
FGF12	FGFR1	CM	FB	-1.16833	0.00486229	-0.0113725	-0.000521235	-0.100585	-0.0148277	-0.0849427	0.00253326	0.00347509	-0.134449	4.5
NAMPT	INSR	PC	EN	1.15985	0.00579482	0.174532	0.331214	-0.00337763	0.0434171	1.04496	-0.00222475	0.0231432	0.00106344	4.5
LAMA2	ITGA9_ITGB1	CM	FB	-1.13638	0.0227047	1.60628	0.655618	-0.0923191	0.0140928	-0.0582582	0.00647862	0.00416636	-0.0191075	4.5
CALM1	PDE1C	FB	PC	-1.12039	-0.00653895	-0.287707	0.133207	0.00104658	-0.016315	-0.00700434	0.000729211	-0.0258587	-0.463836	4.5
LAMA2	ITGA7_ITGB1	FB	VM	-1.11725	0.0674665	0.35736	0.0888496	0.0277796	0.0182834	-0.00250087	0.0929717	0.00125506	0.0112271	4.5
F13A1	ITGA4	MY	MY	-1.11524	-0.0118904	-0.0316852	-0.151914	0.0109232	-0.00600209	-0.00698499	-0.00184565	1.17019	-0.0465258	4.5
DCN	TLR4	FB	MY	-1.11338	0.0129925	0.00309644	-0.150492	-0.538868	-0.0082335	0.00267814	0.0220605	-0.23391	-0.0470204	4.5
CALM1	PDE1C	CM	PC	-1.10719	0.0422296	-0.0110872	0.499611	-0.0229386	-0.00087548	-0.00521169	0.00577564	-0.00103206	-0.0345195	4.5
FGF12	FGFR1	EN	EN	-1.10573	0.00935919	-0.156647	0.368929	-0.153192	0.0414347	-0.0423897	-0.0909728	0.0171491	0.0134194	4.5
MFGE8	PDGFRB	VM	VM	-1.10547	-0.00333021	-0.326071	-0.143934	-0.0205275	0.000572843	-0.00982372	0.188541	0.00996125	-0.0223722	4.5
SLIT2	ROBO1	FB	FB	-1.09957	-0.00328789	0.528617	-0.412335	1.69079	-0.029291	-0.028788	0.291507	0.000141153	0.00873956	4.5
LAMA2	ITGA1	VM	EN	-1.09665	0.0962728	0.376218	0.128634	0.00890836	0.0180418	-0.0367582	-0.192082	0.0488507	0.0126293	4.5
F8	LRP1	EN	FB	-1.09392	0.0234204	-0.23097	-0.102114	-0.0941089	-0.0144995	-0.0481154	0.0112804	0.0848459	0.0226582	4.5
ST6GAL1	EGFR	CM	FB	-1.08973	0.0421614	0.22132	-0.176029	1.49132	-0.0130431	-0.0613547	-0.00114756	-0.0252781	0.00754335	4.5
CALM1	CACNA1C	VM	VM	-1.08699	0.0761851	-0.0192082	0.0341868	0.0415222	0.0344531	-0.0857491	0.0884774	-0.00313716	-0.0358343	4.5
LAMC1	ITGA7_ITGB1	FB	PC	-1.08008	0.025874	-0.295298	-0.064869	0.262677	-0.00423844	-0.00896132	0.0769336	0.00380782	-0.0286349	4.5
CALM1	CACNA1C	EN	EN	-1.07203	0.00397986	0.105693	0.859624	0.257656	0.051121	-0.0335732	-0.0925591	0.0915009	0.043831	4.5
FGF12	FGFR1	VM	FB	-1.07117	0.00950794	-0.0447383	0.37996	-0.178748	0.0120993	-0.0675947	-0.115775	0.0229056	-0.0288882	4.5
FN1	C5AR1	VM	FB	1.06779	-0.563992	-0.362213	-0.325842	-0.0334012	0.00592418	-0.0411467	-0.2649	0.00125473	-0.0491651	4.5
CALM1	PDE1A	EN	PC	-1.06229	0.00921072	-0.0433183	0.450791	0.0142164	-0.00906312	0.00974364	2.07751	0.0101787	-0.0335371	4.5
LAMA2	ITGA9_ITGB1	CM	EN	-1.06221	0.000358391	1.41386	0.264188	-0.029893	0.414399	-0.0130438	0.0147509	0.0129476	0.011211	4.5
FGF12	FGFR1	PC	FB	-1.06107	0.0272657	-0.0673246	0.440658	-0.221465	0.00340356	-0.0784508	-0.0118862	0.0371883	-0.0251032	4.5
FN1	C5AR1	FB	MY	1.06051	-0.972949	-0.0118005	-0.277631	0.0133554	-0.00121013	0.208397	-0.021257	-0.00879661	-0.0161294	4.5
LAMB1	ITGA1	EN	VM	1.05824	-0.145229	0.765082	0.0385345	0.0101943	-0.164977	-0.0137365	-0.0929214	-0.0187974	-0.00977058	4.5
CALM1	PDE1C	FB	CM	-1.05734	-0.00442691	-0.137552	0.12711	-0.000419871	-0.0103164	-0.0320925	-0.0180872	-0.00294718	-1.70379	4.5
LAMA2	ITGA1	FB	PC	-1.05583	0.0284542	1.06345	-0.00659277	0.0214553	-0.00788383	0.0516495	0.0769262	-0.00386488	0.0224243	4.5
S100A1	RYR2	EN	EN	-1.05541	0.0305218	-0.128216	-0.117489	-0.0758582	-0.0155358	-0.00457645	-0.0482227	-0.00833594	0.0316706	4.5
CALM1	CACNA1C	EN	FB	-1.05519	-0.00322805	0.0450048	2.81729	1.27411	0.19956	0.00193017	-0.0071752	0.0917794	0.0373227	4.5
LAMA2	ITGA7_ITGB1	CM	PC	-1.05088	0.0323536	0.300844	0.102849	0.00317461	0.0671418	-0.0124733	0.00226633	0.118409	-0.0310707	4.5
LAMC1	ITGA9_ITGB1	FB	CM	-1.0465	0.0154521	0.00146205	-0.232988	0.72668	-0.0299776	0.165784	0.074278	-0.0499066	0.00894642	4.5
FGF12	FGFR1	CM	EN	-1.0421	-0.0198988	0.00165222	0.018364	-0.121529	0.00440173	-0.112507	0.00542686	-0.0329054	-0.0174037	4.5
FN1	C5AR1	FB	FB	1.03966	-0.608127	-0.662373	-0.968901	-0.0647853	0.0297716	-0.133391	-1.09695	-0.00351593	-0.0688771	4.5
COL8A1	ITGA1_ITGB1	FB	PC	-1.03685	0.00900077	0.385703	-0.0632939	0.0555894	-0.0303353	-0.0487859	0.222024	-0.0148735	0.035654	4.5
LAMA2	ITGA9_ITGB1	FB	VM	-1.03677	0.0544105	1.41014	0.125619	-0.0291865	0.0390403	0.00628261	-0.12687	-0.0176866	0.0338877	4.5
FGF12	FGFR1	EN	CM	-1.03653	0.0191762	-0.154641	0.144057	-0.216585	0.0250044	-0.0603232	-0.0638156	0.0303413	-0.0138731	4.5
LAMA2	ITGA6_ITGB1	CM	EN	-1.0332	-0.00852204	1.43047	0.335439	-0.0315505	0.0864986	0.0151701	0.013854	0.0131503	0.0110621	4.5
LAMA2	ITGA7_ITGB1	PC	PC	-1.03164	0.0363862	0.58643	0.532191	0.0221409	0.104336	-0.0110376	-0.0100483	0.0137351	0.0228883	4.5
SERPINE1	LRP1	VM	FB	1.02881	-0.14483	0.514407	0.0438632	-0.0152577	-0.0783446	0.602449	-0.0543388	-0.00656288	-0.0193871	4.5
TGFB1	LPP	VM	VM	1.02751	0.251147	-0.0275493	-0.045713	-0.0039199	0.00983751	0.629381	0.00155359	-0.00121204	-0.0227698	4.5
LAMA2	CD44	MY	MY	-1.02289	-0.0262066	0.142971	0.0339039	0.02116	0.0103098	0.000192724	-0.0203678	0.216496	0.0273261	4.5
ST6GAL1	EGFR	EN	FB	-1.0186	0.264256	1.41999	-0.0827104	0.54784	-0.031223	0.090521	0.0108487	-0.0813885	-0.112004	4.5
MFGE8	PDGFRB	FB	VM	-1.01461	0.00114133	-0.0495643	-0.0978287	0.00541139	0.014428	-0.00271103	0.0781963	0.0371942	-0.0308731	4.5
FGF1	EGFR	VM	FB	-1.01327	0.0153995	-0.175179	-0.157659	0.0333895	-0.00759895	-0.0157853	0.0997149	-0.0530504	-0.0414233	4.5
S100A1	RYR2	FB	CM	-1.0132	0.0210931	-0.196493	-0.0459753	-0.101839	-0.00359864	-0.00914996	-0.0645272	-0.224456	-0.0291508	4.5
LAMA2	ITGA9_ITGB1	PC	FB	-1.00815	0.0723967	1.43234	2.39003	-0.0421422	0.0131271	-0.0764448	-0.00309447	0.0294531	0.0227846	4.5
VWF	ITGA9	EN	FB	-1.00796	0.0244792	1.64575	0.295299	-0.148972	-0.00431535	0.00241148	0.30047	-0.00152608	-0.0315205	4.5
CALM1	RYR2	CM	EN	-1.00545	0.0448613	0.0144181	0.295331	-0.0133295	0.0488722	-0.0775976	-0.0597549	0.0264059	-0.00180001	4.5
FGF1	NRP1	VM	EN	-1.00415	0.0271043	-0.351563	-0.0994144	-0.00979884	0.0154207	-0.061881	2.80122	0.0158629	-0.0143859	4.5
S100A1	RYR2	EN	PC	-1.00067	0.0391564	-0.124156	-0.0890604	-0.0747882	-0.0161151	-0.00618852	-0.0452328	-0.00330079	0.0162377	4.5
LAMC1	ITGA9_ITGB1	FB	EN	-0.999426	0.00865991	-0.172373	-0.0839511	0.228432	-0.00466725	-0.00606874	0.0136393	-0.0755092	-0.00686669	4.5
SPARC	ENG	VM	EN	-0.998043	0.00873056	-0.000607302	-0.129339	-0.0308582	0.00142017	-0.0308783	0.0161319	-0.00426064	-0.0460963	4.5
LAMC1	ITGA9_ITGB1	FB	MY	-0.993912	0.00107058	-0.454069	-0.00466793	0.539554	-0.0130583	0.0148152	-0.0030879	-0.112036	-0.0127253	4.5
CALM1	PDE1A	EN	VM	-0.992943	0.0147581	-0.143282	0.145021	0.125448	-0.0206298	-0.0276559	2.57741	0.00956697	0.0151786	4.5
SLIT2	APP	FB	FB	-0.990298	-0.00917712	0.00615168	-0.200398	1.62111	-0.0352148	-0.0261482	0.25949	0.00410179	-0.045025	4.5
S100A1	RYR2	EN	VM	-0.989266	0.0363807	-0.193217	-0.116127	-0.0810209	-0.0165945	-0.00464004	-0.0832373	-0.00549948	0.0185508	4.5
LAMC1	ITGA6_ITGB1	FB	EN	-0.987894	0.00225125	-0.168697	-0.0674704	0.230704	-0.0308837	0.00820438	0.0131066	-0.0721637	-0.00825765	4.5
FBN1	ITGB1	FB	PC	-0.987429	-0.254065	0.348709	-0.0767739	0.134694	-0.041991	0.0944561	0.218722	-0.00484735	-0.0258468	4.5
LAMC1	ITGA7_ITGB1	FB	VM	-0.984867	0.00761101	-0.131043	0.00998571	0.165199	0.00332995	-0.0108568	0.138691	-0.0174044	-0.015788	4.5
CALM1	RYR2	CM	PC	-0.980824	0.0397117	0.0258009	0.330504	-0.0162131	0.0577826	-0.0317526	-0.00519323	0.0142422	-0.00527671	4.5
ANXA1	EGFR	MY	FB	-0.979613	0.0107823	1.01447	-0.256909	0.0366665	-0.0217214	-0.030997	-0.019432	-0.0793355	-0.00812344	4.5
FGF12	FGFR1	PC	EN	-0.972255	0.00360678	-0.0989265	0.436598	-0.0922859	0.013491	-0.0477019	-0.0041281	0.0238559	-0.00103203	4.5
NAMPT	INSR	CM	EN	0.969745	0.0271976	0.0772458	0.224058	0.0418265	0.0356832	0.543257	-0.0200745	0.184447	0.0206602	4.5
DCN	TLR2	MY	MY	-0.966602	-0.00175143	0.00708552	-0.00865396	-0.0124102	-0.00610313	0.00634696	-0.0216387	0.036735	-0.191785	4.5
FGF12	FGFR1	EN	VM	-0.96272	0.0192507	-0.0695637	0.3398	-0.149266	0.0753188	-0.0396357	-0.123445	0.0689797	-0.0174056	4.5
FN1	C5AR1	FB	VM	0.96088	-0.0196273	-0.152815	-0.122527	0.0333347	-0.0699792	-0.0330642	-0.0929531	-0.00180361	-0.017032	4.5
SORBS1	ITGB5	EN	FB	-0.956274	0.106675	0.138095	0.616605	-0.207917	0.0545171	0.0188298	0.00469891	-0.00379793	0.00884993	4.5
LAMC1	ITGA1	FB	PC	-0.956238	-0.183331	-0.00249498	-0.113078	0.193619	-0.0284438	-0.0141828	0.482917	-0.0217073	-0.0151052	4.5
LAMA2	CD44	FB	PC	-0.956172	-0.0034752	0.981425	-0.0097023	0.0549724	0.00251707	0.548096	0.171936	0.00682154	0.012744	4.5
LAMA2	ITGA9_ITGB1	FB	PC	-0.955082	0.0825851	1.35945	0.26429	-0.00687675	0.00338962	-0.0448102	-0.396034	-0.00486475	0.0155685	4.5
FN1	C5AR1	VM	VM	0.953141	-0.013861	-0.149231	-0.127252	0.0034775	-0.0844476	-0.0300422	-0.0708153	-0.00092932	-0.00691011	4.5
PDGFD	PDGFRA_PDGFRB	FB	FB	-0.948673	0.000831919	0.00181914	-0.0999363	0.0403616	-0.0110864	-0.0155149	-0.0171911	0.488036	0.0154017	4.5
SERPINE1	LRP1	PC	FB	0.947143	-0.251306	0.198269	0.00130915	-0.02607	-0.00438494	0.245499	-0.0181569	-0.0133082	-0.00221819	4.5
S100A1	RYR2	PC	EN	-0.943067	0.0228691	-0.14411	0.287482	-0.0160398	-0.00930764	-0.0166587	-0.00226243	-0.00450171	0.0302842	4.5
FGF1	TGFBR3	PC	FB	-0.931823	0.0312494	-0.0933585	-0.00832024	-0.293158	-0.0162719	-0.0370944	0.0142435	-0.112521	-0.00593481	4.5
CALM1	CACNA1C	PC	FB	-0.928436	0.000856141	0.00803386	2.75034	0.463191	0.75966	-0.0414567	-0.0540802	0.149658	0.0104709	4.5
S100A1	RYR2	MY	MY	-0.921631	0.0226502	-0.0561422	-0.119862	-0.0117961	-0.00482134	-0.00253323	-0.00941044	-0.0385571	0.0381065	4.5
LAMA2	ITGA9_ITGB1	FB	CM	-0.921587	0.0629367	0.710338	-0.00427432	0.0322617	-0.00183624	0.210246	0.0196656	-0.00217973	0.0210097	4.5
NAMPT	INSR	EN	CM	0.918271	0.00312216	0.435529	0.119396	0.0184802	0.00673059	0.0888359	-0.0551935	0.0548268	0.0482972	4.5
CALM1	CACNA1C	CM	PC	-0.913402	0.0375388	0.21926	0.823469	0.0145691	0.0501323	-0.116816	0.00305123	0.00358973	-0.0088666	4.5
COL15A1	ITGA1_ITGB1	FB	PC	-0.911099	0.00161301	-0.312459	-0.0811286	-0.0109692	-0.00834465	-0.00496765	1.12624	0.0204997	-0.0935496	4.5
SORBS1	ITGA1	EN	PC	-0.910749	-0.0656386	0.457222	0.240171	-0.063652	0.0257217	0.0343619	0.18794	-0.0123503	0.00224368	4.5
LAMA2	ITGA9_ITGB1	VM	FB	-0.903236	0.0471613	1.74765	1.03677	-0.0140247	0.0114662	-0.0628945	-0.159679	0.0229885	0.0204089	4.5
S100A1	RYR2	EN	FB	-0.901836	0.0376242	-0.160008	-0.101096	-0.15228	-0.0103914	-0.00583541	-0.0335234	-0.00721219	0.0388042	4.5
MFGE8	PDGFRB	EN	PC	-0.900682	-0.00205043	-0.292374	0.0882741	-0.00106785	0.0193332	-0.0185083	-0.0133752	0.00941139	-0.0110682	4.5
SPARC	FGFR1	PC	FB	-0.900664	0.00851943	0.113864	-0.340462	-0.00910328	-0.00387903	-0.0534105	0.0388535	-0.015751	-0.102995	4.5
LAMA2	ITGA7_ITGB1	EN	PC	-0.900566	0.0490725	0.193288	0.303114	0.019773	0.137695	-0.0472792	-0.156039	0.0231834	0.0231161	4.5
S100A1	RYR2	VM	EN	-0.900547	0.0212097	-0.157011	0.125696	-0.0226833	-0.00954703	-0.0218498	-0.0919125	-0.00807065	0.0136502	4.5
ALCAM	NRP1	MY	MY	-0.900417	-0.41642	-0.0111261	-0.0781289	0.0144771	-0.0231852	-0.0674484	0.00118799	0.426658	-0.0155181	4.5
LAMC1	ITGA7_ITGB1	FB	CM	-0.897018	-0.0051472	-0.0039552	-0.179185	0.411724	0.00231244	0.126161	-0.0154613	-0.029942	-0.0143871	4.5
SERPINE1	LRP1	FB	FB	0.894346	-0.0526527	0.186514	0.00977219	-0.0422369	-0.00187522	0.874716	-0.0871549	-0.0252448	0.019537	4.5
SORBS1	ITGA1	CM	EN	-0.89322	0.0526528	0.0810545	-0.0137808	-0.098417	-0.0487076	-0.029753	0.0991068	0.0635593	-0.0397549	4.5
FGF1	NRP1	CM	PC	-0.891779	0.0227786	-0.039504	-0.0818477	-0.16048	-0.0120151	-0.0318623	-0.00342157	0.0423536	-0.00266515	4.5
FBN1	ITGB1	FB	VM	-0.891467	-0.515675	0.977552	-0.0350447	0.268313	-0.0142612	0.0572984	1.46531	-0.0134662	-0.0432305	4.5
APP	CD74	EN	EN	-0.890085	-0.00262441	-0.0387523	-0.0526606	-0.0882456	-0.018078	-0.0182694	1.05595	0.0140068	-0.0377298	4.5
COL1A1	CD36	FB	MY	0.889366	-1.24254	-0.2298	0.77352	-0.147675	0.000275685	-0.0278756	-0.0187469	-5.6691e-05	-0.00431607	4.5
LGALS3	ENG	EN	EN	-0.888034	0.00557376	-0.0996469	-0.175203	-0.0857827	0.0105901	-0.0105242	-0.00111763	0.0184219	-0.0484486	4.5
CALM1	CACNA1C	MY	FB	-0.887017	-0.0111175	-0.0207372	3.63696	1.21741	-0.0539076	-0.059335	-0.0357958	0.671779	0.0170036	4.5
CALM1	CACNA1C	VM	FB	-0.885281	0.011417	0.00654544	1.68469	0.9614	0.728718	-0.0491968	-0.01996	0.0215539	-0.00137185	4.5
COL4A4	ITGA1_ITGB1	FB	PC	-0.882023	0.0202827	1.44373	-0.187224	-0.171943	-0.0132988	-0.0071814	1.59502	0.00820191	-0.158834	4.5
LAMA2	ITGA9_ITGB1	EN	FB	-0.881247	0.0739715	1.00077	1.25196	-0.0293326	0.0239912	-0.0803409	-0.0905019	0.0205779	0.0758746	4.5
COL3A1	ITGA1_ITGB1	FB	EN	0.879263	-0.204754	0.452741	0.151788	-0.0920054	-0.0264959	0.0749685	0.0267275	-0.0392492	-0.00341366	4.5
LAMC1	ITGA1	PC	EN	-0.87571	0.0189095	-0.0680087	0.041775	-0.0117499	-0.0272104	-0.0487711	0.0174994	0.0705128	-0.00744641	4.5
FGF1	NRP1	CM	EN	-0.872733	0.0139572	-0.0472152	-0.0762796	-0.230391	-0.0127724	-0.0304278	-0.0124018	0.0589418	0.0142479	4.5
NAMPT	INSR	VM	EN	0.872445	-0.0119161	0.0230945	0.0252483	-0.00715459	0.00244492	0.104008	-0.0591741	0.00258648	0.0109926	4.5
S100A1	RYR2	PC	PC	-0.871669	0.0205585	-0.118456	0.228407	-0.0210152	-0.00910528	-0.0149682	-0.0156053	-0.000771336	0.0194161	4.5
SERPINE1	LRP1	FB	MY	0.871138	-0.0631925	0.0723814	0.0365034	-0.0182939	-0.00149288	0.255626	-0.0125215	-0.0461854	0.0125764	4.5
LAMA2	ITGA9_ITGB1	PC	EN	-0.870676	0.0366859	0.503806	0.716611	0.00344624	0.0708123	-0.0108863	-0.00189024	0.0205962	0.0317539	4.5
FN1	C5AR1	FB	PC	0.870213	-0.21944	-0.276497	-0.468733	-0.0127194	0.00146279	-0.192335	-0.139102	-0.00212924	-0.0336893	4.5
LAMA2	ITGA6_ITGB1	PC	EN	-0.86592	0.0204575	0.537618	0.813718	0.00349592	0.0523434	0.00433763	-0.00201536	0.0218218	0.0333842	4.5
SLIT2	APP	FB	EN	-0.861625	-0.00303404	0.677379	-0.124083	1.06646	-0.22652	-0.0166169	2.29101	0.00683181	0.0182441	4.5
S100A1	RYR2	MY	FB	-0.860542	0.0236693	-0.107111	-0.101956	-0.0337942	-0.00991691	-0.00183055	-0.0121711	-0.00902241	0.0480391	4.5
LRIG1	EGFR	CM	FB	-0.860491	0.0120027	0.590093	-0.572044	0.0230477	-0.00935713	-0.0121087	-0.00338841	-0.0376406	-0.0194396	4.5
LAMA2	CD44	PC	PC	-0.858899	-0.00746428	0.856655	0.14484	0.0420778	0.0283904	0.132175	-0.00423517	0.017347	0.0192157	4.5
CALM1	RYR2	CM	FB	-0.858765	0.030543	0.0386675	0.468145	-0.0304055	0.0566613	-0.0479223	-0.00891626	0.0054298	-0.00536434	4.5
S100A1	RYR2	CM	CM	-0.858278	0.0674605	0.0795958	-0.147441	0.00372257	-0.0525292	0.394304	0.124095	-0.00332706	-0.00576788	4.5
NCAM1	ROBO1	CM	FB	-0.856828	-0.0114934	0.312852	-0.0318949	-0.0252838	-0.00941801	-0.0334525	-0.0027328	0.0219885	-0.0266406	4.5
SERPINF1	PLXDC2	FB	MY	-0.855193	0.0128404	0.031879	-0.0469844	-0.153089	-0.0244837	-0.00186819	0.00674514	-0.104877	-0.106158	4.5
S100A1	RYR2	VM	VM	-0.853108	0.0192904	-0.147418	0.296791	-0.0360686	-0.00813693	-0.0189891	-0.109677	-0.00214195	0.00717912	4.5
FBN1	ITGB1	FB	EN	-0.84978	-0.50938	0.711734	-0.0827415	0.17266	-0.0307188	0.29048	0.0302224	-0.0255271	-0.0228268	4.5
FN1	ITGAV_ITGB1	VM	FB	0.846906	-0.894171	0.68682	-0.014501	0.188461	0.00267597	0.246111	-0.0292918	-0.0236622	-0.0296759	4.5
COL1A1	ITGA9_ITGB1	FB	EN	0.842541	-0.654728	-0.00599248	0.556433	-0.0624793	0.0148534	-0.0258091	0.00717121	-0.0304304	-0.0244601	4.5
FGF1	NRP1	PC	CM	-0.841268	-0.00767236	-0.541779	-0.0285954	-0.00702192	-0.00052561	-0.0400493	0.060513	0.088455	0.0201495	4.5
VWF	SIRPA	CM	CM	-0.841061	-0.053696	-0.0537495	-0.108194	-0.00779886	-0.0170838	-0.0355041	-0.0735619	0.0160105	0.00787523	4.5
NID1	ITGB1	FB	PC	-0.840325	0.00711461	0.0579666	0.0577372	-0.464017	-0.0130426	-0.0059061	0.0232296	-0.0111475	-0.041335	4.5
FGF12	FGFR1	VM	EN	-0.837992	0.000543548	-0.138487	0.193702	-0.137734	0.0307526	-0.0454648	-0.132693	0.0178008	-0.00358037	4.5
SERPINE1	LRP1	EN	FB	0.835189	-0.455586	0.0745349	0.0256627	0.0161	-0.0276708	0.268706	-0.0748533	-0.00269121	-0.0305984	4.5
FGF12	FGFR1	PC	CM	-0.832057	0.0173536	-0.104595	0.165507	-0.129611	0.00897635	-0.0900815	-0.0328865	0.0320708	-0.0307934	4.5
TGFB1	LPP	FB	VM	0.831169	0.0209375	-0.122848	0.00576087	-0.0210039	0.0784693	-0.0618974	0.00975789	-0.00524105	-0.0153638	4.5
COL8A1	ITGA1_ITGB1	FB	EN	-0.826993	0.0168868	0.599961	-0.0615765	0.0958178	-0.0238532	-0.0764078	0.0264842	-0.0484043	0.0556767	4.5
CALM1	CACNA1C	PC	EN	-0.823667	0.0142484	0.0413449	0.818956	0.0781269	0.175409	-0.0199803	-0.0046805	0.0747322	0.0225871	4.5
COL4A4	CD44	FB	MY	-0.822619	0.0106528	1.19309	-0.219183	-0.121966	-0.0073832	0.00728459	0.0344958	0.285611	-0.0877153	4.5
FGF12	FGFR1	FB	FB	-0.822318	0.0163852	-0.0413053	0.339148	-0.275823	0.0103715	-0.0490212	-0.079275	0.0306168	-0.0283038	4.5
COL1A1	ITGA1_ITGB1	FB	EN	0.821014	-0.639276	-0.00763841	0.661412	-0.059113	-0.00186592	-0.0309105	0.00820371	-0.0294955	-0.0242889	4.5
LAMA2	ITGA7_ITGB1	VM	VM	-0.820985	0.043576	0.920901	0.364831	0.0379045	0.0711343	-0.0145752	-0.422279	0.00561796	0.0141489	4.5
CALM1	PDE1A	PC	PC	-0.815981	-0.0196312	-0.0499287	0.374614	0.0178079	0.00451304	-0.0247945	-0.0759149	0.0121944	-0.0273204	4.5
LAMA2	ITGA9_ITGB1	MY	FB	-0.815826	0.0618627	0.925106	1.57803	-0.0124655	0.026447	-0.0507506	-0.0177547	0.0368395	0.0454825	4.5
LAMC1	ITGA1	VM	EN	-0.813329	0.0644506	-0.0855228	0.0375091	-0.00806069	-0.00593181	-0.0833623	2.65335	0.109944	-0.0343456	4.5
S100A1	RYR2	CM	EN	-0.811568	0.0214995	-0.00956502	-0.144212	-0.026914	-0.0209198	-0.0156891	-0.0246534	-0.00782923	0.0295766	4.5
LAMA2	ITGA9_ITGB1	PC	CM	-0.810956	0.0394732	0.738297	0.335367	0.0432355	0.0204161	0.0823412	-0.0137326	0.0177745	0.0690881	4.5
FGF12	FGFR1	MY	MY	-0.810349	0.000916919	-0.0878118	0.685054	-0.0886819	0.0240607	-0.0324454	-0.0178143	0.0804567	0.0223445	4.5
COL1A1	CD36	FB	PC	0.808836	-0.360859	-0.0885989	0.0448624	-0.0377107	-0.0181705	-0.0688031	0.0697292	-0.00629372	-0.0215703	4.5
COL4A2	CD44	FB	MY	-0.8065	-0.0165966	1.12454	-0.287582	0.00344538	-0.000287603	0.17794	-0.0100958	0.291792	0.00382287	4.5
LAMC1	CD44	FB	PC	-0.806378	0.00190459	-0.0551693	-0.162429	0.198377	-0.0215508	0.0529915	0.0951975	0.000730049	-0.053967	4.5
RGMA	BMPR2	FB	EN	-0.802344	0.0103852	0.532743	-0.0402488	0.0259489	-0.0254644	-0.0680276	0.03144	0.0226071	-0.0845943	4.5
COL1A1	ITGA5	FB	VM	0.80151	-0.00144177	-0.157347	-0.0362505	-0.00510074	-0.00338734	-0.0226501	0.0179791	-0.00242849	-0.00475828	4.5
COL4A2	ITGA1_ITGB1	FB	PC	-0.79719	0.00366401	1.14852	0.00886464	0.00740423	0.05955	0.255298	0.0370094	0.0030072	0.0206272	4.5
ST6GAL1	EGFR	VM	FB	-0.796351	0.0257205	0.620011	-0.0982069	0.119845	0.0199497	-0.0301092	-0.0202243	-0.0629613	0.0398746	4.5
MFGE8	PDGFRB	CM	PC	-0.795535	-0.302653	-0.0300961	-0.0219905	-0.00352186	-0.0124069	0.0146793	-0.00044909	0.0335044	-0.0484105	4.5
COL1A1	CD36	EN	PC	0.795059	-0.72558	0.0171391	0.805208	-0.035088	0.0139569	-0.0643632	-0.0665677	-0.0109541	-0.0565564	4.5
LAMC1	ITGA1	EN	EN	-0.794074	0.0190868	-0.0431914	0.0807741	-0.023429	-0.0174293	-0.00764638	1.77547	0.149896	-0.0158382	4.5
LAMA2	CD44	EN	PC	-0.791383	0.00417515	0.535522	0.180526	0.0450149	0.0617639	0.0121371	-0.109078	0.0355615	0.0492247	4.5
LAMC1	ITGA9_ITGB1	FB	FB	-0.787621	-0.00380275	-0.0137652	-0.0858686	0.00365089	-0.00637597	0.00262938	0.0375742	-0.00462886	-0.0932711	4.5
FN1	C5AR1	PC	FB	0.787209	-0.869747	-0.305004	-0.45084	-0.043542	0.0119974	-0.0510798	-0.0398394	-0.00549467	-0.0209225	4.5
MFGE8	ITGAV	PC	CM	-0.787144	0.00552497	-0.0219501	-0.029975	-0.00364984	-0.00972919	-0.00401186	0.104792	-0.143398	0.0154729	4.5
FGF12	FGFR1	CM	CM	-0.784813	-0.0169398	-0.0265374	-0.00929089	-0.0848749	-0.00138242	-0.101684	0.0463206	-0.00867188	-0.186629	4.5
TGFB1	EGFR	MY	FB	-0.784563	0.00216465	0.631739	-0.274866	0.0441167	-0.0262772	-0.0608135	0.0166343	-0.0764302	-0.0139959	4.5
LAMC1	ITGA9_ITGB1	FB	VM	-0.783829	0.000787539	-0.0274402	-0.11538	-0.000229573	-0.00623112	-0.00617339	-0.166493	-0.0330035	-0.0223399	4.5
BSG	SLC16A7	CM	CM	-0.783271	0.0171407	-0.101983	-0.0175018	-0.0758801	-0.00257162	-0.015119	-0.016848	-0.00476058	-0.384476	4.5
SORBS1	ITGA1	PC	EN	-0.781746	0.0864238	0.120533	0.726676	-0.0658003	0.143495	-0.077274	0.000661064	0.0454817	0.0107045	4.5
LAMB1	ITGA1	EN	PC	0.780524	-0.802053	0.690996	0.147145	0.0794108	-0.754389	-0.0202289	0.00606836	-0.0194325	-0.0496241	4.5
SORBS1	ITGA1	FB	EN	-0.779933	0.0385896	0.084022	0.328597	-0.248198	0.0436025	-0.0423691	0.0636029	0.0496914	0.0200527	4.5
COL8A1	ITGA1_ITGB1	FB	VM	-0.779375	0.004616	0.930013	-0.108234	0.107131	-0.0112999	-0.0824304	0.240695	-0.0171412	0.0764507	4.5
DCN	EGFR	PC	PC	-0.776929	0.00784189	0.0915406	-0.0343594	0.00127135	-0.0101657	-0.00801163	-0.0248057	-0.0263894	-0.150502	4.5
SPARC	ENG	EN	EN	-0.776709	-0.00774611	0.00395755	-0.0865878	-0.0206216	-0.0131377	0.0055849	-0.0122029	-0.00537229	-0.0996078	4.5
SERPINF1	PLXDC2	FB	EN	-0.776371	0.0200635	0.0397144	0.00760968	-0.133632	-0.0600915	-0.0264522	0.0288336	-0.0942357	-0.0421696	4.5
S100A1	RYR2	VM	FB	-0.776125	0.0230725	-0.106555	0.387445	-0.0449563	-0.0057382	-0.0215443	-0.0559594	-0.00961386	0.015756	4.5
EFNB2	PECAM1	EN	EN	-0.775769	0.0342517	0.333706	-0.0786073	-0.0411602	-7.68457e-05	1.253	0.131448	-0.0173836	-0.0778322	4.5
LAMA2	ITGA1	FB	VM	-0.77562	0.055753	2.03339	-0.0264205	0.01841	-0.018487	0.0781183	0.105359	-0.00695045	0.0345121	4.5
PTN	PTPRB	FB	EN	-0.774193	0.00207496	-0.0379952	-0.0889438	-0.244859	-0.0155622	0.0606913	3.07542	0.0273496	-0.0873985	4.5
FBN1	ITGB1	FB	FB	-0.771763	-0.558191	0.61751	-0.0605926	0.0674379	-0.0227849	0.380752	0.0506095	-0.0180019	-0.07049	4.5
COL1A1	ITGA5	FB	EN	0.771249	-0.154082	0.042186	0.125473	-0.012917	-0.0380464	0.0289613	-0.00264947	0.00843344	-0.00867401	4.5
FBN1	ITGB1	FB	MY	-0.767578	-0.509983	0.289246	-0.00480171	0.184441	-0.00646776	0.207112	-0.0068536	-0.0342401	-0.0237628	4.5
A2M	LRP1	EN	FB	-0.762592	-0.0215624	-0.162719	-0.0180971	-0.0509114	-0.0250175	-0.0933266	0.112392	0.0710572	-0.0571658	4.5
VEGFB	NRP1	CM	PC	-0.762386	-0.00483452	-0.0310791	-0.0421117	0.0402459	-0.00167303	-4.21541e-05	-0.0116024	0.00499954	-0.072888	4.5
CALM1	PDE1C	CM	CM	-0.762178	-0.00272897	0.00884374	0.277925	-0.0357855	-0.00172856	-0.0132544	-0.00146602	0.0111247	-0.118998	4.5
FN1	ROBO4	VM	EN	0.758993	-0.58641	0.221034	-0.0558708	0.023943	-0.237952	-0.18837	-0.0162519	-0.0146985	-0.0246435	4.5
EFEMP2	AQP1	CM	CM	-0.75843	0.0290961	-0.0189429	0.0678436	-0.131159	-0.00972449	-0.0310206	-0.0291679	0.0454844	-0.0334132	4.5
S100A1	RYR2	CM	PC	-0.755787	0.0223328	0.00580535	-0.0925967	-0.0244892	-0.0196433	-0.00921764	-0.00573155	-0.000212514	0.0247476	4.5
LAMA2	ITGA9_ITGB1	MY	MY	-0.753955	0.0331599	0.0695552	1.47115	0.0199006	0.0195519	-0.0715474	-0.0199377	0.0598385	0.0436109	4.5
NAMPT	INSR	EN	PC	0.752732	0.0219292	0.289042	1.47566	-0.0280329	0.103609	-0.00727045	-0.139045	0.0156039	0.00184015	4.5
COL1A2	CD36	FB	PC	0.750477	-0.367794	-0.0687585	0.0648304	-0.0373454	-0.0362766	-0.012929	0.0666409	-0.00769535	-0.0179331	4.5
GNAI2	EGFR	MY	FB	-0.748733	-0.000766575	-0.00463895	-0.0466473	0.0742506	-0.0270083	0.00959285	-0.0279887	-0.0652238	-0.0361509	4.5
FN1	ROBO4	FB	EN	0.747511	-0.380598	-0.0145199	-0.0477145	0.0435277	-0.0683263	-0.123014	-0.0109907	-0.00880421	-0.014007	4.5
COL15A1	ITGA1_ITGB1	FB	VM	-0.7456	-0.0031863	-0.0464308	-0.105558	-0.0215867	-0.0117476	-0.012014	1.16678	0.0383309	-0.128637	4.5
TGFB1	LPP	EN	VM	0.744669	0.207171	0.042688	-0.159412	0.005236	0.214566	-0.0824096	0.0579802	-0.0114201	-0.0116666	4.5
COL1A2	CD36	FB	MY	0.744114	-1.34316	-0.0409312	0.42687	-0.16529	-0.011689	0.00911947	-0.00822324	-0.0263239	-0.00913019	4.5
NAMPT	INSR	EN	VM	0.741508	0.091983	0.210817	1.6803	-0.0157579	0.206987	-0.0133872	-0.162645	0.00821256	0.0103393	4.5
SORBS1	ITGA1	VM	VM	0.739859	0.00424954	1.00689	-0.125892	-0.0611592	-0.0113935	-0.0319852	0.108882	0.00454291	-0.0104827	4.5
VWF	SIRPA	FB	CM	-0.739814	-0.000452991	-0.0411482	-0.112847	-0.0518555	0.00576194	-0.00854056	-0.109843	0.019443	0.0448708	4.5
GNAI2	EGFR	EN	FB	-0.738581	0.0073113	0.32296	-0.197921	0.0764195	-0.0205239	-0.0323986	0.00277484	-0.0868492	-0.00675781	4.5
MFGE8	PDGFRB	EN	VM	-0.73659	0.00405707	-0.111919	-0.0603877	-0.01323	0.104402	-0.0113425	-0.000806265	0.0168495	-0.00744846	4.5
COL15A1	ITGA1_ITGB1	FB	EN	-0.736386	-0.000807347	-0.25069	-0.0650672	-0.0542732	-0.00790143	-0.0100472	0.195212	0.0837146	-0.0611202	4.5
SLIT2	APP	FB	MY	-0.735625	-0.0171733	0.62521	-0.0763413	1.12409	-0.00732506	-0.0140856	0.000408088	0.0636778	-0.00947986	4.5
LAMA2	ITGA7_ITGB1	EN	VM	-0.735521	0.0555055	0.248615	0.495832	0.0160796	0.154985	-0.0473139	-0.235169	0.0252345	0.0244626	4.5
COL3A1	ITGA11_ITGB1	FB	FB	0.734859	-0.0831185	0.0844761	-0.06031	-0.0797456	-0.020508	0.0108134	0.0564101	-0.0215447	-0.0391167	4.5
SERPINE1	LRP1	FB	PC	0.733344	-0.0192809	0.10862	0.0365341	-0.0173993	-0.00318553	0.176284	-0.0713544	-0.00643118	-0.0116519	4.5
SERPINE1	LRP1	MY	FB	0.733033	-0.506199	-0.0333329	0.13472	-0.0161735	-0.0015787	0.365908	-0.040806	0.00179176	-0.0433367	4.5
CALM1	PDE1C	EN	FB	-0.731454	-0.00501984	-0.272896	0.370433	0.00672486	-0.00550075	-0.0337895	-0.0358095	0.0607346	-0.0363492	4.5
FN1	C5AR1	FB	CM	0.727326	-0.37525	-0.0382135	-0.109717	0.0117492	0.00479579	0.310223	-0.0910544	-0.0318827	-0.00193769	4.5
VWF	ITGA9	EN	PC	-0.725222	0.0424535	0.917251	0.611467	-0.0390982	-0.0187681	-0.0221533	-0.159317	-0.00916331	-0.0143301	4.5
S100A1	RYR2	PC	FB	-0.724329	0.0298582	-0.137966	0.496817	-0.0432219	-0.00632659	-0.0238114	-0.00789486	-0.00571327	0.026236	4.5
SLIT2	ROBO1	FB	PC	-0.723172	-0.00544992	0.144405	-0.26496	1.2259	-0.0151687	-0.032428	0.295648	-0.00346136	0.0224366	4.5
SORBS1	ITGB5	EN	VM	-0.722519	0.0553528	0.152245	0.432411	-0.111374	0.267251	0.0184285	0.032464	-0.00485969	0.0309374	4.5
DCN	EGFR	EN	VM	-0.722203	0.00392393	0.0706263	-0.105818	0.0372911	0.0164189	-0.0102878	-0.100834	-0.0543597	-0.564211	4.5
BSG	SLC16A7	EN	CM	-0.721441	0.00254709	-0.136079	-0.00246963	-0.292126	-0.00590182	0.00292064	-0.0266137	-0.0304433	-0.246787	4.5
SERPINF1	PLXDC2	MY	MY	-0.721184	0.000298792	-0.000326699	-3.22244e-05	-0.00793524	-0.00347874	-0.00627764	-0.00920361	-0.135256	-0.350917	4.5
LAMA2	ITGA6_ITGB1	EN	EN	-0.720552	0.0289022	0.229916	0.47158	0.0100343	0.109803	-0.031878	-0.123486	0.0279275	0.0475351	4.5
COL1A1	ITGA1_ITGB1	FB	PC	0.720024	-0.641022	-0.02003	0.15396	-0.0224461	0.00600791	-0.0397178	0.152116	-0.00837168	-0.0581154	4.5
CALM1	CACNA1C	VM	EN	-0.720014	0.0208798	0.0304821	0.181112	0.192728	0.173889	-0.0441951	-0.168802	0.0289398	0.0104655	4.5
FN1	ITGA6	VM	EN	0.71868	-0.145507	0.112517	-0.0281572	0.0444708	-0.0508307	0.0347721	0.179281	-0.00444502	-0.035641	4.5
THBS2	NOTCH4	FB	EN	0.717847	-0.0255868	-0.317366	0.00253653	-0.0333457	-0.15926	0.0395266	0.00570557	0.126101	0.00534154	4.5
CALM1	PDE1A	EN	FB	-0.717519	-0.011578	0.133732	0.509006	-0.0105859	-0.012478	-0.0117653	0.0112659	0.0294921	-0.127312	4.5
SORBS1	ITGA1	EN	VM	-0.715969	0.00502278	1.15827	0.2992	-0.287919	0.00692505	0.0137532	0.048403	-0.0122648	0.0137631	4.5
HSPG2	LRP1	CM	FB	0.711554	-0.113571	-0.0549919	0.0276132	-0.0566638	-0.0174756	-0.054975	-0.00598107	0.0395247	-0.0339604	4.5
PIGF	FLT1	EN	CM	-0.71096	0.0136417	0.00443752	-0.0208558	0.0238383	-0.0112599	-0.0146781	0.128249	-0.0119751	-0.0344175	4.5
LPL	LRP1	CM	FB	-0.708543	-0.00249945	0.235562	-0.381679	-0.138327	-0.119878	0.112991	-0.0104467	0.0107146	-0.0931003	4.5
DCN	EGFR	CM	FB	-0.708293	0.0050948	0.0244704	-0.0918976	0.143716	-0.0119046	-0.00941985	-0.00344708	-0.0457692	-0.209193	4.5
CALM1	PDE1C	EN	VM	-0.705705	-0.0274386	-0.120059	0.52734	-0.0312883	-0.00455454	-0.00194845	-0.0613543	0.0751731	-0.0549122	4.5
COL1A1	ITGA11_ITGB1	FB	FB	0.705559	-0.428478	-0.0682277	-0.0464285	-0.00472891	-0.0105712	-0.0194939	0.0161716	-0.00528889	-0.0747167	4.5
COL4A1	CD44	FB	MY	-0.704734	-0.0407415	0.906039	-0.196297	0.00770648	-0.000933848	0.227639	-0.0102437	0.285708	0.0118644	4.5
LAMA2	ITGA9_ITGB1	VM	VM	-0.703787	0.0515917	1.35883	0.302491	-0.0141998	0.0659795	-0.0134824	-0.270167	0.00141064	0.0136762	4.5
VCAN	EGFR	FB	FB	-0.703483	-0.237044	0.94032	-0.205164	0.882779	-0.0322031	0.0755748	0.0304041	0.00222349	-0.0649239	4.5
FGF1	EGFR	CM	FB	-0.702968	0.0166448	0.0702417	-0.101056	-0.255426	-0.0213853	-0.0227093	-0.0043466	-0.0564307	0.0136464	4.5
LPL	LRP1	CM	PC	-0.701143	0.011395	0.0535439	-0.12881	-0.131024	-0.017087	0.0586587	-0.00517226	-0.0215756	-0.0780825	4.5
FGF12	FGFR1	VM	VM	-0.700768	0.00582392	-0.0367918	0.25238	-0.133355	0.0538971	-0.0446768	-0.144955	0.017137	-0.0190506	4.5
COL3A1	ITGA1_ITGB1	FB	PC	0.700676	-0.472	0.175303	0.0846453	-0.031835	-0.0233268	0.100624	0.162536	-0.0139403	-0.0161947	4.5
NAMPT	INSR	FB	CM	0.700115	-0.0217144	0.0826675	0.0663869	0.00503687	-0.000568395	0.0821647	-0.0130978	0.0893859	0.0467572	4.5
VEGFA	NRP1	CM	FB	0.698651	-0.0111696	0.0186425	0.165519	0.100116	0.0213922	-0.112028	0.0035292	0.0475873	0.0215507	4.5
DCN	EGFR	PC	EN	-0.698599	0.00260155	-0.0094861	0.017441	-0.00974549	-0.00602642	-0.00330305	-0.00423704	-0.0489607	-0.0941441	4.5
HSPG2	ITGB1	FB	PC	-0.697976	-0.00630981	0.0140002	0.0262996	0.011605	0.0695474	-0.0250752	1.46683	-0.0055926	-0.139401	4.5
DCN	EGFR	VM	VM	-0.697632	0.0134366	0.0490401	-0.1374	0.00765787	-0.0229217	0.00781884	-0.0253155	-0.0206222	-0.186166	4.5
THBS4	CD36	CM	PC	-0.697393	0.00264547	-0.0114974	0.00333552	-0.0634604	0.00652507	-0.0143221	-0.0139727	-0.176648	-0.0200596	4.5
CALM1	PDE1A	VM	VM	-0.697202	-0.0142944	-0.0953312	0.0313412	0.112397	-0.00803342	-0.0388544	0.419969	-0.000514897	-3.50417e-05	4.5
FGF7	NRP1	CM	PC	-0.696654	-0.0328995	-0.0962539	0.835101	-0.00187373	-0.0133846	-0.0343094	-0.00119213	0.0773803	-0.0026043	4.5
LAMA2	CD44	CM	PC	-0.695004	-0.0437157	0.203916	-0.00779426	0.0235431	-0.00140159	0.0678805	0.00292214	0.0266249	-0.0115919	4.5
LAMA2	ITGA9_ITGB1	CM	PC	-0.694251	0.035241	0.246967	0.294466	-0.0144114	-0.00319924	-0.0344034	-0.00468385	-0.00191522	-0.00895506	4.5
LAMA2	ITGA9_ITGB1	EN	EN	-0.693836	0.0434972	0.206837	0.421504	0.00985124	0.138661	-0.0425763	-0.112858	0.0266481	0.0431392	4.5
LAMA2	ITGA9_ITGB1	EN	CM	-0.693654	0.0364668	0.312083	0.176182	0.035783	0.0328956	-0.00630788	-0.266256	0.0337916	0.0725624	4.5
THBS2	NOTCH3	FB	PC	0.693453	-0.281327	-1.00678	-0.0122037	0.00710934	-0.143229	0.0891209	0.0272772	0.101774	-0.00867756	4.5
FN1	ITGAV_ITGB1	VM	EN	0.693144	-0.913977	0.656282	-0.0194126	0.101513	0.010521	0.191053	-0.0262229	-0.0203497	-0.0255619	4.5
FN1	PLAUR	FB	MY	0.690836	-1.29191	-0.0196799	-0.136486	0.0200909	-0.0112738	0.108748	-0.00279813	0.0193715	-0.0127971	4.5
APP	NOTCH2	EN	FB	-0.690686	0.00377355	0.0667345	-0.172333	0.0485304	-0.000740964	-0.044674	2.62406	0.0107128	0.0862003	4.5
VEGFC	ITGA9	EN	EN	-0.690296	0.00874982	0.0828257	-0.376898	0.00959261	-0.0301205	-0.0062923	1.55993	0.0194594	-0.518314	4.5
LAMC1	DAG1	FB	CM	-0.689551	-0.00128208	-0.187031	-0.143871	0.0519772	-0.00637647	-0.0242882	0.0568735	-0.0144829	-0.0168385	4.5
SLIT2	APP	FB	PC	-0.689453	-0.0166517	0.695775	-0.132876	1.39437	-0.00873728	-0.0392724	0.011143	0.00413712	0.0319387	4.5
FGF12	FGFR1	FB	CM	-0.688318	0.0106186	-0.0948043	0.118665	-0.113691	0.0125128	-0.0627183	-0.0446658	0.0396566	-0.0167544	4.5
DCN	EGFR	EN	PC	-0.6869	0.00843203	0.047802	-0.0437565	0.0244653	-0.00994065	-0.00701535	-0.0416093	-0.0463625	-0.186517	4.5
NAMPT	INSR	PC	CM	0.685428	-0.0244246	0.166666	0.163446	0.0218562	0.0321674	0.0921478	0.00450161	0.0305599	0.0706461	4.5
DCN	EGFR	VM	EN	-0.684775	0.00308926	-0.0165224	-0.0640382	-0.00624739	-0.00563372	-0.00322502	-0.0568204	-0.0806044	-0.0553027	4.5
LAMA2	ITGA1	PC	PC	-0.684263	-0.0388926	0.699886	0.275694	0.0249925	0.0263864	-0.0142931	-0.000119627	0.00194956	0.022624	4.5
S100A1	RYR2	FB	EN	-0.682316	0.0106644	-0.148855	-0.0361204	-0.0869177	-0.00845122	0.00130979	-0.0238402	-0.127826	0.0176409	4.5
FGF12	FGFR1	FB	EN	-0.681167	0.00367703	-0.0918101	0.184714	-0.135085	0.0515852	-0.038162	-0.0527778	0.0270898	0.00546488	4.5
COL4A1	ITGA1_ITGB1	FB	PC	-0.681045	-0.00223854	0.92108	0.026034	0.00962792	0.0310472	0.415904	0.026223	0.00547588	0.0355583	4.5
COL8A1	ITGA11_ITGB1	FB	FB	-0.680081	0.0163644	0.116878	-0.123968	0.0867729	-0.00783189	-0.0412988	0.0319085	-0.0192698	0.0365335	4.5
TNXB	ITGA9_ITGB1	FB	CM	-0.678086	0.00580088	0.0360454	-0.0274714	0.912375	-0.011766	0.017032	1.46852	0.027958	-0.199712	4.5
LAMC1	ITGA1	FB	VM	-0.67801	-0.00536431	0.0436059	-0.237547	0.070433	-0.144043	-0.0180657	0.0574734	-0.0241189	-0.0114126	4.5
BSG	SLC16A7	PC	CM	-0.677702	0.00302063	-0.0654601	-0.0133026	-0.284842	-0.00817492	-0.00158895	-0.0129563	-0.0488896	-0.0245038	4.5
HSPG2	LRP1	CM	PC	0.677352	-0.0486316	-0.042053	0.0655454	-0.00281849	-0.00389536	-0.0885407	-0.0104784	-0.00271109	-0.0151951	4.5
THBS4	CD36	PC	FB	-0.676781	1.61514e-05	-0.158328	0.134358	-0.0947972	-0.00196178	-0.0242112	-0.0106867	0.0396878	0.028279	4.5
FN1	C5AR1	PC	CM	0.673161	-0.71988	-0.013491	-0.161504	-0.00102679	0.00874915	0.20742	-0.0274343	-0.0151651	-0.0447408	4.5
LAMA2	ITGA6_ITGB1	VM	EN	-0.669981	0.0359533	0.827884	0.164707	0.0170533	0.0381307	-0.00169839	-0.259906	0.0182139	0.0174225	4.5
SERPINE1	ITGB5	FB	VM	0.668972	-0.00701886	0.359925	-0.0189842	-0.0242963	0.0540571	2.08991	-0.0689315	-0.00753004	-0.00464185	4.5
LAMA2	ITGA9_ITGB1	VM	EN	-0.668951	0.0481835	0.795114	0.149914	0.0166992	0.0453581	-0.0149217	-0.243135	0.0175624	0.0165589	4.5
THBS2	NOTCH4	VM	EN	0.668502	0.0179932	-0.0148977	-0.079266	-0.0220692	-0.0180713	0.135531	-0.0866542	0.00123017	-0.0549415	4.5
SLIT2	APP	FB	CM	-0.667677	-0.000952819	0.0346431	-0.187716	1.24439	-0.0102968	-0.0114883	1.01431	-0.00416776	0.0421102	4.5
VEGFC	ITGA9	EN	CM	-0.664402	0.00608874	-0.00939964	-0.124435	-0.00390392	-0.000611543	0.0235246	0.0441856	-0.0240703	-0.392645	4.5
THBS4	CD36	FB	PC	-0.66387	0.0314617	-0.139351	0.0334388	-0.033902	-0.0192458	0.0175872	2.57681	-0.02522	0.0577352	4.5
SERPINF1	PLXDC2	EN	EN	-0.663466	-0.000627997	-0.0317314	-0.00991586	-0.00942666	-0.00493993	0.000757352	-0.0357647	-0.0293704	-1.19637	4.5
COL4A4	ITGA1_ITGB1	FB	VM	-0.660458	0.015442	1.70349	-0.149618	-0.132918	-0.0127995	-0.016888	0.886228	0.0120677	-0.0759346	4.5
ADAM10	EPHA3	CM	PC	-0.659354	0.0168339	-0.198637	-0.0717402	0.0167561	0.000736322	-0.00451356	-0.00361453	-0.0096832	0.0649268	4.5
SPARC	ENG	PC	FB	-0.658908	-0.0039722	-0.304295	-0.0471274	-0.00194192	-0.00177346	-0.0542539	0.0376426	0.0291597	-0.0236715	4.5
CALM1	CACNA1C	FB	EN	-0.658257	0.00154847	0.0134558	0.452773	0.482769	0.027597	0.00760021	-0.047825	0.0549733	0.0127171	4.5
VWF	SIRPA	PC	CM	-0.657855	-0.0165098	-0.0742583	-0.0815394	-0.0108739	0.0030424	-0.00560095	-0.0345226	-0.00909879	0.00905165	4.5
VEGFC	ITGB1	EN	PC	-0.656392	0.00501747	-0.089835	-0.140811	-0.0278021	-0.0155645	0.00657317	1.72049	0.0189981	-0.0974125	4.5
VEGFA	EGFR	CM	FB	-0.653601	0.0307457	0.724261	-0.448862	0.20621	-0.0125378	-0.0329605	0.00607436	-0.016969	0.00022563	4.5
APP	CD74	FB	MY	-0.652969	-0.00242211	-0.0429481	-0.00545288	0.021917	-0.00380501	0.0128207	0.0690813	-0.00290602	-0.182238	4.5
NID1	ITGB1	PC	PC	-0.652487	-0.0024509	0.548143	0.026272	-0.088162	-0.0238158	0.204956	0.0217673	-0.020196	-0.0344863	4.5
TFPI	LRP1	FB	MY	-0.652369	-0.0255747	-0.0665357	0.0164067	0.0610441	-0.018823	-0.0152619	-0.0205561	0.0185043	0.0270288	4.5
FGF1	TGFBR3	VM	FB	-0.651976	0.0219528	-0.0985172	-0.0354414	-0.0700948	-0.0104235	-0.0252913	0.0267526	-0.0172935	-0.0226648	4.5
PIGF	FLT1	PC	CM	-0.651717	0.0171388	0.0266148	-0.0678068	-0.0140315	0.039807	-0.0229316	-0.0278868	-0.0263963	-0.0147424	4.5
LAMC1	ITGA1	CM	EN	-0.651671	0.0120514	-0.11727	0.043673	-0.0626298	-0.0224176	0.0104091	1.54839	0.385821	0.0054708	4.5
FN1	ITGA5_ITGB1	VM	EN	0.649316	-0.130836	0.908611	-0.047436	0.160964	-0.0152196	0.311293	-0.0274234	-0.0218061	-0.0201757	4.5
COL1A2	ITGA9_ITGB1	FB	EN	0.648933	-0.445453	0.14548	0.0860369	-0.100704	-0.0289013	0.0396305	0.0328783	-0.0247438	-0.0254073	4.5
COL4A2	ITGA9_ITGB1	FB	CM	-0.64828	0.0266784	1.50667	-0.0396036	0.0320899	0.00667299	2.21946	-0.00572667	0.00716663	0.0851519	4.5
FN1	C5AR1	PC	PC	0.647807	-0.507497	-0.109349	-0.164216	-0.016607	-0.00246416	-0.142919	-0.0133174	-0.00131604	-0.0143288	4.5
S100A1	RYR2	CM	FB	-0.646281	0.0163478	0.00305713	-0.102425	-0.0451323	-0.0139016	-0.0115888	-0.0070593	-0.0035177	0.0506363	4.5
F8	LRP1	EN	PC	-0.645362	-0.00172471	-0.292382	-0.128307	-0.199936	-0.0221307	-0.0208142	-0.00265752	0.0265299	0.0089816	4.5
LAMB1	ITGA1	VM	VM	0.645244	-0.0616015	1.12893	-0.0114521	-0.0133249	-0.145797	0.073224	-0.114292	-0.00853979	0.000742588	4.5
LRIG1	EGFR	PC	FB	-0.643995	-0.00136045	-0.118292	-0.0686917	0.104693	-0.0152202	-0.00050984	0.00316185	-0.103001	0.0016315	4.5
LAMA2	ITGA9_ITGB1	EN	VM	-0.643532	0.0661731	0.51228	0.505468	-0.0164856	0.104657	-0.0416561	-0.213747	0.00986231	0.0307605	4.5
LTBP1	ITGB5	FB	FB	-0.643194	0.00388263	0.192312	-0.0440451	0.963925	-0.00443528	-0.00723307	0.010302	-0.00559561	-0.0428884	4.5
LAMB1	CD44	FB	MY	-0.64273	-0.506574	1.11145	-0.226156	-0.00975526	-0.0169675	0.168715	0.00514304	0.0619546	-0.0136169	4.5
THBS4	CD36	FB	CM	-0.641422	0.0148707	-0.0407748	0.029772	-0.0383747	-0.00691815	-0.00138831	0.452442	-0.0530511	0.171987	4.5
COL1A1	ITGA9_ITGB1	FB	CM	0.641197	-0.581975	0.0714491	0.135588	-0.013692	-0.000190655	0.140384	0.029216	-0.0194227	-0.0111521	4.5
SLIT2	ROBO1	FB	VM	-0.640593	-0.00485055	0.126678	-0.23699	1.00255	-0.0264714	-0.0328417	0.149077	-0.00895494	0.0141976	4.5
COL1A2	ITGA1_ITGB1	FB	EN	0.640108	-0.32188	0.133007	0.100417	-0.0925269	-0.050987	0.0148983	0.0329534	-0.023464	-0.0247876	4.5
CALM1	CACNA1C	FB	FB	-0.638126	0.000364059	-0.00904183	1.88431	0.899557	0.0479092	-0.00896255	-0.102223	0.0113507	-0.0246928	4.5
S100A1	RYR2	FB	MY	-0.636734	0.0134522	-0.0833757	-0.0551084	-0.0757329	-0.00218761	-0.000273282	-0.013312	-0.205484	0.0234765	4.5
SERPINE1	PLAUR	FB	MY	0.635786	-0.147175	0.0994666	-0.0454983	-0.0164623	-0.00494595	0.314897	-0.00571988	-0.0209309	0.00607605	4.5
TNXB	ITGA9_ITGB1	FB	EN	-0.634761	0.00158324	0.00626634	0.0146477	0.165632	-0.012487	0.0404461	0.73827	0.0501996	-0.0788504	4.5
EFEMP1	EGFR	FB	FB	-0.634288	0.0104248	0.0858888	-0.156788	0.152636	-0.00561139	0.0148393	-0.00540657	-0.123395	0.000731737	4.5
S100A1	RYR2	FB	PC	-0.633564	0.0159081	-0.118304	-0.0383382	-0.0472767	-0.00807704	0.000374411	-0.0461894	-0.0362165	0.0182861	4.5
TGM2	ITGA9	EN	EN	-0.633475	-0.00157359	0.227343	-0.135411	0.172565	-0.00401679	0.0206278	-0.0139978	0.00361584	-0.212487	4.5
VEGFB	NRP1	CM	EN	-0.631709	-0.00183482	-0.00928354	-0.0456937	0.000500936	0.00998852	0.022924	-0.0642266	0.000633476	-0.0216097	4.5
COL4A4	ITGA1_ITGB1	FB	EN	-0.630634	0.034917	1.37924	-0.103448	-0.345442	-0.0116216	-0.0178064	0.0875773	0.0279304	-0.0576792	4.5
SDC2	PTPRJ	FB	MY	-0.630455	-0.0218988	0.0104996	-0.117581	0.947288	-0.00610128	0.00190943	0.00651469	0.0626171	-0.0108517	4.5
LAMA2	DAG1	FB	FB	-0.629194	0.242571	0.528448	0.115377	0.0258273	0.0104609	-0.383118	0.0243634	-0.00452607	0.113648	4.5
VEGFC	FLT1	EN	PC	-0.627134	0.0307827	-0.115758	-0.0691116	-0.127182	2.85016e-05	-0.0122901	0.162179	-0.0334613	0.0173151	4.5
SERPINE1	LRP1	MY	MY	0.626047	-0.594244	0.00141858	1.65745	-0.0222216	-0.00295154	0.554751	-0.00515182	-0.00383749	-0.0167654	4.5
COL4A4	ITGA9_ITGB1	FB	EN	-0.625814	0.0408563	1.40628	-0.12204	-0.348038	-0.0081337	-0.0112705	0.0859442	0.0280453	-0.058109	4.5
SLIT2	APP	FB	VM	-0.623521	-0.013647	0.0448571	-0.111609	1.10954	-0.0291671	-0.020964	1.03781	0.00128085	0.00920844	4.5
FGF1	FGFR1	PC	FB	-0.623249	0.00371799	-0.0454913	-0.0754322	-0.0593599	-0.00365985	-0.00982152	0.0286301	-0.0512135	-0.0798723	4.5
FGF7	NRP1	CM	EN	-0.621856	-0.0188425	-0.0531611	1.87858	-0.0429816	-0.00122285	-0.0405679	0.00263195	0.136426	0.00915572	4.5
COL15A1	ITGA11_ITGB1	FB	FB	-0.621555	-0.00214585	-0.266879	-0.0839354	-0.0526579	-0.00683152	-0.0114374	0.119064	0.0438609	-0.146772	4.5
COL4A2	ITGA1_ITGB1	FB	EN	-0.619397	0.00655288	1.26644	0.0492737	-0.0110762	0.0329894	0.389496	-0.0058979	0.0239272	0.0385313	4.5
COL1A1	CD93	FB	EN	0.618943	0.00949349	-0.049145	0.0775249	-0.0264306	-0.0218942	0.0422556	0.0122373	0.00687958	-0.00569113	4.5
SERPINE1	LRP1	FB	VM	0.617724	-0.0146658	0.262727	0.102771	-0.00833866	-0.0435194	2.78945	-0.114596	-0.00528414	-0.011324	4.5
SERPINF1	PLXDC2	PC	EN	-0.616161	0.00146278	0.0301173	0.242878	-0.00194582	-0.0064401	0.162133	-0.00452768	-0.0471629	-0.483567	4.5
COL4A2	ITGA9_ITGB1	FB	MY	-0.615376	0.0144481	0.804489	0.119175	0.00126648	0.00536485	-0.00666917	-0.0403481	0.0247293	0.0388836	4.5
THBS4	CD36	VM	EN	-0.612611	0.00281738	-0.100729	0.22131	0.00690599	-0.00441022	-0.0155046	-0.0583824	-0.0897475	0.0482697	4.5
ADAM10	EPHA3	CM	FB	-0.611874	0.0411437	-0.0184714	-0.437273	-0.0179992	-0.0635699	-0.0152659	0.0529004	0.00707593	0.00228526	4.5
FN1	ITGAV_ITGB1	VM	VM	0.610557	-1.0278	0.622251	-0.00464869	0.0342655	0.01969	0.0190307	-0.0100822	-0.00504483	0.0124273	4.5
LAMA2	ITGA9_ITGB1	CM	CM	-0.610346	0.012601	0.188148	0.0132151	0.0128424	-0.00193941	0.0859134	0.00889589	0.0135221	-0.00138076	4.5
TFPI	LRP1	PC	PC	-0.609565	-0.013489	-0.185388	-0.0096626	0.0395951	-0.00873849	-0.0617648	-0.0122878	0.015877	0.000261848	4.5
SPARC	ENG	FB	EN	-0.609479	-0.00793187	0.0411	-0.0896069	-0.0390273	0.00542396	-0.0460827	0.0265043	-0.0443309	-0.049686	4.5
GSTP1	EGFR	PC	FB	-0.609093	0.000821323	-0.0487628	-0.0459479	-0.0400439	-0.00353276	0.00749259	-0.0152942	-0.042571	-0.025299	4.5
TIMP3	CD44	EN	PC	-0.608779	0.0185012	0.327486	-0.0875858	-0.0572815	-0.012709	0.0381959	0.038811	-0.0627023	0.0329052	4.5
COL1A1	ITGA1_ITGB1	FB	VM	0.608692	-0.939425	0.0575023	0.204872	-0.0402425	-0.000900583	-0.0204883	0.126206	-0.0120107	-0.0112092	4.5
S100A1	RYR2	FB	VM	-0.608162	0.00843754	-0.11592	-0.0486583	-0.0737098	-0.00619733	6.1174e-05	-0.0610121	-0.0550799	0.0185668	4.5
LTBP1	ITGB5	FB	MY	-0.606709	0.00188753	0.00667282	-0.042023	1.06458	-0.00388559	-0.0217306	-0.00912385	0.00216214	-0.0292535	4.5
LRIG1	EGFR	FB	FB	-0.6056	-0.000364063	-0.129245	-0.0286835	-0.0197828	-0.0109762	0.0086948	-0.00823523	-0.275059	-0.0354976	4.5
COL4A2	ITGA9_ITGB1	FB	EN	-0.605132	0.00643568	1.27068	0.026505	-0.0115564	0.0990367	0.446171	-0.00650132	0.0232662	0.0357256	4.5
LAMA2	ITGA6_ITGB1	FB	CM	-0.604036	0.0165254	0.206016	1.26485	0.012501	0.0117761	-0.252972	0.112654	0.0281055	0.0896627	4.5
FGF1	NRP1	VM	VM	-0.603623	0.0386008	-0.231753	-0.0809678	0.0220448	0.0201578	-0.0688396	1.04074	0.00229043	-0.00620133	4.5
HSPG2	ITGB1	CM	FB	0.602878	-0.16757	0.0626912	0.265947	-0.0888632	0.0210032	-0.00168172	-0.004449	-0.0188688	0.00902926	4.5
HSPG2	LRP1	EN	CM	0.602441	-0.0599906	-0.107341	0.614366	0.0241917	-0.0248518	-1.14849	-0.0403988	0.038975	-0.00893222	4.5
COL4A1	ITGA9_ITGB1	FB	CM	-0.600788	0.00467462	1.28714	-0.00699772	0.0398457	0.00568586	2.64136	-0.00512002	0.0130949	0.165748	4.5
COL4A4	ITGA9_ITGB1	FB	CM	-0.600553	0.0600306	1.59233	-0.224505	-0.0596019	-0.0131937	0.0626211	0.143862	0.0144189	-0.0723039	4.5
SERPINF1	PLXDC2	EN	FB	-0.599958	0.005837	0.0347538	-0.02199	-0.072832	-0.00561935	-0.0138344	-0.0244791	-0.0526692	-0.409533	4.5
DCN	EGFR	EN	EN	-0.599018	0.000963296	-0.0380414	0.0196953	0.00767788	-0.00443142	0.00100334	-0.0353052	-0.0477028	-0.134446	4.5
COL4A2	ITGB5	FB	MY	-0.599016	0.00149447	0.600169	-0.0133711	0.00687032	0.00801334	0.0148599	-0.0535982	0.0495249	0.0441432	4.5
HSPG2	LRP1	EN	PC	0.59878	-0.0176439	-0.00875176	0.0577982	0.00716386	-0.0126905	-0.137111	-0.0144174	-0.0110046	-0.737708	4.5
APP	LRP1	FB	MY	-0.598737	-0.0737245	-0.418413	0.148137	0.147896	-0.01013	-0.00511006	-0.0093999	0.147764	-0.057701	4.5
CALM1	PDE1A	FB	PC	-0.596786	-0.0177918	-0.0816013	0.158804	0.0165429	-0.0167582	-0.0355015	0.0237001	-0.0028263	-0.0969199	4.5
VWF	ITGA9	EN	EN	-0.596359	0.0678171	0.801192	-0.161056	0.0036734	-0.0291549	0.128333	1.69269	-0.00535086	-0.0798295	4.5
SERPINE1	ITGB5	FB	FB	0.596208	-0.00789581	0.502493	-0.0210772	-0.00934614	0.00501222	0.292365	-0.0387221	-0.0160882	0.0202023	4.5
SERPINF1	PLXDC2	MY	FB	-0.595024	0.00368833	0.0235437	-0.001184	-0.0424596	-0.00813437	-0.0172194	-0.0131179	-0.0324061	-0.213004	4.5
MIF	TNFRSF14	CM	EN	-0.59441	0.00720032	-0.0551879	-0.0578435	0.0146912	-0.0109334	-0.00926587	-0.0211737	-0.00930773	0.0222581	4.5
HSPG2	LRP1	EN	FB	0.593532	-0.0510071	0.0683231	-0.0528427	0.039306	-0.0225334	-0.0802506	-0.00225047	0.0196467	-0.28638	4.5
CALM3	RYR2	CM	EN	-0.593515	0.00747008	0.0159931	1.03943	-0.00371696	-0.00940705	-0.0187978	-0.032935	0.0454386	0.00395582	4.5
NID1	ITGB1	FB	VM	-0.592796	0.00278384	0.489957	0.246603	-0.329878	-0.00179268	-0.0267883	0.209498	-0.025478	-0.043598	4.5
CALM1	INSR	PC	CM	-0.590647	0.00062634	0.0648566	0.321229	0.0199409	0.0377462	-0.0544048	-0.111143	-0.0101047	-0.00445398	4.5
HSPG2	FGFR1	CM	EN	0.590257	-0.0249329	0.0268254	-0.0385738	-0.00652905	0.00754377	-0.00136124	-0.0426686	-0.044499	0.0104718	4.5
LGALS1	ITGB1	PC	PC	-0.589219	-0.00198865	-0.0441547	0.0181402	0.0083853	-0.00490726	-0.00357009	-0.0188798	0.00717827	-0.0056166	4.5
CALM1	PDE1A	CM	PC	-0.588851	0.011593	-0.0041342	0.950169	0.0055801	-0.00440505	-0.0021493	0.0168679	0.00780633	-0.0108529	4.5
COL1A1	DDR2	FB	FB	0.587914	-0.620063	0.00739163	0.153554	-0.064455	-0.00293308	-0.158535	0.0268747	-0.00483451	-0.0551916	4.5
TGM2	ITGA9	CM	EN	-0.587167	0.0165521	0.649977	-0.191137	0.175904	0.000369848	-0.00691728	0.0137904	0.251646	0.0416804	4.5
TFPI	LRP1	PC	FB	-0.586338	-0.043843	-0.248276	-0.0755996	0.143181	-0.090107	-0.0936639	-0.00366176	0.0666988	-0.00936957	4.5
ADAM10	EPHA3	MY	FB	-0.586239	0.0126415	-0.00387673	-0.133609	-0.0252082	-0.0178943	0.0303351	0.499869	0.0458362	-0.0327989	4.5
FN1	ITGAV_ITGB1	PC	FB	0.584608	-1.12682	0.24014	-0.0140008	0.12515	0.00643999	0.101872	-0.0153405	-0.043037	-0.00720806	4.5
COL5A3	ITGA1_ITGB1	PC	PC	-0.584147	-0.00332818	-0.207902	-0.0200094	0.021836	-0.0186196	-0.0392051	0.0797746	-0.028584	-0.182453	4.5
ADAM10	CADM1	EN	CM	-0.582748	-0.00539973	0.0176401	-0.180669	0.105975	-0.0236825	0.000196389	-0.0330254	-0.00099503	0.0194515	4.5
TIMP3	CD44	FB	MY	-0.58175	0.00306685	0.250522	-0.037654	0.03993	-0.000381237	-0.00544195	0.0489372	0.105354	-0.0772995	4.5
APP	NOTCH2	FB	MY	-0.580994	0.000765483	-0.00945622	-0.101279	0.0213949	-0.00378325	-0.00144996	0.134896	-0.00552388	-0.145827	4.5
LPL	CD44	CM	PC	-0.577902	0.0137494	0.515262	-0.0781754	-0.073308	-0.0101137	0.310172	-0.00413687	-0.0158328	-0.05927	4.5
NID1	ITGAV	FB	CM	-0.577248	0.00266744	0.0393129	0.0530256	-0.184219	-0.00923946	0.158147	-0.0473581	-0.0998177	-0.0410059	4.5
SIRPA	CD47	CM	PC	-0.576951	-0.0171297	-0.0184526	0.0282463	-0.0506849	-0.00841174	-0.00715334	-0.0140045	-0.952575	-0.0396821	4.5
NAMPT	INSR	EN	FB	0.576564	0.0336828	0.539074	2.42125	0.00318365	0.0645616	0.0152089	-0.144973	0.0260271	0.0175986	4.5
SERPINE1	LRP1	FB	CM	0.575598	-0.0562513	0.000479154	0.330098	-0.0174071	-0.0076919	0.0166126	-0.0746803	-0.0058045	-0.0156519	4.5
GNAI2	C5AR1	CM	CM	-0.572505	0.0113382	-0.037317	-0.0125107	0.120008	-0.00473797	-0.0220096	-0.0242261	-0.129489	-0.0102385	4.5
ADAM10	EPHA3	EN	FB	-0.572316	0.0359819	0.0417979	-0.193952	-0.0124805	-0.0309313	-0.00839787	1.99161	0.0134526	-0.0456965	4.5
COL1A2	CD36	FB	CM	0.571221	-0.615312	-0.00377528	0.071902	-0.0686561	-0.0093959	-0.111799	-0.0108038	-0.0213597	-0.00815743	4.5
COL4A2	ITGB5	FB	FB	-0.570429	0.0111944	1.11777	-0.0519143	0.00198673	0.0118975	0.152887	-0.0233862	0.007401	0.0321679	4.5
COL3A1	ITGA11_ITGB1	FB	VM	0.568696	-0.022861	1.03837	-0.0659503	-0.0175248	-0.0581111	0.575275	-0.108116	-0.000295524	-0.0324648	4.5
APP	CD74	FB	EN	-0.568663	-0.0060213	-0.0473593	-0.0140816	-0.0477591	-0.00955629	-0.00644599	0.00739603	0.00667035	-0.155296	4.5
SERPINF1	PLXDC2	VM	EN	-0.568484	0.00112869	0.00354191	-0.0865733	-0.00757797	-0.0176184	0.152408	-0.077885	-0.043915	-0.229266	4.5
EFEMP2	AQP1	CM	PC	-0.567494	0.00494334	-0.0320733	3.22492	-0.0753653	-0.00382117	-0.00310559	-0.00384496	-0.00529462	-0.00159906	4.5
SERPINE1	LRP1	VM	VM	0.567416	-0.0139915	0.207555	0.0800773	-0.00990186	-0.0147177	1.00059	-0.0745313	-0.000741644	-0.00863201	4.5
VWF	ITGB1	EN	PC	-0.566675	0.0108719	0.234136	-0.0483978	-0.0208198	-0.0143866	0.155348	0.563634	-0.0021904	-0.0238979	4.5
FGF12	FGFR1	FB	VM	-0.565141	0.00496758	-0.011925	0.226395	-0.0818114	0.0850101	-0.0309687	-0.0855443	0.0421817	-0.0123889	4.5
ADAM10	EPHA3	EN	PC	-0.564849	0.0213914	-0.0263453	-0.0812052	0.039561	0.00169641	-0.0439918	0.0818945	-0.0107329	0.0285682	4.5
COL1A2	CD93	FB	EN	0.563516	0.0235648	0.0630082	0.028719	-0.047144	-0.0372547	0.0578237	0.0580984	-0.010369	-0.0189007	4.5
COL4A2	ITGA1_ITGB1	FB	VM	-0.563398	0.000390634	1.52681	0.00266761	0.00708853	0.0054256	0.101114	0.0167555	0.0098786	0.0416098	4.5
NCAM1	FGFR1	CM	FB	-0.562653	-0.0128875	0.278124	-0.0306407	-0.384999	0.0376707	-0.0163738	-0.00669414	0.0210471	-0.0649726	4.5
VEGFB	NRP1	FB	PC	-0.562261	-0.00999553	-0.025404	-0.0348041	-0.0246809	-0.00669486	-0.00409285	-0.0554917	0.0296025	-0.485028	4.5
FGF12	FGFR1	FB	MY	-0.561254	0.00302195	-0.0956812	0.394221	-0.10424	0.0260109	-0.0150411	-0.0195236	0.0914819	0.0135371	4.5
THBS4	CD36	FB	EN	-0.561218	0.01069	-0.120081	0.0351662	-0.0567006	-0.0135102	-0.0261864	3.10361	-0.0843115	0.098678	4.5
CALM1	PDE1A	FB	VM	-0.560737	-0.00464474	-0.0689135	0.0782876	0.162165	0.00319656	-0.0258528	0.0821385	-0.00212138	-0.000915852	4.5
CD47	SIRPA	PC	CM	-0.55903	-0.0173574	-0.0134879	0.0326302	-0.0706908	-0.00918169	-0.0102659	-0.0460868	-0.785793	-0.0441709	4.5
LPL	LRP1	PC	FB	-0.557783	0.00420551	-0.252597	-0.0319664	-0.0718721	-0.0150719	0.0766248	-0.0064414	0.106563	-0.048398	4.5
CALM3	AQP1	CM	CM	-0.557078	0.0255198	-0.0227434	0.0639382	-0.0842248	-0.00786252	-0.027911	-0.0221025	0.0387988	-0.00893087	4.5
CALM3	RYR2	CM	PC	-0.556782	0.0072893	0.0148027	1.44992	-0.00611195	-0.00826076	-0.005761	-0.00661106	0.0260369	-0.00265734	4.5
COL4A2	ITGA11_ITGB1	FB	FB	-0.556606	0.0057683	0.859005	-0.286059	0.00272662	0.0053579	0.218473	-0.0135881	0.0132051	-0.0132722	4.5
ADAM10	CADM1	CM	CM	-0.556344	-0.00549474	-0.0214444	-0.157054	0.0541267	-0.0171384	-0.0267597	-0.0650546	-0.00250849	0.0456972	4.5
HSPG2	FGFR1	FB	FB	-0.555042	0.00261523	0.162129	-0.0708904	0.0134774	0.00729624	-0.00717001	0.145283	-0.0156998	-0.205411	4.5
CSF1	SIRPA	EN	CM	-0.553886	0.000381791	-0.00387924	-0.0543449	0.0298951	-0.00478549	0.00250128	-0.0278265	0.0400292	-0.20675	4.5
VWF	ITGA9	EN	VM	-0.553374	0.0424803	0.865846	0.154856	-0.0775192	0.0207898	0.0386844	-0.167323	-0.0204212	-0.0193265	4.5
A2M	LRP1	EN	PC	-0.55244	0.0248903	-0.0810185	0.0174862	-0.0984065	-0.0189283	-0.00528249	0.0769329	0.0257837	-0.0431827	4.5
S100A4	EGFR	MY	FB	-0.549798	-0.00754549	-0.0743908	-0.0398501	0.441984	-0.00391673	0.00773598	-0.0119941	-0.0200372	-0.770552	4.5
TGM2	ITGA9	EN	CM	-0.549778	-0.00351181	0.00471998	-0.216529	0.0893362	-0.015534	0.0158131	-0.0204646	-0.0530313	-0.526858	4.5
PIGF	FLT1	FB	CM	-0.549206	0.00946475	0.000918248	-0.0404256	-0.0083415	-0.00736769	-0.0112166	0.762238	-0.0295415	0.0497018	4.5
LAMC1	CD44	FB	FB	-0.548144	-0.00418292	-0.0308763	-0.120458	1.11802	-0.00377733	0.0285227	0.0862544	0.0345701	0.0234407	4.5
CALM1	CACNA1C	MY	MY	-0.547771	-0.00596885	-0.0156722	2.39577	0.340291	-0.00774957	0.0169543	-0.0159304	0.374634	0.120432	4.5
TIMP3	CD44	PC	PC	-0.547241	0.0382486	0.282263	-0.105524	0.0013846	-0.00167927	0.0146792	0.00536258	-0.0215252	0.0078949	4.5
LAMA2	ITGA9_ITGB1	PC	PC	-0.547105	0.0416396	0.419182	0.425741	-0.00664097	-0.00234544	-0.078992	-0.0186244	0.00180082	0.00804907	4.5
NCAM1	ROBO1	EN	FB	-0.546542	0.0127985	-0.0340022	0.0848249	-0.0797182	0.0222053	-0.0911334	-0.0820071	0.0935888	0.147871	4.5
COL18A1	ITGA5	VM	VM	0.546202	0.0613209	-0.053196	-0.0685578	-0.00441071	0.0480192	-0.0139065	0.804277	-0.00497752	-0.00396153	4.5
CALM1	INSR	CM	EN	0.545791	0.0681789	0.0151729	0.101899	-0.0126144	-0.00966467	-0.0360359	-0.00973574	-0.00832784	0.00483451	4.5
FN1	ROBO4	PC	EN	0.545463	-1.04936	0.144533	-0.162692	0.0200452	-0.0708128	-0.151099	-0.00378618	-0.0288248	-0.0218474	4.5
CALM1	CACNA1C	CM	FB	-0.545377	0.00556034	0.106591	2.51749	0.10545	0.290815	-0.0527961	-0.00689904	0.0275079	0.022229	4.5
SERPINE1	ITGB5	FB	MY	0.544498	-0.0392847	0.303745	0.00916397	-0.00193284	0.00545223	0.0469864	-0.0225775	-0.0381003	0.010763	4.5
SPARC	FGFR1	PC	EN	-0.544264	-0.00254976	-0.00466664	-0.048508	-0.027356	-0.00296957	-0.015116	0.00834459	-0.0337657	-0.00403535	4.5
CALM1	PDE1C	PC	FB	-0.543018	-0.0012853	-0.0833454	0.443343	0.0102096	0.00511074	0.00330805	-0.0130718	0.137205	-0.0162982	4.5
LAMB1	ITGA7_ITGB1	EN	CM	0.542808	-0.42779	0.664887	0.139388	0.0900439	-0.0424615	0.359053	-0.0207391	-0.0106693	-0.0111025	4.5
SERPINE1	LRP1	PC	PC	0.542369	-0.0451967	0.111702	0.00171643	-0.0136392	0.00084348	0.0699152	-0.0114302	-0.00291615	-0.00424977	4.5
COL4A2	ITGA9_ITGB1	FB	FB	-0.541488	0.0150358	1.37666	0.0158129	-0.0197008	-0.00115246	0.00132765	-0.0101802	0.0183942	0.0125128	4.5
THBS2	NOTCH3	VM	VM	0.539496	-0.00933879	-0.226614	-0.320865	0.00634526	0.235782	0.701723	-0.015849	0.00887293	-0.0114711	4.5
COL4A1	ITGA1_ITGB1	FB	EN	-0.538676	0.000133981	1.05317	0.0843271	-0.00320845	0.0242912	0.71153	-0.00699825	0.0336614	0.0594641	4.5
GRN	SORT1	CM	FB	-0.537929	-0.404577	-0.0730193	-0.125799	0.309716	-0.0163236	-0.0263924	-0.0048776	0.0448057	-0.0542014	4.5
TIMP3	KDR	PC	EN	-0.537696	0.0122349	0.092734	-0.036618	-0.0353742	-0.00306834	-0.0182718	0.00128401	-0.0451432	0.0112304	4.5
F8	LRP1	EN	VM	-0.537161	-0.00212919	-0.147111	-0.0655972	-0.0822902	-0.00440386	0.0262964	0.00869714	0.0381681	-0.00539258	4.5
COL3A1	DDR2	FB	VM	0.536472	-0.081801	0.13181	-0.0386939	-0.0489589	-0.0408709	0.0167882	0.0877914	-0.0186639	-0.0153963	4.5
TNXB	ITGA9_ITGB1	FB	MY	-0.536288	0.00141228	-0.0175428	0.0223239	0.279863	-0.00156905	-0.00403771	0.0673806	0.0612723	-0.20188	4.5
CALM1	PDE1C	VM	FB	-0.536004	0.000801683	-0.0614752	0.146555	0.0134812	0.00410154	-0.0126015	-0.0133267	0.0452282	-0.0312934	4.5
NCAM1	ROBO1	PC	FB	-0.535372	0.0127836	-0.0411996	0.0848028	-0.0670435	0.00799694	-0.0743405	-0.0165668	0.1375	0.0386027	4.5
COL4A1	CD47	FB	MY	-0.535172	-0.000481231	0.0745904	-0.0437468	-0.0167298	-0.00224264	0.0309607	-0.00953451	0.139539	0.0439004	4.5
COL4A1	ITGA9_ITGB1	FB	MY	-0.535124	0.00283108	0.67582	0.18065	0.00715508	0.00478123	0.00249257	-0.0352312	0.0404482	0.0635473	4.5
S100A1	RYR2	FB	FB	-0.534861	0.0131076	-0.0966515	-0.0556534	-0.0903296	-0.00363155	-0.0016753	-0.0333892	-0.0832771	0.0304697	4.5
NID1	ITGB1	FB	EN	-0.534808	0.00337827	0.234213	0.0965498	-0.408595	-0.00514251	0.0119015	-0.00890934	-0.0378079	-0.014132	4.5
VEGFA	SIRPA	PC	CM	-0.534404	-0.0105664	-0.0242939	-0.0461613	-0.100631	-0.00631897	-0.000697386	-0.0152015	-0.0452916	-0.0924502	4.5
RTN4	TNFRSF19	MY	FB	-0.533613	0.00416052	0.00962121	-0.163631	0.00994505	-0.00404116	-0.0131076	-0.026476	2.04227	0.0989366	4.5
COL6A2	CD44	FB	MY	-0.533159	-0.395171	-0.0167393	-0.203169	0.0277849	-0.00117212	-0.0109881	0.0701802	0.143168	-0.0827016	4.5
TFPI	LRP1	FB	FB	-0.532276	-0.00783746	-0.0655737	-0.103616	0.0404578	-0.0475849	-0.0541964	-0.0124228	0.0207638	0.0302355	4.5
APP	CD74	MY	MY	-0.530638	-0.00192435	0.0290481	-0.0186098	-0.0335078	-0.00639956	0.0163974	0.0157382	0.0102651	-0.313711	4.5
GNAI2	IGF1R	MY	FB	-0.528786	0.00156954	-0.0211611	0.0444579	0.0819639	-0.00126036	0.0432858	-0.0230287	-0.0300212	0.0731659	4.5
MFGE8	PDGFRB	PC	FB	-0.526623	-0.0188112	-0.089741	-0.0355965	-0.000279314	0.012369	-0.0168701	0.00445432	0.0155141	-0.0629641	4.5
S100A4	EGFR	FB	FB	-0.526522	-0.000906928	-0.01814	-0.0657554	0.177409	-0.00509428	0.000109491	-0.00703164	-0.0387858	-0.464968	4.5
COL1A2	ITGA11_ITGB1	FB	VM	0.526295	-0.0252968	0.746977	-0.0633114	-0.0230313	-0.0457475	0.155829	-0.098489	0.00528759	-0.0496425	4.5
A2M	LRP1	PC	FB	-0.525744	-0.0122855	-0.00428269	0.0654768	0.0252962	-0.0178831	-0.145113	-0.00209959	0.536864	0.0119558	4.5
COL1A1	DDR2	FB	VM	0.525305	-0.539426	-0.0249025	-0.0487507	-0.00502087	-0.0250336	-0.00655851	0.0496874	0.00180208	-0.0482323	4.5
COL4A2	ITGA9_ITGB1	VM	FB	-0.524616	-0.0129842	1.56673	0.144943	0.00763846	0.0392054	0.0283178	0.314468	0.0276444	-0.0647854	4.5
COL1A2	ITGA11_ITGB1	FB	FB	0.524549	-0.0875964	0.0104369	-0.0933466	-0.070628	-0.0200936	-0.0159178	0.0476622	-0.0127912	-0.0690615	4.5
COL4A1	ITGA9_ITGB1	FB	EN	-0.52337	7.43279e-05	1.05413	0.057949	-0.00370409	0.0596188	0.727092	-0.00766615	0.0325631	0.0551594	4.5
COL4A4	CD47	FB	MY	-0.523276	0.00940025	0.369602	-0.00639357	-0.183749	-0.00478425	0.00163831	0.169269	0.0799108	-0.244842	4.5
SERPINE1	ITGB5	VM	VM	0.522169	-0.0164544	0.746943	-0.0205637	-0.015978	0.00316962	1.42805	-0.0588587	-0.000479328	-0.0139666	4.5
SERPINF1	PLXDC2	FB	FB	-0.521998	0.0391209	0.0815857	-0.0299208	-0.350263	-0.0206972	-0.012235	0.0303161	-0.253378	-0.0234907	4.5
CALM1	CACNA1C	CM	EN	-0.521895	0.0163432	0.106686	0.960648	0.0661784	0.0990052	-0.100467	-0.0582622	0.124664	0.0182772	4.5
SERPINF1	PLXDC2	PC	FB	-0.521689	0.0106315	0.177737	0.121475	-0.116867	-0.00833724	0.314311	-0.0141921	-0.0978515	-0.138842	4.5
COL4A4	ITGA9_ITGB1	FB	FB	-0.519379	0.0310594	1.45718	-0.235885	-0.237192	-0.00824593	-0.0445661	0.129386	0.0135303	-0.175185	4.5
PDGFA	PDGFRA	VM	FB	0.51709	-0.0303842	-0.0384788	-0.00372083	-0.0389376	0.0138614	-0.0461921	0.00426207	0.0412887	-0.0174484	4.5
SERPINE1	ITGB5	FB	CM	0.516947	-0.0187276	0.426839	0.00155737	-0.0203289	0.00717125	2.10386	-0.0284704	-0.0129447	0.00801888	4.5
GDF11	ANTXR1	CM	CM	-0.516167	0.0181181	-0.00418691	-0.0404127	0.10241	-0.0147678	-0.0315556	-0.0234452	0.0499186	-0.0647316	4.5
RTN4	TNFRSF19	FB	FB	-0.515714	-0.00206992	0.0215319	-0.100718	0.0177678	-0.00719429	0.0291337	-0.0231111	0.409923	0.10607	4.5
COL1A1	ITGA11_ITGB1	FB	VM	0.515208	-0.0419162	0.0459601	-0.0746281	-0.0163456	-0.0591669	0.0742771	-0.0723915	-0.00306935	-0.0340639	4.5
CALM3	RYR2	CM	CM	-0.515201	0.0262328	0.0964152	0.0993599	0.0360043	-0.0196347	0.18352	-0.0476584	0.0339232	-0.0478643	4.5
LAMA2	DAG1	FB	EN	-0.51502	0.0354735	0.269143	0.0728233	0.0348652	0.0127034	-0.0971784	-0.0815197	0.0175228	0.00802968	4.5
COL4A4	ITGA9_ITGB1	FB	MY	-0.514011	0.0405964	0.925008	-0.0899567	-0.305056	-0.00917333	-0.0274333	0.0157256	0.0278537	-0.139526	4.5
GRN	SORT1	CM	EN	-0.513337	-0.753681	-0.0358097	-0.153831	0.525671	-0.0117335	-0.0321715	-0.0175628	0.203198	-0.0162121	4.5
COL8A1	ITGA1_ITGB1	CM	CM	-0.512479	0.0211309	-0.0400949	-0.0192816	-0.00237162	0.00892844	-0.0203358	-0.00957647	0.0740687	0.0979979	4.5
ADAM15	ITGA5	CM	CM	-0.512008	0.00856983	-0.00946027	0.0208444	-0.0113311	-0.00697051	-0.0100629	-0.0181333	0.0192178	-0.261069	4.5
PROS1	MERTK	FB	MY	-0.512003	0.00488057	0.685056	-0.0227657	-0.0334522	-0.000105829	-0.0218056	-0.0237996	0.0405651	0.0250571	4.5
COL4A4	ITGA11_ITGB1	FB	FB	-0.511891	0.0207537	1.0606	-0.121177	-0.290666	-0.0127681	-0.0182725	0.119823	0.0129119	-0.271662	4.5
SEMA3C	NRP1_PLXNA2	CM	EN	-0.511714	0.00378134	0.0186266	-0.11018	-0.0897757	-0.00319985	0.00487855	0.0467211	-0.13933	0.0252432	4.5
IGF1	INSR	FB	CM	0.51161	0.314542	0.0214129	0.00883813	0.00411182	-0.0216416	-0.0319414	0.26585	0.0437476	0.0196306	4.5
NID1	ITGB1	FB	FB	-0.510872	-0.0024617	0.136356	0.231695	-0.410952	-0.00676013	0.0244599	-0.0231483	-0.0321266	-0.0421777	4.5
SERPINE1	LRP1	CM	FB	0.509672	-0.524779	-0.166413	0.0617134	-0.0209902	0.00162756	0.0102257	0.000519156	0.000302223	-0.016218	4.5
NCAM1	ROBO1	CM	PC	-0.50859	-0.0161896	0.0483908	0.0149747	-0.198914	0.0679188	-0.0249136	-0.00355834	0.0481941	-0.0146272	4.5
LAMC1	ITGA9_ITGB1	FB	PC	-0.507081	-0.00352798	-0.00625704	-0.0425954	0.00452781	-0.00125052	0.0122374	-0.142006	-0.0180627	-0.0411584	4.5
IGF1	INSR	FB	VM	0.506376	0.521595	0.0307728	0.40752	-0.00701885	-0.00951127	-0.117032	0.0411188	0.0277825	0.0459743	4.5
LPL	LRP1	EN	FB	-0.505244	-0.00581661	-0.0949957	-0.0381128	-0.148883	0.000711746	-0.017526	-0.00324344	0.205697	-0.0172608	4.5
CALM1	CACNA1C	CM	CM	-0.504962	0.0447904	0.102066	0.110111	0.0560946	0.00271724	-0.0433248	0.0114714	-0.00513866	-0.0148114	4.5
ADAM9	ITGA6	CM	EN	-0.504906	0.0268303	-0.12803	0.036568	-0.0808865	-0.0240916	-0.015481	0.0388951	0.35513	0.0737944	4.5
FGF7	NRP1	FB	MY	-0.502807	-0.126705	-0.172997	0.22337	0.0311081	-0.00363224	-0.0101425	-0.0070892	1.05911	-0.0394903	4.5
COL1A1	ITGA1_ITGB1	CM	CM	-0.502633	0.0026058	-0.0393977	-0.00673676	0.221285	-0.00892823	-0.0187651	-0.0208505	0.017169	0.10763	4.5
COL6A2	ITGA1_ITGB1	PC	PC	-0.501682	-0.00596871	-0.0471259	0.0249232	0.0207068	0.00512743	-0.0822027	0.311555	0.000941638	-0.0698673	4.5
COL18A1	ITGB5	VM	VM	0.500566	0.0114301	0.0815605	-0.247169	-0.0107611	0.278466	0.00497071	0.96182	-0.000599488	0.00355338	4.5
SLIT3	ROBO1	FB	FB	-0.500554	0.0118295	1.22728	-0.147823	0.112178	-0.00136221	-0.0672693	0.324711	0.0140725	0.0202729	4.5
A2M	LRP1	EN	VM	-0.500304	0.0104102	-0.0555204	0.0905023	-0.044525	-0.0121615	-0.00536277	-0.041933	0.0253195	-0.0631764	4.5
TGM2	ITGB1	CM	PC	-0.50023	-0.00390073	0.115667	-0.0537618	0.0557151	0.00674621	0.00646768	0.0042429	0.197594	0.119392	4.5
LAMB1	ITGA9_ITGB1	EN	EN	0.499822	-0.202659	0.640895	1.48699	0.0203122	-0.164868	0.0249391	-0.0848576	-0.0136232	-0.0110057	4.5
CALM1	PDE1A	PC	FB	-0.498322	-0.0088324	0.0749439	0.563897	-0.00296091	-0.0060301	-0.00460108	-0.0171917	0.057141	-0.0613931	4.5
THBS1	TNFRSF11B	CM	CM	-0.498117	0.0116897	-0.0265941	-0.043003	0.016057	0.0154778	-0.0129657	-0.00841309	-0.0767766	-0.960515	4.5
PROS1	MERTK	MY	MY	-0.497687	-0.00956182	0.0283602	-0.0398125	-0.0517493	-0.000914693	-0.0314036	-0.0166328	0.181257	0.0104079	4.5
COL6A2	ITGA1_ITGB1	FB	PC	-0.497129	-0.237444	-0.0326139	-0.0296176	0.0299759	0.0167552	-0.0586412	2.13108	-0.0041335	-0.13614	4.5
SERPINE1	ITGB5	VM	FB	0.49646	-0.0122173	0.903971	-0.0169114	0.0123253	-0.0211863	0.609871	-0.0344185	-0.004324	-0.00961769	4.5
SERPINE1	ITGB5	FB	PC	0.495413	-0.0225379	0.0559635	0.00653103	-0.0125691	0.091896	1.44727	-0.0142304	-0.00580646	-0.000883265	4.5
THBS4	CD36	CM	EN	-0.495232	-0.00818671	-0.00313303	-0.0225924	-0.0518935	0.00419368	-0.0132501	-0.0435359	-0.240177	0.0317718	4.5
COL3A1	ITGA1_ITGB1	FB	VM	0.493656	-0.800859	0.555658	0.0884085	-0.0366795	-0.0109539	0.0398416	0.163237	-0.0135851	0.00982203	4.5
TXLNA	STX4	FB	CM	-0.493475	-0.0381491	-0.0148268	-0.00240084	-0.0340894	-0.000851934	-0.0973362	-0.13515	-0.0795181	0.0013372	4.5
VWF	TNFRSF11B	CM	CM	-0.493196	-0.0189956	0.00556708	-0.0505339	-0.109725	-0.0163306	0.00154498	-0.0243534	-0.0255583	-0.0165797	4.5
TFPI	VLDLR	PC	CM	-0.492721	-0.00370964	-0.0395611	-0.0755044	0.0505326	-0.000635197	-0.0303799	-0.0335534	0.110222	0.15936	4.5
THBS2	NOTCH3	PC	PC	0.492513	-0.480554	-0.0232317	0.0250456	0.0148843	-0.0488306	0.066432	0.00353954	0.0178108	-0.011192	4.5
ADAM10	EPHA3	EN	VM	-0.49158	0.025019	-0.0121473	-0.0782588	0.00417362	-0.00834284	0.00854376	1.78147	-0.000240947	0.0162928	4.5
NAMPT	INSR	VM	VM	0.491179	-0.00586813	0.0509193	0.679513	-0.0172573	0.0731683	-0.0190693	-0.0898494	0.0035369	0.0224363	4.5
HSPG2	ITGB1	CM	EN	0.489308	-0.290742	0.290603	0.239739	-0.107548	0.197354	-0.00579189	-0.00481143	-0.0100256	0.00952411	4.5
SORBS1	ITGB5	EN	EN	-0.489135	0.0180043	-0.090169	0.483685	-0.156528	0.122059	-0.0258505	0.00830036	0.00316744	0.0497885	4.5
COL4A1	ITGA1_ITGB1	FB	VM	-0.487672	-0.00578765	1.31648	0.0345336	0.0131073	0.00372268	0.232016	0.0174221	0.0131871	0.0771386	4.5
APP	TNFRSF21	EN	PC	-0.487487	-0.00148593	-0.00734678	-0.0761474	0.014083	0.00140835	0.0221701	1.20847	0.00816997	-0.0147467	4.5
VEGFA	EGFR	FB	FB	-0.487017	0.000105031	0.0451235	-0.134183	0.211429	-0.0117761	-0.0058893	0.0192521	-0.00203524	-0.101605	4.5
COL3A1	ITGA1_ITGB1	FB	FB	0.486712	-0.0392089	1.08212	0.441233	-0.024511	-0.0151919	0.0507161	0.0472422	-0.0177854	0.020884	4.5
COL27A1	ITGA1_ITGB1	PC	PC	-0.48564	0.00780616	-0.00530194	-0.0601268	0.0490696	-0.00208566	-0.097116	0.0399104	0.0348852	0.000491496	4.5
HSPG2	FGFR1	EN	EN	0.485122	-0.00384651	0.503299	-0.193776	0.00225638	0.0108237	0.0138693	0.000920473	-0.040756	-0.162414	4.5
PIGF	FLT1	CM	EN	-0.484779	0.00121107	-0.00569583	-0.0605443	-0.00809161	-0.0048402	0.000117399	-0.0200748	-0.0180373	-0.0205587	4.5
ANGPTL1	ITGA1_ITGB1	PC	CM	-0.484469	0.00629845	-0.0444416	-0.0386222	-0.0636788	-0.0051736	0.000457102	-0.0122783	0.0984086	0.157453	4.5
SIRPA	CD47	CM	EN	-0.483098	-0.384709	-0.024728	0.0316502	-0.0621824	-0.00550439	-0.014669	-0.0256143	-0.747987	0.000942565	4.5
ADAM10	CD44	MY	MY	-0.482796	-0.0301548	0.00590582	-0.0397212	-0.0107131	-0.00769694	-0.0191943	-0.00335166	2.24081	0.0102925	4.5
LAMA4	ITGA7_ITGB1	CM	PC	-0.481951	0.00481254	-0.081292	0.0460609	-0.268478	-0.00435348	-0.00349253	-0.00804451	-0.00604006	-0.0251203	4.5
COL3A1	DDR2	FB	FB	0.481635	-0.241214	0.442826	0.0713327	-0.0919246	-0.0124176	-0.076133	0.0530901	-0.0231052	0.00425423	4.5
IGF1	INSR	FB	PC	0.481431	0.428427	0.135772	0.648732	-0.0107977	-0.0141115	-0.0908255	0.0012535	0.0409158	0.0528141	4.5
ADAM9	ITGB1	CM	PC	-0.481275	0.0003299	-0.0426204	-0.046878	0.00662017	0.00807618	-0.000753672	-0.00117639	0.151518	0.0983996	4.5
ANGPTL1	ITGA1_ITGB1	CM	CM	-0.481157	0.00906521	-0.00781094	-0.0527419	1.17101	-0.0117586	-0.0185598	-0.0213086	0.0762517	0.252339	4.5
LAMB1	ITGA6_ITGB1	EN	EN	0.4806	-0.430252	0.641705	1.5647	0.0180873	-0.0342614	0.0812434	-0.0837486	-0.01374	-0.0102982	4.5
COL4A1	ITGA11_ITGB1	FB	FB	-0.48053	-0.000331705	0.712594	-0.199477	0.00776041	0.00438327	0.532184	-0.0152387	0.0193716	0.0295543	4.5
FBN1	ITGA5	FB	FB	-0.479856	-0.0679345	0.0771342	-0.183463	0.497465	-0.016175	0.34234	-0.0192007	0.00390349	-0.00522859	4.5
CALM3	RYR2	CM	FB	-0.479774	0.00392753	0.00427764	2.29575	-0.0109729	-0.00567763	0.000327385	-0.0102822	0.0248018	0.004972	4.5
LRIG1	EGFR	EN	FB	-0.478671	0.00823339	0.0779394	-0.0194495	0.0371791	-0.00853806	0.202163	-0.000527953	-0.116436	-0.10119	4.5
MIF	EGFR	PC	FB	-0.478457	-0.00140223	-0.0283992	-0.0369957	0.199449	-0.00318806	0.000715208	-0.0125908	-0.0187183	-0.020845	4.5
COL1A1	CD36	FB	CM	0.478156	-1.13214	-0.00579354	0.0803487	-0.118991	-0.00342885	-0.364366	-0.00352027	-0.0117593	-0.0279544	4.5
COL4A4	ITGA9_ITGB1	FB	VM	-0.477683	0.0193092	1.30094	-0.228264	-0.160458	-0.00924409	-0.0150057	-0.0200714	0.00368978	-0.100268	4.5
GNAI2	CAV1	CM	FB	-0.47764	-0.0291137	-0.252904	-0.107425	-0.364493	0.0170526	-0.0118302	0.00540778	0.0132411	0.0954605	4.5
MFGE8	PDGFRB	VM	FB	-0.477199	0.00196228	-0.0492713	-0.0323986	-0.021382	0.000118493	0.0168797	0.00642664	0.0293518	-0.0817592	4.5
LTBP1	ITGB5	CM	FB	-0.476747	-0.012894	0.579189	-0.0679789	-0.0425635	0.0160364	0.0103412	-0.021822	0.00877112	0.00341254	4.5
SERPINE1	ITGB5	PC	FB	0.476509	-0.0364984	0.608113	-0.0610014	0.0277589	0.0093582	0.296121	-0.00464855	-0.00932378	0.00185213	4.5
GNAI2	IGF1R	EN	CM	-0.476245	-0.0134665	0.147092	0.0661012	0.0392573	0.0297009	0.0314651	0.0216224	-0.0464682	0.00145505	4.5
HSPG2	LRP1	EN	VM	0.475682	-0.0265718	0.168268	0.166671	0.0293068	-0.128149	0.0102787	-0.294064	-0.0121214	-0.222613	4.5
THBS2	NOTCH3	FB	VM	0.475222	-0.187833	-0.907057	-0.185935	-0.0101192	-0.0138875	0.0666165	0.092396	0.0789686	-0.00277359	4.5
COL4A1	CD93	VM	FB	0.474882	0.0190374	-0.150041	-0.0471853	-0.00781842	0.00770535	-0.0888649	-0.0238761	-0.00047866	-0.0110827	4.5
COL1A2	CD93	FB	FB	0.473985	-0.00633482	-0.10385	0.0209871	-0.00704259	-0.00529942	-0.0818728	-0.0254822	0.00135262	-0.0228147	4.5
TIMP3	CD44	EN	FB	-0.473646	0.0118283	0.36629	-0.0341112	0.0474472	0.00405372	0.060433	0.0498741	-0.0344347	0.175191	4.5
GNAI2	EDNRB	CM	EN	-0.473631	0.0010919	-0.0224125	0.317227	0.0452658	-0.00331853	-0.00384596	-0.0175514	-0.0213334	0.041682	4.5
SLIT2	GPC1	CM	CM	-0.472965	0.0144225	-0.0614163	-0.0611865	-0.0635117	0.0754142	-0.00202675	0.00315276	-0.0427141	-0.122787	4.5
COL4A2	ITGB5	VM	VM	0.472223	-0.0148234	0.176461	-0.0754884	0.0181409	0.131405	0.0597372	0.0728135	0.000562006	-0.0071798	4.5
TGM2	ITGB1	EN	PC	-0.469504	-0.0139032	-0.0375265	-0.0538961	0.0419992	-0.00155103	0.0233948	-0.0100917	0.00397213	-0.0580816	4.5
FGF1	EGFR	PC	PC	-0.469351	0.00922982	0.0287407	-0.0713297	-0.0660457	-0.00910274	-0.0102722	0.0242835	-0.0575621	0.00118585	4.5
FN1	ITGAV_ITGB1	FB	FB	0.469268	-0.88012	0.0127346	-0.0411508	0.148116	0.00315693	0.156865	-0.0371041	-0.0366119	0.0101984	4.5
TXLNA	STX4	CM	CM	-0.469156	-0.125526	-0.00113662	-0.0133354	-0.0460963	0.00845529	-0.110804	-0.0817088	-0.0409122	-0.0141786	4.5
COL4A2	ITGA9_ITGB1	FB	VM	-0.468493	0.0170896	1.11437	-0.00715019	-0.0275909	0.0234892	0.0939842	-0.04073	-0.00135816	0.0167513	4.5
TNXB	ITGA9_ITGB1	FB	VM	-0.468442	0.000642597	-0.00365557	-0.0703365	0.0380984	-0.00460905	-0.00235378	-0.0180805	0.00910126	-0.237212	4.5
NID1	ITGAV	FB	EN	-0.467148	-7.34419e-05	0.310102	0.0922751	-0.388891	-0.00557039	0.0490069	-0.0159078	-0.057176	-0.0139983	4.5
VWF	ITGB1	EN	VM	-0.467142	-0.00571279	0.824991	0.0287475	-0.025971	0.00312933	0.0322113	1.83537	-0.0107331	-0.0276017	4.5
LAMA2	ITGA1	EN	PC	-0.465602	-0.0311229	0.277593	0.174311	0.0267674	0.0550991	-0.0491618	-0.11045	0.00892071	0.0187646	4.5
HSPG2	ITGB1	EN	FB	0.465378	-0.0645356	0.898265	0.0666809	0.000310849	0.0134976	-0.00119426	0.0195371	-0.0460119	-0.550733	4.5
COL1A1	ITGA9_ITGB1	FB	VM	0.465237	-0.0456515	0.0168479	0.722051	-0.0253063	0.00856054	0.0106215	-0.0143967	0.00626497	0.00025431	4.5
COL4A1	ITGA9_ITGB1	FB	FB	-0.464836	0.0171658	1.16672	0.04291	-0.0106279	-0.00185501	0.0135858	-0.013218	0.0227046	0.0553366	4.5
NID1	ITGB1	FB	CM	-0.464192	0.00283942	0.448332	0.080368	-0.119246	-0.00277084	0.655745	0.0164106	-0.0402397	-0.00660359	4.5
ADAM15	ITGA9	EN	CM	-0.462513	-0.00333218	0.0335741	0.020279	-0.00099486	-0.0173253	-0.0125048	0.00709298	-0.0311607	-0.0328669	4.5
GSTP1	EGFR	EN	FB	-0.462364	-0.00153125	-0.0269084	-0.0297497	0.0101206	-0.00180736	0.00616292	-0.0121717	-0.0261949	-0.136776	4.5
CALM1	INSR	FB	CM	-0.460965	0.0029877	0.00310628	0.105329	0.0204291	-0.00561196	-0.0274958	0.0154009	-0.0317259	-0.0283588	4.5
VCL	ITGB5	VM	VM	0.460827	0.0062819	1.00596	0.00890434	-0.0106876	0.148799	-0.0681367	0.299313	-0.000630891	0.0288442	4.5
NID1	ITGB1	FB	MY	-0.460428	0.00660016	0.0316751	0.358372	-0.238116	-9.68931e-05	0.00641757	-0.0369111	-0.069519	-0.0272919	4.5
TFPI	LRP1	FB	PC	-0.460386	0.00589393	-0.0420077	-0.0373471	0.00304272	0.00105839	-0.00106645	-0.0182322	-0.0271087	0.0669957	4.5
COL3A1	ITGA1_ITGB1	VM	EN	0.459358	-0.658913	0.286555	1.88896	-0.0253316	-0.0151627	-0.0179833	-0.275861	-0.0164195	0.00070529	4.5
COL4A2	CD44	FB	PC	-0.458269	0.0026826	1.1183	-0.0682685	0.0104123	0.00173035	1.89079	-0.000290008	0.0557336	-0.000925544	4.5
MIF	ACKR3	CM	CM	-0.457995	0.0136345	-0.0103329	0.393035	0.0135839	-0.00620048	-0.0385838	-0.0273313	-0.00150818	0.193183	4.5
LAMA2	DAG1	FB	PC	-0.457983	0.375186	0.0888352	0.17141	0.0048994	0.165456	-0.363998	-1.05762	-0.00352556	0.056001	4.5
LRIG1	EGFR	VM	FB	-0.457687	0.00799766	0.0186713	-0.0759502	-0.0205925	-0.000225903	-0.018916	0.00986348	-0.157473	-0.100824	4.5
LGALS1	ITGB1	EN	PC	-0.456741	-0.00690557	-0.035151	-0.0313666	0.0150344	0.0016376	-0.00697241	-0.00108707	-0.00274642	-0.0371673	4.5
FGF1	TGFBR3	PC	CM	-0.455718	-0.00855343	-0.0418449	0.0106851	-0.0220062	-0.00461449	-0.0130145	-0.000354794	-0.028705	0.0116849	4.5
VEGFA	EGFR	EN	FB	-0.45545	-0.00464241	-0.0492285	-0.00834947	0.186819	-0.00721037	0.0268272	-0.000596713	-0.0304427	0.0391788	4.5
LAMA2	CD44	FB	FB	-0.455416	-0.00960266	0.342338	0.00324814	0.277047	-0.00201117	0.106968	0.0446505	0.0377849	0.0211851	4.5
COL1A1	ITGA5	CM	CM	-0.455372	-0.0032316	-0.0818358	-0.0177562	-0.0102757	-0.00223065	0.00614215	-0.0181668	-0.0141696	-0.00546757	4.5
ANXA2	TLR2	FB	MY	-0.455112	0.00210649	0.660189	-0.0612946	0.0475159	-0.00318622	-0.0179871	-0.00127093	0.134944	0.0298491	4.5
LAMA2	ITGA7_ITGB1	FB	CM	-0.454641	0.032043	0.360261	-0.00533585	0.0292445	0.000980653	0.209928	-0.0481637	0.00443594	0.00702566	4.5
LAMB1	ITGA9_ITGB1	FB	FB	-0.453899	0.00131199	1.58831	0.133181	-0.0501449	-0.0012356	-8.17389e-06	0.020537	-0.0193754	-0.0220983	4.5
HSPG2	ITGB1	FB	VM	-0.452965	-0.00408462	0.199923	0.179704	0.0173507	0.0949475	-0.0410881	1.89714	-0.0183329	-0.15118	4.5
APP	LRP1	FB	FB	-0.452729	-0.0248799	-0.509885	0.00714615	0.115836	-0.0185728	-0.0297202	0.00342321	0.146822	-0.116763	4.5
NAMPT	INSR	FB	PC	0.452082	-0.00777816	0.102753	0.531936	-0.0236139	0.0352305	-0.00227533	-0.150881	0.0217901	0.000543995	4.5
COL16A1	ITGA1_ITGB1	CM	CM	-0.451965	0.0157385	-0.0424738	-0.0308041	-0.0718046	-0.00703857	-0.0198753	0.000167501	-0.0708985	0.0693445	4.5
COL1A1	ITGA3_ITGB1	FB	CM	0.451756	0.00301708	-0.0174072	0.0327781	-0.0149154	0.0130976	-0.217106	-0.0216439	-0.0102163	-0.035675	4.5
COL6A3	ITGA9_ITGB1	FB	EN	0.4516	-0.013964	0.560731	0.083519	-0.0122041	-0.125931	-0.000734443	0.00179863	0.0221019	-0.0491001	4.5
FGF1	NRP1	PC	FB	-0.4514	0.000125291	-0.0609081	0.0114469	0.00059196	-0.000296295	-0.0425966	0.159318	0.0520697	0.0205511	4.5
COL1A1	ITGA9_ITGB1	FB	MY	0.451111	-0.332032	-0.00947647	1.50306	-0.00961774	0.0017306	-0.0570438	0.00582117	-0.0192128	0.00242263	4.5
A2M	LRP1	VM	FB	-0.449721	-0.0144224	-0.393046	-0.142042	-0.00466088	-0.0101361	-0.126149	0.0224269	0.134954	-0.00604119	4.5
VEGFA	SIRPA	EN	CM	-0.44914	-0.016039	0.0271758	-0.0804911	-0.088354	-0.0114414	-0.0212867	-0.0431035	-0.0934119	-0.03879	4.5
EFNB2	EPHA3	EN	PC	-0.449005	-0.0136607	-0.0234863	-0.0177805	0.00732014	-0.00853269	-0.0173707	0.300277	-0.00759422	-0.0760054	4.5
VEGFB	NRP1	FB	EN	-0.448404	-0.0097315	-0.0243113	-0.0262311	-0.0279699	-0.00678742	-0.00288352	-0.0156913	0.0520247	-0.259935	4.5
CD47	SIRPA	EN	CM	-0.448347	-0.346989	-0.0336782	0.0371772	-0.0550913	-0.00542163	-0.0236801	-0.0363427	-0.462027	0.000921897	4.5
FN1	ITGAV_ITGB1	FB	PC	0.447745	-0.782351	0.0868674	-0.0154441	0.0297564	0.0247912	0.123812	-0.107421	-0.0130982	0.0229903	4.5
LTBP1	ITGB5	FB	VM	-0.447016	0.000537988	0.192664	-0.0470085	0.168548	0.0129221	-0.00502482	0.0282196	-0.00312101	0.0052822	4.5
FBN1	ITGB1	FB	CM	-0.44651	-0.066084	0.315984	-0.0379886	0.105986	-0.00822573	2.38048	0.0659263	-0.0154434	-0.0200299	4.5
THBS4	CD36	CM	CM	-0.44538	0.00263113	-0.00442432	-0.0137508	-0.0301752	0.00410959	-0.0160761	-0.0418002	-0.0490028	0.0049169	4.5
ADAM10	TSPAN14	CM	EN	-0.445279	-0.000342567	-0.0616047	-0.0753244	-0.0348547	-0.0288692	-0.00271078	-0.0196749	0.0683444	0.062292	4.5
FBLN1	ITGB1	FB	PC	-0.44505	-0.00496164	-0.0812345	-0.0179473	-0.0325808	0.00685639	0.0342186	0.559995	0.0230778	-0.114609	4.5
CALM1	PDE1C	VM	VM	-0.443987	-0.0045484	-0.0406848	0.144976	-0.016328	0.00342395	-0.0160088	-0.0558378	0.0140432	-0.041821	4.5
VCL	ITGB5	CM	PC	0.443458	-0.0380077	0.049805	0.0285347	-0.0266302	0.0714118	0.0154807	0.00172893	-0.020143	0.0241032	4.5
TGFB1	LPP	MY	MY	-0.44342	-0.00120445	0.196155	0.310454	0.0112381	-0.0123627	-0.0116083	0.00132775	0.166232	-0.016019	4.5
FGF7	NRP1	FB	PC	-0.442272	-0.0260613	-0.137171	0.0772322	0.0276731	-0.0150858	-0.0233898	0.0180141	0.0801979	-0.0344068	4.5
COL4A1	CD47	FB	FB	-0.441848	0.00147123	0.584687	-0.11072	-0.00458686	-0.0143211	0.0286609	-0.0186157	0.199007	0.0347813	4.5
COL3A1	ITGA11_ITGB1	VM	FB	0.440688	-0.527972	0.0211938	0.0422894	-0.0274683	-0.0334205	-0.0156704	-0.0480887	0.00916109	-0.0261768	4.5
LAMC1	ITGA3_ITGB1	FB	VM	-0.439823	0.00689746	-0.166718	-0.0545678	0.0912015	0.00858322	0.00701421	0.27691	0.0197575	0.0628623	4.5
THBS2	NOTCH4	PC	EN	0.439481	-0.0104478	-0.0387645	0.0303446	0.0565653	-0.00189528	0.000737766	-0.0042631	0.11083	-0.00672331	4.5
TIMP3	KDR	EN	EN	-0.438928	0.0341064	0.032964	-0.0695633	-0.0642245	0.00156135	-0.0178904	0.0378531	-0.061992	0.0279036	4.5
CALM1	PDE1A	VM	FB	-0.438468	0.00222247	0.04665	0.148047	0.00267529	-0.00971433	0.00649274	-0.00500278	0.0175615	-0.121096	4.5
PTDSS1	SCARB1	FB	CM	-0.438046	-0.052242	-0.00982667	-0.052611	-0.0757262	-0.00573718	-0.026254	-0.0395409	-0.00504001	-0.0684212	4.5
HSPG2	FGFR1	CM	FB	0.438027	-0.0159003	0.378633	-0.0553352	-0.0864403	0.00134098	-0.0209089	-0.00169498	-0.00810777	-0.051661	4.5
LGALS9	COLEC12	MY	MY	-0.437362	-0.00613668	0.00330421	-0.0604429	-0.0474931	-0.00570655	-0.0146577	-0.00382616	1.00383	0.00306417	4.5
HMGB1	TLR2	FB	MY	-0.436854	0.00647711	0.599396	-0.0436739	-0.13402	-0.00369186	-0.000279243	-0.0105453	0.10914	0.0318261	4.5
COL5A1	ITGA1_ITGB1	FB	EN	0.436355	-0.0717217	0.00128156	0.0188992	-0.0238314	0.0284464	-0.014648	-0.0144208	0.0156397	-0.112138	4.5
COL16A1	ITGA11_ITGB1	CM	CM	-0.436141	0.00366994	-0.0707925	-0.0106674	-0.0782967	0.00980013	-0.00286735	-0.0116208	-0.0933461	-0.0313425	4.5
SPARC	FGFR1	PC	CM	-0.435541	0.032696	-0.087963	-0.0983791	-0.00222584	-0.00661044	-0.0207927	0.157694	-0.0225142	-0.0394317	4.5
COL1A2	CD93	FB	PC	0.435394	-0.017545	-0.0351783	0.0061614	-0.0027528	-0.0308153	-0.0326991	-0.0277548	0.00200533	-0.0253674	4.5
NAMPT	INSR	FB	VM	0.435297	0.00581289	0.0409809	0.546	-0.0251457	0.0425692	-0.0110731	-0.0964851	0.0193364	0.00934739	4.5
CALM1	CACNA1C	FB	MY	-0.435189	0.000902376	-0.0218525	1.5609	0.918155	0.0106189	-0.00796742	-0.034418	0.0895063	0.0864575	4.5
BSG	SLC16A7	FB	CM	-0.433581	0.000592245	-0.0228975	0.0125024	-0.0568135	-0.00329569	-0.000831065	-0.0169669	-0.0376582	-0.235917	4.5
TGFB1	LPP	FB	PC	0.432791	0.00382469	-0.00376733	0.0631834	-0.00896598	0.357428	-0.0135371	-0.0242323	-0.0102606	-0.00350504	4.5
SERPINE1	LRP1	EN	VM	0.432695	-0.0278828	0.16583	0.103367	-0.0127728	0.00114043	0.999847	-0.0446967	0.000609463	-0.0209107	4.5
FN1	ITGA6	FB	EN	0.432246	-0.135191	-0.092599	-0.0329654	0.0594824	-0.0140633	0.0307941	0.0175749	-0.0195679	0.00138315	4.5
COL8A1	ITGA1_ITGB1	CM	FB	-0.432231	0.00204869	-0.0188057	-0.0341705	-0.0777055	0.707172	-0.00214531	-0.00696882	0.0438488	-0.0363207	4.5
VEGFB	NRP1	MY	MY	-0.431306	-0.0104169	-0.00593928	-0.0467836	-0.0207299	-0.00259889	0.000878562	-0.00872357	1.16623	-0.20662	4.5
SLIT3	ROBO1	VM	FB	-0.431267	0.0833681	0.166812	-0.211604	0.0817484	-0.0128616	-0.0527196	0.357538	0.00389774	-0.010088	4.5
BMP1	BMPR2	FB	EN	0.430592	0.0559325	0.053902	-0.186698	0.00302681	0.0211481	-0.0145299	0.00660268	0.0860817	-0.0263645	4.5
LPL	CD44	CM	FB	-0.430562	0.000183318	1.00693	-0.0899639	0.00081993	0.00823746	2.12621	-0.0150319	0.0209884	-0.0126403	4.5
LAMA2	ITGA7_ITGB1	PC	CM	-0.429811	0.0159036	0.448849	0.226107	0.0339311	0.028856	0.0617327	-0.033429	0.0201536	0.0326706	4.5
MFGE8	ITGAV	FB	CM	-0.429536	-0.000632261	0.00153203	-0.0407	0.000940802	0.00468287	0.0111926	-0.000751283	-0.0553237	0.134904	4.5
LAMB1	DAG1	EN	CM	0.42922	0.0579944	-0.000576115	0.0106061	-0.00549572	-0.0148295	-0.00208373	-0.0704847	0.00929406	-0.0028082	4.5
FGF1	FGFR1	VM	FB	-0.429175	0.00594662	-0.0594481	-0.0585264	-0.0201119	0.00748067	-0.00800681	0.117513	-0.0124418	-0.1034	4.5
COL4A4	CD47	FB	FB	-0.42845	0.0123008	0.740945	-0.00240745	-0.117706	-0.00872857	-0.00579084	0.0173724	0.043657	-0.265721	4.5
COL4A2	ITGA1_ITGB1	CM	PC	-0.427072	-0.0315006	0.0343863	0.0638386	0.204695	0.0410717	0.0791149	0.000625552	0.00318308	-0.0256767	4.5
VCAN	TLR2	FB	MY	-0.426869	-0.0867561	0.263122	-0.103204	0.0465799	-0.0136074	0.0464707	-0.0129094	0.190329	-0.032194	4.5
VCAN	EGFR	MY	FB	-0.426812	-0.0856606	0.0523885	-0.139137	1.65341	-0.0315088	0.0236215	0.00361085	0.246861	-0.0303723	4.5
COL6A2	ITGA1_ITGB1	VM	VM	-0.42659	-0.472833	0.718115	-0.0319385	0.0424284	0.241501	-0.0707137	2.04879	0.0158394	-0.088582	4.5
POSTN	ITGAV_ITGB5	FB	FB	0.426536	-0.463243	-0.0072927	-0.0122226	-0.0188303	-0.027711	0.147564	-0.000549102	-0.00444151	-0.00855638	4.5
ST6GAL1	EGFR	CM	PC	-0.425991	0.00194002	0.190066	-0.0546773	0.570369	-0.004082	-0.00817509	-0.00618756	-0.0151834	0.0284904	4.5
COL1A1	ITGA1_ITGB1	FB	FB	0.425561	-0.211517	0.0310059	1.19566	-0.0313982	-0.0227752	0.0267916	0.0170333	-0.00899712	-0.0770555	4.5
COL1A1	CD36	EN	CM	0.425547	-0.797113	0.0665182	0.851512	-0.0497869	0.0193208	-0.112387	-0.0767406	-0.0242058	-0.0657221	4.5
VEGFB	NRP1	PC	PC	-0.425106	0.000213847	-0.0199067	0.0510453	-0.00188559	-0.00205349	-0.00223363	-0.0422036	0.0296901	-1.44086	4.5
LGALS1	PTPRC	MY	MY	-0.424498	-0.0488626	-0.045463	-0.0805548	0.0121722	-0.005212	-0.0139655	0.00503748	0.00748115	-0.48516	4.5
FGF1	EGFR	PC	EN	-0.422675	0.00176254	-0.117207	-0.0655186	-0.0360569	-0.00576956	-0.00253861	0.00653707	-0.185554	0.0391855	4.5
FBN1	ITGB1	EN	PC	-0.422594	-0.499767	0.532196	0.0236944	0.420897	-0.0256353	0.0144782	0.0408579	-0.00858713	-0.0989789	4.5
PIGF	FLT1	FB	EN	-0.422167	0.000879129	-0.013129	-0.0437279	-0.0472115	-0.00644228	-0.00219172	0.00414783	0.00673088	-0.0134991	4.5
ADAM15	ITGA9	EN	EN	-0.420918	-0.00251399	0.40017	-0.0552422	0.0117381	0.0069609	-0.00151557	1.21913	0.0214025	-0.019898	4.5
CALM1	PDE1A	MY	FB	-0.420451	-0.0150824	0.000637487	0.664465	0.00333716	-0.0134344	0.020788	-0.010547	0.0756805	-0.0667456	4.5
FGF1	TGFBR3	CM	FB	-0.419726	0.020303	0.0016722	0.0239777	-0.0973732	-0.0144913	-0.0293091	-0.00492827	-0.0139423	0.0494969	4.5
LAMC1	ITGA1	FB	FB	-0.41825	0.00787973	0.116781	-0.0560432	-0.0357328	0.00091181	-0.0169384	0.0541172	-0.0489076	0.0311483	4.5
COL6A3	ITGA1_ITGB1	FB	EN	0.417619	-0.0121562	0.488374	0.107362	-0.0117326	-0.202913	-0.0309528	0.00233051	0.0199943	-0.0416532	4.5
COL1A2	ITGA9_ITGB1	VM	EN	0.417578	-0.694863	0.519565	0.884704	-0.0302279	-0.0266664	0.0387747	-0.140251	-0.00758599	-0.125034	4.5
TGM2	ITGA9	CM	CM	-0.417491	0.0174546	0.217079	-0.185067	0.1706	-0.0171312	0.1177	-0.022771	0.0291308	0.0442876	4.5
COL1A1	CD36	FB	FB	0.416626	-0.98176	-0.0642793	1.54554	-0.0527711	0.0322983	-0.0242308	-0.0523939	-1.15027e-06	0.0317186	4.5
LPL	LRP1	MY	MY	-0.415254	-0.00429446	-0.0393035	0.0198318	-0.052532	0.00056992	0.0313432	-0.024889	0.080632	-0.00127468	4.5
COL6A2	ITGA1_ITGB1	FB	VM	-0.414348	-0.540893	0.0433779	-0.0192427	0.0623917	0.00435872	-0.0500835	2.24648	-0.000600051	-0.189797	4.5
ANGPTL2	ITGA5_ITGB1	CM	CM	-0.414081	0.0146024	-0.0200494	-0.0331237	-0.0766964	-0.00755134	-0.00884315	-0.0141103	-0.0689384	-0.0016813	4.5
COL4A4	CD93	FB	EN	-0.413728	0.0201673	1.08949	-0.155654	-0.103275	-0.0191849	-0.00391631	0.140477	0.0473031	-0.0449285	4.5
SORBS1	ITGB5	EN	CM	-0.4132	0.0657666	0.134276	0.249872	-0.096701	0.0640399	0.0360685	-0.00597853	-0.0153929	0.0345465	4.5
PSEN1	NOTCH4	EN	EN	0.412834	0.561321	0.0339351	0.0424521	-0.0345667	-0.0345237	-0.125485	0.0367692	0.00487161	-0.00377841	4.5
F8	LDLR	CM	EN	-0.412302	0.00373818	-0.0391421	-0.0466149	-0.0711154	-0.00531158	-0.000780969	-0.0130045	-0.00587184	-0.134376	4.5
EFNB2	EPHA3	EN	FB	-0.41076	-0.00607406	-0.0105014	-0.0867211	-0.0365567	-0.00874474	0.0296125	2.26826	0.0247297	-1.25748	4.5
COL8A1	ITGA11_ITGB1	CM	CM	-0.410684	0.00827728	-0.0633258	-0.0356225	-0.065	0.0584944	-0.0123833	-0.013785	0.00050052	-0.128773	4.5
COL18A1	ITGA5	PC	EN	0.41025	-4.14832e-05	0.522882	-0.384033	-0.0246617	0.00342074	0.168203	-8.33709e-05	-0.0198647	-0.049902	4.5
VWF	TNFRSF11B	FB	CM	-0.409612	0.00140148	0.0112236	-0.0537532	-0.0677818	-0.00473343	0.0162418	-0.00631691	-0.0488137	0.0136644	4.5
FBN1	ITGB1	PC	PC	-0.409591	-0.482036	0.646102	-0.00512839	0.242373	-0.00877936	0.0690429	0.0145863	-0.00432517	-0.0650209	4.5
COL4A2	CD93	VM	FB	0.408779	0.0332002	-0.133147	-0.0304018	-0.00675527	0.0039037	-0.0790511	-0.0212365	-0.000473717	-0.0112353	4.5
TIMP2	CD44	MY	MY	-0.40814	-0.154929	-0.00601265	-0.0267077	-0.00453625	-0.00577114	0.0247158	0.00254892	1.56237	-0.106228	4.5
LGALS3	ENG	FB	EN	-0.40779	-5.94282e-05	-0.0319399	-0.0804114	-0.110568	0.0189641	-0.00942647	0.00288427	-0.00847192	-0.0406181	4.5
SPON1	APP	FB	FB	-0.407672	-0.00060104	0.0390985	-0.0343691	-0.0261125	-0.0048788	-0.0140582	0.00763333	0.11602	0.00939095	4.5
COL6A3	ITGA11_ITGB1	FB	VM	0.406928	-0.00362051	1.16282	-0.0762875	-0.00499491	-0.0491496	0.109014	-0.129508	-0.0131693	-0.0583446	4.5
APP	NOTCH2	FB	FB	-0.406395	0.00051819	-0.215631	-0.0329935	0.20224	-0.00122695	0.0130241	0.0502156	0.00393976	-0.0771727	4.5
SERPINE1	LRP1	EN	PC	0.40604	-0.101431	0.0874246	0.0452446	-0.00960811	-0.011732	0.163023	-0.00878061	0.000320246	-0.0142035	4.5
COL1A1	DDR2	FB	PC	0.405957	-0.532395	-0.00664508	0.274162	-0.00367985	0.0167528	-0.0383816	0.203878	-0.00733179	-0.00684083	4.5
COL1A2	ITGA1_ITGB1	FB	PC	0.405945	-0.52368	0.0430827	0.0389004	-0.0310668	-0.0283696	0.0212253	0.177298	-0.0109309	-0.0303424	4.5
TGFB1	LPP	PC	EN	0.405913	-0.0120777	0.306622	0.418473	0.00246917	0.0117716	0.183467	-0.00330699	-0.0177698	-0.044153	4.5
COL1A2	CD93	FB	CM	0.405312	0.0139044	-0.0444445	-0.000484308	-0.00590963	-0.00254034	-0.0890292	-0.0218826	-0.00257906	-0.00591615	4.5
NCAM1	ROBO1	FB	FB	-0.404987	0.00891595	-0.0154399	0.149308	-0.241705	0.017733	-0.0704251	-0.000605697	0.11758	0.100609	4.5
HSPG2	LRP1	FB	MY	-0.404831	-0.0422582	-0.0819814	0.131104	0.0606905	-0.0019064	-0.0156251	0.00816474	0.056951	-0.118781	4.5
HSPG2	ITGB1	CM	CM	0.403989	-0.0826016	0.0923627	0.0550116	-0.0235276	0.0194117	0.194141	0.00812832	-0.0168844	0.0363564	4.5
LAMB1	ITGA1	FB	VM	0.403714	-0.00861592	1.27896	-0.0978498	-0.0251007	-0.674651	0.0701709	-0.0269688	-0.0219734	-0.0173875	4.5
COL1A1	ITGA3_ITGB1	FB	VM	0.403363	0.0157554	-0.0435122	-0.00750975	0.00140043	0.09553	-0.0776363	0.18622	-0.00915986	-0.0462172	4.5
COL6A3	ITGA9_ITGB1	FB	FB	-0.402816	-0.0115885	1.30585	0.938353	-0.029023	-0.0104243	-0.0211092	0.0604855	0.0144464	-0.05486	4.5
VEGFB	NRP1	VM	EN	-0.401622	0.00106172	0.0101237	0.0147164	0.000905719	0.00355952	0.273964	-0.0312327	0.0422356	-1.35274	4.5
FABP5	RXRA	CM	PC	-0.400057	-0.465236	-0.0824731	-0.0932394	0.0199327	-0.0186772	-0.0230506	-0.00376057	0.00823792	0.0193215	4.5
GRN	TNFRSF1A	CM	CM	-0.400021	-0.174241	0.0317752	0.0126524	-0.0387922	-0.00266298	-0.0642879	-0.0373805	0.0153918	-0.0499745	4.5
ADAM15	ITGA9	CM	PC	-0.399647	0.00698266	-0.0689627	-0.0590461	0.0312904	0.101045	-0.00922578	-0.00502592	-0.00148195	0.0138726	4.5
F8	LRP1	CM	CM	-0.39931	0.00704695	0.0283929	0.0127531	-0.0867922	-0.00572635	-0.00793267	-0.0134215	-0.117116	-0.0274968	4.5
FN1	ITGA6	FB	VM	0.399251	0.00921405	-0.0311135	0.144008	0.0619238	0.00929213	-0.13755	-0.0740133	0.00542154	-0.00924872	4.5
ANGPT2	TEK	PC	EN	-0.398655	-0.00372033	-0.0754462	-0.0670411	-0.00185069	-0.00440946	-0.00498057	-0.00741966	0.988455	-0.00556594	4.5
COL4A1	ITGA9_ITGB1	FB	VM	-0.398287	0.00540806	0.945334	0.0190615	-0.0179641	0.0179621	0.207757	-0.0416315	0.00373786	0.0475653	4.5
ADAM23	ITGA5	CM	FB	-0.398009	0.000815325	0.00431458	-0.0170529	-0.0306843	-0.00146445	0.00227971	-0.0163372	-0.00779292	0.124896	4.5
SERPINE1	ITGB5	EN	VM	0.397907	-0.0387016	0.357447	-0.0501101	-0.014361	0.0711727	0.460973	0.00415061	-0.000122978	-0.0157892	4.5
EFNB2	EPHA3	EN	VM	-0.39771	-0.00434453	-0.0406565	-0.00544176	-0.0186938	-0.00787803	0.0278016	2.06939	0.00237814	-0.177696	4.5
SLIT2	ROBO4	FB	EN	-0.397553	-0.00527113	0.244008	-0.133053	0.0845716	-0.0238116	-0.017802	0.041696	0.0257577	0.00192339	4.5
TGFB1	EGFR	EN	FB	-0.397365	-0.000208017	0.760185	-0.0227063	0.11956	-0.00130291	0.0488789	0.0036315	-0.0837981	-0.0383134	4.5
COL27A1	ITGA1_ITGB1	CM	CM	-0.39699	0.0199483	-0.0490865	-0.0404932	0.335234	-0.0115556	-0.0182813	0.0246669	-0.0502958	0.166776	4.5
NID1	ITGAV	FB	FB	-0.396719	-0.00544374	0.362037	0.187981	-0.466376	-0.00352731	0.0165938	-0.0449845	-0.0479794	-0.00991541	4.5
COL1A2	CD36	CM	PC	0.396621	-0.382129	-0.0220996	2.27379	-0.0581643	0.0157726	-0.0498283	0.00143686	-0.0401077	-0.0276921	4.5
CALM3	CACNA1C	CM	PC	-0.396194	0.00393665	0.28657	0.360933	0.351462	-0.00655299	-0.000661746	-0.00852616	0.0164754	-0.0255697	4.5
LAMA4	CD44	FB	MY	-0.39567	-0.459451	-0.0302478	-0.0529257	-0.0201388	0.00116395	-0.0141722	0.00863009	0.284972	-0.150025	4.5
CALM1	PDE1C	EN	EN	-0.393774	0.00772041	-0.049577	0.243119	-0.0515455	-0.00150282	-0.017611	-0.0317404	0.11935	0.00512993	4.5
COL1A1	ITGA11_ITGB1	CM	CM	-0.393271	-0.0137215	-0.0933338	0.0309415	0.103329	-0.00507309	-0.00643387	-0.0129002	-0.0434296	0.000368786	4.5
HSPG2	LRP1	CM	CM	0.392303	-0.0464074	-0.0400151	0.24242	-0.00133612	-0.0136125	-0.0889672	-0.00682832	0.00224789	-0.0283307	4.5
NAMPT	INSR	FB	MY	0.390667	-0.0082231	0.95294	0.61748	-0.0541676	0.00504568	0.0388088	-0.0173962	0.0664149	0.0141106	4.5
S100A4	EGFR	VM	FB	-0.390605	-0.000690758	-0.0226894	-0.0356421	0.0947546	-0.00331435	-0.000291818	0.0195278	-0.0559982	-1.05983	4.5
LGALS1	PTPRC	FB	MY	-0.390487	-0.0635445	-0.0499147	-0.0474464	0.00288142	-0.00269185	-0.00615027	0.0115356	-0.026898	-0.518535	4.5
LAMA2	CD44	PC	FB	-0.390278	-0.0196059	0.573212	0.204336	0.279472	0.00260775	0.0839243	-0.000733144	0.0799935	0.0340782	4.5
VEGFA	ITGAV	CM	FB	0.39024	-0.00212803	0.0579286	-0.0372575	0.0355914	0.0142689	-0.0327471	0.000259848	-0.00215223	0.0343777	4.5
COL1A2	CD93	VM	EN	0.389373	0.00552231	0.207484	0.181147	-0.0113734	-0.00640651	0.163542	-0.0934836	-0.0302279	-0.0574873	4.5
SORBS1	ITGB5	VM	VM	0.388957	0.0134352	0.189547	-0.00944286	-0.0388646	0.449685	-0.01478	0.0872	0.00161707	0.0109687	4.5
LAMA2	ITGA1	FB	FB	-0.388507	0.0776125	1.91667	0.0985955	-0.0418696	-0.00434115	-0.00634987	0.0394	-0.0276422	0.0267275	4.5
COL1A2	ITGA1_ITGB1	VM	EN	0.388352	-0.688525	0.461362	0.8775	-0.0287566	-0.061714	0.0301275	-0.12044	-0.00813407	-0.0965257	4.5
COL1A2	ITGA1_ITGB1	FB	FB	0.38828	-0.0584704	0.827109	0.425877	-0.0402875	-0.0160417	0.0259159	0.0630586	-0.0277339	-0.00133438	4.5
ADAM10	CADM1	PC	CM	-0.388155	-0.0040531	-0.0010195	-0.0690479	0.046251	-0.00942424	-0.00436745	-0.0179099	0.000633849	0.0171922	4.5
IGF1	IGF1R	FB	FB	-0.387434	0.0242793	0.295775	0.148837	0.0632521	0.00355827	-0.018939	0.0697544	0.0215358	0.237312	4.5
DCN	TLR4	FB	EN	-0.386981	0.0021822	0.0164873	-0.0185748	-0.0357598	-0.00670454	-0.00541863	0.0400586	-0.0332935	-0.0891022	4.5
VWF	LRP1	CM	CM	-0.386412	0.00521214	-0.0628011	0.0187581	-0.0388124	-0.00349058	-2.17979e-05	-0.0104361	-0.101554	0.0665959	4.5
COL6A2	ITGA1_ITGB1	CM	CM	-0.386151	0.0110709	-0.0456867	0.00373886	-0.0361702	0.00567844	-0.000855431	-0.0115662	0.0049231	0.152896	4.5
COL4A2	ITGA9_ITGB1	PC	FB	-0.385583	-0.0293801	1.32005	0.573982	0.169089	0.0464591	0.117782	0.00467081	0.033797	-0.0109169	4.5
SPARC	FGFR1	CM	PC	-0.385488	0.009275	-0.0388122	-0.0300595	-0.0158549	-0.00690211	-0.00309787	-0.00446398	0.0606835	0.0719378	4.5
NCAM1	ROBO1	MY	FB	-0.385359	0.0215159	-0.0155348	0.238629	-0.151985	0.0338245	-0.0899679	-0.0233008	0.152186	0.0701132	4.5
GNAI2	IGF1R	EN	FB	-0.384747	0.0472362	0.0152516	0.171957	0.10891	0.0242352	-0.103204	-0.00258823	-0.0704118	0.188091	4.5
SERPINF1	PLXDC2	VM	FB	-0.384143	0.0200901	0.0690886	-0.153799	-0.0688681	-0.0186031	0.18245	-0.0618091	-0.0384166	-0.120446	4.5
PIGF	FLT1	PC	EN	-0.383833	0.000776006	-0.0204737	-0.0132056	-0.0157293	0.0026609	-0.00176578	-0.00437899	0.0501809	0.0135869	4.5
NID1	ITGAV	FB	MY	-0.383135	0.00276584	0.0173814	0.0861976	-0.0506321	0.00111082	0.00236282	-0.0346404	-0.12879	-0.0243995	4.5
CALM1	PDE1C	CM	FB	-0.383104	-0.00437742	-0.112358	0.873086	0.00241072	-0.000211574	-0.0194768	-0.00271094	0.0586756	-0.00337213	4.5
CALM3	KCNQ1	CM	EN	-0.382763	0.00525727	0.00595992	-0.0509284	-0.0780635	-0.0118051	0.174222	-0.020256	-0.0778026	-0.00583131	4.5
LAMA2	ITGA6_ITGB1	CM	CM	-0.382353	0.0121201	0.0993424	1.39368	-0.0108183	0.0372664	-0.185145	0.029862	0.0337413	0.0155185	4.5
VEGFB	NRP1	FB	MY	-0.382333	-0.00599499	-0.00292156	-0.00411918	-0.0443658	-0.00140758	-0.000888229	-0.0321804	0.556065	-1.29562	4.5
COL1A2	ITGA1_ITGB1	CM	CM	-0.3821	0.000347641	-0.0368934	0.0280675	0.0151537	-0.00458168	-0.0137764	-0.0133623	0.057804	0.109193	4.5
COL6A3	ITGA1_ITGB1	CM	CM	-0.382014	0.00459767	-0.0422588	0.0340996	-0.0225909	-0.00958644	-0.0135186	-0.0136627	0.00615625	0.10683	4.5
FN1	C5AR1	MY	MY	0.381928	-1.72551	-0.0149747	-0.404756	0.102642	0.0856135	0.863207	-0.0206962	-0.00430485	0.0223858	4.5
IGF1	INSR	FB	FB	0.381893	0.481979	0.166159	0.717694	0.00782608	-0.0171879	-0.0549536	0.0155013	0.0877069	0.089076	4.5
ANGPT2	TEK	VM	EN	-0.381626	0.00661391	-0.193671	-0.0545996	-0.0230153	0.000378357	-0.00884446	0.37586	0.161387	-0.0180062	4.5
ST6GAL1	EGFR	CM	EN	-0.381203	-0.010959	0.0454385	-0.0548913	0.265706	-0.00478768	-0.0304409	-0.0255183	0.0026122	0.058635	4.5
VEGFA	ITGAV	CM	EN	0.38097	0.00515173	0.0493461	-0.068345	0.0176376	0.0186242	-0.0193919	0.00445247	0.0191302	0.00921443	4.5
LPL	VLDLR	CM	CM	-0.380258	0.0226296	0.0957273	-0.0381883	-0.136862	-0.00297232	0.0609245	-0.0258686	-0.00578335	0.00766547	4.5
GSTP1	EGFR	VM	FB	-0.379548	0.000747696	0.0103552	-0.0377843	0.102297	-0.00379984	-0.00294543	0.000252075	-0.053273	-0.321977	4.5
IGF1	INSR	FB	MY	0.379531	0.4152	1.14282	0.142761	-0.0255763	-0.00666779	0.000145492	-0.00086642	0.104067	0.0252435	4.5
LAMB1	ITGA7_ITGB1	EN	PC	0.379006	-0.19718	0.508057	0.998159	0.0945152	-0.0978933	0.0358225	-0.0306903	0.0322556	-0.0535803	4.5
THBS1	LRP1	CM	FB	0.377959	-0.00434513	-0.236274	0.0722432	1.22613	0.0381839	-0.0271981	-0.000200085	0.144868	0.0262988	4.5
VCAN	EGFR	FB	EN	-0.377907	-0.0204038	0.850238	-0.0144115	0.106421	-0.0301862	0.131203	0.0119752	0.142119	-0.0156752	4.5
COL1A2	ITGA3_ITGB1	FB	CM	0.377667	0.000954758	-0.039243	0.0274143	-0.0301359	0.00155513	-0.194024	-0.00864398	0.0310523	-0.0142882	4.5
TGFB3	ENG	PC	EN	-0.377182	0.00106509	-0.108969	-0.124949	-0.0376055	0.000876166	-0.0258209	-0.00170733	0.0568465	0.0326122	4.5
TNXB	ITGA9_ITGB1	FB	FB	-0.376256	0.0117045	-0.018239	-0.0685625	0.035656	0.00247465	-0.0208684	0.216376	0.019024	-0.199213	4.5
TFPI	LRP1	FB	VM	-0.376186	0.00185892	-0.00214387	0.00436874	0.0423755	-0.0104477	-0.0101044	-0.00209689	-0.0222436	0.0265008	4.5
ANXA1	EGFR	FB	FB	-0.375489	0.00366633	1.2345	-0.153465	0.0975679	-0.00839857	-0.0216069	-0.0260029	-0.0844672	0.0385993	4.5
TFPI	VLDLR	FB	CM	-0.375366	0.00488426	-0.00194984	-0.102638	0.0032998	-0.00319979	0.00225178	-0.0228673	-0.00877983	0.73859	4.5
LAMA2	DAG1	PC	FB	-0.375363	0.0355231	0.108154	0.827158	0.00363992	0.0104398	-0.0930745	-0.00872872	0.0130616	0.0506243	4.5
COL4A4	CD47	FB	CM	-0.375086	0.0129049	0.433229	-0.0196028	-0.0477889	0.00090866	-0.000314586	-0.00142798	0.1008	-0.025141	4.5
LAMA2	DAG1	PC	CM	-0.374647	0.149921	0.0789991	0.0645258	0.00939805	0.0472943	-0.0370586	-0.00763233	0.0160335	0.0289175	4.5
COL4A2	CD93	FB	EN	-0.373998	0.00513306	1.10015	-0.0434835	-0.0207856	-0.00240073	0.654654	0.000919431	0.0790016	-0.000311115	4.5
COL18A1	KDR	VM	EN	0.373038	0.00156444	-0.00566406	-0.189249	-0.0159998	-0.00372665	-0.0935208	2.12337	0.0129974	-0.00584565	4.5
RTN4	TNFRSF19	FB	CM	-0.372639	0.00856934	0.0105528	-0.0555325	0.0119105	-0.00929905	0.00519851	-0.0611388	0.0887053	0.0721848	4.5
ST6GAL1	EGFR	EN	PC	-0.37218	0.0108884	1.43649	0.00375751	0.0539094	-0.00880556	0.0580853	-0.00367318	-0.0575078	-0.0505311	4.5
HSPG2	ITGB1	FB	EN	-0.371924	-0.0018159	0.0720552	0.0503902	0.0147051	0.0903983	-0.0122314	0.101604	-0.032137	-0.065857	4.5
COL1A2	CD36	MY	MY	0.371863	-1.33886	-0.0987024	4.16597	-0.0308676	-0.00078478	-0.0231878	-0.019978	-0.0335917	-0.0136693	4.5
LAMA2	DAG1	FB	CM	-0.37179	0.278145	0.0170523	-0.0317896	0.0170308	0.00345515	-0.0468051	0.0749947	-0.00965562	0.0127678	4.5
APP	LRP1	FB	PC	-0.370819	-0.00225268	-0.152854	0.0396265	0.0333506	-0.00465875	0.0142732	0.00153386	0.0245609	-0.465231	4.5
COL18A1	ITGA1_ITGB1	PC	EN	0.370448	-0.038121	0.402635	-0.00292375	-0.00955728	0.352582	0.0702899	-0.00934977	-0.00238929	-0.00190457	4.5
SPARC	FGFR1	VM	FB	-0.368744	0.0104212	0.429346	-0.0978287	-0.0213528	0.000376147	-0.00369387	-0.000694867	-0.0332344	-0.145208	4.5
VCAN	EGFR	FB	PC	-0.3687	-0.0440339	0.999166	-0.0417381	0.15539	-0.0324623	0.162974	0.0176888	0.0143499	-0.0490979	4.5
ADAM10	TSPAN14	EN	EN	-0.366965	0.00591486	-0.00328564	-0.032268	-0.0356895	-0.0174082	-0.0319686	0.0337986	0.0557474	0.0505769	4.5
COL18A1	ITGB5	VM	FB	0.364236	0.0213031	0.0750016	-0.267172	-0.00128115	0.0579863	-0.00277398	0.618087	-0.000172601	-0.0039794	4.5
HSPG2	DAG1	EN	PC	0.363628	0.45812	-0.00688053	0.0399448	-0.00645338	0.0380786	-0.378465	-0.121054	-0.0176826	-0.0349499	4.5
TIMP3	CD44	PC	FB	-0.363391	0.00376566	0.226893	-0.0883227	0.30056	-0.00317126	0.0131759	0.00582845	-0.0147712	0.0543028	4.5
CALM1	PDE1A	FB	FB	-0.363049	-0.00646205	0.00765896	0.304901	0.00273265	-0.0057442	-0.0107378	-0.0164282	0.00995686	-0.186157	4.5
ADAM15	ITGAV	EN	CM	-0.362816	0.00448367	0.0117394	-0.0934336	-0.0010274	-0.0029456	0.0176206	0.0339864	-0.0344399	0.0336579	4.5
GNAI2	F2R	CM	PC	-0.362707	0.00212935	0.0114517	0.176613	-0.0367446	-0.00288618	-0.00528643	-0.00285783	0.0577609	-0.0312752	4.5
SEMA4D	PLXNB2	CM	CM	-0.362408	-0.0280516	0.0502219	0.00994421	-0.161158	0.0113303	-0.0578271	-0.0337072	-0.0414236	-0.0131491	4.5
COL12A1	ITGA1_ITGB1	FB	PC	-0.361925	-0.0900198	-0.0302471	-0.049394	-0.00272103	-0.0324562	0.159621	0.312866	0.0657368	-0.00205137	4.5
COL1A1	ITGA9_ITGB1	VM	EN	0.360944	-0.679315	0.106433	0.963642	-0.00801437	-0.00264148	0.024567	0.0033327	0.00744139	-0.0039212	4.5
COL18A1	ITGA11_ITGB1	PC	FB	0.359694	-0.00776382	-0.00105199	-0.054722	-0.0279205	0.0155767	0.0294204	-0.0132464	0.0248489	0.00884083	4.5
MFGE8	ITGB5	PC	FB	-0.359564	0.00417799	-0.0640346	0.0235565	-0.0225207	-0.00319911	-0.00937819	0.087521	-0.0283284	0.00473442	4.5
VIM	CD44	FB	MY	-0.359318	-0.0560611	0.211233	-0.0752982	0.0345051	-0.00705273	0.0418107	-0.0106046	0.140003	-0.0751856	4.5
LTBP1	ITGB5	FB	CM	-0.358753	0.00385295	0.214813	-0.032468	0.20329	-0.000364074	0.00534681	0.000811167	-0.0196912	0.0191654	4.5
C3	NRP1	FB	FB	0.358292	0.00374557	-0.0119158	1.82225	0.0148057	0.000325422	-0.239226	-0.0501837	2.08116	-0.0231835	4.5
FN1	ITGAV_ITGB1	PC	PC	0.358032	-1.27066	0.393726	-0.0169057	0.0309955	0.0420146	0.0835632	-0.0166093	-0.0148351	0.0119944	4.5
SORBS1	ITGB5	CM	EN	-0.356261	-0.00120817	-0.0155494	0.114682	-0.0554123	0.0347316	-0.0986805	0.00484279	-0.00974771	0.00137421	4.5
ADAM10	CADM1	FB	CM	-0.355588	-0.000946649	-0.0119517	-0.0712111	0.125552	-0.00791523	-0.0116902	-6.56892e-05	0.0010212	0.0389581	4.5
HSPG2	DAG1	CM	CM	0.35557	0.0310849	-0.0118694	-0.0211338	-0.0119877	0.0115673	-0.0357789	-0.00254195	-0.0149769	0.00817923	4.5
COL4A4	CD44	FB	PC	-0.353843	0.0469309	1.18655	-0.162079	-0.0543841	-0.0225676	0.0233303	0.182514	0.0218346	-0.141465	4.5
COL21A1	ITGA1_ITGB1	CM	PC	-0.352341	0.0042665	-0.00492604	-0.026709	-0.122293	0.0181348	0.00864039	0.00206292	-0.0601369	-0.029686	4.5
FGF1	FGFR1	PC	EN	-0.351641	0.0022189	-0.0427476	-0.0533489	-0.0210291	-0.00413471	-0.00401974	0.00882681	-0.206427	0.0128637	4.5
COL18A1	ITGA5	VM	EN	0.351228	0.00625412	0.901988	-0.621469	0.00266901	0.0126787	0.157327	1.04153	-0.00636157	-0.000205168	4.5
VEGFA	SIRPA	FB	CM	-0.351082	0.00466428	-0.0090211	-0.033808	-0.0476356	-0.00300489	-0.00249531	-0.0190586	-0.0879522	0.0385878	4.5
FGF1	EGFR	VM	VM	-0.349646	0.00428364	0.000111444	-0.0437387	-0.0209609	-0.00221581	-0.00540607	0.0916371	-0.0185809	-0.0456734	4.5
A2M	LRP1	MY	MY	-0.349302	-0.0127389	-0.0143336	0.775172	0.0184276	0.00236656	0.0873542	-0.0141347	0.491668	-0.00646141	4.5
FN1	ITGA5_ITGB1	FB	VM	0.349135	-0.199042	0.0132881	-0.0954724	0.191577	0.0460548	0.0506736	0.061232	-0.0152949	0.000512732	4.5
LPL	LRP1	VM	FB	-0.348828	0.00072282	-0.0552113	0.00878793	0.0108178	0.00687527	-0.00326234	-0.0268516	0.0834251	-0.0178714	4.5
COL4A2	ITGB5	FB	VM	-0.348404	0.00530339	0.973376	-0.0626643	-8.97642e-06	0.15389	0.184855	-0.0173351	0.00771014	0.0355011	4.5
TGFB1	LPP	FB	EN	0.348247	-0.0154575	-0.0139356	0.330622	-0.00393967	0.672135	0.0129357	-0.0256656	-0.0284358	-0.0131339	4.5
FBLN1	ITGB1	PC	PC	-0.348084	-0.0048815	-0.0175503	0.0113357	0.000658147	-0.000897961	0.00803306	-0.00101428	0.0123038	-0.0997612	4.5
COL4A1	CD44	FB	PC	-0.347827	-0.00209738	0.944812	-0.0415059	0.0151587	0.000228885	2.08818	-0.00347586	0.0630496	0.0250892	4.5
SERPING1	LRP1	CM	CM	-0.347802	0.00533968	-0.023306	-0.0227935	-0.00902882	-0.00534417	-0.00407398	0.0115535	-0.0691687	0.0349594	4.5
LGALS3	ENG	PC	EN	-0.347566	-0.00349577	-0.0611448	-0.0751258	-0.0472803	0.0209718	-0.00926995	-0.00597312	-0.0293102	-0.0291073	4.5
COL18A1	ITGB5	PC	FB	0.347159	-0.0102411	0.0545938	-0.122051	-0.0178776	0.063923	0.0352284	-0.0125775	0.0140401	0.00772015	4.5
PSEN1	CD44	MY	MY	-0.346046	-0.00306227	0.0672196	0.0223856	-0.0111716	-0.00717666	-0.0174559	-0.00905807	0.844947	-0.042207	4.5
DCN	MET	FB	CM	-0.345967	0.000115211	-0.013959	0.00468185	1.27456	-0.00620802	0.0148074	2.10557	-0.0120192	0.0359075	4.5
COL5A3	ITGA1_ITGB1	FB	PC	-0.345874	0.0125412	-0.0055409	-0.0976123	0.128117	0.000369403	-0.037584	0.00634551	-0.0240476	-0.048878	4.5
SPON1	APP	FB	EN	-0.345806	0.0304783	0.811505	-0.0132984	-0.0803015	-0.0101048	0.0063533	0.236147	0.116011	0.044152	4.5
LAMB1	ITGA9_ITGB1	EN	CM	0.345518	-0.161636	0.903227	0.240301	0.170709	-0.010357	0.700299	-0.0307678	-0.0107696	-0.00117148	4.5
COL1A1	CD93	FB	FB	0.345403	0.00246651	-0.0740998	-0.013415	-0.00386967	-0.0040271	-0.0696617	-0.0183438	0.00172998	-0.0282777	4.5
COL6A2	ITGA9_ITGB1	PC	CM	-0.345379	-0.00133896	0.0876757	9.61316e-05	0.0989882	-0.00877044	0.0214957	0.248552	0.00186885	-0.0218787	4.5
COL4A1	CD47	FB	CM	-0.344645	0.0039396	0.114312	-0.0704651	-0.109291	0.00267135	0.0328535	-0.0519298	0.222234	0.0657952	4.5
COL1A1	ITGA5	FB	CM	0.344556	-0.574935	-0.0140239	0.00903812	-0.0145883	0.0115766	0.0972616	0.0331379	-0.00942529	0.00373425	4.5
LAMA2	ITGA3_ITGB1	FB	CM	-0.344398	0.0772037	-0.00890525	0.00674773	-0.0074652	0.0130293	-0.121803	-0.0114668	0.210848	0.00972163	4.5
CSF1	SIRPA	FB	CM	-0.344153	0.00621343	0.339683	-0.0512426	-0.00213393	-0.00359847	-0.0354299	-0.0276189	-0.0181108	-0.161161	4.5
CALM3	CACNA1C	CM	CM	-0.343465	0.009241	0.245688	0.122594	0.83567	-0.0119545	0.394107	-0.0280723	0.0226557	-0.0604524	4.5
VEGFB	NRP1	PC	EN	-0.343377	0.000359843	0.0200317	0.119115	-0.0377957	-0.00136222	-0.00291847	-0.00833712	0.0218802	-0.582659	4.5
LAMB1	CD44	FB	PC	-0.343352	-0.343998	1.25123	-0.0593924	0.000444001	-0.0313336	2.23446	0.0441366	-0.00731113	-0.0306851	4.5
RGMA	BMPR2	FB	VM	-0.343111	0.00351578	0.0294316	-0.0605529	0.216344	-0.0104686	-0.0241252	0.170664	0.0211865	-0.039076	4.5
TGFB1	LPP	PC	PC	0.343103	-0.00142194	0.156281	0.0543482	-0.00838699	0.00322791	0.110105	0.00317409	-0.00678074	-0.0123359	4.5
COL6A2	ITGA9_ITGB1	FB	CM	-0.342766	-0.131881	0.0187966	-0.0604653	0.123726	-0.000563173	0.0243642	1.61816	-0.00491616	-0.125712	4.5
APP	NOTCH2	MY	MY	-0.342417	0.00575481	0.543095	-0.0138589	-0.112999	0.0075239	-0.0332309	-0.0100103	0.0245596	-0.0139036	4.5
NAMPT	INSR	PC	PC	0.342208	-0.00573411	0.331646	2.36314	-0.0229412	0.673363	0.0177109	-0.0347345	0.0052439	0.00252863	4.5
FN1	ITGA5_ITGB1	FB	EN	0.341945	-0.185036	0.179103	-0.0296064	0.177657	-0.00528336	0.232548	-0.0184524	-0.0347343	-0.002125	4.5
COL4A4	CD47	FB	EN	-0.34191	0.00353286	0.61941	0.0236854	-0.0168622	-0.00495945	-0.00229598	0.00422504	0.525399	-0.516154	4.5
FGF1	FGFR1	PC	CM	-0.341589	0.00192839	-0.027691	-0.0488313	-0.0426239	0.0057578	-0.011995	0.284955	-0.0893617	-0.0243221	4.5
COL1A2	ITGA11_ITGB1	VM	FB	0.339895	-0.553394	0.0894795	-0.00311688	-0.0401727	-0.038293	0.0271386	-0.0936027	-0.0169952	-0.30308	4.5
SERPINE1	ITGB5	PC	PC	0.339304	-0.0752412	0.180431	-0.0448518	-0.00949437	0.179454	1.30739	0.00812357	-0.00151888	-0.00602262	4.5
COL1A1	ITGA5	FB	FB	0.338895	-0.463829	-0.0508619	0.0213648	-0.00607571	0.00970571	0.10303	-0.0108513	0.00510679	-0.0224893	4.5
THBS4	CD47	PC	EN	-0.337754	-0.000634282	-0.0937193	-0.0289551	-0.000876884	-0.00205417	0.00181682	-0.00281678	0.0177129	0.0025821	4.5
GNAI2	EDNRA	EN	VM	-0.337238	0.00520341	-0.152375	-0.0561765	-0.023847	-0.00431192	-0.0132316	1.68081	0.00458682	-0.0178259	4.5
APP	TSPAN12	EN	CM	-0.336658	0.00500706	-0.033601	0.0591663	-0.0411618	0.0121319	-0.0169535	-0.0362271	0.00587793	0.0257124	4.5
APP	CD74	PC	EN	-0.33564	-0.00722199	-0.0204334	0.00648003	-0.00559584	-0.00352936	-0.00428839	0.000827875	-0.0242054	-0.0134031	4.5
LAMB1	ITGA1	CM	CM	-0.335271	0.00385251	-0.0610545	-0.024637	0.0119978	-0.00223912	-0.0054178	-0.0104006	0.0796098	0.165505	4.5
LTBP1	ITGB5	FB	EN	-0.335111	0.00218554	-0.0154734	0.00298509	0.0708141	0.000759244	0.0278571	0.00421337	0.00409058	0.0154543	4.5
PIGF	FLT1	EN	EN	-0.335065	0.00211573	0.0226825	-0.0505288	-0.0213453	-0.0035446	-0.00307135	0.0536822	0.0136729	0.0120774	4.5
NID1	ITGAV	FB	PC	-0.334869	0.00379224	0.529998	0.0829188	-0.0341838	0.0232654	0.000468936	-0.0178502	-0.032638	0.0466462	4.5
SORBS1	ITGB5	CM	FB	-0.33473	0.0248168	0.334027	-0.0196145	-0.045652	-0.0133205	-0.0280068	-0.000975847	-0.00893802	-0.0659373	4.5
ANGPT2	TEK	CM	EN	-0.334453	0.00125526	-0.00791872	-0.0406586	-0.00988224	-0.00356343	-0.00195893	0.0277466	-0.00744428	-0.00837161	4.5
COL1A2	CD44	FB	VM	0.333454	-1.21507	0.0280945	0.0363375	-0.0056346	-0.0218628	0.313703	-0.0254938	0.00546897	0.00954312	4.5
COL4A2	ITGB5	FB	EN	-0.331888	0.00375746	0.0464661	0.040696	-0.0271285	0.0657804	-0.0258123	-0.00501051	0.0172006	0.0658332	4.5
COL1A1	ITGA1_ITGB1	VM	EN	0.331759	-0.678409	0.089486	1.09667	-0.00750239	-0.0139237	0.019399	0.00469885	0.00728366	-0.00311199	4.5
VEGFC	ITGB1	EN	VM	-0.331584	0.000702578	0.0500477	0.0134422	-0.0318388	-0.00393113	0.0108763	2.4166	-0.00270499	-0.147684	4.5
CALM1	PDE1C	MY	FB	-0.331316	0.00679486	-0.013571	0.28456	0.0148625	-0.0161283	-0.0577316	-0.0026308	0.248164	-0.0178689	4.5
LAMA5	BCAM	PC	CM	-0.331265	0.0217453	0.0139306	-0.054538	-0.0495803	-0.00939298	-0.0241647	-0.0126669	0.177794	-0.0625378	4.5
PSEN1	NOTCH4	CM	EN	0.329869	0.361217	-0.00406339	0.0265256	-0.0615324	-0.0636846	-0.154224	-0.0042056	-0.00167406	-0.00278978	4.5
COL1A1	CD93	FB	CM	0.328473	0.0140674	-0.0445993	-0.00726385	-0.00344497	-0.00306463	-0.0843754	-0.0159357	0.00121602	-0.0155746	4.5
COL18A1	ITGA1_ITGB1	CM	CM	-0.328189	0.00698766	-0.0666546	0.00466729	0.152332	0.00580288	0.0595208	0.00170021	0.0246198	0.192501	4.5
AGT	ENPEP	PC	PC	-0.326056	-0.00871743	-0.0233972	-0.0332055	-0.0181588	-0.00530624	-0.0125933	-0.0075936	-0.00625637	-0.0196696	4.5
COL4A1	CD47	FB	EN	-0.325354	-0.00191567	0.471065	-0.0301513	-0.00530299	-0.0111	0.153429	-0.00675159	0.836299	-0.0127912	4.5
FGF12	FGFR1	CM	PC	-0.325237	0.0201408	0.0369175	0.0729923	-0.0500648	0.045	-0.0315007	0.00645193	-0.0171312	-0.0283934	4.5
FGF1	TGFBR3	PC	PC	-0.324871	0.00218381	-0.0459993	-0.00376979	-0.0077977	-0.00431694	-0.00609859	0.0355778	-0.0504898	0.0214998	4.5
SERPINE1	ITGB5	PC	CM	0.324725	-0.0562568	0.656941	-0.0371593	-0.0177953	0.0365156	1.2199	-0.00327843	-0.00598261	0.00215948	4.5
LAMA2	DAG1	CM	FB	-0.323819	0.445412	0.113397	0.0910083	-0.0162046	0.00375217	-0.536208	-0.0024617	-0.0109468	-0.0116586	4.5
SERPINE1	LRP1	FB	EN	0.323788	-0.38679	0.00727363	0.161985	-0.0278095	-0.000843557	0.131793	-0.0162682	-0.0146383	0.00214666	4.5
ADAM15	ITGA5	CM	EN	-0.323657	0.000282231	-0.0404663	-0.0187289	-0.0164064	0.000850655	0.00217439	-0.00831284	-0.00789875	-0.00153194	4.5
GNAI2	C5AR1	PC	CM	-0.322225	-0.00367897	-0.00821878	0.0215887	0.0405266	-0.00634128	-0.0129658	-0.0118621	-0.0510565	-0.00299094	4.5
COL4A1	CD93	PC	CM	0.321416	0.0180981	-0.0268583	0.0150497	-0.00598611	-0.00336039	-0.0868278	-0.00908488	-0.000498778	-0.00861296	4.5
THBS1	SCARB1	CM	CM	-0.32075	0.0344716	-0.0444564	0.00222478	-0.0956637	0.00444639	-0.0247781	-0.0182138	-0.106328	-0.492856	4.5
COL5A2	ITGA11_ITGB1	CM	CM	-0.320748	-0.00948116	-0.0429801	-0.0176629	-0.0273368	0.00108163	-0.0202668	-0.0131556	-0.0528881	-0.097666	4.5
RGMA	BMPR2	FB	CM	-0.319705	0.00249052	0.00379509	0.0132707	0.133342	-0.00746671	-0.0174755	0.00322084	0.00190566	-0.0707472	4.5
SIRPA	CD47	CM	FB	-0.319378	-0.279132	-0.0321741	0.106169	-0.0721994	-0.00211621	-0.0103861	-0.0101732	-0.160455	-0.0113715	4.5
COL4A1	ITGA11_ITGB1	FB	CM	-0.318887	0.000779522	0.0164907	0.0275684	-0.0252883	-0.000929331	-0.0204669	-0.0345204	-0.0123332	0.0974764	4.5
VWF	LRP1	EN	CM	0.318408	-0.0234656	-0.0726008	0.262468	-0.000794172	-0.0186057	-0.16005	-0.0116686	0.186612	0.0178164	4.5
COL4A4	ITGA9_ITGB1	FB	PC	-0.318145	0.01971	1.24177	-0.217771	-0.0120965	2.36005e-05	0.00448525	-0.0277909	0.00273439	-0.146091	4.5
COL4A2	ITGA11_ITGB1	FB	CM	-0.318121	-0.000888126	0.0299957	0.0190468	-0.0244684	-0.00263835	-0.02737	-0.0383088	-0.0116308	0.140157	4.5
COL4A2	ITGA9_ITGB1	FB	PC	-0.317252	-0.00494774	1.10118	0.0325787	-0.00732047	0.000535909	-0.0973634	-0.0847962	-0.000116717	0.000549752	4.5
LAMA2	CD44	EN	FB	-0.317157	-0.00458266	0.391874	0.208232	0.248263	0.013285	-0.00210489	-0.0472958	0.0528788	0.0707764	4.5
DCN	TLR4	MY	MY	-0.316521	-0.00282232	-0.00727095	0.0220246	0.00119823	-0.00142494	0.0298742	-0.00788204	-0.162301	-2.1006	4.5
ADM	ACKR3	CM	CM	-0.316057	0.0113507	-0.0332331	-0.0244665	-0.0473851	-0.00574081	-0.0045726	-0.00937619	-0.047132	0.0562912	4.5
CALM1	PDE1C	FB	VM	-0.315996	-0.00620439	-0.0134806	0.181112	-0.0174964	0.00600716	-0.0184066	-0.0556488	0.029112	-0.0817638	4.5
LPL	LRP1	MY	FB	-0.315742	-0.00473336	-0.0300443	-0.0063539	-0.0265402	0.0157104	0.0117631	-0.0178265	0.251256	-0.0198545	4.5
FN1	ITGA5_ITGB1	VM	VM	0.31537	-0.185779	0.0672681	-0.129257	0.112881	0.0390118	0.0761542	0.0494754	-0.00877729	-0.00115168	4.5
NTN1	MCAM	FB	CM	-0.314201	0.0063569	-0.0426938	0.0835148	-0.0376752	0.0139844	-0.0152561	-0.0225915	0.119632	-0.0206535	4.5
COL5A3	ITGA1_ITGB1	PC	EN	-0.314187	0.00178906	-0.144895	0.0319008	0.0124165	-0.0161036	-0.0424034	0.00215475	-0.0473216	-0.17605	4.5
TFPI	SDC4	PC	CM	-0.314077	-0.00571142	-0.0111188	0.0316754	-0.0469263	0.00918141	-0.0137982	0.0106594	-0.00705376	0.0172942	4.5
HSPG2	FGFR1	FB	EN	-0.314027	0.00292827	0.0193099	-0.0419363	0.00129132	0.0283584	0.00820523	0.0360315	-0.0693414	-0.081964	4.5
POSTN	ITGAV_ITGB5	FB	CM	0.312616	-0.515944	-0.0029207	0.00200477	-0.0122654	-0.0238511	1.31018	-0.00572104	-0.00503553	-0.00265456	4.5
NAMPT	INSR	FB	FB	0.308824	-0.00597683	0.122075	0.983454	-0.0164866	0.00766625	0.0120544	-0.0965336	0.0445161	0.0159167	4.5
COL1A1	CD93	FB	PC	0.30881	-0.00308372	-0.0460577	0.00741107	-0.00132274	-0.0223077	0.00211587	-0.0162039	0.00256264	-0.0278137	4.5
ANGPT2	TEK	EN	EN	-0.308746	0.00412212	-0.0326073	-0.0754743	-0.00625927	-0.00418405	0.0330203	0.000449519	0.126657	0.0038409	4.5
ANGPTL4	CDH11	FB	FB	0.308444	-0.582382	-0.0133852	0.0941786	-0.0128423	-0.0184879	-0.0780592	0.00629965	0.0045416	-0.0210719	4.5
SERPING1	LRP1	CM	EN	-0.30829	0.00996948	0.00439612	-0.0626182	0.00606348	-0.0104486	-0.0120518	-0.0131738	-0.022821	0.0319286	4.5
SERPINE1	ITGB5	EN	FB	0.307741	-0.0458626	0.523576	-0.00913388	-0.0129243	-0.000326944	0.729233	0.00579231	-0.00127745	-0.0102646	4.5
COL4A2	CD93	PC	CM	0.306518	0.0120433	-0.0130126	0.0238428	-0.00428736	0.00102935	-0.0913338	-0.00930257	0.00131523	-0.0102814	4.5
PDGFA	PDGFRB	CM	PC	-0.306494	-0.00400372	0.0331091	0.0624764	0.0106906	3.94306e-06	-0.0129368	-0.0281515	0.00975409	-0.00823335	4.5
COL8A1	ITGA11_ITGB1	FB	CM	-0.306255	-0.00526881	0.00830949	-0.0305072	0.00256397	-0.00547202	-0.0182978	-0.028173	-0.0251921	0.0887725	4.5
NAMPT	INSR	CM	CM	0.305823	0.00361201	0.0346673	0.0730067	0.185105	0.0211757	0.01884	0.0269248	0.0832739	0.149265	4.5
FN1	TNFRSF11B	CM	CM	-0.30581	-0.000434837	-0.0244458	-0.0472602	-0.0348319	0.00474195	-0.0161494	-0.0148605	-0.0774972	0.031364	4.5
COL1A1	CD36	MY	MY	0.305667	-1.30199	-0.0213666	4.91237	-0.00702016	0.027599	-0.012438	-0.00957043	-0.00673785	-0.198563	4.5
COL4A1	CD93	PC	FB	0.304955	0.0192767	-0.095711	-0.0162499	-0.00613824	-0.00138129	-0.0826696	-0.00582639	1.45451e-05	-0.0104288	4.5
GNAS	ADCY9	EN	CM	-0.304151	-0.00474212	0.0149266	-0.0335176	-0.0508919	0.0147414	-0.0614573	-0.00828085	-0.0244991	-0.0780245	4.5
COL3A1	ITGA1_ITGB1	CM	CM	-0.304071	7.27458e-05	-0.034835	0.039464	0.022144	-0.00334793	0.00926783	-0.0159509	0.199205	0.0618434	4.5
GNAI2	ADCY9	CM	PC	-0.3039	-0.00320868	-0.0786213	0.0300021	-0.0138054	-0.00142142	0.000202869	-0.00601466	-0.0158129	0.00587655	4.5
GNAI2	F2R	CM	EN	-0.303774	0.00231299	0.00530083	-0.0620568	0.0612662	-0.00976277	-0.0130334	-0.0119777	0.346121	-0.0292884	4.5
SPARC	ENG	VM	FB	-0.303359	-0.0138342	-0.0448537	0.0337508	-0.0138712	0.00352362	0.00499794	-0.0042066	-0.00228383	-0.0194839	4.5
THBS4	CD36	FB	VM	-0.303329	0.00163643	-0.0108422	0.142697	-0.0245293	-0.0024954	-0.00436876	0.00253367	-0.0242228	0.471501	4.5
LAMA4	ITGA9_ITGB1	CM	EN	-0.302876	0.00295765	-0.0146569	0.0710465	-0.0378913	-0.00706061	-0.00900626	-0.0328455	-0.164949	-0.00133481	4.5
POSTN	ITGAV_ITGB5	FB	VM	0.302178	-0.59578	-0.000615272	-0.0109737	-0.0198016	-0.00529777	0.301111	0.00847311	-0.00676403	0.00309257	4.5
THBS1	ITGA6	CM	CM	-0.301916	0.00403592	-0.026359	0.0167464	-0.0145124	0.00170411	-0.00652381	-0.00184122	-0.0452846	-1.13844	4.5
VEGFB	NRP1	FB	VM	-0.301073	-0.00330533	0.0028931	0.015459	-0.0250031	-0.00256755	-0.0028922	-0.0346644	0.0121437	-0.167255	4.5
S100A4	EGFR	EN	FB	-0.301043	-0.00389705	-0.0583115	-0.0137904	0.889558	-0.000700933	0.00623201	-0.00570581	-0.022599	-2.19194	4.5
ANXA2	TLR2	MY	MY	-0.300725	-0.000796262	0.0731965	-0.0577886	0.00709241	-0.00892703	0.0109121	-0.00299796	0.624885	0.028924	4.5
LAMA4	ITGA9_ITGB1	CM	CM	-0.300701	0.00512642	0.0268241	0.0060684	-0.0698647	-0.0107259	-0.010511	-0.0105027	-0.0731183	0.00694362	4.5
COL18A1	KDR	PC	EN	0.300679	-0.00962436	0.106585	-0.141561	0.00838234	-0.00680599	-0.00882965	-0.00458366	-0.00924757	-0.0315976	4.5
NCAM1	FGFR1	CM	CM	-0.300428	-0.0308502	0.015622	-0.0373124	-0.281963	0.0440562	-0.0313231	-0.0110683	0.0293705	-0.0482304	4.5
COL6A3	CD44	FB	CM	0.300221	-0.27139	0.0161707	0.070545	-0.00531747	-0.0056426	0.263052	0.00837422	0.0293072	-0.031719	4.5
LAMA4	ITGA7_ITGB1	PC	PC	-0.299341	-0.0711626	0.00312966	0.281853	-0.0123969	-0.0623247	0.0035441	0.0306669	0.0174392	-0.104569	4.5
CSPG4	ITGA3_ITGB1	PC	PC	0.299142	0.00250319	-0.0577006	-0.0260243	-0.00786261	-0.000281678	-0.0371711	-0.00403845	-0.00306796	-0.00100928	4.5
ADM	RAMP1	CM	FB	-0.299059	0.00742742	-0.0462307	-0.0376212	-0.052202	-0.00516687	-0.00256881	-0.00270696	-0.023301	0.026806	4.5
COL4A2	CD93	PC	FB	0.298672	0.00536713	-0.0929502	-0.0132267	-0.00338261	0.00124598	-0.0984211	-0.00789674	0.00302795	-0.0173049	4.5
APP	LRP1	FB	VM	-0.298534	-0.000192782	-0.357156	0.140387	0.226559	-0.000156545	-0.00437309	0.00439058	0.00725118	-0.584427	4.5
HSPG2	LRP1	PC	FB	0.298046	-0.0242971	-0.0312973	0.148445	0.00653788	-0.00142849	-0.475078	-0.0213706	0.011518	-0.044118	4.5
FGF1	NRP1	CM	CM	-0.297405	0.0132814	-0.0730866	-0.0150487	-0.0213471	-0.00402635	-0.0358092	-0.00180408	0.718389	0.0560961	4.5
RTN4	TNFRSF19	EN	FB	-0.296352	0.00659145	0.0201776	-0.032744	0.0578222	-0.00163418	0.0254656	-0.0105288	1.21349	0.0874532	4.5
THBS4	CD47	PC	FB	-0.29634	-0.000320961	-0.0356877	-0.0158233	-0.0122917	-0.00141853	0.000475875	0.00241204	0.0493357	-0.00997953	4.5
ANGPTL4	SDC2	CM	PC	-0.295993	-0.00492639	-0.049828	-0.037347	-0.0167444	-0.00949575	-0.00645314	-0.00267209	-0.00411923	0.0343489	4.5
ADAM10	EPHA3	PC	FB	-0.295989	0.0182506	0.00944129	-0.118409	-0.0370477	-0.0160726	0.0237548	0.265	0.020107	-0.0245542	4.5
COL4A4	CD47	FB	VM	-0.295416	0.00160351	0.769304	-0.0699916	-0.00393661	-0.00172488	-0.010822	0.0835002	0.473094	-1.73073	4.5
PTN	PTPRB	VM	EN	-0.295377	0.00173726	0.01157	-0.0496931	-0.0239197	-0.00791763	0.0355197	1.16144	-0.0333122	-0.197776	4.5
LAMC1	ITGA3_ITGB1	FB	CM	-0.29536	-0.00016606	-0.0509916	-0.0610283	0.00517317	-0.00198316	-0.0145531	-0.00880213	0.541763	-0.0325339	4.5
CALM1	PTPRA	EN	FB	-0.295331	-0.166349	0.00310764	-0.000285582	0.0143202	-0.00715309	0.023046	0.00167402	0.00662751	-0.146401	4.5
RTN4	TNFRSF19	FB	VM	-0.29519	0.00017729	-0.00098649	0.00239958	0.00185144	0.00028686	0.188715	-0.0081143	0.0492866	0.00618274	4.5
COL6A2	CD44	FB	PC	-0.294877	-0.432061	-0.00969655	-0.0900338	0.0511207	0.00286173	0.0216766	1.88004	0.00620668	-0.312775	4.5
ADAM17	ITGB1	CM	PC	-0.2945	-0.0005622	0.0116178	0.0157083	-0.000761294	-0.00153385	-0.0175589	0.0490376	0.00604175	0.0113726	4.5
THBS1	LRP5	CM	FB	-0.294144	0.00995507	-0.0597193	-0.0165221	-0.0324599	0.00594355	0.0149469	0.00127327	-0.00873614	-0.379339	4.5
LAMB1	ITGA9_ITGB1	FB	PC	-0.293897	0.0209239	1.25715	0.210145	-0.0115456	-0.012559	-0.0622845	-0.0816564	-0.0162942	-0.0128558	4.5
APP	CD74	VM	EN	-0.293656	-0.00474294	-0.00603657	0.0122226	-0.00694943	-0.0032339	-0.0097447	0.125245	-0.0240841	-0.0233146	4.5
LUM	ITGB1	EN	PC	-0.29344	-0.0356826	-0.0122852	0.0951179	0.0251341	-0.00231013	-0.00639198	-0.015369	0.00225411	-0.0667939	4.5
VWF	TNFRSF11B	PC	CM	-0.292826	-0.00313957	0.00695123	-0.0564973	-0.0531983	-0.0101059	-0.00942163	0.0009302	-0.0584509	-0.000754055	4.5
THBS2	CD36	FB	VM	-0.292447	-1.04184	-0.315423	0.398583	-0.0533005	0.00901572	0.0122121	-0.0271107	0.0626622	0.0460882	4.5
LAMC1	ITGA7_ITGB1	PC	PC	-0.292402	0.00505631	0.0351181	0.0406454	0.292211	0.000812461	-0.0195318	0.00520583	0.0225262	-0.025102	4.5
LAMA2	DAG1	VM	FB	-0.292196	0.0302473	0.163911	0.448844	0.0152265	0.00645285	-0.0630201	-0.0342837	0.0153115	0.0472644	4.5
THBS2	NOTCH3	EN	PC	0.291792	-0.358643	-0.0934788	0.247298	0.0289883	0.00528059	0.0824053	-0.0165749	0.0185948	-0.00718951	4.5
HMGB1	TLR2	MY	MY	-0.291098	-0.00462609	0.0471664	-0.102926	-0.0326366	-0.0107807	-0.0370944	-0.00320628	0.129138	0.0391343	4.5
FBN1	ITGA5	CM	CM	-0.290877	-0.00375974	-0.0713867	0.0164714	-0.0368782	-0.00539668	0.0051482	-0.0105813	-0.000313933	0.0545655	4.5
MFGE8	ITGAV	PC	EN	-0.290495	-0.00811054	-0.0290348	-0.0875865	-0.0573017	0.00747533	0.0587092	0.0107217	-0.0311372	0.0107348	4.5
HSPG2	ITGB1	FB	FB	-0.290376	-0.00638424	0.025028	0.115663	0.0052131	0.0209776	-0.00274973	0.124365	-0.022954	-0.156767	4.5
HSPG2	LRP1	EN	EN	0.290094	-0.471525	-0.131117	0.652271	0.0382871	0.000184648	-0.213899	-0.111834	0.00184905	-0.191156	4.5
VEGFA	ITGB1	CM	FB	0.289746	0.0012201	0.0384384	-0.0158773	0.0256522	0.00777284	-0.0275718	0.00379471	0.00684319	0.0122465	4.5
FGF1	CSPG4	FB	CM	-0.288717	0.00777504	-0.0361565	-0.0250549	-0.0271927	0.00865195	-0.0139034	-0.0183137	0.2222	0.0115519	4.5
ST6GAL1	EGFR	FB	FB	-0.287717	0.000892279	0.183636	-0.027128	1.06869	-0.00621636	-0.0247332	-0.0955424	-0.00869676	0.0501706	4.5
FN1	ITGAV_ITGB1	PC	EN	0.287353	-1.39403	0.267	-0.0321941	0.0449545	0.0263044	0.102828	-0.0039343	-0.0408433	-0.00592265	4.5
COL4A1	CD93	PC	PC	0.287301	0.0113486	-0.00228229	0.0488712	-0.00318758	-0.0151304	0.0258816	-0.0118933	0.000798064	-0.0102962	4.5
NAMPT	INSR	VM	FB	0.287229	-0.0396375	0.132724	1.14857	-0.0136393	0.0175636	0.0112396	-0.0878567	0.0181204	0.0571123	4.5
COL18A1	ITGA5	PC	CM	0.286963	-0.0219839	-0.00579938	-0.0107598	0.0252868	0.188647	0.0881294	0.00105419	-0.00381054	-0.00160965	4.5
ADAM15	ITGB1	EN	PC	-0.285956	-0.0189794	-0.013572	-0.0347192	-0.0188689	0.0104053	0.0144124	1.34584	0.0243766	0.00553243	4.5
COL4A1	CD47	FB	VM	-0.285486	-0.0041454	0.611175	-0.0994909	-0.0312759	-0.000325943	0.0986985	-0.0101988	0.958471	-0.0951027	4.5
COL4A1	ITGA9_ITGB1	VM	EN	0.285355	-0.198584	0.207318	-0.00286073	0.0458243	0.333519	0.331776	0.0640473	0.00923291	0.0140965	4.5
ADM	RAMP1	CM	PC	-0.285059	0.010162	-0.0404696	-0.028595	-0.0249877	-0.00709886	-0.0031987	-0.00178411	-0.0323195	0.0118593	4.5
TNFSF10	TNFRSF11B	FB	CM	-0.284923	0.0111608	0.0119202	0.34276	-0.0369531	-0.0011924	-0.0429242	-0.0304866	-0.0451391	-0.0575845	4.5
HSPG2	FGFR1	CM	CM	0.283295	-0.188509	0.0198471	-0.0138191	-0.0405766	0.0270933	-0.014711	0.0113946	-0.0154362	-0.00372061	4.5
COL18A1	GPC1	CM	CM	-0.283041	-0.00185322	-0.183748	-0.0376285	0.748742	-0.000744082	0.222018	2.15511	-0.00482432	-0.00101266	4.5
GRN	SORT1	CM	PC	-0.282984	-0.0342657	-0.0668558	-0.0211632	0.00967174	-0.00402301	-0.00204196	-0.00515666	0.309557	-0.0478049	4.5
ADAM10	AXL	CM	FB	-0.282744	0.00689389	0.00507695	-0.119824	0.0039616	0.000251772	-0.00808542	-0.00972139	-0.0301757	0.00277896	4.5
COL18A1	ITGA1_ITGB1	EN	CM	-0.282654	0.0139091	-0.0481139	-0.0121694	-0.0169653	0.0152302	0.0572382	-0.00917217	0.323492	0.190584	4.5
NCAM1	PTPRA	CM	FB	-0.282598	-0.00215991	0.0865121	0.0707433	-0.269437	0.0187151	-0.0473593	-0.00916196	0.0225903	-0.0468303	4.5
FGF1	CD44	PC	PC	-0.282544	0.00107294	-0.00341213	-0.0369839	-0.0403358	-0.00418548	-0.00419557	0.198132	-0.0379406	-0.00277057	4.5
CALM3	PDE1C	CM	PC	-0.281974	0.00057823	0.0151417	0.0187439	-0.00130142	-0.0029914	0.00623634	-0.0109608	-0.00111849	-0.0396709	4.5
S100A4	EGFR	PC	FB	-0.281695	-0.00324478	-0.0506614	-0.0141719	0.336329	-0.00100152	0.00444567	-0.00710321	-0.0164955	-1.79852	4.5
COL4A1	CD47	PC	FB	-0.281459	-0.360705	0.768388	-0.010345	0.779986	-0.00709827	0.706739	0.00200683	0.0359373	0.0118783	4.5
CD47	SIRPA	CM	CM	-0.280934	-0.26066	-0.0390514	0.0768669	0.00919823	0.73289	-0.0223826	-0.0132371	-0.312331	-0.0325734	4.5
SIRPA	CD47	CM	CM	-0.280934	-0.26066	-0.0390514	0.0768669	0.00919823	0.73289	-0.0223826	-0.0132371	-0.312331	-0.0325734	4.5
ADAM10	EPHA3	FB	FB	-0.280771	0.000876226	-0.00547878	-0.101223	-0.00446688	-0.0143284	0.000679845	0.381044	0.00810555	-0.0411027	4.5
GDF11	BMPR2	CM	EN	-0.280201	0.000674374	0.00850438	-0.0306574	-0.0294073	-0.00223964	-0.000769363	-0.0112448	-0.105087	-0.00552191	4.5
COL1A2	ITGA3_ITGB1	FB	VM	0.27955	0.0088034	-0.031806	-0.0131927	-0.0257859	0.0134104	-0.0544722	0.585632	0.000752664	0.0299868	4.5
SERPINE1	ITGB5	EN	CM	0.279515	-0.027307	0.29443	-0.0240691	-0.0083695	0.00400571	1.30498	-0.00380809	-1.60931e-05	-0.00568499	4.5
GRN	TNFRSF1B	CM	EN	-0.279074	-0.00964264	-0.0268847	-0.0124651	-0.00138349	0.00298286	-0.0095962	-0.015251	0.128562	0.0238142	4.5
COL6A1	ITGA1_ITGB1	CM	CM	-0.279042	0.00684412	-0.0597047	0.0139913	-0.0158247	0.0162706	-0.00615109	-0.00184421	-0.0134962	0.120771	4.5
LAMA2	ITGA7_ITGB1	CM	CM	-0.278974	-0.00106926	0.124495	0.00723662	0.0160583	0.0156041	0.0770733	-0.0378237	0.0149783	-0.0197772	4.5
COL3A1	ITGA11_ITGB1	CM	CM	-0.278921	-0.0037926	-0.0465837	0.0118687	-0.03555	-0.00376084	-0.0086556	-0.00851333	0.027235	0.00185831	4.5
COL8A1	ITGA1_ITGB1	FB	FB	-0.278317	0.0127037	1.12876	-0.14798	-0.0166373	-0.0123174	-0.0670077	0.126033	-0.0350453	0.0861306	4.5
COL1A1	CD36	FB	EN	0.27811	-1.0707	-0.126299	0.126913	-0.131035	0.00236521	-0.154499	0.424503	-0.0390598	0.0103312	4.5
FN1	ITGA6	VM	VM	0.277036	0.0401168	-0.0193555	0.243889	0.00581981	0.00522311	-0.114269	-0.0593941	0.0061284	-0.0047939	4.5
BSG	SLC16A7	CM	PC	-0.276125	-0.00310405	-0.0134464	-0.0226987	-0.0210473	-0.00452066	-0.00322045	-0.00493211	0.00971007	0.00341432	4.5
SLIT2	GPC1	EN	CM	-0.276095	0.00746953	-0.0495488	-0.0367995	-0.0413745	-0.00482547	-0.00548961	3.48815	-0.0244505	-0.541945	4.5
COL5A1	ITGA11_ITGB1	FB	FB	0.275789	-0.0411383	-0.0503575	-0.204822	-0.0247026	0.00112196	-0.00453951	-0.030669	-0.0022749	-0.138261	4.5
COL3A1	DDR2	VM	VM	0.275684	-0.597193	0.0463494	0.0250761	-0.0394995	-0.0236416	-0.00582755	-0.0860135	-0.00782989	-0.0144997	4.5
A2M	LRP1	PC	PC	-0.275572	0.00629462	-0.00748105	0.0862393	-0.00525344	-0.00815586	-0.0242068	-0.0104142	0.110947	0.00825849	4.5
TFPI	LRP1	CM	CM	-0.275543	0.00921545	-0.0492333	-0.0370829	-0.0600485	-0.00960196	0.0521141	0.0047153	-0.0808766	0.106808	4.5
THBS1	LRP1	EN	FB	0.275212	-0.104794	0.0103443	0.10849	1.1146	0.0182427	-0.0111357	-0.0104701	1.61696	0.0124997	4.5
COL5A2	ITGA1_ITGB1	CM	CM	-0.275212	0.0126993	-0.0256351	-0.0220051	0.0774949	-0.00577317	-0.0192106	-0.0132482	-0.0452959	0.0298221	4.5
COL4A1	CD47	PC	EN	-0.275067	-0.33771	0.537251	0.0468819	0.52659	-0.00354607	1.62351	-0.00250774	0.0484508	0.00382707	4.5
COL1A2	CD93	PC	FB	0.274881	0.00881343	-0.0718322	0.0323044	-0.00385958	-0.000847972	-0.0888891	-0.00746538	0.00198352	-0.0147788	4.5
LAMA2	ITGA1	VM	VM	-0.274676	0.0148507	1.75488	0.14549	0.0350358	0.00467111	-0.0352193	-0.847829	0.00549568	0.0123659	4.5
COL3A1	DDR2	FB	PC	0.27459	-0.179178	0.199437	0.110781	-0.0369268	-0.00126489	-0.00959792	0.2095	-0.0158795	0.0134038	4.5
CD47	SIRPA	FB	CM	-0.274098	-0.239011	-0.0130734	0.108358	-0.0401362	-0.00254656	-0.0116675	-0.0140727	-0.198566	-0.01672	4.5
CALM1	PDE1A	CM	FB	-0.274071	-0.00200518	0.252859	1.06211	-0.0135416	-0.0179785	0.0146482	-0.00263959	0.0281676	-0.0458057	4.5
COL18A1	ITGB5	PC	CM	0.27385	-0.0187928	0.0209942	-0.110229	-0.00745479	0.162268	0.128637	-0.00181953	-0.0155679	-0.0139648	4.5
HLA-A	APLP2	EN	FB	-0.273525	-0.00469492	-0.13864	-0.00818717	0.00466226	0.0044303	-0.00888065	-0.00136199	-0.00488972	0.0444924	4.5
COL4A1	CD47	VM	FB	-0.27268	-0.223259	0.622766	-0.0656952	0.0953028	-0.024152	0.104253	0.0857851	0.126384	0.00206655	4.5
COL4A2	ITGB5	FB	CM	-0.272568	0.0150431	1.14581	-0.0457512	0.00208776	0.0147101	0.415975	-0.0298528	-0.00582647	0.0612444	4.5
GNAI2	S1PR3	CM	CM	-0.272554	0.00994982	-0.0264853	-0.0231751	0.202088	-0.0093885	-0.0228157	-0.0128697	0.0251052	0.0346567	4.5
LAMA2	ITGA9_ITGB1	EN	PC	-0.271975	0.0590117	0.303213	0.394301	-0.00611204	-0.000852762	-0.0468008	-0.0709004	0.00795175	0.0145065	4.5
SERPING1	LRP1	EN	FB	-0.271316	-0.000400876	-0.00314961	0.265462	-0.000406376	-0.000455763	-0.00280886	-0.00683425	0.281035	-0.264246	4.5
COL18A1	ITGB5	PC	PC	0.271125	-0.0188735	0.0112715	-0.229719	0.00884881	0.571547	0.0828933	0.00330375	-0.00593476	-0.00887948	4.5
SLIT2	PLXNA1	CM	FB	-0.270694	0.00506207	-0.0432711	-0.0068287	-0.0513584	-0.00922952	0.0397683	-0.00314862	-0.0181082	-0.229061	4.5
GSTP1	EGFR	MY	FB	-0.27061	-0.000142962	-0.0393961	-0.0134736	0.0171597	-0.00174647	0.00456237	-0.00983427	0.0125495	-0.0145408	4.5
FN1	ITGA9	VM	VM	0.270576	-0.0690401	1.05862	0.0118756	0.0496448	0.0273002	0.0453324	-0.05271	-0.00813732	-0.0217383	4.5
BSG	SLC16A7	PC	FB	-0.270526	0.000367356	-0.0882147	-0.0102794	0.0127723	-0.00113798	0.0031613	-0.0112448	-0.00514047	0.0162232	4.5
SPARC	FGFR1	MY	MY	0.269944	0.021516	-0.069617	0.0132065	-0.000708792	-0.0133784	-0.0852695	-0.00845803	-0.00722738	-0.0108468	4.5
VEGFC	ITGB1	EN	EN	-0.269658	0.00286735	-0.00536072	-0.0473054	-0.0728739	-0.00282868	-0.00218512	0.69364	0.00427915	-0.0456047	4.5
VWF	LRP1	CM	EN	-0.268881	0.0238987	-0.040927	-0.0742829	-0.0219753	-0.0144517	-0.0190564	-0.0153106	0.0052525	0.0412074	4.5
LPL	LRP1	FB	MY	-0.267949	-0.000884265	-0.00304093	0.0903734	-0.0645957	0.00112687	0.00324847	-0.0507764	0.185047	-0.00249318	4.5
NID1	ITGB1	EN	PC	-0.267628	-0.00278845	0.0529344	0.657752	-0.00584403	-0.00130958	-0.0213005	0.00210355	0.0193663	0.0099638	4.5
COL4A1	CD93	FB	EN	-0.266971	0.00996267	0.908347	-0.0220183	-0.010577	-0.00493695	0.806289	-0.000391102	0.0932377	0.00638251	4.5
FGF1	CD44	PC	FB	-0.26605	-0.00274367	-0.0107537	-0.031471	0.0152923	-0.00352595	-0.00751901	0.121654	-0.0544026	0.0253756	4.5
RGMA	BMPR2	FB	FB	-0.265575	0.00332784	0.0813628	0.0117184	0.022634	-0.00822073	-0.0191052	0.0756814	-0.00841116	-0.0423455	4.5
COL4A1	ITGA1_ITGB1	VM	EN	0.265358	-0.213794	0.228067	0.00862818	0.0550452	0.172205	0.266252	0.0748263	0.0116237	0.0148876	4.5
VIM	CD44	MY	MY	-0.264856	-0.018818	0.0692977	-0.135327	0.0642833	-0.0106048	0.000415022	-0.00466943	0.37902	-0.0895244	4.5
VCL	ITGB5	PC	CM	0.264769	-0.0083908	0.721343	0.0637241	-0.0453311	0.333093	-0.0359572	-0.00356074	-0.0103208	0.0225757	4.5
LAMA2	CD44	VM	FB	-0.264517	0.0031126	0.799185	0.123842	0.282594	0.00145462	0.0571698	-0.0740071	0.0560694	0.0278809	4.5
THBS4	CD36	VM	VM	-0.264486	0.0028592	-0.0614861	0.463353	-0.0264981	-0.00206741	-0.00732311	-0.0256988	-0.0157397	0.0123797	4.5
LGALS1	ITGB1	PC	CM	-0.264212	-0.00445185	-0.0191181	-0.000807366	0.0686438	-0.00548767	-0.00741178	-0.00347328	-0.00887841	0.0206724	4.5
COL4A2	ITGB5	PC	PC	0.264116	-0.146163	0.132202	-0.00183906	0.0136175	0.720574	0.518897	0.00431967	-0.00764317	0.00560251	4.5
SERPING1	LRP1	MY	MY	-0.264104	0.00100242	-0.00061854	0.31525	-0.00120082	-0.00122546	-0.00259956	-0.00935243	-0.0456414	-0.0266555	4.5
COL1A2	CD93	PC	CM	0.264054	0.0117058	-0.0592649	-0.00312272	-0.0030704	-0.00092445	-0.0630848	-0.00740545	0.00116464	-0.00922107	4.5
COL6A3	ITGA9_ITGB1	PC	EN	0.263616	-0.667585	0.311252	3.07166	-0.0128438	-0.00812537	0.107543	0.000256013	-0.0283029	-0.0129117	4.5
ADAM15	ITGAV	CM	PC	-0.263395	0.00182393	-0.0617214	-0.0165951	0.00879167	0.0498802	-0.000116917	-0.00454941	0.00360672	-0.208095	4.5
SEMA6B	PLXNA2	EN	VM	0.263389	0.0926563	-0.0266754	-0.0848953	-0.0101682	-0.0235933	-0.028138	0.00294274	-0.00289785	-0.00948306	4.5
COL18A1	GPC1	EN	CM	-0.262335	0.00399556	-0.100291	-0.0446928	-0.0046073	0.00219688	0.197847	1.67444	0.0129849	0.108881	4.5
COL5A1	ITGA1_ITGB1	CM	PC	0.261659	0.170609	-0.066256	0.0484082	-0.000862831	0.00206597	0.00686422	0.00977016	-5.22587e-05	-0.00413349	4.5
SERPINE1	ITGB5	EN	PC	0.26146	-0.0380833	0.00929533	-0.0331002	0.0193996	0.00797657	1.24165	0.00692225	-0.00106361	-0.004438	4.5
COL1A1	ITGA11_ITGB1	VM	FB	0.26123	-0.586913	0.0217648	6.20394e-06	-0.0125998	-0.0448081	0.0134652	-0.00246131	-0.00423963	-0.00388058	4.5
HSPG2	DAG1	EN	VM	0.261019	0.160173	-0.0952034	-0.0876305	0.0388	0.000992801	-0.0366853	0.0570058	-0.0205107	-0.0586888	4.5
RGMA	BMPR2	FB	PC	-0.26054	0.00391608	0.0687334	0.0191707	0.0150573	-0.00602019	-0.0186835	0.00758413	4.87947e-05	-0.0459418	4.5
COL6A2	ITGA9_ITGB1	FB	FB	-0.259858	-0.0138976	0.010014	0.0108454	0.0205483	-0.0034612	0.00576646	1.44346	0.00164447	-1.14864	4.5
ANGPTL4	ITGA5_ITGB1	CM	CM	-0.259444	0.00280796	-0.0237637	-0.0300596	-0.0368235	0.00283159	-0.00449289	0.00149532	-0.0108339	0.0322678	4.5
APP	CD74	CM	EN	-0.25935	-0.000535147	0.0082711	0.0814482	0.00516735	-0.00406559	-0.00785243	0.0213189	-0.0350928	-0.0110342	4.5
TXLNA	STX4	PC	CM	-0.259256	-0.0724629	0.00494321	0.194214	-0.0108377	0.0218469	-0.191243	-0.0351006	-0.0105133	-0.047907	4.5
COL1A1	ITGA11_ITGB1	VM	VM	0.258995	-0.110819	0.257975	-0.0791548	-0.0175707	-0.0309932	0.0633345	-0.036398	0.0315355	-0.00979655	4.5
VEGFA	ITGA9	FB	CM	-0.258655	0.000115829	-0.00312412	-0.102255	0.0336123	-0.0076813	0.0339853	-0.0104497	0.00988689	-0.278571	4.5
LAMA4	ITGA9_ITGB1	PC	PC	-0.258247	-0.00132789	0.0618151	0.647737	-0.0362553	-0.00812924	0.0422826	-0.036497	-0.0214773	-0.0233582	4.5
SPARC	ENG	CM	CM	-0.257838	0.0245068	-0.00373631	-0.0526578	-0.0698792	0.000402878	-0.0403334	-0.00781502	0.0180309	0.123779	4.5
PDAP1	PDGFRB	CM	PC	-0.257575	-0.0943103	0.0144175	0.0101151	-0.000631204	-0.000451493	-0.0204793	-0.0392182	0.00139347	-0.0221459	4.5
SORBS1	ITGA1	FB	PC	-0.256295	-0.0389339	0.839897	0.414657	-0.0266919	0.0789136	-0.0349798	0.000553158	-0.0194942	0.0413136	4.5
LAMA4	ITGA6_ITGB1	CM	EN	-0.255967	-0.00177129	-0.0143778	0.0774749	-0.0352922	-0.0275212	0.0124761	-0.0334859	-0.13949	-0.00361524	4.5
LAMA2	ITGA7_ITGB1	EN	CM	-0.255815	0.0255549	0.191513	0.128312	0.0313428	0.0500307	-0.0223693	-0.263613	0.0356588	0.0417375	4.5
COL4A2	CD93	PC	PC	0.255729	0.00188881	-0.000698314	0.0819008	-0.00243233	-0.0123284	0.0226227	-0.0121971	0.00123728	-0.0107121	4.5
ADAM10	EPHA3	PC	PC	-0.25478	0.0141669	-0.0362691	-0.0597099	0.0070585	0.00569108	-0.0336654	0.00873952	-0.0051365	0.0155447	4.5
GRN	EGFR	MY	FB	-0.254746	0.00788621	-0.0116745	-0.0304427	-0.0181039	-0.0123606	0.00984335	0.105669	-0.00751906	-0.0469944	4.5
TIMP2	ITGB1	FB	PC	-0.254526	0.000250063	-0.00727337	0.00729206	0.00618522	0.000141332	0.00585032	1.2299	0.00824836	-0.984537	4.5
SERPINE1	LRP1	VM	EN	0.254424	-0.328641	-0.00193203	0.55575	-0.00532976	0.00199776	-0.00457058	-0.0142356	0.000178532	-0.00601994	4.5
COL4A1	ITGA9_ITGB1	FB	PC	-0.254129	-0.00248717	0.965061	0.0536815	-0.00440895	0.0028535	-0.084215	-0.0692996	0.00355403	0.0137492	4.5
ADAM10	CD44	CM	PC	-0.254124	-0.00327028	-0.0114164	-0.00675474	0.00170786	0.0138576	-0.00229473	-0.0127316	0.0130298	0.115848	4.5
MFGE8	ITGAV	VM	EN	-0.254086	-0.000606135	-0.0117934	-0.0312833	-0.0725989	0.000189066	0.00428222	0.160741	-0.00867967	0.00729367	4.5
GDF11	BMPR1A	CM	EN	-0.254005	0.00613727	0.00939939	-0.0561519	-0.0107883	-0.00729305	-0.00999534	-0.0127727	-0.000353798	0.0447009	4.5
MMP2	PECAM1	CM	EN	-0.253708	-0.0123111	0.0424299	-0.0219616	-0.0585301	-0.020838	0.0896848	-0.0131417	-0.0895871	-0.0220373	4.5
COL4A1	CD93	VM	EN	0.253542	0.0254045	0.11084	-0.0234069	0.00866842	0.0117086	0.192093	0.114133	0.0128422	0.0064181	4.5
THBS2	NOTCH3	FB	FB	0.253366	-0.0464873	-0.046224	-0.0582652	-0.0024451	-0.000214293	-0.0037987	-0.0130584	0.000697	-0.0303691	4.5
TFPI	SDC4	FB	CM	-0.253324	0.00206969	-0.00118191	-0.000679581	-0.0263494	0.00382709	0.0177214	0.00525598	-0.0535593	0.106555	4.5
F8	LDLR	EN	EN	-0.252403	0.00236887	0.175481	-0.0119712	-0.0116853	-0.00394951	0.0301618	0.00359916	0.127802	0.00983912	4.5
SPARC	FGFR1	EN	FB	-0.251535	0.004718	0.594611	-0.050334	8.6554e-08	-0.00260963	-0.0189224	-0.00272806	-0.0521109	-0.281268	4.5
ADM	RAMP1	CM	EN	-0.251339	0.00648819	-0.0335831	-0.0386221	-0.0322251	-0.00538297	-0.00317177	-0.0079827	-0.0614861	0.0100606	4.5
SERPING1	LRP1	PC	FB	-0.25086	-0.000612769	-0.00508872	-0.00684822	-0.00403419	-0.00411238	0.201783	-0.0160387	1.43698	-0.0854392	4.5
SLIT2	ROBO1	VM	FB	-0.250833	-0.00882115	0.864702	-0.234667	1.79653	-0.0234758	-0.0463902	-0.00959507	-0.0199559	-0.0676605	4.5
BSG	SLC16A7	MY	FB	-0.250324	-0.000177946	-0.0368765	-0.000134098	0.0199787	-0.00106149	0.00369006	-0.0105127	-0.0169532	-0.0363641	4.5
SERPINE1	LRP1	PC	EN	0.250312	-0.383345	-0.0239883	0.037416	-0.0133603	-0.00188141	-0.0220968	-0.00658726	-0.00483047	-0.00233212	4.5
FN1	PLAUR	VM	FB	0.250014	-1.38593	-0.0230233	-0.132454	-0.00567936	-0.0298675	0.240476	0.0104713	0.0348677	-0.00384409	4.5
VEGFA	EGFR	MY	FB	-0.249489	0.0044244	0.00319369	-0.0451157	0.241895	-0.012981	-0.0032663	-0.0106262	0.000957655	-0.00812269	4.5
PSEN1	NCSTN	PC	CM	-0.249477	-0.203952	-0.141777	-0.020851	0.641325	0.00282598	-0.00356388	-0.00785834	-0.00432424	0.000913595	4.5
GNAI2	UNC5B	CM	FB	-0.248978	0.00592125	0.177802	-0.018897	0.0162541	-0.00547616	-0.0269841	0.000593636	0.00883168	-0.00941092	4.5
LAMC1	DAG1	FB	VM	-0.24897	0.000557109	0.001008	0.0178785	0.49164	-0.00068752	0.0220373	0.137427	-0.00863817	-0.171201	4.5
SPARC	ENG	CM	PC	-0.248861	0.014026	-0.081871	-0.0339046	-0.033918	-0.0088865	-0.0100847	-0.00400039	0.00432403	0.0764775	4.5
SERPINE1	LRP1	EN	EN	0.248816	-0.1158	0.0149374	0.0446854	-0.00389057	0.00121538	-0.0356658	-0.012022	0.000638435	-0.0109862	4.5
FSTL1	DIP2A	FB	MY	-0.248799	-0.000430783	1.2277	-0.0423694	-0.100965	-0.0017512	0.0184711	-0.0107219	-0.0389067	0.000630695	4.5
TGFB1	LPP	PC	FB	0.247503	-0.0376483	0.178844	0.228587	-0.000335723	0.00732093	0.268127	-0.00616409	-0.031431	-0.0254556	4.5
ADAM10	CADM1	CM	FB	-0.247139	0.0012393	0.0153617	0.00766222	-0.000822241	0.00275746	-0.00811715	-0.00330866	-0.0049923	0.0570196	4.5
LAMB1	ITGA7_ITGB1	FB	PC	-0.247088	-0.00578751	1.22994	0.048239	-0.00137093	-0.568542	1.09617	0.00212685	-0.000264934	-0.0739609	4.5
THBS2	NOTCH3	CM	PC	0.246889	-0.0253552	-0.0740428	0.0724875	0.0707272	0.0026641	-0.00244804	-0.00942983	0.0522673	-0.00232385	4.5
ADAM10	NOTCH2	CM	FB	-0.246572	-0.00304227	-0.270615	0.0216866	0.00894817	-0.01815	-0.0249778	-0.012126	0.00347207	0.113708	4.5
VEGFB	NRP1	VM	VM	-0.246477	0.0011469	0.0113019	0.0802443	0.000889906	0.0404958	0.000155732	-0.0226267	0.0156456	-1.03133	4.5
HSPG2	FGFR1	FB	CM	-0.246363	0.00425465	-0.0121877	-0.0656779	0.0169544	0.00958283	-0.0530841	0.67159	-0.0334865	-0.271145	4.5
TGFB1	LPP	FB	FB	0.246219	-0.0224053	-0.0206604	0.278434	-0.00830344	0.125554	0.012382	-0.0394032	-0.0193403	0.00491886	4.5
F8	LDLR	EN	FB	-0.245962	0.0145927	-0.0295808	0.0394992	-0.047661	-0.00194339	-0.0201622	-0.00234928	0.114448	-0.122995	4.5
RTN4	CNTNAP1	CM	CM	-0.245826	0.00901147	-0.0392073	-0.0338753	-0.0157794	0.00967179	-0.0116815	-0.00804736	-0.0502965	-0.0134851	4.5
VCL	ITGB5	CM	CM	0.24573	-0.0383248	0.123914	0.0230726	-0.0163906	0.013007	0.042585	-0.0123098	-0.0168693	0.120401	4.5
PIGF	FLT1	EN	FB	-0.245369	0.00535951	-0.000280484	0.00451578	0.00450331	-0.00219984	-0.00875791	0.019162	-0.0243386	0.00375343	4.5
SERPING1	LRP1	MY	FB	-0.2446	0.000494087	-0.00839531	0.132396	0.0211943	-0.00107802	-0.0027924	-0.0124347	-0.0283684	-0.0354643	4.5
ANGPTL1	TEK	CM	EN	-0.244502	0.000771613	-0.000323583	-0.0181593	-0.0667449	-0.00132757	0.000298216	-0.00598157	0.00746919	0.000307913	4.5
ADAM10	NOTCH2	MY	MY	-0.244082	-0.00290234	0.0138737	-0.0105665	-0.148555	-0.00869717	0.0372084	0.00637391	0.0225486	0.0144105	4.5
ADAM15	ITGA5	CM	FB	-0.243683	0.00178093	0.00711174	0.142023	-0.0220511	-0.00159736	-0.00506563	-0.00563554	-0.0184642	-0.104007	4.5
COL27A1	ITGA1_ITGB1	EN	PC	0.243645	0.0481213	-0.063912	0.00218284	-0.00199199	0.0568781	-0.00578151	-0.0134918	0.000508485	-0.00897237	4.5
NAMPT	INSR	CM	PC	0.243619	0.0120294	0.0567027	2.12925	0.037625	0.282659	-0.00722612	-0.00538337	0.135061	0.0342305	4.5
COL1A1	CD93	FB	MY	0.242191	-0.00569509	-0.00819551	-0.0628562	-0.0151116	-0.00501111	-0.0323492	-0.00170562	0.0331303	-0.0416092	4.5
THBS4	CD47	PC	CM	-0.241778	-0.00115803	-0.0273596	-0.0276322	0.000279554	0.239845	-0.00138967	-0.00802498	0.0980757	0.00747303	4.5
THBS4	CD36	VM	FB	-0.241295	0.000393693	-0.0431507	1.32048	-0.00303421	-0.00140035	-0.0012347	-0.0100273	0.00496284	0.0454489	4.5
COL1A1	ITGA3_ITGB1	VM	VM	0.241162	0.0074	-0.00613922	0.00998188	-0.00754654	-0.000783659	-0.0327735	0.00272659	8.12038e-05	-0.0018572	4.5
FN1	PLAUR	FB	FB	0.241036	-1.35259	-0.0190569	-0.270896	0.1174	-0.0242989	0.112396	-0.00506095	0.0140509	0.0136824	4.5
SERPINE1	ITGB5	MY	FB	0.240955	-0.0217646	0.00728499	0.0257628	-0.00392586	0.0294235	0.702621	0.0198569	-0.00111535	-0.00735792	4.5
SERPINE1	ITGB5	PC	EN	0.240924	-0.0250954	0.106559	-0.0106033	-0.00831885	0.142977	-0.022279	-0.00103353	-0.00304827	-0.00255016	4.5
A2M	LRP1	MY	FB	-0.240504	-0.0110489	-0.00337122	0.0938677	0.00118472	-0.00088368	0.122534	-0.000616234	1.81343	-0.0431093	4.5
GNAI2	EGFR	VM	FB	-0.240203	0.00243232	0.134556	0.0447738	0.718093	-0.00213994	-0.00842181	0.00718523	-0.0209311	-0.0557757	4.5
ANGPTL2	TLR4	CM	EN	-0.239582	0.0206442	-0.00794605	-0.0635078	0.0561956	-0.0132591	-0.0200731	-0.013138	-0.0752699	0.0236965	4.5
ADAM10	GPNMB	EN	FB	-0.239547	-0.010864	0.00422266	0.025431	-0.141914	-0.00205566	-0.015346	0.0284335	0.003125	-0.0147665	4.5
LAMA2	ITGA1	EN	VM	-0.239184	0.00898194	0.927335	0.248984	0.0127529	0.0245761	-0.056459	-0.367583	0.0252213	0.0291643	4.5
VWF	ITGA9	EN	CM	-0.238765	0.0711312	0.16702	-0.0847687	0.000630613	-0.0322872	0.737543	0.0749937	-0.0103267	-0.0926664	4.5
FGF7	NRP1	FB	EN	-0.238725	-0.00812189	-0.115892	0.131368	-0.00889448	-0.0223034	0.0632431	0.0255546	0.408842	-0.016705	4.5
MIF	EGFR	EN	FB	-0.238471	-0.000767796	-0.0549585	-0.00821505	0.602949	-0.000491128	0.00353552	-0.00404813	-0.000581204	-1.11162	4.5
HSPG2	ITGB1	FB	CM	-0.23823	-0.00202016	0.0778819	0.0312223	0.0318901	0.0125723	0.175163	0.353057	-0.0272755	-0.0529159	4.5
BSG	SLC16A7	EN	FB	-0.237963	-2.45726e-05	-0.0510781	-0.00886819	0.0451108	-0.000668996	0.00327162	-0.00432912	0.00964405	0.0584817	4.5
ADAM23	ITGA5	CM	EN	-0.237562	0.0242174	0.671607	-0.0426848	-0.0231332	0.000675303	-0.064157	-0.000913756	-0.00590771	0.00756567	4.5
JAM3	ITGB1	PC	PC	-0.237212	-0.00148273	-0.0382784	-0.0220034	-0.0120497	0.00102032	0.0211323	0.0762121	-0.0162963	0.00307447	4.5
COL1A2	CD36	FB	EN	0.236849	-0.83637	-0.0560492	0.0946741	-0.0894816	-0.0232836	-0.0737684	0.28611	-0.0410348	0.00878119	4.5
PLA2G2A	ITGB1	FB	PC	-0.236764	0.00207773	-0.00853388	-0.0227278	0.0193828	-0.00334098	-0.00236547	-0.0141658	0.281887	0.036045	4.5
SERPINE1	LRP1	PC	CM	0.236433	-0.24857	-0.00154634	0.203495	-0.0155344	-0.00330952	-0.0863075	-0.0131048	-0.00730755	0.00313233	4.5
COL1A2	CD93	PC	PC	0.236037	0.00184629	-0.0307174	0.0119514	-0.00150512	-0.0117333	0.0220078	-0.0102675	0.00163999	-0.0110481	4.5
HGF	NRP1	PC	PC	-0.235478	-0.0224185	-0.194748	0.0683223	0.0170133	0.0133769	-0.0567155	0.015002	0.018901	0.0030955	4.5
GNAI2	ADCY9	CM	EN	-0.235221	-0.00774631	-0.0332122	0.0882132	-0.0502161	-0.00195162	-0.00222917	-0.00834945	-0.10485	0.0102242	4.5
COL6A3	ITGA11_ITGB1	CM	CM	-0.234713	-0.00443206	-0.0488448	0.0132964	-0.0410214	-0.00514783	-0.011728	-0.0083669	-0.0345857	-0.00367566	4.5
LAMB1	DAG1	EN	VM	0.234712	0.0936556	0.00200824	-0.0289596	-0.0108384	-0.0308793	-0.0215704	0.00824692	-0.00952171	-0.0898082	4.5
TIMP3	CD44	VM	FB	-0.234504	0.0179803	0.106439	-0.0677986	0.51758	-0.00213671	-0.0188498	0.380143	-0.0629808	0.0134605	4.5
COL5A1	ITGA1_ITGB1	FB	FB	0.233799	-0.0648512	0.430905	0.0480545	0.000477729	-0.0134614	0.0497291	-0.00449612	-0.00670459	-0.0660303	4.5
LAMB1	ITGA9_ITGB1	FB	MY	-0.233537	-0.00237809	0.699638	0.149454	-0.00772681	-0.0216178	-0.0295126	-0.0134612	-0.0596111	-0.0180763	4.5
RARRES1	NRP2	FB	MY	-0.233504	0.00355039	-0.0388121	-0.0307153	0.0220058	-0.00136766	-0.00161146	-0.0118935	3.00797	0.0510927	4.5
NID1	ITGAV	FB	VM	-0.233459	-0.000546902	0.132859	0.108633	-0.0661935	-0.0018685	-0.0321599	-0.0314095	-0.0189956	0.0714474	4.5
F13A1	ITGA9	EN	EN	-0.233438	-0.00470003	0.46171	-0.066139	0.651229	-0.00465238	-0.0172917	-0.0175564	0.020953	-0.262846	4.5
MMP2	PECAM1	VM	EN	-0.233377	0.00352809	0.00220914	-3.2945e-05	-0.00216205	-0.00359027	0.0210438	-0.0220856	-0.000128273	-1.15797	4.5
LGALS3	MCAM	EN	VM	-0.233318	-0.00502875	-0.0209403	-0.0825541	-0.0254824	-0.00362731	-0.0134553	0.401444	0.0204556	-0.0852723	4.5
COL1A2	ITGA9_ITGB1	FB	CM	0.233252	-0.16853	0.162739	0.0378244	-0.0229654	-0.00578322	0.593748	0.0502127	-0.031318	0.00386817	4.5
LGALS1	ITGB1	FB	PC	-0.232937	-0.0565536	-0.0491653	-0.00396381	0.00682484	0.000461899	-0.00568146	0.00284023	-0.0238725	-0.133319	4.5
COL5A2	ITGA1_ITGB1	FB	PC	-0.232555	-0.142789	0.678896	0.0398966	-0.0024461	-0.0578443	0.0891086	0.12964	-0.0147255	-0.0235337	4.5
COL6A1	CD44	FB	MY	-0.232352	-0.577841	-0.0110905	-0.208953	0.026672	0.000149209	-0.0262882	0.0396285	0.196027	-0.0985581	4.5
COL4A4	ITGA11_ITGB1	FB	CM	-0.232299	0.00755709	0.162719	-0.0446894	1.625e-05	-0.0044422	-0.0151815	-0.0177294	-0.00172573	0.111489	4.5
TGFB1	ENG	EN	EN	-0.23209	0.019948	-0.0186602	-0.154667	-0.00491505	0.047893	-0.0398702	0.00749695	-0.00445159	-0.0972606	4.5
PLA2G2A	EGFR	FB	FB	-0.23207	0.00250454	0.0118064	-0.0316705	0.914736	-0.0035975	-0.00428317	-0.0144662	0.419534	0.00622958	4.5
ADAM10	NOTCH2	EN	PC	-0.231918	-0.20158	0.0176588	0.00684521	0.00119393	-0.00309764	-0.00557989	0.0429619	0.00365833	0.00663393	4.5
COL4A1	CD93	EN	CM	0.231918	0.00279853	-0.0118405	0.134119	-0.00365891	-0.00385907	-0.0823374	-0.0107828	0.000521248	-0.00741858	4.5
LAMA2	DAG1	EN	CM	-0.231557	0.15897	0.0570221	0.0678902	0.0199003	0.0864444	-0.100498	-0.152778	0.0368221	0.0491068	4.5
MFGE8	ITGAV	PC	FB	-0.231484	-0.00682709	-0.00417676	-0.0226667	-0.04461	0.00668034	0.0441013	0.0476737	-0.0810602	0.0386217	4.5
CD99	PILRB	MY	MY	-0.231354	0.00115968	0.0189223	0.161345	-0.00243228	-0.00186075	0.0416364	-0.0129258	-0.00560767	-0.0177392	4.5
COL6A1	ITGA1_ITGB1	EN	CM	-0.231106	0.00667992	-0.0567549	0.0139354	-0.0505548	0.00941892	-0.0170264	-0.0230566	-0.012205	0.0997267	4.5
COL4A2	ITGA9_ITGB1	CM	CM	-0.230876	-0.0108082	0.308329	0.044835	0.833544	0.0114952	1.72557	-0.0143395	0.00540722	-0.00400664	4.5
RTN4	TNFRSF19	PC	FB	-0.230773	0.00540241	0.196752	-0.0611005	0.0499876	0.00190557	0.0311814	-0.0115329	0.546812	0.0503519	4.5
VEGFA	GPC1	PC	CM	-0.230459	0.00355773	-0.0399032	-0.032973	-0.0116887	-0.00668867	-0.00939568	0.198831	-0.0390599	-0.00686323	4.5
CALM3	PDE1C	CM	CM	-0.230456	0.000258362	0.0251464	0.02984	-0.0012359	-0.00224396	-0.001893	-0.00651831	0.00451037	-0.0886363	4.5
TGFB1	SDC2	CM	CM	-0.230244	0.00249192	0.00398239	0.00185478	-0.00616608	0.0324021	-0.0324285	-0.00106265	-0.0369474	0.0274412	4.5
FGF1	TGFBR3	PC	EN	-0.230235	0.0017896	-0.0273441	0.40032	-0.058776	-0.000259635	-0.00883845	-0.000530602	-0.115579	0.00376869	4.5
GNAI2	IGF1R	PC	EN	-0.23016	-0.0444014	0.120921	-0.00807102	-0.0503813	-0.00401571	-0.0133483	0.000833603	-0.0500474	0.000741644	4.5
MFGE8	PDGFRB	FB	FB	-0.229831	-0.000949912	-0.00746032	0.0486933	-0.00115273	-0.00120675	-0.0103231	-0.00021232	0.0108754	-0.0139662	4.5
COL8A1	ITGA1_ITGB1	EN	PC	-0.2297	0.0129541	0.848568	-0.0316017	0.0291591	0.000326577	0.0148785	-0.0238197	-0.0034393	0.0297059	4.5
CALM1	PDE1C	FB	FB	-0.229476	0.0095414	-0.0339025	0.101168	0.0116372	0.000713409	-0.0107572	-0.00942577	0.0340288	-0.0623742	4.5
GSTP1	EGFR	FB	FB	-0.229302	0.000125548	-0.00540372	-0.0178566	0.000107274	-0.00191071	0.000782502	-0.00879769	0.000622847	-0.0855056	4.5
ADAM10	TSPAN15	CM	PC	-0.229202	-0.000246607	-0.0835189	-0.00679147	0.038518	-0.00116284	0.00108968	-0.00656321	0.00096924	0.0146601	4.5
BMP1	BMPR2	CM	PC	0.229106	0.000888775	0.0186875	-0.00146867	0.00605514	0.0411021	-0.118977	0.00436464	0.124021	0.00390284	4.5
CALM3	AQP1	CM	PC	-0.228544	0.0160754	-0.0292371	1.91173	-0.0285275	-0.00562996	-0.0133505	-0.00222898	-0.0141539	0.00792207	4.5
RGMA	BMPR2	VM	EN	-0.228537	7.96864e-05	0.0279916	-0.0322233	0.114122	-0.00192681	-0.00532256	-0.000380703	0.0863719	-0.0150484	4.5
COPA	CD74	FB	EN	-0.228469	-0.0062853	-0.0072492	0.0463209	-0.010779	-0.00352122	-0.00579206	-0.00250251	-0.0327522	-0.0549049	4.5
ADAM10	CADM1	CM	EN	-0.228449	0.00284286	0.0133982	0.0771874	-0.0264842	0.024313	-0.00786074	-0.0193515	-7.84152e-05	0.00264403	4.5
CD59	STAB1	CM	EN	0.228218	-0.00160822	-0.04556	-0.0332218	0.00771845	0.00110687	-0.0259778	0.00243144	-0.000554919	-0.00300526	4.5
AGT	ENPEP	VM	VM	-0.228194	0.00100136	-0.028353	-0.00356532	-0.00476625	-0.00168949	-0.000277232	0.0386416	-0.00610093	-0.0109801	4.5
SLIT2	GPC1	PC	CM	-0.228173	0.00597644	-0.0198088	-0.0227629	-0.0331127	-0.00495414	-0.00535973	-0.00813043	-0.0318463	0.0262396	4.5
FAM3C	LIFR	PC	CM	-0.227815	-0.000611653	-0.00439464	-0.0103864	0.00110976	-0.00179368	3.79633e-05	-0.00937254	-0.00158143	0.751265	4.5
COL5A1	ITGA11_ITGB1	VM	VM	0.227325	9.03403e-06	0.499926	0.024015	0.00330337	-0.0146275	0.732443	-0.0230698	0.00147514	-0.0503448	4.5
BSG	SLC16A7	VM	FB	-0.227033	6.74663e-05	-0.0514408	0.00826362	0.0122933	-0.00067461	1.21793	-0.00789601	-0.0117593	0.00401796	4.5
FN1	C5AR1	MY	FB	0.226665	-1.28626	-0.0651133	-0.926712	-0.0158973	0.538779	0.00195815	-0.0116633	-0.000717259	-0.00431812	4.5
LAMA2	CD44	CM	FB	-0.226648	-0.0511578	0.186567	0.00612693	0.175836	-0.0103713	0.0560689	0.00301038	0.0168731	0.0084617	4.5
FN1	ITGAV_ITGB1	FB	EN	0.226077	-1.02391	0.033631	-0.0258569	0.104891	0.0202719	0.19509	-0.0206041	-0.0481361	0.00574457	4.5
TFPI	F3	PC	CM	-0.225887	0.00933871	-0.0101956	0.0165669	-0.180903	0.00419975	-0.0199535	-0.00262568	-0.000329399	-0.106532	4.5
COL4A1	CD93	EN	FB	0.225764	-0.00885063	-0.0472331	-0.0035969	-0.00189826	-0.00264174	-0.0867379	-0.00466113	0.00208713	-0.0208428	4.5
COL4A4	CD93	FB	MY	-0.225619	0.00121815	0.01192	-0.0120094	0.00745205	-0.000982885	0.0757111	-0.00806393	0.544158	-0.0820601	4.5
MIF	EGFR	EN	VM	-0.225194	-0.000674852	-0.0455762	-0.0135952	0.00876269	-0.00100347	0.00050704	-0.00983301	0.000832442	0.0196131	4.5
TIMP3	MET	EN	CM	-0.224595	-0.00165394	0.0109275	0.0413475	0.614851	-0.00152591	0.00312333	0.720752	-0.0524147	-0.00462008	4.5
VEGFB	NRP1	CM	CM	-0.223576	0.000348032	-0.000902359	-0.0289823	0.0177733	0.038931	0.048169	-0.0132471	0.259025	0.00964214	4.5
ADAM17	ITGB1	FB	PC	-0.223244	-0.00699001	0.133697	0.00794277	-0.000529641	-0.0188625	0.0754112	0.0290113	0.00179408	0.0222897	4.5
LGALS8	ITGA3	CM	PC	0.223147	0.0173771	-0.04401	0.00461664	-0.00441161	0.00414866	0.0185279	-0.00275074	-0.00268577	-0.00314608	4.5
LRPAP1	SORT1	VM	FB	-0.223042	-0.0022362	-0.0319783	-0.0128666	0.0381634	-0.00125563	8.71772e-06	-0.00683828	0.024371	-0.0874343	4.5
ANGPTL1	ITGA1_ITGB1	CM	PC	-0.222945	0.0011801	0.00641349	-0.00897529	-0.0359408	-0.0013196	-9.10668e-05	-0.00709932	-0.0332437	0.00948663	4.5
CALM1	AQP1	EN	EN	-0.222723	-1.5093e-05	-0.00497117	-0.0186793	0.0152486	-0.00129925	-0.000388314	1.55632	-0.00882878	-0.0706751	4.5
ADAM10	GPNMB	CM	FB	-0.222709	-0.00036582	0.0078451	0.0117708	-0.168103	-0.00200122	-0.00412151	-0.00214083	0.0264122	-0.0069596	4.5
SPTAN1	PTPRA	FB	EN	0.222052	0.00918408	0.316136	0.0379176	-0.00346283	-0.0179015	-0.0966427	0.00444574	0.159276	-0.0347035	4.5
ADAM10	CD44	MY	FB	-0.221387	-0.00188964	-0.000732303	-0.00641632	0.15258	-0.00345243	0.00664406	-0.00614511	0.235528	0.0117798	4.5
TGFB1	SDC2	CM	PC	-0.221257	0.00616145	-0.0737608	-0.0353233	-0.0337059	-0.00954998	0.0268072	0.00104974	0.0139785	0.0588993	4.5
SERPING1	LRP1	FB	MY	-0.221192	-0.00371374	-0.0166861	0.00351434	0.00154253	-0.00484102	-0.00690308	0.00365739	0.319653	-0.0725483	4.5
TFPI	VLDLR	CM	FB	-0.221129	0.00648895	-0.00646722	-0.0346311	-0.0417796	0.00193851	-0.00739749	-0.00345264	0.0177216	0.00047179	4.5
GNAI2	CAV1	PC	EN	-0.221097	0.00109826	0.0199665	-0.0308943	0.00529156	-0.00275928	-0.00501936	0.0131326	0.00602042	0.00378379	4.5
COL1A2	CD36	EN	PC	0.221073	-0.576938	-0.00620989	0.478413	-0.0207562	0.000555945	-0.0627556	-0.0430905	-0.0188641	-0.0599797	4.5
PTN	SDC2	VM	FB	-0.221066	0.000135278	-0.0124304	-0.0127212	-0.0078487	-0.00132049	0.000831712	0.00730084	-0.00198752	-0.0277253	4.5
IGF1	IGF1R	FB	CM	-0.220884	0.014726	0.393506	0.00852944	0.032235	-0.0031676	0.0669854	0.073634	0.0298105	-0.00423506	4.5
COL3A1	ITGA1_ITGB1	FB	CM	0.220741	-0.0417555	0.0128104	0.924668	-0.0146589	0.00187773	0.0565168	-0.00728018	-0.0148005	0.0125226	4.5
HGF	NRP1	PC	EN	-0.220543	-0.0136731	-0.175859	0.210744	-0.00174778	0.00954976	-0.0891345	0.0045948	0.065872	0.0169782	4.5
COL18A1	ITGA3	PC	CM	0.22046	0.00590096	-0.000262237	-0.0228301	0.0114903	0.39955	-0.000955368	-0.0158482	0.0140579	-0.00866694	4.5
THBS4	CD47	PC	PC	-0.220378	0.000890026	-0.0612347	-0.0229129	0.010684	-0.00260954	-0.00265651	-0.017105	0.0120268	0.0385281	4.5
SERPINE1	LRP1	EN	CM	0.220315	-0.220666	0.011651	0.870704	-0.00447551	2.42164e-05	-0.0200325	-0.0104393	0.000140058	-0.00407945	4.5
TNXB	ITGA9_ITGB1	EN	CM	-0.220115	-0.00684028	0.466778	-0.0754767	0.931471	-0.000426305	0.0068486	1.32223	1.09319	-0.019506	4.5
SPTAN1	PTPRA	FB	PC	0.219881	0.0523428	0.0487921	0.00886752	-0.000887308	-0.0558697	-0.0531912	-0.0069628	0.031572	-0.0237676	4.5
TGFB1	ENG	CM	EN	-0.219863	-0.00345182	0.000319067	-0.0869221	0.00781604	0.00273944	-0.0112196	0.00649009	0.000188694	0.055614	4.5
MIF	EGFR	VM	FB	-0.219738	0.000205794	-0.0262339	0.0359862	0.754119	-0.000680852	-0.000523145	-0.000167944	0.00297814	-0.00521219	4.5
LAMA2	ITGA3_ITGB1	FB	VM	-0.219292	0.123505	-0.0172233	-0.023728	0.0276765	0.030073	-0.0526001	0.219676	0.0151528	0.020924	4.5
COL1A1	ITGA9_ITGB1	EN	VM	0.219147	-0.21366	-0.0047346	1.50547	-0.006357	0.00377936	-0.0617999	-0.0133458	3.34932e-05	-0.00897166	4.5
SERPING1	LRP1	VM	FB	-0.219003	0.00126845	0.0261628	0.000690236	-0.0186504	-0.00548416	0.113625	-0.0128422	0.700461	-0.0838498	4.5
ADAM10	TSPAN15	CM	EN	-0.218897	0.000842342	-0.00730201	-0.0310889	0.0716702	0.00353567	-0.00328658	0.000270108	-0.00144241	-0.00173087	4.5
COL1A1	ITGA11_ITGB1	EN	FB	0.218431	-0.467321	-0.000392935	0.0103321	-0.00831846	0.00285153	-0.733859	-0.00711928	-0.000449241	-1.17413	4.5
MFGE8	ITGAV	EN	EN	-0.218288	0.000493867	0.220627	0.0358085	-0.00563039	-0.000493924	-0.0100776	0.00308417	0.00868589	0.0226488	4.5
FN1	ITGA9	VM	EN	0.217685	-0.15533	0.50636	-0.0545045	0.153465	-0.00763491	0.0588295	0.00408663	-0.0142719	-0.0210846	4.5
FN1	ITGA5_ITGB1	PC	EN	0.217542	-0.667578	0.400365	-0.0902929	0.062309	-0.00632219	0.197172	-0.00294953	-0.0381901	-0.00304058	4.5
DCN	MET	PC	CM	-0.217341	0.000236031	-0.00752378	-0.0139433	1.15111	-0.00314465	-0.00218478	-0.00827655	-0.0233414	0.00863835	4.5
PIGF	FLT1	FB	PC	-0.217253	0.000670184	-0.00253376	-0.0245377	0.0017055	-0.00177653	-0.00106097	0.00115142	0.0189323	-0.00106179	4.5
ST6GAL1	EGFR	PC	FB	-0.217025	0.00991816	0.808269	-0.0509663	0.822984	-0.00363186	-0.0623149	-0.0137191	-0.00576593	0.0630087	4.5
FGF1	EGFR	VM	EN	-0.216874	0.00309607	0.0139943	-0.0393394	-0.0108467	-0.00294664	-0.00845442	0.0172163	-0.0564584	0.0255593	4.5
ANGPT2	TEK	FB	EN	-0.216545	-0.000335377	-0.0293223	0.0137124	0.0331578	-0.00168168	-0.000528734	-0.00345546	0.00269911	0.00210088	4.5
APP	NOTCH2	EN	VM	-0.216067	0.00789135	0.348454	-0.275575	0.0730653	-0.0337096	-0.0128244	2.07309	0.010901	0.0071928	4.5
HLA-A	ERBB2	EN	CM	-0.215974	0.00141006	-0.0338842	0.0129692	-0.0559988	0.00317169	0.000183865	-0.00963411	0.0033223	0.0228848	4.5
DCN	TLR4	PC	EN	-0.215939	-0.000715852	-0.000751381	-0.0507102	0.0125569	-0.00536246	0.469852	0.00578356	-0.0101038	-0.0859968	4.5
SPTAN1	PTPRA	PC	PC	0.215419	0.0164768	0.0378905	0.138795	-0.000782652	-0.0477972	-0.0154508	-0.0263414	-0.00189264	0.00208965	4.5
COL1A1	CD36	CM	PC	0.214988	-0.431733	-0.0309061	1.62429	-0.0462451	0.0303064	-0.0259562	-0.00436683	-0.0263283	-0.00570685	4.5
VEGFA	ITGA9	EN	EN	-0.214699	-0.0108352	-0.0242933	-0.123758	0.119208	0.00376726	-0.00920348	0.0172867	0.0437137	0.00786193	4.5
ADAM10	AXL	CM	PC	-0.214555	0.00697119	0.0128166	-0.0156854	-0.0109214	0.00186261	0.0576698	-0.00783283	-0.0116058	0.0616877	4.5
NID1	ITGB1	CM	PC	-0.214452	-0.00355208	0.0933098	0.0188409	-0.0410626	-0.0117957	0.00719591	-0.00811314	-0.0025187	-0.000708013	4.5
COL4A4	ITGA1_ITGB1	PC	CM	-0.214226	-0.0487213	-0.0625188	-0.0329994	0.015049	0.00195584	-0.0466303	-0.0158057	-0.0240355	0.0548532	4.5
ADAM10	TSPAN15	EN	PC	-0.214012	-0.000297093	-0.0391231	-0.0217045	0.0893344	-0.00183767	-0.0018371	0.00701807	0.0196497	0.00616329	4.5
BMP1	BMPR2	CM	FB	0.213826	0.00205517	0.0065719	-0.00289524	0.0109091	0.000929883	-0.0988511	-0.00226724	0.0449593	0.0103951	4.5
CALM1	PTPRA	EN	PC	-0.213727	-0.0186546	0.00303171	0.00471771	-0.00409076	0.00955355	-0.0123017	-0.0032254	0.00884944	-0.0172663	4.5
SEMA4D	PLXNB1	CM	CM	-0.213422	-0.0047689	-0.00406375	0.0427285	-0.0646427	0.015441	-0.0582757	-0.0237708	-0.0304372	-0.0188573	4.5
LMAN1	MCFD2	VM	FB	-0.213011	0.00110893	0.0051807	-0.0278132	0.00973364	-0.00329235	-0.00480575	-0.0123681	-0.0588794	-0.00252711	4.5
APP	TSPAN12	FB	CM	-0.212655	0.00445688	-0.00233773	-0.0342347	-0.00986763	0.0153432	-0.0114566	-0.0186016	-0.000445903	0.00554493	4.5
THBS1	LRP1	PC	FB	0.21253	-0.163903	-0.00428174	0.0704754	1.10405	0.0410094	0.00636786	-0.0164876	1.71461	0.00954224	4.5
APP	TNFRSF21	FB	PC	-0.212494	-0.0463657	-0.0351415	0.0369726	0.0277843	-0.0057744	-0.00333942	0.00288182	0.004913	-0.358914	4.5
ADAM10	EPHA3	FB	PC	-0.212485	0.00520154	-0.0524424	-0.0486144	0.0232906	0.000406683	-0.00366469	-0.00857835	-0.00369525	0.0261757	4.5
LAMA5	BCAM	EN	CM	-0.211942	0.00668899	0.0117197	-0.0358106	-0.0307944	-0.00381507	-0.00697197	-0.0114705	0.0344855	0.00138548	4.5
THBS2	NOTCH4	CM	EN	0.211934	0.00170498	-0.0118977	0.123272	-0.00217897	-0.000643161	-0.00723297	-0.00588561	0.00435129	-0.00405344	4.5
SEMA3B	NRP1_PLXNA1	CM	FB	-0.210803	0.0131751	0.036146	2.82476	-0.0106292	-0.0101912	-0.0428822	-0.00368739	-0.00207742	-0.0540099	4.5
GDF11	ACTR2	CM	PC	-0.210621	0.00199997	-0.0207321	-0.0120378	-0.00379609	-0.00218923	-0.0011298	-0.00518605	0.0187356	0.0380131	4.5
BMP1	BMPR2	CM	EN	0.2106	0.0338485	-0.0408673	-0.108374	0.00120134	0.0837554	-0.104706	-0.00433817	-0.0201585	-0.00050306	4.5
LAMA5	DAG1	PC	CM	0.209432	0.185336	-0.0697011	-0.0256757	-0.0010169	-0.000346387	-0.116644	0.205216	-4.13887e-05	-0.00260903	4.5
COL16A1	ITGA1_ITGB1	PC	FB	0.209363	0.0550093	-0.00421516	0.00158337	-0.00678366	0.0539911	-0.0691691	-0.00753742	-0.00343224	-0.00403066	4.5
VEGFC	FLT1	EN	VM	-0.208704	0.000610029	0.00253788	-0.00730079	0.0258943	-0.000659951	0.00103554	0.00172518	-0.00367045	0.00359828	4.5
BSG	SLC16A7	CM	EN	-0.208466	-0.00673377	-0.0194996	-0.0147645	-0.0380588	-0.00740551	0.003201	-0.0113581	0.0228007	0.00395349	4.5
COL3A1	ITGA1_ITGB1	VM	FB	0.208385	-0.343643	0.615152	2.92503	0.00220475	0.00233909	0.0155195	0.00202345	-0.0378328	-0.0243215	4.5
FBN1	ITGA5	FB	EN	-0.208313	-0.0166869	1.13512	-0.168115	0.323863	-0.104589	0.160341	0.00618016	-0.0104188	-0.0485298	4.5
FABP5	RXRA	CM	CM	-0.208291	-0.118717	-0.0577689	-0.062217	0.0147664	-0.0192568	-0.0472917	0.0384938	-0.0143087	0.00961079	4.5
GNAS	ADCY9	PC	CM	-0.208018	-0.0033662	-0.00949815	-0.030268	-0.0249149	0.049191	-0.027194	-0.0167089	-0.0125052	-0.0219312	4.5
COL1A1	DDR2	CM	EN	-0.207383	-0.00315527	-0.0414491	0.0437964	0.0914786	-0.0110135	-0.0216541	-0.0125777	0.136559	0.00749431	4.5
GNAI2	IGF1R	FB	CM	-0.207165	-0.00331654	-0.00147755	0.0295568	0.0934938	-0.0053016	-0.0141721	-0.00283815	-0.0378048	-0.100472	4.5
VWF	SIRPA	EN	CM	-0.206767	-0.0374247	0.116348	-0.00359727	-0.0157873	0.00102188	-0.0523404	-0.0483626	-0.00916086	-0.00228609	4.5
COL4A1	CD93	EN	PC	0.2067	-0.00773267	0.00272561	0.419427	-0.00254345	-0.0103124	0.0268174	-0.00735987	0.00068443	-0.00862001	4.5
ADAM9	ITGB1	FB	PC	-0.206557	0.000863477	-0.00858376	-0.00521721	-0.00114457	0.0129864	-0.00482045	0.058046	0.0417396	0.199612	4.5
APP	NOTCH2	FB	VM	-0.206493	-0.000423927	-0.148321	0.045303	0.486334	0.000705888	0.0215775	0.0457834	0.00654914	-0.0773874	4.5
HSPG2	LRP1	CM	EN	0.206297	-0.463901	-0.00273703	0.295929	-0.00503759	-0.00229785	-0.107486	-0.0314786	0.00486488	-0.00975541	4.5
LGALS3	ENG	EN	VM	-0.206277	-0.258868	-0.0473478	0.0211025	0.0495626	-0.000582758	-0.00285181	0.00446986	-0.0103721	-0.0381061	4.5
COL1A2	ITGA11_ITGB1	EN	VM	0.206199	-0.31747	-0.013995	-0.0311647	-0.0173536	-0.0236611	-0.0043548	-0.0199506	0.0496999	-0.188444	4.5
MIF	EGFR	EN	PC	-0.20616	-0.00086621	-0.0292105	-0.0133671	0.057275	-0.00086962	0.00327455	-0.00502865	-0.039127	-0.00551032	4.5
COL6A3	ITGA1_ITGB1	FB	PC	0.206076	-0.0877054	0.142675	0.0473927	0.000536175	-0.0887303	-0.00451484	0.0677078	-0.00233216	-0.0356254	4.5
APP	NOTCH2	PC	PC	-0.206075	-0.185222	0.0189493	-0.0129594	-0.000254174	-0.00232759	0.0165437	-0.0213376	0.050426	0.00111214	4.5
SLIT2	ROBO1	EN	CM	-0.205975	-0.00760528	-0.0666425	-0.0487598	0.00850241	-0.00954263	-0.0266087	-0.0160097	0.0943522	-0.84183	4.5
COL1A2	ITGA11_ITGB1	CM	CM	-0.205954	0.00303226	-0.0425172	0.0173847	-0.0278417	-0.00482325	-0.0140421	-0.00846966	0.00229047	0.0234912	4.5
ADAM9	ITGA6	FB	EN	-0.20585	0.0068591	-0.113452	0.156674	-0.130919	-0.0111358	-0.0540456	0.674903	0.186377	0.0705843	4.5
COL14A1	ITGA1_ITGB1	PC	CM	-0.205793	0.0144952	-0.0164564	-0.0165352	0.197849	0.00933941	-0.0302739	-0.0115353	0.00341563	0.0471929	4.5
HSPG2	LRP1	FB	PC	-0.205557	0.00117223	-0.0379433	0.0348429	0.00426575	0.00961691	-0.0577099	0.039091	-0.00316036	-0.510249	4.5
SERPINE1	ITGB5	FB	EN	0.205313	-0.0348232	0.194933	0.067442	-0.0228945	0.123473	0.229979	-0.00612169	-0.0201194	0.0128144	4.5
LUM	ITGB1	FB	PC	-0.20529	-0.0223732	-0.000168068	-0.0312137	-0.00994419	-0.00855914	0.00825322	3.12226	-0.0380854	-0.979799	4.5
ANGPTL1	TEK	PC	EN	-0.205112	0.00040667	0.00771859	-0.0155432	-0.0378562	-0.000937294	-8.0871e-05	-0.0049244	0.0199312	-0.0340277	4.5
APP	NOTCH2	CM	PC	-0.205089	-0.0162386	-0.0152075	0.0106219	0.00156706	-0.00345456	0.0169853	0.0445744	0.000818934	-0.000653291	4.5
S100A4	ERBB2	CM	CM	-0.205024	0.00236886	-0.048256	-0.0230123	0.0203812	-0.00351525	-0.00390911	-0.00530548	-0.0081786	0.0943524	4.5
COL6A3	ITGA11_ITGB1	PC	FB	0.205	-0.548019	0.0151828	0.0938581	-0.021795	-0.00593975	0.059573	-0.00978166	-0.0293436	-0.0307169	4.5
ADAM10	NOTCH1	MY	MY	-0.20499	-0.00248037	-0.0216492	0.0080848	0.0158236	-0.000808656	-0.000125078	-0.00474689	-0.008857	-0.0532792	4.5
LPL	CD44	MY	MY	-0.204756	0.00249104	0.0419527	-0.0573405	0.00249157	-0.00471874	-0.0151504	-0.00851069	0.360162	0.0041953	4.5
PIGF	FLT1	CM	CM	-0.204753	-0.492903	0.0254835	-0.0414695	0.0535155	0.0382581	-0.0854808	-0.0284862	-0.000963779	0.015122	4.5
RGMA	BMPR2	PC	FB	-0.20466	-0.00174977	0.018164	-0.0226203	0.00233983	-0.00249909	-0.00884478	-0.0133498	0.0334519	-0.0271138	4.5
TGM2	ITGA9	FB	EN	-0.204296	0.000926122	-0.000311238	-0.0474321	0.00820125	0.00622267	0.0217261	-0.00749983	0.0698859	0.0846125	4.5
SERPINE1	LRP1	CM	PC	0.203982	-0.114286	-0.000647867	0.0227707	-0.00541734	0.00243228	-0.00393057	0.000681503	-0.00220775	0.000183187	4.5
LPL	LRP1	FB	FB	-0.203927	-0.00132854	-0.0278699	-0.00905797	-0.00409545	0.0202364	-0.000969448	-0.0165775	0.265843	-0.0221609	4.5
COL1A2	CD44	FB	CM	0.203729	-0.557575	0.0112381	0.0620076	0.0108754	-0.00195623	0.561225	0.0155527	0.00676153	-0.00843035	4.5
ANGPTL4	CDH5	FB	EN	0.203666	-0.0360356	0.00307688	-0.110962	-0.00583096	0.00218056	-0.0416024	0.0077469	-0.00150138	-0.00258519	4.5
LUM	ITGB1	PC	PC	-0.203575	-0.0170831	0.0110198	0.111806	0.00332465	-0.00206204	-0.00680651	-0.0161916	-0.00241253	-0.0877206	4.5
LAMA4	ITGA9_ITGB1	PC	FB	-0.203463	-0.00768483	0.146434	0.320777	-0.0873168	-0.00316228	-0.0227326	0.0192112	-0.00845535	-0.107126	4.5
COL1A1	ITGA5	EN	EN	0.203236	-0.444724	-0.0177533	1.15565	-0.010072	0.000420457	-0.00666548	-0.00884439	-0.000218065	-0.00604341	4.5
C3	NRP1	FB	MY	-0.203055	0.00517066	-0.436719	0.201452	0.0247978	-0.00203716	-0.0374589	-0.0239374	0.52384	-0.0824078	4.5
SERPINF1	PLXDC2	CM	EN	-0.202933	0.00182643	0.0194536	0.0106045	0.00138697	-0.00343171	-0.00661066	-0.0102005	0.00374167	-0.0750436	4.5
NCAM1	FGFR1	CM	EN	-0.202882	-0.0109442	0.0897428	-0.0636756	-0.239696	0.0546989	0.00159903	-0.0527426	0.0507461	-0.0178373	4.5
LAMB2	ITGA6_ITGB1	FB	MY	-0.20285	0.00220294	-0.0166866	-0.029402	0.255739	0.00138832	0.0036586	-0.00249313	0.103353	-0.0108929	4.5
FGF7	NRP1	CM	CM	-0.202756	-0.00409923	-0.0373799	1.16084	-0.00444396	0.00499583	-0.0291658	9.6514e-05	1.16249	0.0358883	4.5
BSG	SLC16A7	EN	VM	-0.202747	-0.000191707	-0.053456	0.000981405	0.0247435	-0.00091225	2.51577e-05	-0.0101267	-0.0045829	-0.00236612	4.5
GNAI2	UNC5B	CM	CM	-0.202637	-0.00364358	0.00806511	-0.0717595	-0.00404411	0.304729	-0.0908762	0.0132835	-0.0577642	0.0653299	4.5
NCAM1	ROBO1	VM	FB	-0.202553	0.0148195	-0.0111356	0.416789	-0.106762	0.012916	-0.106277	-0.0805971	0.0924737	0.0421221	4.5
PKM	CD44	MY	MY	-0.202499	-0.016566	0.00260354	-0.0201211	0.0202908	-0.00125877	0.0145334	0.0042088	2.29825	0.0223618	4.5
LRPAP1	SORT1	MY	FB	-0.202276	-0.00101355	-0.0190748	-0.00746872	0.0519747	-0.00088368	0.0149008	-0.00580587	-0.00308968	-0.0361057	4.5
COPA	CD74	MY	MY	-0.202172	0.000824505	-0.00171567	-0.0917996	-0.0305634	-0.00715956	0.00811546	0.037724	-0.000987077	-0.309775	4.5
CALM1	AQP1	FB	CM	-0.201763	0.00293531	-0.00770536	0.00270543	-0.0275203	-0.00256634	-0.0036209	0.00927498	0.00374346	0.216119	4.5
GNAI2	ADCY9	PC	CM	-0.201495	-0.070979	0.00289333	0.166864	0.00240291	-0.00459993	-0.0115215	0.0042854	0.0135731	0.00203525	4.5
VEGFB	NRP1	FB	CM	-0.200845	-0.00262612	0.00261216	0.00254278	0.00585688	-0.00355513	-0.00307589	-0.0156171	1.04661	-0.0058498	4.5
VCAN	ITGA4	FB	MY	-0.200822	-0.0385099	-0.0302054	-0.0837423	0.0930154	-0.00491009	-0.000483905	0.017248	0.68815	-0.0519429	4.5
LGALS3	ENG	CM	EN	-0.200769	-0.000856569	-0.00258656	-0.0687968	-0.00787911	-0.000973194	-0.0137881	-0.0177101	0.000225383	0.00773297	4.5
BSG	SLC16A7	MY	MY	-0.200606	0.000111078	-0.00107291	0.00269538	-3.65312e-05	-0.000290723	-4.256e-05	-0.00499463	-0.000629061	-0.019954	4.5
LRPAP1	SORT1	EN	FB	-0.200269	-0.00204451	-0.0270941	-0.00658757	0.0314403	-0.000369992	0.00340399	-0.00275863	0.0257065	-0.0539585	4.5
LAMA4	ITGA9_ITGB1	CM	FB	-0.200213	-0.0127478	-0.0161793	0.0138431	-0.0903534	0.0020905	-0.0168018	-0.00201191	-0.061652	-0.00913796	4.5
IGF1	INSR	VM	EN	0.2002	0.0262918	0.0420189	0.0742591	0.00140248	-0.0149895	0.0275642	-0.0390409	-0.0027394	-0.00800195	4.5
PIGF	FLT1	VM	EN	-0.200157	0.00669342	0.0442908	-0.0674079	0.0507579	-0.00693542	0.0569628	0.046107	0.0734946	0.0205987	4.5
ANGPTL1	TEK	VM	EN	-0.199566	0.000321776	0.016283	-0.0168897	-0.0261555	-0.000878901	-0.00151377	-0.00615995	-0.00822165	-0.143339	4.5
ADAM10	CD44	FB	MY	-0.199407	-0.00308925	0.00825545	0.00745573	5.54216e-05	0.00303093	-0.00400364	-0.016559	1.4668	0.0102038	4.5
COL18A1	ITGA1_ITGB1	PC	FB	0.199363	-0.0194259	0.470211	-0.0321542	0.00227375	-0.00806964	0.185426	0.0142116	-0.0130824	-0.00940507	4.5
COL1A1	ITGA1_ITGB1	VM	VM	0.199361	-0.812156	0.467058	0.468486	0.00388592	-0.0216731	0.00535257	-0.0324899	0.0011359	0.0195318	4.5
LGALS1	ITGB1	CM	PC	-0.198992	0.000602662	0.000854615	0.00674012	-0.00489944	-0.00106396	-0.00136218	-0.00815494	0.0280176	0.0508113	4.5
BMP1	BMPR2	CM	CM	0.198973	0.00398806	-0.00695288	-0.00754321	-0.00161123	0.00323347	-0.153228	0.00186988	0.0302961	-0.00299667	4.5
ADAM15	ITGA9	CM	FB	-0.198854	0.00269954	-0.0477657	-0.0324294	0.0511648	0.00453321	-0.00628842	-0.00564961	-0.0242397	0.0110952	4.5
GNAI2	EDNRA	PC	PC	-0.198822	-0.000869169	-0.0538804	-0.0166478	0.00721533	-0.00172611	-0.00152169	0.0154015	0.0686481	0.0225937	4.5
TIMP3	CD44	MY	MY	-0.198717	-0.0174664	0.00675251	0.13108	0.00494488	-0.00278192	0.00311437	-0.0024124	0.0243773	-0.00874321	4.5
ARF1	INSR	PC	PC	-0.198676	-0.00103914	0.182685	0.21041	0.0132949	0.000935379	0.003213	-0.0386224	-0.0016652	-0.000664469	4.5
GAS6	MERTK	MY	MY	-0.19791	0.0391716	0.129078	-0.0784947	-0.0265733	-0.0130439	-0.0596807	-0.00682221	0.0440426	0.00546534	4.5
CALM1	INSR	CM	PC	0.197713	0.0217525	0.0273403	2.04836	-0.014319	0.000709146	-0.0189557	-0.00577278	-0.0239591	0.0273642	4.5
RGMA	BMPR2	PC	PC	-0.197711	-0.00314171	0.0188978	-0.027716	0.00147294	-0.00274495	-0.00444414	-0.016711	0.00604194	-0.0264974	4.5
APP	TSPAN15	EN	PC	-0.197424	0.0012531	0.000560541	-0.0253733	-0.00627839	-0.00230319	-0.00529328	0.0109511	-0.00675337	-0.0319293	4.5
ADAM10	TSPAN15	EN	EN	-0.197138	0.00210888	-0.00389958	-0.0313035	0.0511019	0.00265791	-0.00429808	0.0416282	0.0104467	-0.00505479	4.5
LAMC1	DAG1	FB	FB	-0.1965	0.00398076	0.0410838	0.0606192	0.0121566	0.00703631	-0.0134941	0.00185836	-0.00693957	-0.0329661	4.5
LGALS1	ITGB1	PC	EN	-0.196276	0.00189511	-0.000571576	0.0986897	-0.0035978	-0.00198522	-0.00779908	0.00467453	-0.011024	0.00790692	4.5
TGM2	ADGRG1	EN	EN	-0.196215	0.000534644	0.0262374	-0.00975512	0.128691	-0.00118213	-0.00159671	-0.00848304	0.00088858	-0.0173541	4.5
APP	TNFRSF21	MY	FB	-0.196202	4.18783e-06	-0.00214996	-0.00958508	0.00511403	-0.00138003	0.00214925	-0.00664204	0.0302245	-0.0139894	4.5
ARF1	INSR	VM	FB	-0.195905	-0.000177574	0.0103147	0.358415	-0.0196632	-0.00190575	-0.000326661	-2.03453e-06	0.000534675	0.00769025	4.5
COL6A3	ITGA1_ITGB1	PC	EN	0.195717	-0.681224	0.275075	3.19443	-0.0135916	-0.0255483	0.0919542	0.000599567	-0.0318971	-0.00742276	4.5
ADAM10	EPHA3	FB	VM	-0.1957	-0.000257391	-0.0702938	-0.0460015	0.00396379	-0.00354666	-0.00973732	0.178823	0.00330498	0.0107002	4.5
FGF1	NRP1	FB	PC	-0.195577	0.0008102	-0.0309924	0.0619714	0.00354027	0.018935	-0.00189295	-0.0100319	0.00516462	-0.032622	4.5
LGALS3	MCAM	CM	CM	-0.195479	-0.00131207	-0.0146119	0.0256542	-0.0541702	0.00231884	-0.0390622	-0.0156396	-0.00341329	-0.0118591	4.5
PIGF	FLT1	PC	PC	-0.195319	0.000192672	0.00161669	-0.0126335	0.00997192	-0.000728304	-0.000660565	-0.00843172	0.0610383	0.00326491	4.5
ADAM9	ITGB1	PC	PC	-0.195286	-0.00110224	-0.00163167	0.0122579	-0.000434034	0.000822192	-0.0170433	-0.00783535	0.0630342	0.0238112	4.5
GSTP1	EGFR	EN	VM	-0.195135	0.000275021	-0.0015407	-0.0225667	0.103439	-0.00185783	-0.0014909	-0.0119602	-0.00179675	0.0428308	4.5
COL1A2	CD93	EN	EN	0.195093	-0.000741228	-0.0142136	1.67113	-0.00829289	0.00599867	-0.0083026	-0.0206808	-0.00881287	-0.067621	4.5
GSTP1	EGFR	CM	FB	-0.195079	0.00124298	0.0132727	-0.0191455	-0.00679632	5.84489e-05	-0.00258289	-0.0087198	0.02548	0.0741056	4.5
TXLNA	STX4	MY	MY	-0.194698	0.00940458	-0.0169542	0.204639	0.0481913	-0.00311211	-0.0168586	-0.00700231	-0.0675891	-0.11771	4.5
MIF	EGFR	PC	PC	-0.194597	0.000360461	-0.00077264	-0.0104466	0.00199501	-0.000979464	-0.000868181	-0.0103266	0.00647865	0.00226129	4.5
THBS1	PTPRJ	EN	FB	0.194001	0.00395457	-0.0699325	0.00113424	0.00426086	0.00405596	-0.00687171	1.96688	-0.00107025	-0.00501157	4.5
FN1	ITGA5_ITGB1	FB	CM	0.193992	-0.4307	-0.000767199	-0.0419764	0.0636898	0.0116584	0.212084	0.0154266	-0.0270482	0.0190897	4.5
LAMB1	ITGA9_ITGB1	VM	EN	0.193293	-0.0278735	0.771511	0.256656	-0.0149635	-0.0264073	0.743279	-0.00632903	-0.0396048	0.0155307	4.5
COL5A1	ITGA11_ITGB1	PC	FB	0.193183	-0.0150947	-0.016782	0.0027705	0.035871	-0.000320244	-0.207842	0.000919774	0.0158885	-0.047247	4.5
COL15A1	ITGA1_ITGB1	EN	PC	-0.193099	-0.00583674	-0.0463991	-0.0133268	-0.0119195	-0.0226839	0.0232488	1.65667	0.0100728	-0.0434669	4.5
COL1A1	ITGA3_ITGB1	EN	VM	0.192569	-0.0104944	-0.0218185	0.0176906	-0.00329431	0.00212926	0.041487	-0.0107048	-0.000122841	-0.0105745	4.5
ST6GAL1	EGFR	EN	EN	-0.192479	-4.19029e-05	1.04983	0.0298358	0.0466317	-0.0104558	0.0239547	-0.00420596	-0.0234215	-0.0367765	4.5
PSAP	AR	MY	FB	-0.192277	0.00294123	0.00472559	0.330156	-0.0158245	0.00828769	-0.0132196	0.0144204	-0.0890982	0.00121278	4.5
LPL	CD44	EN	FB	-0.192105	2.76655e-05	-0.0107638	-0.0121681	0.00743648	-0.000971233	-0.00339843	0.00216689	-0.158421	-0.0237102	4.5
FABP5	RXRA	EN	PC	-0.19184	-0.136863	-0.0158603	-0.0248225	-0.0350501	-0.00132226	-0.00277132	-0.00493315	-0.00795737	-0.00366327	4.5
CD99	CD81	CM	PC	-0.191825	0.00143928	0.0266383	0.0771912	-0.00285421	-0.00125924	-0.00304771	-0.00272878	0.0757616	0.0136864	4.5
GSTP1	EGFR	FB	VM	-0.191718	5.10188e-05	-0.00362728	-0.0296656	0.00941677	-0.00107007	-0.000585054	-0.0119306	-0.0157727	0.0846848	4.5
CALR	LRP1	CM	CM	-0.191432	0.00880868	-0.0140799	0.0133321	-0.0421831	-0.00476023	-0.0102974	0.00951284	-0.0521363	-0.00706699	4.5
PLA2G2A	EGFR	VM	FB	-0.191243	-0.00469875	0.011176	-0.0284703	1.05982	-0.00383984	-0.00785296	-0.0119191	0.0442886	-0.179173	4.5
PLA2G2A	ITGAV	FB	CM	-0.19122	0.00158926	-0.00325268	0.00944509	0.156504	-0.00228452	-0.00459433	-0.00904948	0.198218	0.0261254	4.5
GNAI2	EGFR	PC	PC	-0.191007	0.00188806	0.108068	-0.0278957	0.00604384	-0.00195699	-0.00327893	0.0151879	-0.078796	-0.0111257	4.5
FGF12	FGFR1	EN	PC	-0.19095	0.0353716	0.0120564	0.443786	-0.0409729	0.133813	-0.0589814	-0.0375948	0.00491714	0.00296585	4.5
JAM3	ITGB1	CM	PC	-0.19087	0.00267257	0.281847	0.0984072	-0.0466498	-0.00104821	-0.00708697	-0.00917784	-0.00323538	-0.00090398	4.5
TIMP1	CD63	PC	PC	-0.190732	0.00497586	-0.0892833	-0.0591349	1.26972	-0.0118617	-0.0267622	0.000999024	0.0113156	-0.0137204	4.5
MFGE8	PDGFRB	EN	FB	-0.190721	-0.000541688	-0.0430635	0.0814214	-0.00193331	0.000583283	-0.00608521	-0.00535934	-0.0114863	0.0434861	4.5
FN1	ITGAV_ITGB1	PC	CM	0.190667	-0.841465	0.126033	-0.00919614	0.0706595	0.00647064	1.3611	-0.0171572	-0.0325525	0.013973	4.5
HSPG2	FGFR1	FB	MY	-0.190538	-0.00130463	-0.0805444	-0.0235099	0.0137767	0.0243767	-0.00386068	0.00379836	-0.0225511	-0.154604	4.5
APP	TNFRSF21	FB	MY	-0.190507	-0.0255807	-0.00678155	-0.00670498	-0.0082638	-0.00126395	0.116207	-0.0212831	-0.0586963	-1.32604	4.5
JAM2	ITGAV_ITGB1	FB	CM	-0.190459	0.000413698	-0.000849068	0.192381	0.00823287	-0.00206437	-0.00313617	0.0643403	0.00447217	0.00125553	4.5
SERPINF1	PLXDC2	CM	CM	-0.190179	0.000185571	-0.0370254	0.0648779	-0.00495683	-0.000610869	-4.37936e-05	-0.0032923	0.120965	0.0515539	4.5
LAMB1	ITGA1	CM	EN	-0.190004	0.00193198	-0.00538334	1.49364	-0.00823016	-0.00332208	-0.00677675	-0.0214445	-0.0346936	-0.00198287	4.5
LAMA4	DAG1	CM	FB	-0.189206	0.00121765	-0.000934621	0.430869	-0.0638975	-0.000806933	-0.00160916	-0.0075928	-0.034828	0.0126602	4.5
ADAM10	GPNMB	MY	FB	-0.189022	-0.00301257	-0.000500782	0.0379012	-0.053348	-0.00361026	-0.0192752	0.0113345	0.0193218	-0.0112381	4.5
VEGFB	NRP1	PC	CM	-0.188778	0.00063258	-0.00186095	0.858521	-0.000818724	-0.00131517	-0.000648399	-0.00546676	0.3626	0.00131818	4.5
COL4A1	CD47	FB	PC	-0.188685	0.00723131	0.276217	-0.0241581	-0.000795999	-0.00984864	0.0217564	0.00966315	0.267507	0.0356098	4.5
LAMB2	DAG1	FB	MY	-0.188655	0.000370298	-0.0170639	-0.0197461	0.742387	-0.00103884	-0.00196399	-0.015531	0.0163809	0.0180663	4.5
HSPG2	DAG1	EN	CM	0.188512	0.0770797	0.0523553	-0.0961122	0.0107234	0.0210296	-0.0195745	0.0522957	-0.0439627	-0.0666606	4.5
THBS2	CD36	PC	PC	0.188429	-1.15209	0.0204686	2.2676	0.0161263	0.00145504	0.0330657	0.327975	0.025939	0.0140181	4.5
ARF1	INSR	PC	FB	-0.188426	0.000280299	0.0528112	0.0198307	-0.00409363	0.00383281	0.00692403	-0.0243234	-0.00580853	0.000448617	4.5
DCN	MET	EN	CM	-0.188342	-0.0215168	-0.0611252	-0.00446083	1.29434	-0.00136387	-0.000397046	-0.00653525	-0.00752616	-0.00151132	4.5
GNAI2	IGF1R	PC	FB	-0.188258	-0.181027	0.0276074	-0.00442668	0.0154085	-0.00170303	-0.00176591	0.00705319	0.0024973	0.0993037	4.5
GNAI2	CAV1	VM	EN	-0.188241	0.00134369	0.0679685	0.0164143	-0.018596	-0.00151101	-0.00935047	0.0426779	0.00674046	0.0662628	4.5
APP	LRP1	CM	PC	0.188124	0.210407	-0.00236475	0.00224094	-0.00509809	0.00130333	-0.00708803	0.00269186	0.00118784	-0.0134743	4.5
ADAM9	ITGB1	EN	PC	-0.188085	0.00122747	-0.0225554	-0.0343779	-0.00196552	0.00347959	-0.00667834	0.0249202	0.0637414	0.123128	4.5
LAMB2	ITGA6_ITGB1	FB	CM	-0.187949	0.00262357	-0.0533136	-0.0254038	0.0129588	0.00898322	-0.00648463	-0.000161253	-0.0950408	0.0068443	4.5
COL1A2	ITGA3_ITGB1	VM	VM	0.187879	0.0162848	0.00473361	0.0427467	-0.0222103	0.00358178	-0.0232515	-0.0119213	-0.00368678	0.0016571	4.5
CD59	STAB1	PC	EN	0.187759	0.00253249	-0.14827	-0.0499549	0.00523907	-0.0171081	-0.00640013	-0.000228595	-0.0108959	-0.00721858	4.5
ADAM15	ITGA9	MY	MY	-0.186988	-0.000481283	-0.00781145	-0.00522987	0.00909838	-0.000420522	0.00226187	-0.00300976	0.0304378	-0.306871	4.5
C3	ITGAX	FB	MY	0.186765	0.000971243	-0.0317878	-0.0168993	0.00547105	-0.0147956	0.00380721	0.0221733	0.0894565	-0.0082664	4.5
LTBP1	ITGB5	CM	EN	-0.186662	-0.00492872	-0.00502837	0.00708749	-0.0518474	0.0515	-0.0677407	-0.0298674	0.0295389	0.0142913	4.5
COL4A2	ITGA9_ITGB1	PC	PC	-0.186262	0.00759683	1.03737	0.678052	0.0651794	0.00232199	-0.00524678	-0.0331648	0.0036416	-0.0196334	4.5
BMP1	BMPR1A	VM	VM	-0.186259	0.000377821	0.0164783	0.00770037	0.0144634	0.000200246	0.00132398	0.469005	0.0381896	0.0083036	4.5
RTN4	TNFRSF19	FB	PC	-0.185649	0.00378854	0.0801762	-0.0350071	-0.00103164	0.0690632	-0.00141728	-0.015909	0.0836987	-0.0108433	4.5
ADAM10	CD44	CM	FB	-0.185515	0.001007	-0.019395	-0.0064416	0.582439	0.00299502	-0.00542375	-0.00885743	0.106527	0.054019	4.5
POSTN	ITGAV_ITGB5	MY	FB	0.185438	-0.0525048	0.00894863	0.000918164	-0.00168797	-0.0139005	-0.00171534	-0.0130261	-0.000497355	-0.00454761	4.5
VEGFC	ITGA9	EN	PC	-0.185153	-0.0001578	-0.00555119	0.0858927	0.00314984	-0.00040708	-0.000749972	-0.00512373	-0.00195042	-0.00167137	4.5
CALM3	CACNA1C	CM	EN	-0.185051	0.00283165	0.0409823	0.667138	0.1535	-0.00620858	0.118065	-0.016636	0.0173457	-0.000720205	4.5
COL18A1	ITGA11_ITGB1	VM	VM	0.185018	-0.00371206	0.938313	0.0065785	-0.0087993	-0.0174389	0.444825	-0.0283121	0.0135037	-0.0119892	4.5
CALM1	INSR	EN	CM	-0.184635	0.0857911	0.0306954	0.0474305	0.0111547	-0.0258141	-0.03905	0.561992	-0.00544259	-0.0391571	4.5
HLA-A	APLP2	EN	VM	-0.184492	-7.11371e-05	0.0015906	0.00683608	-0.00924384	-0.00298718	0.00543616	0.0559138	-0.00952179	0.0424844	4.5
POSTN	ITGAV_ITGB5	FB	PC	0.184481	-0.50407	-0.000671	0.00417725	0.0147587	-0.0349565	1.22426	-0.00455077	-0.00562347	-0.00204831	4.5
SLIT3	ROBO1	CM	FB	-0.18433	0.00598016	-0.00637531	-0.151438	0.107767	-0.0278179	-0.0218385	-0.00393614	0.0354584	-0.240607	4.5
LAMC1	ITGA6_ITGB1	FB	CM	-0.184328	0.00369486	0.00397439	-0.0027169	0.027443	0.0471138	-0.00949277	0.0436384	0.0332562	0.064918	4.5
LRPAP1	SORT1	FB	FB	-0.184325	-0.00092384	-0.0116025	-0.012083	0.156098	-0.00128605	0.000872157	-0.00577554	0.0277772	-0.0702939	4.5
THBS4	CD36	EN	PC	-0.18432	0.00993885	-0.0181459	0.0902177	-0.0308557	-0.00696656	-0.0266939	-0.0183437	-0.0293024	-0.0746028	4.5
FBLN1	ITGB1	FB	VM	-0.184252	-0.00146808	0.00544568	-0.0485692	-0.0529909	0.012502	0.00334211	1.58042	0.0108974	-0.269954	4.5
LGALS3	ENG	EN	FB	-0.184236	-0.000700597	-0.0460983	-0.0140838	0.00293388	-0.00122733	-0.00325941	0.00347856	0.0107546	0.0546398	4.5
TIMP3	MET	PC	CM	-0.183848	0.00036217	0.0160801	-0.00733398	1.07376	0.00619837	0.0109963	0.0431233	-0.0376119	-0.00404314	4.5
VWF	ITGB1	EN	EN	-0.18352	0.0123452	0.474738	-0.0252945	-0.0505877	-0.00745541	0.529131	0.203265	-0.00645549	-0.0405201	4.5
MIF	EGFR	CM	FB	-0.182415	0.000956926	-0.000120656	-0.0143567	0.00207136	-0.0014543	-0.00157101	0.181762	-0.0279773	-0.00476373	4.5
TGFB1	LPP	VM	EN	0.182201	0.00862014	0.0888394	0.123599	0.00148041	0.498018	2.26374	-0.0196933	-0.0144816	-0.0195252	4.5
COL15A1	ITGA11_ITGB1	FB	CM	-0.181789	-0.0039561	-0.00317675	-0.0298304	0.00152778	-0.000810649	-0.0046221	-0.00862775	0.0608671	0.0507777	4.5
FAM3C	LAMP1	CM	EN	-0.181788	-0.58798	-0.0193534	-0.0150955	0.0178972	-0.0028436	-0.0221568	-0.00569259	0.00954742	0.0951304	4.5
CALM3	CACNA1C	CM	FB	-0.181437	0.001436	0.0497793	1.34879	0.152948	-0.00303776	0.0285296	-0.0100266	0.00127247	0.00482858	4.5
SLIT2	ROBO1	CM	CM	-0.180467	0.0186686	-0.0343999	-0.0321154	-0.0386174	0.0402729	-0.00591469	-0.014652	0.0684401	-0.314436	4.5
TIMP1	CD63	FB	PC	-0.180402	-0.00100975	-0.0292786	-0.0239409	1.59902	-0.0025143	-0.00465684	-0.010082	-0.00553298	-0.0611837	4.5
C3	NRP1	CM	PC	-0.180225	-0.00117402	-0.00799476	1.33544	0.0114972	-0.000360439	0.00105389	-0.003338	0.0126503	-0.189211	4.5
COL6A3	CD44	FB	VM	0.179932	-0.791202	0.0713504	0.0339392	0.05673	-0.0202416	0.173727	-0.0539763	0.0145273	0.0181379	4.5
ANGPTL4	CDH11	FB	PC	0.179894	-0.412675	-0.00216265	-0.0355296	0.0180625	-0.00208926	-0.562865	0.00531987	-0.00202495	-0.00409109	4.5
GNAI2	EGFR	FB	VM	-0.179373	0.000175526	0.0189099	-0.0273917	-0.00068983	-0.00138292	-0.00113751	0.00112227	-0.00110855	0.113073	4.5
DCN	MET	FB	EN	-0.179355	0.0199515	0.0943947	-0.012911	0.00173612	-0.0165931	-0.00646041	0.0116817	-0.0368082	-0.0865617	4.5
RGMA	BMPR2	PC	CM	-0.179341	-0.00134076	0.0489524	-0.019414	0.0464143	-0.00375249	-0.00380109	-0.00755655	1.6928e-05	-0.00450091	4.5
LAMB1	ITGA6_ITGB1	VM	EN	0.17907	-0.101778	0.741024	0.257067	-0.0161709	-0.0238336	1.09754	-0.00660829	-0.0384839	0.0167414	4.5
THBS2	ITGA6	VM	EN	0.179016	-0.00902623	0.00917292	0.039111	-0.0174166	-0.00114717	0.980928	0.0232109	0.0428028	0.00834442	4.5
APP	TSPAN12	PC	CM	-0.178676	0.00160845	0.270774	-0.00498407	0.0669273	-0.000299611	-0.00771899	-0.00827283	-0.00648471	-0.00319412	4.5
THBS1	LRP1	CM	CM	-0.178542	0.0148626	-0.072808	0.0875011	0.0184601	0.00350199	-0.00182092	-0.000895175	-0.0123911	-0.139668	4.5
PSEN1	NOTCH1	MY	MY	-0.178455	-0.000116794	-0.0182216	-0.0295644	0.00169221	0.379884	0.00111081	-0.00336686	0.041022	-0.0900131	4.5
ADAM10	NOTCH1	CM	EN	-0.178419	-0.000608334	-0.0204557	-0.0792693	0.00669631	-0.0118109	-0.0157797	-0.00233359	0.0577851	0.00841775	4.5
LPL	CD44	FB	MY	-0.178382	0.000752212	0.0109864	-0.0239818	0.0147354	-0.00114504	-0.00177133	-0.0143201	0.53609	0.0127056	4.5
FAM3C	LIFR	FB	CM	-0.178088	-0.00109423	-0.00160407	-0.0224655	-0.00176577	-0.0026582	0.00117141	-0.0072816	-0.021664	0.191034	4.5
PIGF	FLT1	CM	PC	-0.177658	-0.603085	-0.0167588	-0.0600384	-0.0363912	0.0113679	-0.0203273	-0.00447448	-5.46351e-05	-0.00531422	4.5
PIGF	FLT1	EN	PC	-0.177338	0.00166533	0.000760317	-0.0179384	-0.00811782	-0.00148005	-0.00218414	0.0437765	0.0135815	0.00863746	4.5
SERPINE1	ITGB5	CM	FB	0.177066	-0.159223	-0.0157841	0.001489	-0.00402252	0.0175161	0.00634544	-0.00434706	0.000684692	-0.00427862	4.5
TGM2	ITGB1	EN	VM	-0.176803	-0.00166264	0.216004	0.074933	0.0754188	0.0096161	0.00500258	0.0209124	-0.00850656	-0.125058	4.5
APP	TSPAN15	PC	PC	-0.176773	-0.000413716	-0.0393034	-0.0103562	0.169634	-0.000945644	-0.000212697	-0.00829722	0.0498589	-0.00382379	4.5
THBS4	CD36	CM	FB	-0.176106	-0.0186255	-0.0215596	-0.00202008	-0.0516433	0.00313163	-0.00425678	-0.00803776	0.0117611	0.0142268	4.5
ARF1	INSR	MY	FB	-0.176044	-0.0197898	0.0127704	1.47409	-0.0110663	-0.00631061	0.480421	-0.0022158	-0.0440498	-0.0026952	4.5
PTN	SDC2	FB	FB	-0.176024	0.00122111	-0.00604872	-0.0253515	-0.0117505	-0.0031399	-0.00299799	0.0127856	-0.00940871	-0.058995	4.5
COL5A3	ITGA11_ITGB1	PC	FB	-0.175817	0.02748	-0.298188	-0.00220352	0.00692779	0.000138132	-0.0311424	-0.000714794	-0.0681037	-0.344584	4.5
TLN1	ITGB5	EN	FB	-0.175798	-0.0773886	0.000494783	0.00221726	0.00351282	-0.00123393	-0.00127406	-0.00623418	0.00127363	-0.0216669	4.5
COL1A2	CD93	VM	FB	0.17566	0.00154824	-0.0421929	0.0153211	-0.00514706	-0.00653841	-0.0334955	-0.00942146	-0.00197129	-0.00481623	4.5
ANGPTL4	ITGA5_ITGB1	PC	EN	0.175441	-0.000437329	0.0990585	0.0110681	0.0306768	-0.00990204	0.00867215	-0.00598874	-0.00125377	-0.0035259	4.5
HSPG2	LRP1	FB	FB	-0.175422	-0.00719218	-0.0768332	-0.0100508	0.0345686	-0.00380715	-0.0665587	0.043832	0.0504633	-0.201828	4.5
MIF	EGFR	MY	FB	-0.175159	-0.000409337	-0.0159796	-0.00700905	0.116168	-0.000998596	0.00118212	-0.00587124	0.00115343	-0.0310771	4.5
COL1A2	ITGA1_ITGB1	FB	VM	0.174989	-1.01132	0.263838	0.0602236	-0.0414362	-0.016379	0.0114267	0.182988	-0.0121188	-0.0018535	4.5
C3	LRP1	CM	CM	-0.174861	0.00688904	0.029454	0.0193473	-0.0164435	-0.00450783	-0.0119611	-0.00712924	-0.0269667	-0.00459397	4.5
APP	TSPAN15	FB	PC	-0.174637	0.000611673	-0.0480801	-0.0177373	-0.0019092	-0.00172775	-0.000717023	0.138103	-0.0128521	-0.0957793	4.5
APP	TSPAN15	CM	PC	-0.17411	-0.000184116	-0.0631423	-0.00742276	0.0295832	-0.0014165	-0.000516942	0.0431329	0.00286449	-0.00472269	4.5
TGFB1	LPP	CM	CM	-0.174054	-0.000281312	0.00140347	-0.00391164	0.000505508	0.249019	0.524443	0.00152644	-0.0091259	0.000115795	4.5
FGF1	FGFR1	CM	FB	-0.174037	-0.00402776	0.00766199	-0.0425819	-0.0200276	-0.00593962	-0.00922509	0.000189415	-0.0089742	-0.01125	4.5
GNAI2	S1PR1	CM	EN	-0.173905	-0.0557887	-0.0335997	-0.10374	0.0525849	-0.0229934	-0.0347937	-0.00315028	-0.0400244	0.00685483	4.5
TGFB1	ITGB1	CM	PC	-0.173675	0.000306909	0.0159143	0.0311873	0.00252388	0.0125208	0.0288315	0.0090025	-0.0005619	-0.0165266	4.5
RTN4	TNFRSF19	VM	FB	-0.173501	0.00295606	0.160789	-0.0611224	0.0456724	0.00728192	0.00879885	-0.0153361	1.5151	0.0409765	4.5
GNAI2	EGFR	PC	FB	-0.173489	-0.00151942	0.0215364	0.000212213	0.079708	-0.00203604	-0.00895082	0.0148919	-0.00519493	-0.00501648	4.5
LRPAP1	LRP1	PC	FB	-0.173395	0.000288885	-0.00624412	-0.00787147	0.118013	-0.000796542	5.4345e-05	-0.00572136	-0.00785982	0.0826678	4.5
THBS2	NOTCH3	EN	VM	0.173264	-0.163732	-0.0346692	-0.0203353	0.00481834	-0.00140955	0.0235318	-0.0092295	0.0259012	-0.00561423	4.5
TIMP2	CD44	FB	MY	-0.173132	-0.0037332	0.000692641	0.00591571	0.00133104	-0.00188706	0.000154715	0.0281427	0.960227	-0.748823	4.5
VEGFA	EGFR	EN	PC	-0.17301	0.00547714	0.00124859	0.0235424	-0.00628547	0.00591144	-0.00889318	0.0196782	0.00459968	-0.00205096	4.5
VCL	ITGB5	VM	FB	0.172886	0.00739453	1.1269	0.0198581	-0.00909994	0.0211228	-0.078854	0.118431	-0.0100972	0.0750083	4.5
PROS1	AXL	MY	FB	-0.172827	0.00137329	0.130145	-0.0190759	0.097852	-0.00229606	-0.00825715	-0.00810202	0.00256296	0.0393054	4.5
COPA	CD74	FB	MY	-0.172565	0.00325274	0.0288251	-0.0164263	-0.0343141	-0.00394004	-0.00518956	0.0627997	-0.029056	-0.252845	4.5
SERPINE2	LRP1	CM	CM	-0.172015	0.0126253	0.0350326	-0.0306803	-0.0161379	0.00332721	-0.0177137	-0.00885253	-0.0322751	-0.169563	4.5
LRIG1	EGFR	EN	VM	-0.171889	0.00584965	0.412639	0.0213267	-0.00552037	0.185418	0.00214026	0.0436331	0.00716962	0.00979651	4.5
LAMA5	ITGA6_ITGB1	CM	CM	-0.171766	-0.00966976	-0.0119714	-0.00119017	-0.0234631	-0.00254096	-0.00328659	-0.00403651	-0.0405926	-0.00533188	4.5
FN1	ITGAV_ITGB1	FB	CM	0.17169	-0.195797	0.0170684	-0.0113981	0.0405576	0.000647587	0.416044	-0.0219748	-0.0289148	0.0147011	4.5
GNAI2	C5AR1	FB	CM	-0.171488	0.00412942	-0.0091119	-0.00941718	0.00876822	-0.00362695	-0.0223562	-0.0182964	-0.0337586	0.0116272	4.5
THBS1	PTPRJ	FB	PC	0.171255	-0.000261742	-0.00447848	0.158277	0.031113	0.00697399	0.190176	-0.0233177	0.0109793	0.0112983	4.5
ARF1	INSR	EN	FB	-0.171201	-9.85751e-05	-0.00287267	1.2665	-0.0599269	0.000945142	0.305891	0.00389428	-0.0423755	0.0380028	4.5
VEGFB	NRP1	PC	FB	-0.17081	0.000989491	0.00238891	0.387503	0.0519071	-0.00137328	-0.0119295	-0.0103834	-0.0151428	-0.00816119	4.5
COL5A3	ITGA11_ITGB1	PC	CM	-0.170493	-0.257358	0.000260845	-0.0133619	0.000242335	-0.00183046	-0.00584532	-0.00368561	0.0205207	-0.012882	4.5
COL1A1	ITGA9_ITGB1	EN	EN	0.16961	-0.643261	-0.0145667	2.61053	-0.0136649	-0.00185605	-0.0199073	-0.00499754	-0.00097137	-0.922704	4.5
LAMB1	ITGA9_ITGB1	FB	VM	-0.169487	0.0030351	1.22839	0.0443538	-0.0343121	-0.0608397	0.0343176	-0.151401	-0.0166539	-0.0343475	4.5
PROS1	AXL	EN	FB	-0.169408	0.00191323	0.0111605	0.00104916	-0.00368617	-0.000845867	1.10699	0.00210561	0.00733431	0.028503	4.5
TIMP3	CD44	CM	FB	-0.169367	-0.000717866	-0.0158864	-0.005622	-0.0071435	-0.00310838	-0.00523915	-0.00685454	0.000838429	0.00110789	4.5
LAMA4	ITGA7_ITGB1	CM	CM	-0.169174	-0.0178906	0.00640864	-0.000779469	-0.074788	0.00113405	-0.0423473	-0.00767092	-0.0592068	-0.00398941	4.5
FN1	ITGA3_ITGB1	VM	VM	0.169047	0.000139677	0.0182421	-0.0601361	0.0823395	0.0639111	-0.0235415	0.0638303	-0.00175173	0.0143611	4.5
MFGE8	ITGB5	VM	FB	-0.168911	0.00570039	-0.0504656	0.00382644	-0.0571765	-0.000215447	-0.000381445	0.059858	0.00100953	-0.0160614	4.5
INHBA	ENG	FB	EN	-0.16846	0.00183756	0.0202462	-0.0334179	-0.00324136	-0.00571921	0.0188701	0.00525447	1.16995	-0.405976	4.5
MFGE8	ITGAV	EN	FB	-0.168369	-0.00186866	0.223213	0.00442337	0.00828778	-0.000265054	-0.0216927	4.516e-05	-0.0399269	0.127386	4.5
RTN4	TNFRSF19	CM	FB	-0.168202	0.00492234	0.391107	-0.0625354	-0.0603849	0.00124129	0.0751948	8.99224e-06	0.0836241	0.0109188	4.5
BSG	SLC16A7	EN	EN	-0.16817	0.000155282	-0.0397694	-0.0077812	-0.0137571	-0.000509929	0.00104566	-0.0041107	-0.00313459	-0.0112642	4.5
COL4A2	CD93	EN	CM	0.167796	0.0036447	-0.000568908	0.138574	-0.00312873	-0.00177956	-0.0561207	-0.00717475	-0.000210365	-0.00355298	4.5
COL6A2	ITGA9_ITGB1	FB	VM	-0.167516	-0.0122532	-0.000806042	-0.022335	0.0141745	0.00901099	-0.0303543	-0.0397247	-0.00335079	-0.841006	4.5
ARF1	INSR	EN	VM	-0.167504	-0.000285155	-0.00372334	1.3803	-0.0145597	0.00560931	0.788386	-0.00353229	0.00158584	0.0524267	4.5
ANGPTL2	TLR4	CM	FB	-0.166892	0.0207443	0.0648915	-0.0546601	-0.0429163	-0.0114097	-0.0198267	-0.0025754	-0.0147033	-0.0754784	4.5
VWF	ITGA9	VM	EN	-0.16686	0.00337296	0.286078	0.729387	-0.0214716	0.00030307	0.0752334	0.00569362	-0.302046	-0.00253167	4.5
TGFB3	ENG	PC	FB	-0.166599	0.00146415	-0.0860725	-0.00980208	0.118038	-0.00141555	-0.00179363	0.00358198	-0.00343555	-0.115191	4.5
GSTP1	EGFR	VM	VM	-0.166514	0.000492295	0.0464513	-0.0109141	0.000853582	-0.00078678	-0.000967116	-0.00672555	0.00629922	0.00188051	4.5
S100A4	EGFR	EN	VM	-0.166116	-0.000188308	-0.0301714	-0.00826699	-0.00893522	-0.00057167	0.000399317	-0.00534908	0.0132724	-0.0390603	4.5
SPARC	ENG	VM	VM	-0.165926	0.00167769	0.0102305	-0.00567897	-0.0151151	-0.000429999	0.000302468	0.00363668	-0.0624028	-0.00194718	4.5
LRPAP1	LRP1	VM	FB	-0.165617	0.00118103	-0.00629557	-0.014546	0.00152725	-0.00199069	-0.00236436	-0.00773206	-0.0074493	0.00182599	4.5
FN1	C5AR1	EN	PC	0.165578	-0.807618	-0.00762394	0.0142023	-0.0156923	0.0765328	-0.185009	-0.00188917	-0.00137498	-0.000231197	4.5
COL1A1	ITGA9_ITGB1	MY	MY	0.165568	-0.422749	-0.000972159	3.20204	-0.00615552	0.00172159	0.0795928	-0.00517852	-0.000751714	-0.00618631	4.5
THBS1	CD36	PC	PC	0.165338	-0.173106	0.105709	0.544863	0.0759701	0.133361	-0.00310727	-0.0152439	0.0227867	0.0265566	4.5
A2M	LRP1	CM	FB	-0.165158	0.000268856	-0.0406441	-0.00308951	0.000958657	-0.0106566	-0.0310761	-0.00292023	0.229319	-0.00905522	4.5
COL4A1	ITGA11_ITGB1	PC	CM	-0.16506	-0.307911	0.085586	-0.00832921	0.0563092	0.0249911	-0.0501939	-0.0164144	-0.0136595	-0.00140346	4.5
LRPAP1	LRP1	FB	CM	-0.164667	0.00193921	-0.000384706	-0.0274778	-0.0194923	-0.0031305	-0.00499142	-0.0083359	-0.0411342	0.0475515	4.5
LGALS3BP	ITGB1	PC	PC	-0.164588	6.91937e-05	-0.0195312	-0.00660335	-0.0149026	-0.00057455	0.000915145	-0.0059207	0.0211485	-0.00805261	4.5
ANGPTL1	ITGA1_ITGB1	PC	PC	-0.16457	0.00154736	0.357565	-0.0269255	-0.0257673	-0.000701621	-0.00554013	-0.00639453	0.0118772	-0.00371392	4.5
CALM1	PTPRA	PC	FB	-0.164561	-0.199114	0.0198215	0.0120313	0.0200501	0.00108548	-0.000584432	-0.0128821	0.0114032	-0.119731	4.5
TGM2	ITGA9	PC	EN	-0.164464	-0.0030842	0.0109153	-0.0157569	0.006452	-0.00266973	-0.011623	-0.00827637	0.000465284	0.0176665	4.5
LGALS8	ITGA3	CM	CM	0.164404	0.0026081	-0.0577668	-0.0476127	-0.00219786	-0.0110321	0.00956789	-0.00326361	0.0191011	-0.00297844	4.5
SERPINE1	ITGB5	MY	MY	0.16431	-0.248123	0.00213771	0.0303581	-0.00516295	0.0468971	0.0696579	-0.00278571	-0.00031054	-0.00508745	4.5
COL18A1	ITGA5	FB	VM	0.163806	0.0108241	-0.0268844	0.0385942	0.00424178	0.00809704	-0.0351466	0.00196889	-0.00796988	-0.00415067	4.5
COL1A1	ITGA1_ITGB1	EN	EN	0.163761	-0.61811	-0.00865156	2.75207	-0.0133384	-0.00238991	-0.0465447	-0.0049932	-0.0010942	-0.883617	4.5
COL1A1	ITGA3_ITGB1	PC	PC	0.163704	-0.000809833	0.00160111	0.0633356	-0.00404236	0.00767347	-0.0103256	-0.012167	-0.0030033	7.89744e-05	4.5
ADAM9	ITGA6	VM	EN	-0.163575	0.0138409	-0.0202703	0.406245	-0.0619512	-0.0119201	-0.0281585	0.363032	0.199163	0.0241643	4.5
GNAI2	EGFR	CM	FB	-0.163441	0.00240592	0.265444	-0.0111362	0.0149645	0.0411373	-0.00780933	0.0152662	-0.0244715	-0.0209402	4.5
ANGPTL1	ITGA1_ITGB1	FB	CM	-0.163246	0.016054	-0.0117334	-0.0361974	-0.0259815	-0.00384317	-0.0244064	0.447167	0.295334	0.0575531	4.5
LAMB2	DAG1	CM	CM	0.162917	0.0436479	-0.034533	-0.0356798	-0.00216555	-0.000436681	-0.0357234	-1.15092e-05	-0.000214902	-0.00417333	4.5
COL21A1	ITGA1_ITGB1	PC	EN	-0.162892	-0.000599139	0.171439	-0.0151687	-0.0500502	-0.00195297	-0.000712921	0.00512751	0.214377	0.0123099	4.5
NCAM1	PTPRA	CM	CM	-0.162623	-0.00204388	0.0244613	0.041042	-0.350751	0.0246096	-0.05129	-0.157468	0.0498402	-0.0347482	4.5
TFPI	F3	PC	FB	0.162436	-0.000423653	0.0163501	0.289508	-0.00243885	-0.00765257	0.000360292	-0.00906122	-0.000500711	-0.00549638	4.5
POSTN	ITGAV_ITGB5	PC	FB	0.162392	-0.0281803	-0.00142448	0.000278507	-0.00159907	-0.000680565	0.00314482	-0.00939154	7.17949e-06	-0.00702653	4.5
ADAM17	ITGB1	EN	PC	-0.162225	-0.00487821	0.234028	0.0309598	-0.00885226	-0.0243405	0.00634716	0.0727908	0.0124206	-0.00105393	4.5
HMGB1	TLR4	PC	EN	-0.161954	0.00215804	0.0731973	-0.00764963	-0.0341884	-0.00196056	-0.00546979	0.0141788	0.112679	-0.025001	4.5
LAMB2	DAG1	FB	FB	-0.161927	0.00102419	-0.00615658	-0.0222405	0.0803397	-0.000171354	-0.002634	-0.010336	0.000232515	0.244753	4.5
CD99	CD81	CM	EN	-0.161872	0.00277454	0.196292	-0.0119706	-0.00919623	0.00262915	-0.00606131	0.00402747	0.0387113	0.00229112	4.5
THBS1	PTPRJ	PC	PC	0.161574	0.00158416	-0.00923317	-0.052898	0.00226262	0.00545399	0.00272089	-0.0138883	-0.00149262	-0.00140207	4.5
LAMC1	ITGA9_ITGB1	PC	PC	-0.16145	-0.00403707	0.00318603	-0.0115843	-0.00344156	-0.0033254	-0.00554247	-0.0203198	0.0122928	0.0503849	4.5
CD99	CD81	PC	CM	-0.161447	0.00081246	0.0315008	0.049719	0.00201747	0.00313795	-0.00370494	-0.00703683	0.0144517	-0.00684109	4.5
FSTL1	DIP2A	CM	EN	-0.161333	0.0189445	0.605742	0.00617315	-0.0315098	-0.0272602	0.0352129	-0.00606927	-0.0633619	-0.0393307	4.5
LAMB1	ITGA3_ITGB1	EN	CM	0.161302	0.0083536	-0.000928344	0.0464439	0.00831753	0.000591201	0.00833261	-0.0124457	-0.00848204	-0.0685633	4.5
GNAI2	EGFR	FB	PC	-0.161073	0.00078121	0.0461719	-0.0245973	0.00863572	-0.00189313	-0.00212527	-0.00337114	-0.0587772	-0.000599497	4.5
THBS1	LRP1	PC	PC	0.161047	0.00168561	0.00286299	0.000183875	0.036323	0.00932061	-0.000944015	-0.0125928	0.0053207	-0.00110381	4.5
TCTN1	TMEM67	CM	CM	-0.160952	-0.215391	-0.0376772	-0.100518	-0.0128907	0.587395	1.33187	-0.00157977	0.0103506	0.00110834	4.5
BSG	SLC16A7	EN	PC	-0.160468	0.000175717	-0.0267432	-0.00729217	-0.00092779	-0.000518365	0.00137606	-0.003281	0.000326799	-0.000511338	4.5
TIMP2	ITGB1	EN	PC	-0.160278	-0.000600541	-0.00439043	-0.00149871	0.00704471	-0.000527947	0.0564389	6.30946e-05	0.00891314	-0.3545	4.5
PDGFB	LRP1	MY	MY	-0.160046	0.00108303	0.00632925	-0.0192435	-0.024818	-0.00161961	-0.00200258	0.000433966	-0.0406612	-0.00528521	4.5
LAMA4	ITGA9_ITGB1	CM	PC	-0.159452	-0.00768405	-0.0177657	0.00171519	-0.0328409	-0.00692961	0.0046777	-0.007195	0.000235193	0.00457754	4.5
FN1	PLAUR	PC	FB	0.159151	-1.57236	-0.0174126	-0.0604535	-0.00893603	-0.0211585	0.201174	-0.00467008	0.0114564	0.00507118	4.5
ADAM10	EPHA3	VM	FB	-0.159058	0.0163963	0.000482371	-0.0912682	-0.00554042	-0.0158139	-0.0269353	1.75346	0.0782767	-0.042209	4.5
BMP1	BMPR1A	VM	FB	-0.158943	-0.000366879	0.00415958	-0.00644328	0.000816208	-0.00300759	-0.00277051	0.0072912	0.0543273	0.393415	4.5
COL6A3	ITGA11_ITGB1	FB	FB	0.158736	-0.0120864	0.0217537	-0.152391	-0.00219155	-0.0351574	-0.0329613	0.0102259	0.00693541	-0.0798272	4.5
APP	TNFRSF21	FB	FB	-0.158695	0.000590153	-0.0144681	-0.0119845	-0.00429938	-0.00177723	0.000163554	0.0078754	0.0139958	0.00312507	4.5
SERPINF1	PLXDC1	FB	PC	0.158668	0.0343497	-0.0678667	-0.00680505	-0.0102301	-0.00622847	-0.063114	-0.0103279	-0.0190071	-0.101613	4.5
FBLN1	ITGB1	FB	FB	-0.158523	-0.0129879	-0.00844132	0.00512742	0.00187059	0.00507483	0.0102055	0.0303695	-3.23072e-05	-0.142346	4.5
COL1A1	ITGA3_ITGB1	CM	CM	-0.15839	-0.0188308	-0.0436634	0.000424397	0.188952	-0.00312601	-0.0161983	-0.00845568	-0.0412021	0.0635675	4.5
ANGPTL4	CDH11	PC	FB	0.158177	-0.480936	-0.00333435	0.114268	-0.010995	0.0410212	-0.0990148	0.0102944	-0.00452039	-0.00260535	4.5
GNAI2	IGF1R	VM	EN	-0.158137	-0.000230154	0.00734362	0.382101	0.00529176	-0.00261901	-0.0178676	-3.31012e-05	-0.0235942	0.0700663	4.5
LAMC1	DAG1	FB	PC	-0.15813	0.0292381	-0.00860563	-0.0272379	0.00460003	-0.00643324	-0.0339898	-0.0561348	-0.00026582	-0.0222851	4.5
LGALS3	ENG	VM	EN	-0.157908	0.00326625	0.0073742	-0.0547893	-0.0181623	-0.00525388	-0.0200773	0.0197574	-0.0351509	-0.17613	4.5
LGALS3BP	ITGB1	CM	PC	-0.157822	4.3099e-05	-0.0107097	-0.00375638	-0.00742955	-0.00052092	0.00057331	-0.00391297	0.00280322	-0.00732036	4.5
RGMA	BMPR2	FB	MY	-0.157718	0.00102233	0.0277446	0.0652626	0.0561335	-0.000982958	-0.00456679	0.0301427	-0.00971712	-0.267415	4.5
COL6A3	CD44	FB	MY	-0.157618	-0.552667	0.216018	-0.078617	0.011906	-0.00767606	0.034048	0.00840644	0.0994835	-0.0278585	4.5
[truncated: 9,474 more rows]

## Sheet: SuppDataFig5_NMFloadings
index	factor	loading	top5	top1std	ligand	receptor
[truncated: 4,095 more rows]

## Sheet: SuppDataFig5_NMFscores
Unnamed: 0	Factor1	Factor2	Factor3	Factor4	Factor5
[truncated: 91,205 more rows]

[truncated: 4 more sheets: SuppDataFig5_deaLRs, LigandReceptorPK, ProteinProteinPK, TFtargetPK]
