# Supplementary material for: LIANA+ provides an all-in-one framework for cell–cell communication inference
Source: Nat Cell Biol. 2024 Sep 2;26(9):1613–22. doi: 10.1038/s41556-024-01469-w (PMC11392821; doi:10.1038/s41556-024-01469-w)
Supplement: Supplementary file 9 — a,b, Efficiency benchmark of dissociated methods (a) and spatially weighted local metrics implemented in LIANA+ (b). c, Multi-view learning of cell-type spatial patterns across a range of views. d, Multi-view factor analysis used to identify intercellular programmes across a range of cell type pairs (views). [file 41556_2024_1469_MOESM9_ESM.xlsx]

## Sheet: ExtData_Fig1A
method	dataset	time	memory
CellChat	1000	60.0684	5675.76
CellChat	1000	20.2321	6211.94
CellChat	1000	21.276	6102.63
CellChat	1000	21.2337	6284.65
CellChat	1000	21.6016	5999.52
Connectome	1000	1.18121	3979.52
Connectome	1000	1.17032	3984.38
Connectome	1000	1.17223	3984.32
Connectome	1000	1.17665	3984.32
Connectome	1000	1.20928	3985.84
CellPhoneDB	1000	12.4077	5921.36
CellPhoneDB	1000	12.3148	5907.07
CellPhoneDB	1000	12.4773	5912.91
CellPhoneDB	1000	12.4195	5918.35
CellPhoneDB	1000	12.5127	5925.11
Geometric Mean	1000	13.3498	7734.93
Geometric Mean	1000	13.5208	7728.42
Geometric Mean	1000	13.6082	7729.57
Geometric Mean	1000	13.6532	7698.66
Geometric Mean	1000	13.5622	7762.43
NATMI	1000	1.34147	4010.07
NATMI	1000	1.35082	4010.18
NATMI	1000	1.36861	4010
NATMI	1000	1.34728	4010.01
NATMI	1000	1.37797	4010
Rank Aggregate	1000	18.3159	5996.98
Rank Aggregate	1000	13.7727	5938.04
Rank Aggregate	1000	13.9147	5949.87
Rank Aggregate	1000	16.232	5954.82
Rank Aggregate	1000	13.8919	5966.23
SingleCellSignalR	1000	1.1532	4073.25
SingleCellSignalR	1000	1.14365	3942.88
SingleCellSignalR	1000	1.15074	3990.32
SingleCellSignalR	1000	1.17271	3991.72
SingleCellSignalR	1000	1.14454	3991.73
log2FC	1000	1.18539	3992.99
log2FC	1000	1.1858	3994.9
log2FC	1000	1.18848	3995.55
log2FC	1000	1.16768	3995.55
log2FC	1000	1.1653	3995.55
scSeqComm	1000	1.24492	4012.55
scSeqComm	1000	1.27813	3966.84
scSeqComm	1000	1.32359	3965.12
scSeqComm	1000	1.2522	3966.84
scSeqComm	1000	1.26314	3963.21
CellChat	5000	65.0265	6212.84
CellChat	5000	66.9465	6418.32
CellChat	5000	70.5171	6555.21
CellChat	5000	69.7908	6639.2
CellChat	5000	68.6606	6832.2
Connectome	5000	1.30618	4195.31
Connectome	5000	1.2922	4134.93
Connectome	5000	1.26381	4189.81
Connectome	5000	1.25427	4134.59
Connectome	5000	1.26423	4191.96
CellPhoneDB	5000	15.8334	6167.16
CellPhoneDB	5000	15.8106	6196.35
CellPhoneDB	5000	15.7998	6198.64
CellPhoneDB	5000	16.314	6243.95
CellPhoneDB	5000	16.9563	6206.44
Geometric Mean	5000	16.9288	8068.4
Geometric Mean	5000	16.8411	8094.76
Geometric Mean	5000	16.9169	8001.57
Geometric Mean	5000	16.9218	8062.87
Geometric Mean	5000	16.9436	8096.55
NATMI	5000	1.4371	4175.5
NATMI	5000	1.37173	4175.82
NATMI	5000	1.36814	4176.58
NATMI	5000	1.36972	4177.34
NATMI	5000	1.37412	4178.11
Rank Aggregate	5000	16.559	6299.04
Rank Aggregate	5000	17.5843	6285.87
Rank Aggregate	5000	16.778	6318.91
Rank Aggregate	5000	18.5486	6344.57
Rank Aggregate	5000	16.9341	6345.36
SingleCellSignalR	5000	1.21337	4232.44
SingleCellSignalR	5000	1.19682	4119.71
SingleCellSignalR	5000	1.20284	4173.95
SingleCellSignalR	5000	1.21104	4175.64
SingleCellSignalR	5000	1.2011	4175.64
log2FC	5000	1.24752	4182.5
log2FC	5000	1.24468	4125.41
log2FC	5000	1.24595	4124.99
log2FC	5000	1.24319	4126.96
log2FC	5000	1.24919	4187.86
scSeqComm	5000	1.34447	4200.85
scSeqComm	5000	1.36019	4143.01
scSeqComm	5000	1.31937	4143.75
scSeqComm	5000	1.30794	4135.18
scSeqComm	5000	1.31833	4140.7
CellChat	10000	119.861	6747.35
CellChat	10000	124.324	6412.63
CellChat	10000	123.049	6935.17
CellChat	10000	127.244	6672.67
CellChat	10000	128.651	6605.95
Connectome	10000	1.35128	4675.65
Connectome	10000	1.4594	4699.61
Connectome	10000	1.35236	4673.52
Connectome	10000	1.35097	4666.22
Connectome	10000	1.32142	4731.85
CellPhoneDB	10000	19.4235	6582.97
CellPhoneDB	10000	19.5565	6578.27
CellPhoneDB	10000	19.54	6588.14
CellPhoneDB	10000	19.6255	6643.79
CellPhoneDB	10000	19.4065	6637.11
Geometric Mean	10000	20.5602	8347.44
Geometric Mean	10000	20.9742	8450.84
Geometric Mean	10000	20.8844	8373.89
Geometric Mean	10000	20.6575	8488.65
Geometric Mean	10000	20.8665	8420.3
NATMI	10000	1.35757	4675.68
NATMI	10000	1.36668	4675.61
NATMI	10000	1.35671	4675.5
NATMI	10000	1.35274	4675.68
NATMI	10000	1.36141	4675.5
Rank Aggregate	10000	20.035	6809.59
Rank Aggregate	10000	20.2395	6759
Rank Aggregate	10000	19.9752	6731.75
Rank Aggregate	10000	20.1224	6748.98
Rank Aggregate	10000	20.2356	6753.83
SingleCellSignalR	10000	1.30743	4756.68
SingleCellSignalR	10000	1.2719	4674.11
SingleCellSignalR	10000	1.30161	4719.74
SingleCellSignalR	10000	1.2649	4719.57
SingleCellSignalR	10000	1.27268	4719.57
log2FC	10000	1.37532	4719.56
log2FC	10000	1.29255	4719.74
log2FC	10000	1.29568	4719.57
log2FC	10000	1.3014	4719.56
log2FC	10000	1.30429	4719.56
scSeqComm	10000	1.39148	4719.57
scSeqComm	10000	1.43057	4719.56
scSeqComm	10000	1.37293	4719.56
scSeqComm	10000	1.43446	4719.74
scSeqComm	10000	1.35951	4719.74
CellChat	25000	305.284	7284.16
CellChat	25000	322.808	7422.23
CellChat	25000	318.486	7112.82
CellChat	25000	305.251	7744
CellChat	25000	308.447	7677.51
Connectome	25000	1.64167	5270.36
Connectome	25000	1.65297	5303.38
Connectome	25000	1.66248	5303.07
Connectome	25000	1.64913	5303.15
Connectome	25000	1.72767	5303.38
CellPhoneDB	25000	31.9108	7169.15
CellPhoneDB	25000	32.3884	7114.56
CellPhoneDB	25000	32.0181	7079.46
CellPhoneDB	25000	30.1891	7059.03
CellPhoneDB	25000	32.1881	7095.93
Geometric Mean	25000	33.0083	8974.97
Geometric Mean	25000	33.0346	8901
Geometric Mean	25000	33.8564	9068.77
Geometric Mean	25000	31.4955	8950.55
Geometric Mean	25000	33.0355	9064.74
NATMI	25000	1.54041	5095.88
NATMI	25000	1.54811	5095.89
NATMI	25000	1.51581	5095.89
NATMI	25000	1.59601	5095.89
NATMI	25000	1.50948	5095.98
Rank Aggregate	25000	30.6856	7401.85
Rank Aggregate	25000	30.8055	7377.02
Rank Aggregate	25000	31.2531	7393.77
Rank Aggregate	25000	30.695	7346.21
Rank Aggregate	25000	31.0688	7389.59
SingleCellSignalR	25000	1.50293	5117.73
SingleCellSignalR	25000	1.52074	5087.57
SingleCellSignalR	25000	1.50764	5068.32
SingleCellSignalR	25000	1.50667	5068.27
SingleCellSignalR	25000	1.50658	5068.48
log2FC	25000	1.56326	5140.82
log2FC	25000	1.58408	5158.84
log2FC	25000	1.5705	5125.99
log2FC	25000	1.57348	5125.99
log2FC	25000	1.56545	5125.69
scSeqComm	25000	1.7084	5050.76
scSeqComm	25000	1.71446	5070.6
scSeqComm	25000	1.70669	5070.67
scSeqComm	25000	1.72507	5070.6
scSeqComm	25000	1.71003	5070.78
CellChat	50000	719.411	7536.6
CellChat	50000	723	7616.97
CellChat	50000	722.264	7410.62
CellChat	50000	724.248	7225.79
CellChat	50000	723.568	7663.3
Connectome	50000	2.07166	5612.26
Connectome	50000	2.07105	5628.26
Connectome	50000	2.0655	5632.56
Connectome	50000	2.09771	5546.56
Connectome	50000	2.10827	5534.26
CellPhoneDB	50000	54.0473	7131.59
CellPhoneDB	50000	54.7181	7149.23
CellPhoneDB	50000	53.8987	7082.31
CellPhoneDB	50000	57.0184	7133.16
CellPhoneDB	50000	54.4786	7079.29
Geometric Mean	50000	55.332	8919.4
Geometric Mean	50000	54.999	9017.67
Geometric Mean	50000	55.3718	8848.08
Geometric Mean	50000	55.1023	8972.61
Geometric Mean	50000	55.7802	8876.71
NATMI	50000	1.61824	4969.12
NATMI	50000	1.56907	4969.3
NATMI	50000	1.56803	4969.12
NATMI	50000	1.56468	4969.3
NATMI	50000	1.57149	4969.3
Rank Aggregate	50000	47.6987	7470.04
Rank Aggregate	50000	48.3011	7493.86
Rank Aggregate	50000	47.7499	7506.21
Rank Aggregate	50000	47.7292	7393.38
Rank Aggregate	50000	47.7281	7483.54
SingleCellSignalR	50000	1.76337	5135.49
SingleCellSignalR	50000	1.73937	5138.42
SingleCellSignalR	50000	1.73667	5138.4
SingleCellSignalR	50000	1.73821	5138.72
SingleCellSignalR	50000	1.73844	5138.86
log2FC	50000	1.96472	5199.7
log2FC	50000	1.99668	5235.47
log2FC	50000	1.94441	5235.82
log2FC	50000	1.94038	5233.32
log2FC	50000	1.96417	5235.14
scSeqComm	50000	2.1946	5006.59
scSeqComm	50000	2.16613	4977.45
scSeqComm	50000	2.19408	5019.86
scSeqComm	50000	2.17709	4975.39
scSeqComm	50000	2.19358	5022.81
CellChat	100000	1440.63	7884.81
CellChat	100000	1486.54	8137.98
CellChat	100000	1493.76	8077.39
CellChat	100000	1496.84	7959.38
CellChat	100000	1494.77	7989.15
Connectome	100000	3.04883	6839.14
Connectome	100000	3.02968	6839.16
Connectome	100000	3.02152	6839.05
Connectome	100000	3.02682	6839.15
Connectome	100000	3.0257	6839.11
CellPhoneDB	100000	98.3445	7557.22
CellPhoneDB	100000	98.1985	7557.71
CellPhoneDB	100000	98.849	7581.38
CellPhoneDB	100000	98.3364	7606.7
CellPhoneDB	100000	98.2384	7516.78
Geometric Mean	100000	99.8825	9462.11
Geometric Mean	100000	99.8579	9455.58
Geometric Mean	100000	99.7344	9491.37
Geometric Mean	100000	99.71	9406.57
Geometric Mean	100000	99.3174	9504.51
NATMI	100000	1.81189	5435.55
NATMI	100000	1.79886	5435.43
NATMI	100000	1.79623	5435.55
NATMI	100000	1.80547	5435.55
NATMI	100000	1.85964	5435.55
Rank Aggregate	100000	85.3185	8330.42
Rank Aggregate	100000	84.7253	8400.73
Rank Aggregate	100000	85.3205	8337.27
Rank Aggregate	100000	85.0759	8386.24
Rank Aggregate	100000	85.4017	8287.04
SingleCellSignalR	100000	2.26553	6024.98
SingleCellSignalR	100000	2.28245	6106.43
SingleCellSignalR	100000	2.35399	5953.63
SingleCellSignalR	100000	2.34265	5955.62
SingleCellSignalR	100000	2.33883	5967.59
log2FC	100000	2.76623	5837.6
log2FC	100000	2.77107	5881.6
log2FC	100000	2.76565	5870
log2FC	100000	2.75412	5888.4
log2FC	100000	2.76	5888.29
scSeqComm	100000	3.38972	5596.21
scSeqComm	100000	3.38455	5617.25
scSeqComm	100000	3.37838	5627.09
scSeqComm	100000	3.37255	5627.18
scSeqComm	100000	3.30569	5619.28

## Sheet: ExtData_Fig1B
method	dataset	time	memory
pearson	1000	0.370806	979.207
pearson	1000	0.387138	1042.37
pearson	1000	0.415645	1057.91
pearson	1000	0.386051	1062.88
pearson	1000	0.390689	1066.04
spearman	1000	0.643349	1099.81
spearman	1000	0.629574	1072.96
spearman	1000	0.625309	1082.99
spearman	1000	0.653774	1082.43
spearman	1000	0.626886	1083.68
cosine	1000	0.296956	1041.32
cosine	1000	0.29814	1056.72
cosine	1000	0.327913	1056.64
cosine	1000	0.299153	1056.73
cosine	1000	0.296767	1056.64
jaccard	1000	0.282461	1056.74
jaccard	1000	0.276745	1056.66
jaccard	1000	0.338465	1056.75
jaccard	1000	0.276218	1056.76
jaccard	1000	0.276617	1056.77
product	1000	0.281511	1056.54
product	1000	0.282287	1056.54
product	1000	0.302432	1056.62
product	1000	0.280286	1056.62
product	1000	0.291027	1056.78
norm_product	1000	0.288992	1056.71
norm_product	1000	0.287461	1056.64
norm_product	1000	0.301471	1056.64
norm_product	1000	0.288698	1056.64
norm_product	1000	0.29109	1056.63
morans	1000	0.355823	1056.71
morans	1000	0.332953	1057.39
morans	1000	0.361584	1061.86
morans	1000	0.325187	1065.6
morans	1000	0.362794	1065.62
masked_spearman	1000	1.1306	1068.42
masked_spearman	1000	1.13068	1071.6
masked_spearman	1000	1.16348	1071.79
masked_spearman	1000	1.14392	1071.88
masked_spearman	1000	1.15457	1072.05
pearson	5000	0.844766	1227.72
pearson	5000	0.847366	1332.78
pearson	5000	0.867391	1378.81
pearson	5000	0.860287	1400.41
pearson	5000	0.866652	1379.6
spearman	5000	1.65373	1528.86
spearman	5000	1.63249	1636.19
spearman	5000	1.62012	1587.93
spearman	5000	1.62487	1652.21
spearman	5000	1.59963	1546.59
cosine	5000	0.477485	1437.1
cosine	5000	0.476618	1326.92
cosine	5000	0.468771	1321.69
cosine	5000	0.467334	1312.64
cosine	5000	0.467805	1174.26
jaccard	5000	0.405765	1198.59
jaccard	5000	0.401172	1202
jaccard	5000	0.403736	1194.68
jaccard	5000	0.403405	1198.57
jaccard	5000	0.404853	1193.87
product	5000	0.440699	1168.27
product	5000	0.438241	1200.54
product	5000	0.446077	1207.46
product	5000	0.443398	1237.68
product	5000	0.439941	1221.93
norm_product	5000	0.461869	1237.02
norm_product	5000	0.462453	1221.1
norm_product	5000	0.453381	1251.34
norm_product	5000	0.453962	1332.25
norm_product	5000	0.454722	1260.03
morans	5000	0.581288	1331.45
morans	5000	0.57375	1383.92
morans	5000	0.597676	1498.26
morans	5000	0.592868	1442
morans	5000	0.532255	1244.55
masked_spearman	5000	17.828	1406.13
masked_spearman	5000	18.263	1463.51
masked_spearman	5000	18.783	1537.31
masked_spearman	5000	22.9921	1464.14
masked_spearman	5000	22.6243	1570.77
pearson	10000	1.71744	1638.7
pearson	10000	1.73327	1765.43
pearson	10000	1.75143	1713.35
pearson	10000	1.78208	1866.28
pearson	10000	1.76308	1887.96
spearman	10000	3.03266	2252.48
spearman	10000	2.9818	2345.92
spearman	10000	3.02818	2379.18
spearman	10000	2.97932	2373.39
spearman	10000	2.96301	2203.86
cosine	10000	0.829395	1765.6
cosine	10000	0.809494	1685.7
cosine	10000	0.794317	1651.9
cosine	10000	0.815148	1506.47
cosine	10000	0.808269	1519.42
jaccard	10000	0.707985	1473.52
jaccard	10000	0.713979	1472.38
jaccard	10000	0.707292	1474.3
jaccard	10000	0.711453	1475.43
jaccard	10000	0.692145	1475.43
product	10000	0.749243	1435.6
product	10000	0.766419	1532.52
product	10000	0.745993	1543.56
product	10000	0.730553	1473.3
product	10000	0.750178	1501.02
norm_product	10000	0.807715	1533.16
norm_product	10000	0.773436	1531.89
norm_product	10000	0.755682	1451.14
norm_product	10000	0.774969	1512.38
norm_product	10000	0.801947	1571.58
morans	10000	1.16215	1701.53
morans	10000	1.16325	1854.45
morans	10000	0.995533	1669.83
morans	10000	0.999909	1730.72
morans	10000	1.01358	1768.84
masked_spearman	10000	72.5333	2020.75
masked_spearman	10000	77.7894	2020.89
masked_spearman	10000	79.4796	2020.78
masked_spearman	10000	76.7215	2020.89
masked_spearman	10000	77.9594	2020.92
pearson	25000	3.95254	2562.41
pearson	25000	4.00191	2744.29
pearson	25000	3.95581	2811.96
pearson	25000	4.00216	2842.95
pearson	25000	4.00414	2835.99
spearman	25000	7.0179	3822.96
spearman	25000	7.02105	4051
spearman	25000	6.99241	3998.93
spearman	25000	6.97188	4011.83
spearman	25000	6.96366	4021.85
cosine	25000	1.80338	2696.73
cosine	25000	1.7573	2179.18
cosine	25000	1.75691	2261.29
cosine	25000	1.749	2314.18
cosine	25000	1.79139	2438.78
jaccard	25000	1.54925	2278.52
jaccard	25000	1.48682	2172.23
jaccard	25000	1.48267	2204.56
jaccard	25000	1.4809	2215.53
jaccard	25000	1.53175	2272.88
product	25000	1.61478	2041.35
product	25000	1.61263	2122.64
product	25000	1.628	2280.05
product	25000	1.62595	2228.34
product	25000	1.63098	2264.32
norm_product	25000	1.70762	2224.04
norm_product	25000	1.70209	2274.89
norm_product	25000	1.70683	2250.03
norm_product	25000	1.70641	2249.94
norm_product	25000	1.71072	2291.26
morans	25000	2.59734	2439.61
morans	25000	2.61132	2638.07
morans	25000	2.59025	2653.96
morans	25000	2.62491	2811.86
morans	25000	2.65096	2725.62
masked_spearman	25000	452.72	3544.44
masked_spearman	25000	453.93	3550.71
masked_spearman	25000	454.331	3444.41
masked_spearman	25000	457.041	3550.77
masked_spearman	25000	455.005	3616.97
pearson	50000	7.80772	4211.24
pearson	50000	7.78338	4308.87
pearson	50000	7.80703	4324.73
pearson	50000	7.76873	4431.47
pearson	50000	7.75173	4419.22
spearman	50000	13.747	6284.4
spearman	50000	13.7453	6712.3
spearman	50000	13.7592	6678.96
spearman	50000	13.6961	6723.99
spearman	50000	13.7632	6724.51
cosine	50000	3.34166	4139.3
cosine	50000	3.26314	3357.88
cosine	50000	3.27222	3471.21
cosine	50000	3.29358	3706.13
cosine	50000	3.29643	3513.72
jaccard	50000	2.78855	3415.17
jaccard	50000	2.77106	3351.75
jaccard	50000	2.78471	3365.34
jaccard	50000	2.77962	3386.03
jaccard	50000	2.78646	3396.6
product	50000	3.04329	3084.32
product	50000	3.06032	3406.79
product	50000	3.05041	3360.47
product	50000	2.9913	3257.7
product	50000	3.00699	3186.38
norm_product	50000	3.13657	3313.09
norm_product	50000	3.14723	3276.16
norm_product	50000	3.15064	3222.71
norm_product	50000	3.09719	3081.44
norm_product	50000	3.13645	3171.07
morans	50000	4.88816	3807.12
morans	50000	4.88385	4190.81
morans	50000	4.91759	4147.57
morans	50000	4.9097	4175.09
morans	50000	4.91781	4153.09
masked_spearman	50000	1764.37	5874.18
masked_spearman	50000	1770.05	6030.48
masked_spearman	50000	1774.99	6200.7
masked_spearman	50000	1769.2	5998.41
masked_spearman	50000	1761.96	5924.49
pearson	100000	16.33	7379.61
pearson	100000	16.2658	7806.86
pearson	100000	16.1358	7830.7
pearson	100000	16.1107	7616.14
pearson	100000	16.0813	7718.32
spearman	100000	41.9179	11457.4
spearman	100000	44.8404	12239.4
spearman	100000	44.8593	11847.3
spearman	100000	43.5564	11033.9
spearman	100000	44.1614	10830.1
cosine	100000	7.21294	6723.53
cosine	100000	6.20707	5598.51
cosine	100000	6.10787	5431.55
cosine	100000	6.28726	5316.41
cosine	100000	6.24811	5570.13
jaccard	100000	5.21783	4869.62
jaccard	100000	5.21125	4911.06
jaccard	100000	5.23355	4897.27
jaccard	100000	5.30475	4869.34
jaccard	100000	5.20199	4918
product	100000	5.78562	4266.18
product	100000	5.79156	4634.35
product	100000	5.71634	4809.79
product	100000	5.71114	4836.82
product	100000	5.83962	4637.19
norm_product	100000	6.04046	4845.56
norm_product	100000	6.02765	4900.51
norm_product	100000	6.07039	4980.02
norm_product	100000	6.02678	4931.56
norm_product	100000	6.02047	4941.45
morans	100000	11.1389	6883.52
morans	100000	12.545	8499.93
morans	100000	12.5443	8464.65
morans	100000	12.8013	8500.03
morans	100000	12.497	8423.21

## Sheet: ExtData_Fig1C
n_views	time	memory
16	28.7357	1470.88
16	29.7317	1829.98
16	34.4678	1853.18
16	33.5429	1861.93
16	31.0053	1866.18
64	74.5704	2368.45
64	76.1382	2619.61
64	87.0125	2646.79
64	96.35	2649.08
64	100.949	2713.92
144	234.112	3295.37
144	210.299	3603.34
144	211.415	3731.99
144	190.466	3666.36
144	146.413	3500.26
256	247.801	4693.81
256	253.234	5087.21
256	206.634	4971.18
256	235.676	5073.14
256	240.69	5085.68
400	527.99	7306.04
400	482.333	8207.95
400	542.197	7839.3
400	517.682	7896.28
400	563.706	7818.84

## Sheet: ExtData_Fig1D
n_views	time	memory
1	28.0181	2870.27
2	55.4784	2843.84
3	78.4713	2900.24
4	97.7234	2856.79
5	123.295	2825.39
6	154.558	2819.25
7	180.041	2818.81
8	197.98	2822.45
9	179.813	2819.12
10	200.986	2823.88
1	19.923	2825.86
2	39.1929	2823.1
3	61.4973	2910.17
4	78.4832	2864.71
5	103.61	2833.48
6	120.827	2826.77
7	140.72	2820.14
8	158.788	2917.64
9	180.655	2873.23
10	196.973	2841.88
1	20.5733	2832.21
2	45.4199	2831.3
3	59.926	2918.44
4	79.3106	2874.68
5	99.7399	2920.35
6	123.188	2875.46
7	143.324	2844.79
8	159.78	2924.39
9	179.559	2881.33
10	201.705	2850.23
1	19.5362	2840.04
2	40.1122	2838.33
3	60.1868	2927.05
4	83.6745	2882.92
5	103.014	2927.49
6	126.825	2883.07
7	143.324	2850.59
8	160.474	2929.86
9	172.162	2886.41
10	194.162	2855.35
1	19.0959	2939.54
2	38.234	2878.81
3	58.1873	2932.75
4	76.7675	2887.79
5	97.7518	2932.87
6	114.957	2887.7
7	135.688	2855.95
8	153.882	2935.29
9	174.089	2891.54
10	194.294	2861.13
