# Supplementary material for: LIANA+ provides an all-in-one framework for cell–cell communication inference
Source: Nat Cell Biol. 2024 Sep 2;26(9):1613–22. doi: 10.1038/s41556-024-01469-w (PMC11392821; doi:10.1038/s41556-024-01469-w)
Supplement: Supplementary file 10 — a,b, AUROC (a) and weighted F1 (b) when using local metrics to classify malignant spots in breast cancer spatial transcriptomics data (n = 4 samples)76. c,d, R2 (c) and RMSE (d) when using local metrics to predict cell type proportions in heart spatial transcriptomics data. [file 41556_2024_1469_MOESM10_ESM.xlsx]

## Sheet: ExtData_Fig2A&B
dataset_name	function_name	Unnamed: 1	roc_auc	f1	oob_score	rank
1142243F	Cosine similarity	43.5	0.848313	0.709203	0.785299	2
1142243F	Jaccard index	44.5	0.848963	0.722166	0.788592	1
1142243F	Masked Spearman	48.5	0.740917	0.670067	0.763623	8
1142243F	Moran's R	47.5	0.714268	0.687359	0.769439	9
1142243F	Normalized product	46.5	0.817668	0.721248	0.787308	5
1142243F	Pearson correlation	41.5	0.833128	0.676012	0.771144	3
1142243F	Product	45.5	0.81777	0.722089	0.787144	4
1142243F	Spearman correlation	42.5	0.793444	0.66853	0.766356	6
1142243F	stLearn	40.5	0.762208	0.714271	0.776049	7
1160920F	Cosine similarity	43.5	0.980181	0.923259	0.920177	5
1160920F	Jaccard index	44.5	0.980643	0.924288	0.922631	4
1160920F	Masked Spearman	48.5	0.964905	0.892069	0.891138	8
1160920F	Moran's R	47.5	0.962369	0.902948	0.897319	9
1160920F	Normalized product	46.5	0.980847	0.933985	0.929062	3
1160920F	Pearson correlation	41.5	0.982944	0.915238	0.912815	1
1160920F	Product	45.5	0.980907	0.934166	0.929152	2
1160920F	Spearman correlation	42.5	0.976174	0.909935	0.90768	6
1160920F	stLearn	40.5	0.970327	0.915085	0.912815	7
CID44971	Cosine similarity	43.5	0.998072	0.98191	0.98451	5
CID44971	Jaccard index	44.5	0.997997	0.981024	0.983266	6
CID44971	Masked Spearman	48.5	0.994836	0.9644	0.960987	7
CID44971	Moran's R	47.5	0.988031	0.945839	0.944063	8
CID44971	Normalized product	46.5	0.998291	0.98623	0.986709	3
CID44971	Pearson correlation	41.5	0.998794	0.984522	0.985657	1
CID44971	Product	45.5	0.998291	0.98623	0.986709	3
CID44971	Spearman correlation	42.5	0.998719	0.982769	0.983936	2
CID44971	stLearn	40.5	0.97531	0.929263	0.930676	9
CID4535	Cosine similarity	43.5	0.981954	0.931481	0.931381	5
CID4535	Jaccard index	44.5	0.983654	0.93677	0.930691	2
CID4535	Masked Spearman	48.5	0.971942	0.911156	0.896678	7
CID4535	Moran's R	47.5	0.923742	0.828816	0.821555	8
CID4535	Normalized product	46.5	0.982937	0.93546	0.93148	3
CID4535	Pearson correlation	41.5	0.981745	0.93155	0.928226	6
CID4535	Product	45.5	0.9829	0.93546	0.93148	4
CID4535	Spearman correlation	42.5	0.983914	0.933731	0.92586	1
CID4535	stLearn	40.5	0.88267	0.808113	0.802524	9

## Sheet: ExtData_Fig2C-D
dataset_name	function_name	r2	rmse	slide_name	patient	patient_region_id	patient_group	major_labl	batch	hca_sample_id
AKK001_157785	Cosine similarity	0.181504	0.0631788	AKK001_157785	P5	RZ/FZ_P5	Myogenic (n=14)	FZ	10X	10X0027
AKK001_157785	Jaccard index	0.185168	0.0628892	AKK001_157785	P5	RZ/FZ_P5	Myogenic (n=14)	FZ	10X	10X0027
AKK001_157785	Masked Spearman	0.157003	0.065703	AKK001_157785	P5	RZ/FZ_P5	Myogenic (n=14)	FZ	10X	10X0027
AKK001_157785	Moran's R	0.178629	0.0615085	AKK001_157785	P5	RZ/FZ_P5	Myogenic (n=14)	FZ	10X	10X0027
AKK001_157785	Normalized product	0.191541	0.0621335	AKK001_157785	P5	RZ/FZ_P5	Myogenic (n=14)	FZ	10X	10X0027
AKK001_157785	Pearson correlation	0.169526	0.064417	AKK001_157785	P5	RZ/FZ_P5	Myogenic (n=14)	FZ	10X	10X0027
AKK001_157785	Product	0.192597	0.0621637	AKK001_157785	P5	RZ/FZ_P5	Myogenic (n=14)	FZ	10X	10X0027
AKK001_157785	Spearman correlation	0.171611	0.0643205	AKK001_157785	P5	RZ/FZ_P5	Myogenic (n=14)	FZ	10X	10X0027
AKK001_157785	stLearn	0.218456	0.0559481	AKK001_157785	P5	RZ/FZ_P5	Myogenic (n=14)	FZ	10X	10X0027
AKK002_157779	Cosine similarity	0.248983	0.0546789	AKK002_157779	P3	IZ_P3	Ischemic (n=9)	IZ	10X	10X0017
AKK002_157779	Jaccard index	0.247387	0.0547733	AKK002_157779	P3	IZ_P3	Ischemic (n=9)	IZ	10X	10X0017
AKK002_157779	Masked Spearman	0.23797	0.0555394	AKK002_157779	P3	IZ_P3	Ischemic (n=9)	IZ	10X	10X0017
AKK002_157779	Moran's R	0.238524	0.0557018	AKK002_157779	P3	IZ_P3	Ischemic (n=9)	IZ	10X	10X0017
AKK002_157779	Normalized product	0.257032	0.0544782	AKK002_157779	P3	IZ_P3	Ischemic (n=9)	IZ	10X	10X0017
AKK002_157779	Pearson correlation	0.233145	0.05548	AKK002_157779	P3	IZ_P3	Ischemic (n=9)	IZ	10X	10X0017
AKK002_157779	Product	0.256968	0.0544915	AKK002_157779	P3	IZ_P3	Ischemic (n=9)	IZ	10X	10X0017
AKK002_157779	Spearman correlation	0.232621	0.0553594	AKK002_157779	P3	IZ_P3	Ischemic (n=9)	IZ	10X	10X0017
AKK002_157779	stLearn	0.245767	0.0556403	AKK002_157779	P3	IZ_P3	Ischemic (n=9)	IZ	10X	10X0017
AKK002_157781	Cosine similarity	0.130153	0.061201	AKK002_157781	P3	RZ/BZ_P3	Myogenic (n=14)	BZ	10X	10X0026
AKK002_157781	Jaccard index	0.125661	0.0612504	AKK002_157781	P3	RZ/BZ_P3	Myogenic (n=14)	BZ	10X	10X0026
AKK002_157781	Masked Spearman	0.121186	0.0618676	AKK002_157781	P3	RZ/BZ_P3	Myogenic (n=14)	BZ	10X	10X0026
AKK002_157781	Moran's R	0.163308	0.0571399	AKK002_157781	P3	RZ/BZ_P3	Myogenic (n=14)	BZ	10X	10X0026
AKK002_157781	Normalized product	0.133768	0.0609301	AKK002_157781	P3	RZ/BZ_P3	Myogenic (n=14)	BZ	10X	10X0026
AKK002_157781	Pearson correlation	0.119796	0.0618139	AKK002_157781	P3	RZ/BZ_P3	Myogenic (n=14)	BZ	10X	10X0026
AKK002_157781	Product	0.133994	0.0609163	AKK002_157781	P3	RZ/BZ_P3	Myogenic (n=14)	BZ	10X	10X0026
AKK002_157781	Spearman correlation	0.118655	0.0619003	AKK002_157781	P3	RZ/BZ_P3	Myogenic (n=14)	BZ	10X	10X0026
AKK002_157781	stLearn	0.22037	0.0529975	AKK002_157781	P3	RZ/BZ_P3	Myogenic (n=14)	BZ	10X	10X0026
AKK002_157782	Cosine similarity	0.119038	0.0540579	AKK002_157782	P3	RZ_P3	Myogenic (n=14)	RZ	10X	10X0020
AKK002_157782	Jaccard index	0.124645	0.0539126	AKK002_157782	P3	RZ_P3	Myogenic (n=14)	RZ	10X	10X0020
AKK002_157782	Masked Spearman	0.102474	0.0547693	AKK002_157782	P3	RZ_P3	Myogenic (n=14)	RZ	10X	10X0020
AKK002_157782	Moran's R	0.143611	0.0520106	AKK002_157782	P3	RZ_P3	Myogenic (n=14)	RZ	10X	10X0020
AKK002_157782	Normalized product	0.135399	0.0535575	AKK002_157782	P3	RZ_P3	Myogenic (n=14)	RZ	10X	10X0020
AKK002_157782	Pearson correlation	0.115787	0.0542769	AKK002_157782	P3	RZ_P3	Myogenic (n=14)	RZ	10X	10X0020
AKK002_157782	Product	0.133587	0.0535791	AKK002_157782	P3	RZ_P3	Myogenic (n=14)	RZ	10X	10X0020
AKK002_157782	Spearman correlation	0.11912	0.0542247	AKK002_157782	P3	RZ_P3	Myogenic (n=14)	RZ	10X	10X0020
AKK002_157782	stLearn	0.210252	0.047059	AKK002_157782	P3	RZ_P3	Myogenic (n=14)	RZ	10X	10X0020
AKK003_157775	Cosine similarity	0.188689	0.06165	AKK003_157775	P2	IZ/BZ_P2	Ischemic (n=9)	IZ	10X	10X0018
AKK003_157775	Jaccard index	0.190237	0.0615309	AKK003_157775	P2	IZ/BZ_P2	Ischemic (n=9)	IZ	10X	10X0018
AKK003_157775	Masked Spearman	0.188396	0.0619336	AKK003_157775	P2	IZ/BZ_P2	Ischemic (n=9)	IZ	10X	10X0018
AKK003_157775	Moran's R	0.196694	0.0610986	AKK003_157775	P2	IZ/BZ_P2	Ischemic (n=9)	IZ	10X	10X0018
AKK003_157775	Normalized product	0.199083	0.0613044	AKK003_157775	P2	IZ/BZ_P2	Ischemic (n=9)	IZ	10X	10X0018
AKK003_157775	Pearson correlation	0.18469	0.0619634	AKK003_157775	P2	IZ/BZ_P2	Ischemic (n=9)	IZ	10X	10X0018
AKK003_157775	Product	0.198384	0.0613149	AKK003_157775	P2	IZ/BZ_P2	Ischemic (n=9)	IZ	10X	10X0018
AKK003_157775	Spearman correlation	0.186341	0.0618997	AKK003_157775	P2	IZ/BZ_P2	Ischemic (n=9)	IZ	10X	10X0018
AKK003_157775	stLearn	0.197759	0.0611213	AKK003_157775	P2	IZ/BZ_P2	Ischemic (n=9)	IZ	10X	10X0018
AKK003_157777	Cosine similarity	0.0920993	0.0744713	AKK003_157777	P2	RZ/BZ_P2	Myogenic (n=14)	BZ	10X	10X0025
AKK003_157777	Jaccard index	0.0888836	0.0745262	AKK003_157777	P2	RZ/BZ_P2	Myogenic (n=14)	BZ	10X	10X0025
AKK003_157777	Masked Spearman	0.0806968	0.0758247	AKK003_157777	P2	RZ/BZ_P2	Myogenic (n=14)	BZ	10X	10X0025
AKK003_157777	Moran's R	0.147984	0.0673198	AKK003_157777	P2	RZ/BZ_P2	Myogenic (n=14)	BZ	10X	10X0025
AKK003_157777	Normalized product	0.0993949	0.0734824	AKK003_157777	P2	RZ/BZ_P2	Myogenic (n=14)	BZ	10X	10X0025
AKK003_157777	Pearson correlation	0.0888979	0.0748877	AKK003_157777	P2	RZ/BZ_P2	Myogenic (n=14)	BZ	10X	10X0025
AKK003_157777	Product	0.0986547	0.0734357	AKK003_157777	P2	RZ/BZ_P2	Myogenic (n=14)	BZ	10X	10X0025
AKK003_157777	Spearman correlation	0.09082	0.0749158	AKK003_157777	P2	RZ/BZ_P2	Myogenic (n=14)	BZ	10X	10X0025
AKK003_157777	stLearn	0.193683	0.0610562	AKK003_157777	P2	RZ/BZ_P2	Myogenic (n=14)	BZ	10X	10X0025
AKK004_157772	Cosine similarity	0.333982	0.0678014	AKK004_157772	P4	FZ/GT_P4	Fibrotic (n=5)	FZ	10X	10X009
AKK004_157772	Jaccard index	0.332454	0.0676942	AKK004_157772	P4	FZ/GT_P4	Fibrotic (n=5)	FZ	10X	10X009
AKK004_157772	Masked Spearman	0.314956	0.0710029	AKK004_157772	P4	FZ/GT_P4	Fibrotic (n=5)	FZ	10X	10X009
AKK004_157772	Moran's R	0.270323	0.0742585	AKK004_157772	P4	FZ/GT_P4	Fibrotic (n=5)	FZ	10X	10X009
AKK004_157772	Normalized product	0.335416	0.0672883	AKK004_157772	P4	FZ/GT_P4	Fibrotic (n=5)	FZ	10X	10X009
AKK004_157772	Pearson correlation	0.324926	0.0693237	AKK004_157772	P4	FZ/GT_P4	Fibrotic (n=5)	FZ	10X	10X009
AKK004_157772	Product	0.335209	0.067282	AKK004_157772	P4	FZ/GT_P4	Fibrotic (n=5)	FZ	10X	10X009
AKK004_157772	Spearman correlation	0.318591	0.0706134	AKK004_157772	P4	FZ/GT_P4	Fibrotic (n=5)	FZ	10X	10X009
AKK004_157772	stLearn	0.229937	0.083211	AKK004_157772	P4	FZ/GT_P4	Fibrotic (n=5)	FZ	10X	10X009
AKK006_157771	Cosine similarity	0.0699618	0.0590435	AKK006_157771	P1	control_P1	Myogenic (n=14)	CTRL	10X	10X001
AKK006_157771	Jaccard index	0.0674513	0.0591932	AKK006_157771	P1	control_P1	Myogenic (n=14)	CTRL	10X	10X001
AKK006_157771	Masked Spearman	0.056075	0.0603648	AKK006_157771	P1	control_P1	Myogenic (n=14)	CTRL	10X	10X001
AKK006_157771	Moran's R	0.0922065	0.056535	AKK006_157771	P1	control_P1	Myogenic (n=14)	CTRL	10X	10X001
AKK006_157771	Normalized product	0.0725223	0.0588998	AKK006_157771	P1	control_P1	Myogenic (n=14)	CTRL	10X	10X001
AKK006_157771	Pearson correlation	0.0643394	0.0593748	AKK006_157771	P1	control_P1	Myogenic (n=14)	CTRL	10X	10X001
AKK006_157771	Product	0.0716876	0.058958	AKK006_157771	P1	control_P1	Myogenic (n=14)	CTRL	10X	10X001
AKK006_157771	Spearman correlation	0.0652101	0.0595034	AKK006_157771	P1	control_P1	Myogenic (n=14)	CTRL	10X	10X001
AKK006_157771	stLearn	0.134494	0.0521401	AKK006_157771	P1	control_P1	Myogenic (n=14)	CTRL	10X	10X001
Visium_10_CK288	Cosine similarity	0.0710477	0.0601589	Visium_10_CK288	P12	RZ/BZ_P12	Myogenic (n=14)	BZ	ACH	ACH0024
Visium_10_CK288	Jaccard index	0.0701943	0.0601499	Visium_10_CK288	P12	RZ/BZ_P12	Myogenic (n=14)	BZ	ACH	ACH0024
Visium_10_CK288	Masked Spearman	0.0381383	0.0622569	Visium_10_CK288	P12	RZ/BZ_P12	Myogenic (n=14)	BZ	ACH	ACH0024
Visium_10_CK288	Moran's R	0.0806212	0.05778	Visium_10_CK288	P12	RZ/BZ_P12	Myogenic (n=14)	BZ	ACH	ACH0024
Visium_10_CK288	Normalized product	0.0786509	0.0593284	Visium_10_CK288	P12	RZ/BZ_P12	Myogenic (n=14)	BZ	ACH	ACH0024
Visium_10_CK288	Pearson correlation	0.0590071	0.0608944	Visium_10_CK288	P12	RZ/BZ_P12	Myogenic (n=14)	BZ	ACH	ACH0024
Visium_10_CK288	Product	0.0790854	0.0593259	Visium_10_CK288	P12	RZ/BZ_P12	Myogenic (n=14)	BZ	ACH	ACH0024
Visium_10_CK288	Spearman correlation	0.057647	0.061049	Visium_10_CK288	P12	RZ/BZ_P12	Myogenic (n=14)	BZ	ACH	ACH0024
Visium_10_CK288	stLearn	0.12975	0.0529906	Visium_10_CK288	P12	RZ/BZ_P12	Myogenic (n=14)	BZ	ACH	ACH0024
Visium_11_CK289	Cosine similarity	0.413671	0.0441991	Visium_11_CK289	P13	GT/IZ_P13	Ischemic (n=9)	IZ	ACH	ACH0010
Visium_11_CK289	Jaccard index	0.413655	0.0443208	Visium_11_CK289	P13	GT/IZ_P13	Ischemic (n=9)	IZ	ACH	ACH0010
Visium_11_CK289	Masked Spearman	0.355834	0.0484914	Visium_11_CK289	P13	GT/IZ_P13	Ischemic (n=9)	IZ	ACH	ACH0010
Visium_11_CK289	Moran's R	0.333271	0.0488015	Visium_11_CK289	P13	GT/IZ_P13	Ischemic (n=9)	IZ	ACH	ACH0010
Visium_11_CK289	Normalized product	0.429872	0.0429124	Visium_11_CK289	P13	GT/IZ_P13	Ischemic (n=9)	IZ	ACH	ACH0010
Visium_11_CK289	Pearson correlation	0.368042	0.0482733	Visium_11_CK289	P13	GT/IZ_P13	Ischemic (n=9)	IZ	ACH	ACH0010
Visium_11_CK289	Product	0.429245	0.0429209	Visium_11_CK289	P13	GT/IZ_P13	Ischemic (n=9)	IZ	ACH	ACH0010
Visium_11_CK289	Spearman correlation	0.34949	0.0489406	Visium_11_CK289	P13	GT/IZ_P13	Ischemic (n=9)	IZ	ACH	ACH0010
Visium_11_CK289	stLearn	0.319622	0.0494837	Visium_11_CK289	P13	GT/IZ_P13	Ischemic (n=9)	IZ	ACH	ACH0010
Visium_12_CK290	Cosine similarity	0.217064	0.0688223	Visium_12_CK290	P14	FZ_P14	Fibrotic (n=5)	FZ	ACH	ACH005
Visium_12_CK290	Jaccard index	0.22295	0.0684779	Visium_12_CK290	P14	FZ_P14	Fibrotic (n=5)	FZ	ACH	ACH005
Visium_12_CK290	Masked Spearman	0.182434	0.0720602	Visium_12_CK290	P14	FZ_P14	Fibrotic (n=5)	FZ	ACH	ACH005
Visium_12_CK290	Moran's R	0.189946	0.0662016	Visium_12_CK290	P14	FZ_P14	Fibrotic (n=5)	FZ	ACH	ACH005
Visium_12_CK290	Normalized product	0.231	0.0665807	Visium_12_CK290	P14	FZ_P14	Fibrotic (n=5)	FZ	ACH	ACH005
Visium_12_CK290	Pearson correlation	0.194991	0.0716356	Visium_12_CK290	P14	FZ_P14	Fibrotic (n=5)	FZ	ACH	ACH005
Visium_12_CK290	Product	0.231847	0.0665976	Visium_12_CK290	P14	FZ_P14	Fibrotic (n=5)	FZ	ACH	ACH005
Visium_12_CK290	Spearman correlation	0.184583	0.0732001	Visium_12_CK290	P14	FZ_P14	Fibrotic (n=5)	FZ	ACH	ACH005
Visium_12_CK290	stLearn	0.221307	0.0623382	Visium_12_CK290	P14	FZ_P14	Fibrotic (n=5)	FZ	ACH	ACH005
Visium_13_CK291	Cosine similarity	0.278133	0.0626283	Visium_13_CK291	P18	FZ_P18	Fibrotic (n=5)	FZ	ACH	ACH006
Visium_13_CK291	Jaccard index	0.27387	0.0623432	Visium_13_CK291	P18	FZ_P18	Fibrotic (n=5)	FZ	ACH	ACH006
Visium_13_CK291	Masked Spearman	0.210025	0.0673966	Visium_13_CK291	P18	FZ_P18	Fibrotic (n=5)	FZ	ACH	ACH006
Visium_13_CK291	Moran's R	0.216287	0.0628222	Visium_13_CK291	P18	FZ_P18	Fibrotic (n=5)	FZ	ACH	ACH006
Visium_13_CK291	Normalized product	0.291434	0.0606027	Visium_13_CK291	P18	FZ_P18	Fibrotic (n=5)	FZ	ACH	ACH006
Visium_13_CK291	Pearson correlation	0.238012	0.0659631	Visium_13_CK291	P18	FZ_P18	Fibrotic (n=5)	FZ	ACH	ACH006
Visium_13_CK291	Product	0.291416	0.0605904	Visium_13_CK291	P18	FZ_P18	Fibrotic (n=5)	FZ	ACH	ACH006
Visium_13_CK291	Spearman correlation	0.213688	0.0684038	Visium_13_CK291	P18	FZ_P18	Fibrotic (n=5)	FZ	ACH	ACH006
Visium_13_CK291	stLearn	0.240343	0.0620239	Visium_13_CK291	P18	FZ_P18	Fibrotic (n=5)	FZ	ACH	ACH006
Visium_14_CK292	Cosine similarity	0.272063	0.0686972	Visium_14_CK292	P19	FZ/GT_P19	Fibrotic (n=5)	FZ	ACH	ACH008
Visium_14_CK292	Jaccard index	0.278341	0.0684332	Visium_14_CK292	P19	FZ/GT_P19	Fibrotic (n=5)	FZ	ACH	ACH008
Visium_14_CK292	Masked Spearman	0.242405	0.0716752	Visium_14_CK292	P19	FZ/GT_P19	Fibrotic (n=5)	FZ	ACH	ACH008
Visium_14_CK292	Moran's R	0.250946	0.0675509	Visium_14_CK292	P19	FZ/GT_P19	Fibrotic (n=5)	FZ	ACH	ACH008
Visium_14_CK292	Normalized product	0.288462	0.0669442	Visium_14_CK292	P19	FZ/GT_P19	Fibrotic (n=5)	FZ	ACH	ACH008
Visium_14_CK292	Pearson correlation	0.250248	0.0710499	Visium_14_CK292	P19	FZ/GT_P19	Fibrotic (n=5)	FZ	ACH	ACH008
Visium_14_CK292	Product	0.288158	0.0669798	Visium_14_CK292	P19	FZ/GT_P19	Fibrotic (n=5)	FZ	ACH	ACH008
Visium_14_CK292	Spearman correlation	0.242908	0.0721929	Visium_14_CK292	P19	FZ/GT_P19	Fibrotic (n=5)	FZ	ACH	ACH008
Visium_14_CK292	stLearn	0.27348	0.0648328	Visium_14_CK292	P19	FZ/GT_P19	Fibrotic (n=5)	FZ	ACH	ACH008
Visium_15_CK293	Cosine similarity	0.384914	0.0656586	Visium_15_CK293	P16	IZ_P16	Ischemic (n=9)	IZ	ACH	ACH0016
Visium_15_CK293	Jaccard index	0.390717	0.0652848	Visium_15_CK293	P16	IZ_P16	Ischemic (n=9)	IZ	ACH	ACH0016
Visium_15_CK293	Masked Spearman	0.348672	0.0692415	Visium_15_CK293	P16	IZ_P16	Ischemic (n=9)	IZ	ACH	ACH0016
Visium_15_CK293	Moran's R	0.342259	0.0683607	Visium_15_CK293	P16	IZ_P16	Ischemic (n=9)	IZ	ACH	ACH0016
Visium_15_CK293	Normalized product	0.411342	0.063301	Visium_15_CK293	P16	IZ_P16	Ischemic (n=9)	IZ	ACH	ACH0016
Visium_15_CK293	Pearson correlation	0.351609	0.0680128	Visium_15_CK293	P16	IZ_P16	Ischemic (n=9)	IZ	ACH	ACH0016
Visium_15_CK293	Product	0.411012	0.0632798	Visium_15_CK293	P16	IZ_P16	Ischemic (n=9)	IZ	ACH	ACH0016
Visium_15_CK293	Spearman correlation	0.334537	0.0698812	Visium_15_CK293	P16	IZ_P16	Ischemic (n=9)	IZ	ACH	ACH0016
Visium_15_CK293	stLearn	0.356701	0.0678775	Visium_15_CK293	P16	IZ_P16	Ischemic (n=9)	IZ	ACH	ACH0016
Visium_16_CK294	Cosine similarity	0.263543	0.0908362	Visium_16_CK294	P20	FZ_P20	Fibrotic (n=5)	FZ	ACH	ACH007
Visium_16_CK294	Jaccard index	0.276835	0.0900787	Visium_16_CK294	P20	FZ_P20	Fibrotic (n=5)	FZ	ACH	ACH007
Visium_16_CK294	Masked Spearman	0.21508	0.0956694	Visium_16_CK294	P20	FZ_P20	Fibrotic (n=5)	FZ	ACH	ACH007
Visium_16_CK294	Moran's R	0.231883	0.090329	Visium_16_CK294	P20	FZ_P20	Fibrotic (n=5)	FZ	ACH	ACH007
Visium_16_CK294	Normalized product	0.305495	0.0869563	Visium_16_CK294	P20	FZ_P20	Fibrotic (n=5)	FZ	ACH	ACH007
Visium_16_CK294	Pearson correlation	0.243383	0.093494	Visium_16_CK294	P20	FZ_P20	Fibrotic (n=5)	FZ	ACH	ACH007
Visium_16_CK294	Product	0.305891	0.0869251	Visium_16_CK294	P20	FZ_P20	Fibrotic (n=5)	FZ	ACH	ACH007
Visium_16_CK294	Spearman correlation	0.229295	0.0949742	Visium_16_CK294	P20	FZ_P20	Fibrotic (n=5)	FZ	ACH	ACH007
Visium_16_CK294	stLearn	0.239242	0.0893491	Visium_16_CK294	P20	FZ_P20	Fibrotic (n=5)	FZ	ACH	ACH007
Visium_17_CK295	Cosine similarity	0.0737351	0.0496754	Visium_17_CK295	P6	RZ_P6	Myogenic (n=14)	RZ	ACH	ACH0022
Visium_17_CK295	Jaccard index	0.079231	0.0493606	Visium_17_CK295	P6	RZ_P6	Myogenic (n=14)	RZ	ACH	ACH0022
Visium_17_CK295	Masked Spearman	0.039404	0.0510699	Visium_17_CK295	P6	RZ_P6	Myogenic (n=14)	RZ	ACH	ACH0022
Visium_17_CK295	Moran's R	0.11731	0.0470555	Visium_17_CK295	P6	RZ_P6	Myogenic (n=14)	RZ	ACH	ACH0022
Visium_17_CK295	Normalized product	0.0933597	0.0486531	Visium_17_CK295	P6	RZ_P6	Myogenic (n=14)	RZ	ACH	ACH0022
Visium_17_CK295	Pearson correlation	0.0528852	0.0504817	Visium_17_CK295	P6	RZ_P6	Myogenic (n=14)	RZ	ACH	ACH0022
Visium_17_CK295	Product	0.0944917	0.0486232	Visium_17_CK295	P6	RZ_P6	Myogenic (n=14)	RZ	ACH	ACH0022
Visium_17_CK295	Spearman correlation	0.0516168	0.0504912	Visium_17_CK295	P6	RZ_P6	Myogenic (n=14)	RZ	ACH	ACH0022
Visium_17_CK295	stLearn	0.167922	0.0435926	Visium_17_CK295	P6	RZ_P6	Myogenic (n=14)	RZ	ACH	ACH0022
Visium_18_CK296	Cosine similarity	0.444827	0.0618392	Visium_18_CK296	P15	GT/IZ_P15	Ischemic (n=9)	IZ	ACH	ACH0011
Visium_18_CK296	Jaccard index	0.449442	0.061648	Visium_18_CK296	P15	GT/IZ_P15	Ischemic (n=9)	IZ	ACH	ACH0011
Visium_18_CK296	Masked Spearman	0.383785	0.0653628	Visium_18_CK296	P15	GT/IZ_P15	Ischemic (n=9)	IZ	ACH	ACH0011
Visium_18_CK296	Moran's R	0.434178	0.0572224	Visium_18_CK296	P15	GT/IZ_P15	Ischemic (n=9)	IZ	ACH	ACH0011
Visium_18_CK296	Normalized product	0.464766	0.0605233	Visium_18_CK296	P15	GT/IZ_P15	Ischemic (n=9)	IZ	ACH	ACH0011
Visium_18_CK296	Pearson correlation	0.397743	0.0648878	Visium_18_CK296	P15	GT/IZ_P15	Ischemic (n=9)	IZ	ACH	ACH0011
Visium_18_CK296	Product	0.465017	0.0605426	Visium_18_CK296	P15	GT/IZ_P15	Ischemic (n=9)	IZ	ACH	ACH0011
Visium_18_CK296	Spearman correlation	0.360783	0.0673118	Visium_18_CK296	P15	GT/IZ_P15	Ischemic (n=9)	IZ	ACH	ACH0011
Visium_18_CK296	stLearn	0.468076	0.053662	Visium_18_CK296	P15	GT/IZ_P15	Ischemic (n=9)	IZ	ACH	ACH0011
Visium_19_CK297	Cosine similarity	0.370724	0.0665423	Visium_19_CK297	P9	GT/IZ_P9_rep2	Ischemic (n=9)	IZ	ACH	ACH0013
Visium_19_CK297	Jaccard index	0.370389	0.0666103	Visium_19_CK297	P9	GT/IZ_P9_rep2	Ischemic (n=9)	IZ	ACH	ACH0013
Visium_19_CK297	Masked Spearman	0.283879	0.0731152	Visium_19_CK297	P9	GT/IZ_P9_rep2	Ischemic (n=9)	IZ	ACH	ACH0013
Visium_19_CK297	Moran's R	0.378174	0.0612368	Visium_19_CK297	P9	GT/IZ_P9_rep2	Ischemic (n=9)	IZ	ACH	ACH0013
Visium_19_CK297	Normalized product	0.39333	0.0647672	Visium_19_CK297	P9	GT/IZ_P9_rep2	Ischemic (n=9)	IZ	ACH	ACH0013
Visium_19_CK297	Pearson correlation	0.317394	0.071249	Visium_19_CK297	P9	GT/IZ_P9_rep2	Ischemic (n=9)	IZ	ACH	ACH0013
Visium_19_CK297	Product	0.392894	0.0647393	Visium_19_CK297	P9	GT/IZ_P9_rep2	Ischemic (n=9)	IZ	ACH	ACH0013
Visium_19_CK297	Spearman correlation	0.306329	0.0722123	Visium_19_CK297	P9	GT/IZ_P9_rep2	Ischemic (n=9)	IZ	ACH	ACH0013
Visium_19_CK297	stLearn	0.443209	0.0534748	Visium_19_CK297	P9	GT/IZ_P9_rep2	Ischemic (n=9)	IZ	ACH	ACH0013
Visium_1_CK279	Cosine similarity	0.0329401	0.065505	Visium_1_CK279	P17	control_P17	Myogenic (n=14)	CTRL	ACH	ACH002
Visium_1_CK279	Jaccard index	0.0346719	0.0653575	Visium_1_CK279	P17	control_P17	Myogenic (n=14)	CTRL	ACH	ACH002
Visium_1_CK279	Masked Spearman	0.0160003	0.0668334	Visium_1_CK279	P17	control_P17	Myogenic (n=14)	CTRL	ACH	ACH002
Visium_1_CK279	Moran's R	0.101509	0.0599482	Visium_1_CK279	P17	control_P17	Myogenic (n=14)	CTRL	ACH	ACH002
Visium_1_CK279	Normalized product	0.0533089	0.0637295	Visium_1_CK279	P17	control_P17	Myogenic (n=14)	CTRL	ACH	ACH002
Visium_1_CK279	Pearson correlation	0.0254254	0.065948	Visium_1_CK279	P17	control_P17	Myogenic (n=14)	CTRL	ACH	ACH002
Visium_1_CK279	Product	0.0536323	0.0637304	Visium_1_CK279	P17	control_P17	Myogenic (n=14)	CTRL	ACH	ACH002
Visium_1_CK279	Spearman correlation	0.0247937	0.066184	Visium_1_CK279	P17	control_P17	Myogenic (n=14)	CTRL	ACH	ACH002
Visium_1_CK279	stLearn	0.135975	0.0561001	Visium_1_CK279	P17	control_P17	Myogenic (n=14)	CTRL	ACH	ACH002
Visium_20_CK298	Cosine similarity	0.324165	0.0625388	Visium_20_CK298	P15	IZ_P15	Ischemic (n=9)	IZ	ACH	ACH0015
Visium_20_CK298	Jaccard index	0.322493	0.0621945	Visium_20_CK298	P15	IZ_P15	Ischemic (n=9)	IZ	ACH	ACH0015
Visium_20_CK298	Masked Spearman	0.267259	0.0678671	Visium_20_CK298	P15	IZ_P15	Ischemic (n=9)	IZ	ACH	ACH0015
Visium_20_CK298	Moran's R	0.314822	0.0625738	Visium_20_CK298	P15	IZ_P15	Ischemic (n=9)	IZ	ACH	ACH0015
Visium_20_CK298	Normalized product	0.344733	0.0604614	Visium_20_CK298	P15	IZ_P15	Ischemic (n=9)	IZ	ACH	ACH0015
Visium_20_CK298	Pearson correlation	0.271182	0.0671238	Visium_20_CK298	P15	IZ_P15	Ischemic (n=9)	IZ	ACH	ACH0015
Visium_20_CK298	Product	0.344761	0.0604749	Visium_20_CK298	P15	IZ_P15	Ischemic (n=9)	IZ	ACH	ACH0015
Visium_20_CK298	Spearman correlation	0.255382	0.0684745	Visium_20_CK298	P15	IZ_P15	Ischemic (n=9)	IZ	ACH	ACH0015
Visium_20_CK298	stLearn	0.37015	0.0556958	Visium_20_CK298	P15	IZ_P15	Ischemic (n=9)	IZ	ACH	ACH0015
Visium_2_CK280	Cosine similarity	0.0819842	0.0628525	Visium_2_CK280	P6	RZ_P6	Myogenic (n=14)	RZ	ACH	ACH0021
Visium_2_CK280	Jaccard index	0.0852738	0.0623424	Visium_2_CK280	P6	RZ_P6	Myogenic (n=14)	RZ	ACH	ACH0021
Visium_2_CK280	Masked Spearman	0.0518565	0.0645552	Visium_2_CK280	P6	RZ_P6	Myogenic (n=14)	RZ	ACH	ACH0021
Visium_2_CK280	Moran's R	0.104132	0.0600799	Visium_2_CK280	P6	RZ_P6	Myogenic (n=14)	RZ	ACH	ACH0021
Visium_2_CK280	Normalized product	0.0880135	0.0618626	Visium_2_CK280	P6	RZ_P6	Myogenic (n=14)	RZ	ACH	ACH0021
Visium_2_CK280	Pearson correlation	0.0606383	0.0641086	Visium_2_CK280	P6	RZ_P6	Myogenic (n=14)	RZ	ACH	ACH0021
Visium_2_CK280	Product	0.0867094	0.0618624	Visium_2_CK280	P6	RZ_P6	Myogenic (n=14)	RZ	ACH	ACH0021
Visium_2_CK280	Spearman correlation	0.0654491	0.0638633	Visium_2_CK280	P6	RZ_P6	Myogenic (n=14)	RZ	ACH	ACH0021
Visium_2_CK280	stLearn	0.150786	0.0560946	Visium_2_CK280	P6	RZ_P6	Myogenic (n=14)	RZ	ACH	ACH0021
Visium_3_CK281	Cosine similarity	0.19388	0.0824334	Visium_3_CK281	P7	control_P7	Myogenic (n=14)	CTRL	ACH	ACH003
Visium_3_CK281	Jaccard index	0.19535	0.0821678	Visium_3_CK281	P7	control_P7	Myogenic (n=14)	CTRL	ACH	ACH003
Visium_3_CK281	Masked Spearman	0.163912	0.0852037	Visium_3_CK281	P7	control_P7	Myogenic (n=14)	CTRL	ACH	ACH003
Visium_3_CK281	Moran's R	0.216058	0.077732	Visium_3_CK281	P7	control_P7	Myogenic (n=14)	CTRL	ACH	ACH003
Visium_3_CK281	Normalized product	0.2128	0.0809176	Visium_3_CK281	P7	control_P7	Myogenic (n=14)	CTRL	ACH	ACH003
Visium_3_CK281	Pearson correlation	0.17635	0.0841631	Visium_3_CK281	P7	control_P7	Myogenic (n=14)	CTRL	ACH	ACH003
Visium_3_CK281	Product	0.212208	0.0809279	Visium_3_CK281	P7	control_P7	Myogenic (n=14)	CTRL	ACH	ACH003
Visium_3_CK281	Spearman correlation	0.172229	0.0843832	Visium_3_CK281	P7	control_P7	Myogenic (n=14)	CTRL	ACH	ACH003
Visium_3_CK281	stLearn	0.25379	0.0738607	Visium_3_CK281	P7	control_P7	Myogenic (n=14)	CTRL	ACH	ACH003
Visium_4_CK282	Cosine similarity	0.105778	0.0612797	Visium_4_CK282	P8	control_P8	Myogenic (n=14)	CTRL	ACH	ACH004
Visium_4_CK282	Jaccard index	0.100649	0.0614181	Visium_4_CK282	P8	control_P8	Myogenic (n=14)	CTRL	ACH	ACH004
Visium_4_CK282	Masked Spearman	0.0813989	0.0631303	Visium_4_CK282	P8	control_P8	Myogenic (n=14)	CTRL	ACH	ACH004
Visium_4_CK282	Moran's R	0.135075	0.0585179	Visium_4_CK282	P8	control_P8	Myogenic (n=14)	CTRL	ACH	ACH004
Visium_4_CK282	Normalized product	0.120261	0.0601549	Visium_4_CK282	P8	control_P8	Myogenic (n=14)	CTRL	ACH	ACH004
Visium_4_CK282	Pearson correlation	0.096019	0.0620916	Visium_4_CK282	P8	control_P8	Myogenic (n=14)	CTRL	ACH	ACH004
Visium_4_CK282	Product	0.120131	0.0601844	Visium_4_CK282	P8	control_P8	Myogenic (n=14)	CTRL	ACH	ACH004
Visium_4_CK282	Spearman correlation	0.0928786	0.0623715	Visium_4_CK282	P8	control_P8	Myogenic (n=14)	CTRL	ACH	ACH004
Visium_4_CK282	stLearn	0.172436	0.0550699	Visium_4_CK282	P8	control_P8	Myogenic (n=14)	CTRL	ACH	ACH004
Visium_5_CK283	Cosine similarity	0.171052	0.0753907	Visium_5_CK283	P2	RZ/GT_P2	Myogenic (n=14)	RZ	ACH	ACH0028
Visium_5_CK283	Jaccard index	0.171829	0.0752501	Visium_5_CK283	P2	RZ/GT_P2	Myogenic (n=14)	RZ	ACH	ACH0028
Visium_5_CK283	Masked Spearman	0.147819	0.0776312	Visium_5_CK283	P2	RZ/GT_P2	Myogenic (n=14)	RZ	ACH	ACH0028
Visium_5_CK283	Moran's R	0.163042	0.0741781	Visium_5_CK283	P2	RZ/GT_P2	Myogenic (n=14)	RZ	ACH	ACH0028
Visium_5_CK283	Normalized product	0.181924	0.073813	Visium_5_CK283	P2	RZ/GT_P2	Myogenic (n=14)	RZ	ACH	ACH0028
Visium_5_CK283	Pearson correlation	0.158396	0.0767707	Visium_5_CK283	P2	RZ/GT_P2	Myogenic (n=14)	RZ	ACH	ACH0028
Visium_5_CK283	Product	0.181785	0.0737942	Visium_5_CK283	P2	RZ/GT_P2	Myogenic (n=14)	RZ	ACH	ACH0028
Visium_5_CK283	Spearman correlation	0.143143	0.0785171	Visium_5_CK283	P2	RZ/GT_P2	Myogenic (n=14)	RZ	ACH	ACH0028
Visium_5_CK283	stLearn	0.203683	0.0679494	Visium_5_CK283	P2	RZ/GT_P2	Myogenic (n=14)	RZ	ACH	ACH0028
Visium_6_CK284	Cosine similarity	0.0883304	0.0796591	Visium_6_CK284	P9	RZ_P9	Myogenic (n=14)	RZ	ACH	ACH0023
Visium_6_CK284	Jaccard index	0.0950742	0.0793874	Visium_6_CK284	P9	RZ_P9	Myogenic (n=14)	RZ	ACH	ACH0023
Visium_6_CK284	Masked Spearman	0.0679072	0.0812721	Visium_6_CK284	P9	RZ_P9	Myogenic (n=14)	RZ	ACH	ACH0023
Visium_6_CK284	Moran's R	0.126388	0.0747062	Visium_6_CK284	P9	RZ_P9	Myogenic (n=14)	RZ	ACH	ACH0023
Visium_6_CK284	Normalized product	0.110609	0.0780682	Visium_6_CK284	P9	RZ_P9	Myogenic (n=14)	RZ	ACH	ACH0023
Visium_6_CK284	Pearson correlation	0.0792542	0.080731	Visium_6_CK284	P9	RZ_P9	Myogenic (n=14)	RZ	ACH	ACH0023
Visium_6_CK284	Product	0.111577	0.0780442	Visium_6_CK284	P9	RZ_P9	Myogenic (n=14)	RZ	ACH	ACH0023
Visium_6_CK284	Spearman correlation	0.0776581	0.0808145	Visium_6_CK284	P9	RZ_P9	Myogenic (n=14)	RZ	ACH	ACH0023
Visium_6_CK284	stLearn	0.196594	0.0676167	Visium_6_CK284	P9	RZ_P9	Myogenic (n=14)	RZ	ACH	ACH0023
Visium_7_CK285	Cosine similarity	0.24135	0.0675699	Visium_7_CK285	P10	IZ_P10	Ischemic (n=9)	IZ	ACH	ACH0014
Visium_7_CK285	Jaccard index	0.245808	0.0673515	Visium_7_CK285	P10	IZ_P10	Ischemic (n=9)	IZ	ACH	ACH0014
Visium_7_CK285	Masked Spearman	0.190798	0.0709973	Visium_7_CK285	P10	IZ_P10	Ischemic (n=9)	IZ	ACH	ACH0014
Visium_7_CK285	Moran's R	0.232877	0.0667915	Visium_7_CK285	P10	IZ_P10	Ischemic (n=9)	IZ	ACH	ACH0014
Visium_7_CK285	Normalized product	0.259711	0.0659883	Visium_7_CK285	P10	IZ_P10	Ischemic (n=9)	IZ	ACH	ACH0014
Visium_7_CK285	Pearson correlation	0.210867	0.0700082	Visium_7_CK285	P10	IZ_P10	Ischemic (n=9)	IZ	ACH	ACH0014
Visium_7_CK285	Product	0.259553	0.0659816	Visium_7_CK285	P10	IZ_P10	Ischemic (n=9)	IZ	ACH	ACH0014
Visium_7_CK285	Spearman correlation	0.207544	0.0703435	Visium_7_CK285	P10	IZ_P10	Ischemic (n=9)	IZ	ACH	ACH0014
Visium_7_CK285	stLearn	0.286007	0.0611592	Visium_7_CK285	P10	IZ_P10	Ischemic (n=9)	IZ	ACH	ACH0014
Visium_8_CK286	Cosine similarity	0.117261	0.0702558	Visium_8_CK286	P11	RZ_P11	Myogenic (n=14)	RZ	ACH	ACH0019
Visium_8_CK286	Jaccard index	0.109049	0.070167	Visium_8_CK286	P11	RZ_P11	Myogenic (n=14)	RZ	ACH	ACH0019
Visium_8_CK286	Masked Spearman	0.0935687	0.0724962	Visium_8_CK286	P11	RZ_P11	Myogenic (n=14)	RZ	ACH	ACH0019
Visium_8_CK286	Moran's R	0.142979	0.0670013	Visium_8_CK286	P11	RZ_P11	Myogenic (n=14)	RZ	ACH	ACH0019
Visium_8_CK286	Normalized product	0.12741	0.0693072	Visium_8_CK286	P11	RZ_P11	Myogenic (n=14)	RZ	ACH	ACH0019
Visium_8_CK286	Pearson correlation	0.0977431	0.0718221	Visium_8_CK286	P11	RZ_P11	Myogenic (n=14)	RZ	ACH	ACH0019
Visium_8_CK286	Product	0.127396	0.0692796	Visium_8_CK286	P11	RZ_P11	Myogenic (n=14)	RZ	ACH	ACH0019
Visium_8_CK286	Spearman correlation	0.0963728	0.072047	Visium_8_CK286	P11	RZ_P11	Myogenic (n=14)	RZ	ACH	ACH0019
Visium_8_CK286	stLearn	0.19237	0.0625474	Visium_8_CK286	P11	RZ_P11	Myogenic (n=14)	RZ	ACH	ACH0019
Visium_9_CK287	Cosine similarity	0.293242	0.0746283	Visium_9_CK287	P9	GT/IZ_P9	Ischemic (n=9)	IZ	ACH	ACH0012
Visium_9_CK287	Jaccard index	0.295275	0.0744172	Visium_9_CK287	P9	GT/IZ_P9	Ischemic (n=9)	IZ	ACH	ACH0012
Visium_9_CK287	Masked Spearman	0.255873	0.0786368	Visium_9_CK287	P9	GT/IZ_P9	Ischemic (n=9)	IZ	ACH	ACH0012
Visium_9_CK287	Moran's R	0.274632	0.0729863	Visium_9_CK287	P9	GT/IZ_P9	Ischemic (n=9)	IZ	ACH	ACH0012
Visium_9_CK287	Normalized product	0.306858	0.0727661	Visium_9_CK287	P9	GT/IZ_P9	Ischemic (n=9)	IZ	ACH	ACH0012
Visium_9_CK287	Pearson correlation	0.252514	0.0799089	Visium_9_CK287	P9	GT/IZ_P9	Ischemic (n=9)	IZ	ACH	ACH0012
Visium_9_CK287	Product	0.307462	0.072724	Visium_9_CK287	P9	GT/IZ_P9	Ischemic (n=9)	IZ	ACH	ACH0012
Visium_9_CK287	Spearman correlation	0.247078	0.0809919	Visium_9_CK287	P9	GT/IZ_P9	Ischemic (n=9)	IZ	ACH	ACH0012
Visium_9_CK287	stLearn	0.310233	0.0680074	Visium_9_CK287	P9	GT/IZ_P9	Ischemic (n=9)	IZ	ACH	ACH0012
