# Supplementary material for: LIANA+ provides an all-in-one framework for cell–cell communication inference
Source: Nat Cell Biol. 2024 Sep 2;26(9):1613–22. doi: 10.1038/s41556-024-01469-w (PMC11392821; doi:10.1038/s41556-024-01469-w)
Supplement: Supplementary file 11 — a–c, Relative contributions and performances of views (receptors and cell types) when jointly predicting the top 10 metabolite peaks with the highest variance explained (R2), including dopamine and 3-methoxytyramine (3-MT) peaks, as validated in the original publication26. In b, n = 3. d–f, Differences between lesioned and intact hemispheres in dopamine’s canonical Drd2 receptor, and MSN cell types 1 and 2. [file 41556_2024_1469_MOESM11_ESM.xlsx]

## Sheet: ExtData_Fig3A-C
slide	target	intra_group	intra_R2	multi_R2	gain_R2	Receptors	Cell types
A1	3-MT	Intact	0	0.607826	0.607826	0.386476	0.613524
A1	3-MT	Lesioned	0	0	0	0	0
A1	390.17	Intact	0	0.696589	0.696589	0.289516	0.710484
A1	390.17	Lesioned	0	0	0	0.155533	0.844467
A1	432.09	Intact	0	0.518956	0.518956	0.377148	0.622852
A1	432.09	Lesioned	0	0.412033	0.412033	0.648086	0.351914
A1	555.21	Intact	0	0.387661	0.387661	0.30815	0.69185
A1	555.21	Lesioned	0	0.385362	0.385362	0.660168	0.339832
A1	556.21	Intact	0	0.339594	0.339594	0.283894	0.716106
A1	556.21	Lesioned	0	0.347487	0.347487	0.717586	0.282414
A1	674.29	Intact	0	0.61387	0.61387	0.221586	0.778414
A1	674.29	Lesioned	0	0	0	0.508329	0.491671
A1	675.29	Intact	0	0.227145	0.227145	0.248525	0.751475
A1	675.29	Lesioned	0	0	0	0	1
A1	690.3	Intact	0	0.227436	0.227436	0.350183	0.649817
A1	690.3	Lesioned	0	0	0	0.981122	0.0188784
A1	703.18	Intact	0	0.379991	0.379991	0.218549	0.781451
A1	703.18	Lesioned	0	0.418422	0.418422	0.402364	0.597636
A1	Dopamine	Intact	0	0.431097	0.431097	0.241493	0.758507
A1	Dopamine	Lesioned	0	0	0	0	1
B1	3-MT	Intact	0	0.773018	0.773018	0.40525	0.59475
B1	3-MT	Lesioned	0	0	0	1	0
B1	390.17	Intact	0	0.789972	0.789972	0.232268	0.767732
B1	390.17	Lesioned	0	0	0	0	1
B1	432.09	Intact	0	0.442137	0.442137	0.402779	0.597221
B1	432.09	Lesioned	0	0.502049	0.502049	0.292172	0.707828
B1	555.21	Intact	0	0.352727	0.352727	0.42305	0.57695
B1	555.21	Lesioned	0	0.331217	0.331217	0.413943	0.586057
B1	556.21	Intact	0	0.359762	0.359762	0.378128	0.621872
B1	556.21	Lesioned	0	0.326622	0.326622	0.45684	0.54316
B1	674.29	Intact	0	0.695184	0.695184	0.327053	0.672947
B1	674.29	Lesioned	0	0	0	0.566147	0.433853
B1	675.29	Intact	0	0.425037	0.425037	0.312911	0.687089
B1	675.29	Lesioned	0	0	0	0	1
B1	690.3	Intact	0	0.234188	0.234188	0.402967	0.597033
B1	690.3	Lesioned	0	0.0404353	0.0404353	0.211838	0.788162
B1	703.18	Intact	0	0.23497	0.23497	0.449785	0.550215
B1	703.18	Lesioned	0	0.2941	0.2941	0.377352	0.622648
B1	Dopamine	Intact	0	0.504405	0.504405	0.306955	0.693045
B1	Dopamine	Lesioned	0	0	0	1	0
C1	3-MT	Intact	0	0.808154	0.808154	0.345957	0.654043
C1	3-MT	Lesioned	0	0	0	0	0
C1	390.17	Intact	0	0.755492	0.755492	0.529572	0.470428
C1	390.17	Lesioned	0	0	0	0	0
C1	432.09	Intact	0	0.521094	0.521094	0.525639	0.474361
C1	432.09	Lesioned	0	0.466443	0.466443	0.428325	0.571675
C1	555.21	Intact	0	0.325654	0.325654	0.59403	0.40597
C1	555.21	Lesioned	0	0.273368	0.273368	0.588732	0.411268
C1	556.21	Intact	0	0.319341	0.319341	0.610927	0.389073
C1	556.21	Lesioned	0	0.265855	0.265855	0.586799	0.413201
C1	674.29	Intact	0	0.775086	0.775086	0.530285	0.469715
C1	674.29	Lesioned	0	0	0	1	0
C1	675.29	Intact	0	0.492763	0.492763	0.498009	0.501991
C1	675.29	Lesioned	0	0	0	0	1
C1	690.3	Intact	0	0.332878	0.332878	0.696918	0.303082
C1	690.3	Lesioned	0	0	0	0.338906	0.661094
C1	703.18	Intact	0	0.188891	0.188891	0.45714	0.54286
C1	703.18	Lesioned	0	0.214084	0.214084	0.575763	0.424237
C1	Dopamine	Intact	0	0.637999	0.637999	0.54693	0.45307
C1	Dopamine	Lesioned	0	0	0	1	0

## Sheet: ExtData_Fig3D-F
Unnamed: 0	slide	target	predictor	intra_group	view	importances
7395	A1	Dopamine	Drd2	intact	Receptors	1.30341
7440	A1	Dopamine	Drd2	lesioned	Receptors	0.191681
13549	A1	Dopamine	MSN1	intact	Cell types	1.79399
13550	A1	Dopamine	MSN2	intact	Cell types	4.41625
13586	A1	Dopamine	MSN1	lesioned	Cell types	0.215478
13587	A1	Dopamine	MSN2	lesioned	Cell types	-0.250823
21007	B1	Dopamine	Drd2	intact	Receptors	3.08769
21052	B1	Dopamine	Drd2	lesioned	Receptors	-1.16084
27161	B1	Dopamine	MSN1	intact	Cell types	4.34157
27162	B1	Dopamine	MSN2	intact	Cell types	5.70907
27198	B1	Dopamine	MSN1	lesioned	Cell types	0.382163
27199	B1	Dopamine	MSN2	lesioned	Cell types	0.582647
34619	C1	Dopamine	Drd2	intact	Receptors	8.57347
34664	C1	Dopamine	Drd2	lesioned	Receptors	0.247457
40773	C1	Dopamine	MSN1	intact	Cell types	4.38644
40774	C1	Dopamine	MSN2	intact	Cell types	4.42184
40810	C1	Dopamine	MSN1	lesioned	Cell types	-0.863587
40811	C1	Dopamine	MSN2	lesioned	Cell types	1.52372
