# Supplementary material for: LIANA+ provides an all-in-one framework for cell–cell communication inference
Source: Nat Cell Biol. 2024 Sep 2;26(9):1613–22. doi: 10.1038/s41556-024-01469-w (PMC11392821; doi:10.1038/s41556-024-01469-w)
Supplement: Supplementary file 12 — b,c, AUROC (b) and weighted F1 score (c), as calculated across five datasets, and their ‘average’ performance. [file 41556_2024_1469_MOESM12_ESM.xlsx]

## Sheet: ExtData_Fig5B&C
reduction_name	score_key	AUROC	F1	dataset
MOFA+	CellPhoneDB	0.7	0.69	Carraro
Tensor-cell2cell	CellPhoneDB	0.84	0.66	Carraro
MOFA+	Product	0.54	0.55	Carraro
Tensor-cell2cell	Product	0.67	0.42	Carraro
MOFA+	logFC	0.81	0.66	Carraro
Tensor-cell2cell	logFC	0.74	0.58	Carraro
MOFA+	SingleCellSignalR	0.59	0.49	Carraro
Tensor-cell2cell	SingleCellSignalR	0.54	0.51	Carraro
MOFA+	Rank Aggregate	0.55	0.47	Carraro
Tensor-cell2cell	Rank Aggregate	0.82	0.68	Carraro
MOFA+	Geometric Mean	0.58	0.57	Carraro
Tensor-cell2cell	Geometric Mean	0.78	0.68	Carraro
MOFA+	scSeqComm	0.52	0.4	Carraro
Tensor-cell2cell	scSeqComm	0.88	0.76	Carraro
MOFA+	CellChat	0.5	0.2	Carraro
Tensor-cell2cell	CellChat	0.51	0.52	Carraro
MOFA+	CellPhoneDB	0.91	0.81	Habermann
Tensor-cell2cell	CellPhoneDB	0.58	0.51	Habermann
MOFA+	Product	0.87	0.74	Habermann
Tensor-cell2cell	Product	0.86	0.69	Habermann
MOFA+	logFC	0.86	0.73	Habermann
Tensor-cell2cell	logFC	0.66	0.55	Habermann
MOFA+	SingleCellSignalR	0.91	0.76	Habermann
Tensor-cell2cell	SingleCellSignalR	0.53	0.44	Habermann
MOFA+	Rank Aggregate	0.75	0.66	Habermann
Tensor-cell2cell	Rank Aggregate	0.76	0.63	Habermann
MOFA+	Geometric Mean	0.77	0.62	Habermann
Tensor-cell2cell	Geometric Mean	0.72	0.7	Habermann
MOFA+	scSeqComm	0.99	0.85	Habermann
Tensor-cell2cell	scSeqComm	0.54	0.44	Habermann
MOFA+	CellChat	0.5	0.19	Habermann
Tensor-cell2cell	CellChat	0.73	0.69	Habermann
MOFA+	CellPhoneDB	0.99	0.92	Kuppe
Tensor-cell2cell	CellPhoneDB	0.99	0.95	Kuppe
MOFA+	Product	1	0.91	Kuppe
Tensor-cell2cell	Product	0.99	0.94	Kuppe
MOFA+	logFC	1	1	Kuppe
Tensor-cell2cell	logFC	1	0.98	Kuppe
MOFA+	SingleCellSignalR	0.99	0.86	Kuppe
Tensor-cell2cell	SingleCellSignalR	0.79	0.69	Kuppe
MOFA+	Rank Aggregate	0.99	0.94	Kuppe
Tensor-cell2cell	Rank Aggregate	1	0.95	Kuppe
MOFA+	Geometric Mean	0.99	0.85	Kuppe
Tensor-cell2cell	Geometric Mean	0.97	0.9	Kuppe
MOFA+	scSeqComm	0.91	0.77	Kuppe
Tensor-cell2cell	scSeqComm	0.81	0.7	Kuppe
MOFA+	CellChat	0.5	0.34	Kuppe
Tensor-cell2cell	CellChat	0.9	0.72	Kuppe
MOFA+	CellPhoneDB	0.76	0.66	Velmeshev
Tensor-cell2cell	CellPhoneDB	0.67	0.57	Velmeshev
MOFA+	Product	0.72	0.61	Velmeshev
Tensor-cell2cell	Product	0.77	0.64	Velmeshev
MOFA+	logFC	0.77	0.65	Velmeshev
Tensor-cell2cell	logFC	0.5	0.49	Velmeshev
MOFA+	SingleCellSignalR	0.69	0.59	Velmeshev
Tensor-cell2cell	SingleCellSignalR	0.6	0.54	Velmeshev
MOFA+	Rank Aggregate	0.68	0.57	Velmeshev
Tensor-cell2cell	Rank Aggregate	0.58	0.49	Velmeshev
MOFA+	Geometric Mean	0.73	0.61	Velmeshev
Tensor-cell2cell	Geometric Mean	0.57	0.52	Velmeshev
MOFA+	scSeqComm	0.69	0.57	Velmeshev
Tensor-cell2cell	scSeqComm	0.63	0.57	Velmeshev
MOFA+	CellChat	0.65	0.58	Velmeshev
Tensor-cell2cell	CellChat	0.71	0.63	Velmeshev
MOFA+	CellPhoneDB	0.99	0.95	Reichart
Tensor-cell2cell	CellPhoneDB	0.74	0.66	Reichart
MOFA+	Product	1	0.96	Reichart
Tensor-cell2cell	Product	0.92	0.83	Reichart
MOFA+	logFC	1	0.97	Reichart
Tensor-cell2cell	logFC	0.81	0.75	Reichart
MOFA+	SingleCellSignalR	0.99	0.94	Reichart
Tensor-cell2cell	SingleCellSignalR	0.51	0.48	Reichart
MOFA+	Rank Aggregate	1	0.97	Reichart
Tensor-cell2cell	Rank Aggregate	0.94	0.85	Reichart
MOFA+	Geometric Mean	0.99	0.95	Reichart
Tensor-cell2cell	Geometric Mean	0.69	0.63	Reichart
MOFA+	scSeqComm	0.98	0.91	Reichart
Tensor-cell2cell	scSeqComm	0.54	0.49	Reichart
MOFA+	CellChat	0.97	0.89	Reichart
Tensor-cell2cell	CellChat	0.71	0.64	Reichart
MOFA+	CellChat	0.62	0.44	Average
Tensor-cell2cell	CellChat	0.71	0.64	Average
MOFA+	CellPhoneDB	0.87	0.81	Average
Tensor-cell2cell	CellPhoneDB	0.76	0.67	Average
MOFA+	Geometric Mean	0.81	0.72	Average
Tensor-cell2cell	Geometric Mean	0.75	0.69	Average
MOFA+	Product	0.82	0.75	Average
Tensor-cell2cell	Product	0.84	0.7	Average
MOFA+	Rank Aggregate	0.79	0.72	Average
Tensor-cell2cell	Rank Aggregate	0.82	0.72	Average
MOFA+	SingleCellSignalR	0.83	0.73	Average
Tensor-cell2cell	SingleCellSignalR	0.6	0.53	Average
MOFA+	logFC	0.89	0.8	Average
Tensor-cell2cell	logFC	0.74	0.67	Average
MOFA+	scSeqComm	0.82	0.7	Average
Tensor-cell2cell	scSeqComm	0.68	0.59	Average
