# Supplementary material for: LIANA+ provides an all-in-one framework for cell–cell communication inference
Source: Nat Cell Biol. 2024 Sep 2;26(9):1613–22. doi: 10.1038/s41556-024-01469-w (PMC11392821; doi:10.1038/s41556-024-01469-w)
Supplement: Supplementary file 13 — a, Top 30 interactions (with ‘FN1’, ‘TNC’, ‘THBS1’ and ‘SPP1’ as ligands) in factor 1 identified using NMF on local ligand-receptor metrics in spatially resolved 10X Visium heart samples. b, Importances from a spatially weighted model predicting all possible cell type interactions from myocardial infarction 10X Visium slides. Cell type interactions with median t-value >1.645 and R2 > 5% are marked with X. c, Multi-view factorization feature (interaction) loadings following decomposition of ligand–receptor scores inferred from dissociated single-nucleus myocardial infarction data. The top 15 interactions with the highest interaction loadings are included. [file 41556_2024_1469_MOESM13_ESM.xlsx]

## Sheet: ExtData_Fig6A
index	Factor1	Factor2	Factor3	Factor4	Factor5
THBS1^TNFRSF11B	6.54221	0	0.0212494	0	0.00215327
FN1^TNFRSF11B	6.4358	0	0.12443	0	0.0046978
NAMPT^ITGA5_ITGB1	6.31472	1.08226	1.18156	0.573936	0.149948
TNC^ITGA5	5.77315	0.777653	0.0307477	0.297626	0.50228
TIMP1^CD63	5.71709	1.51543	3.75068	1.75975	0.0700309
VWF^TNFRSF11B	5.69414	0	0.171528	0	0.0554947
FN1^ITGA5_ITGB1	5.64591	1.23049	1.62035	0.877758	0.460638
SPP1^ITGA5_ITGB1	5.45167	1.72215	0.100874	0.157826	0
COL4A1^CD44	5.25726	1.59888	1.30898	0.786504	0.0882488
FN1^CD44	5.24433	1.69794	1.51547	0.95095	0
PKM^CD44	5.24251	1.66315	1.59192	0.744684	0.0297822
COL4A1^CD93	5.23087	1.48593	2.0334	0.798959	0.219142
TNC^ITGA7	5.17072	0.217727	0.309068	0.242381	0.986523
VIM^CD44	5.16737	1.70903	1.72035	0.932211	0
COL4A2^CD44	5.14575	1.57615	1.15842	0.805689	0.128261
COL4A2^CD93	5.13941	1.46145	1.8487	0.774753	0.255308
LGALS1^ITGB1	5.13272	1.37839	4.00695	1.48334	0.297794
VCAN^ITGB1	5.05388	1.62439	1.98174	1.12182	0.290104
TGM2^ITGB1	5.05016	0.873949	3.72708	1.12377	0.762589
COL6A2^CD44	4.99521	1.70021	1.49772	0.956869	0
COL6A1^CD44	4.99115	1.71045	1.4816	0.948789	0
COL1A1^ITGA5	4.96111	1.30103	1.12007	1.11784	0.418411
SPP1^ITGAV_ITGB1	4.93828	1.92284	0.540837	0.0714013	0
SPP1^CD44	4.89353	1.87507	0.294081	0.193519	0
HSPA8^LDLR	4.85529	0.63153	0.368389	0	0
VCAN^CD44	4.8468	1.79246	0.894546	0.671128	0
CCN1^ITGA5	4.82253	1.08969	0.582468	0.791468	0.28219
COL1A2^CD44	4.8105	1.716	1.51513	0.988216	0
THBS1^CD36	4.73988	1.1873	2.21251	0.965725	0.588042
LPL^CD44	4.71236	0.670515	1.69396	0.452051	0.433625
ANGPTL4^ITGA5_ITGB1	4.66935	1.23299	0	0.143297	0.0907752
COL1A2^CD93	4.64418	1.49111	2.28002	0.969587	0.157882
COL1A1^CD44	4.6306	1.71065	0.995921	1.00537	0.0719562
VEGFA^ITGB1	4.61211	0.669388	2.56235	0.565761	0.209118
HSPG2^ITGB1	4.59852	1.19442	2.8099	1.32883	0.660067
MIF^CD44_CD74	4.53154	1.69945	1.47006	0.682284	0.148788
CXCL12^ITGA5	4.51076	1.3195	1.49396	0.80375	0.366006
COL1A1^CD93	4.5055	1.4445	1.47886	0.98503	0.316729
SPARC^ENG	4.50522	1.31428	3.7035	1.46599	0.209504
VEGFA^CD44	4.48785	0.856998	1.01639	0.331453	0
COL6A3^CD44	4.43047	1.73408	1.23633	0.806273	0.112173
GNAI2^CAV1	4.42543	1.16647	3.01833	0.804513	0.661853
THBS1^SDC4	4.42249	0.402073	1.01907	0.422166	0.642198
HLA-A^APLP2	4.37845	1.46134	3.73603	1.28744	0.295845
COL18A1^ITGA5	4.35921	1.19771	1.16006	0.871209	0.594229
THBS1^LRP1	4.35046	1.31921	1.56703	1.03439	0.564099
S100A9^CD36	4.33179	1.79075	3.08577	0.545541	0
FN1^ITGAV_ITGB1	4.32384	1.10336	2.74581	0.753411	0.987977
CCN1^CAV1	4.27516	0.900313	1.22991	0.859634	0.611394
TNC^SDC4	4.2624	0.300045	0.12434	0.121762	0.579514
CALR^ITGAV	4.23988	1.1382	3.08312	0.87579	0.797483
CD99^CD81	4.23156	1.28596	3.90713	1.41261	0.501528
ANGPT2^ITGA5_ITGB1	4.16629	0.675812	0	0	0
CALR^ITGA3	4.14357	0.544348	0	0	0.633361
ADAM15^ITGA5	4.10888	1.00861	1.09678	0.402264	0.55822
PLAU^ITGB1	4.09961	1.66827	0.439074	0	0
CD14^ITGB1	4.08616	1.93764	2.65857	0.426033	0.143521
S100A8^CD36	4.0844	1.2848	2.05918	0.159412	0
LAMC1^CD44	4.08412	1.48805	1.2119	0.616443	0.222457
CXCL12^ITGB1	4.06868	1.43759	2.98466	1.17285	0.422458
CD59^STAB1	4.04524	1.59859	2.27161	0.948416	0.334792
TIMP3^CD44	4.02916	1.29333	1.5786	0.78208	0.170982
VWF^ITGB1	4.02805	1.18704	3.98903	1.21339	0.574222
FN1^ITGA3_ITGB1	4.01853	0.540043	0	0	0.646287
SERPINE1^ITGB5	4.01734	0.837376	0.0155117	0.946879	0.784179
THBS1^ITGA3_ITGB1	3.99719	0.463851	0	0	0.604827
AGTRAP^RACK1	3.98345	1.00572	0.968771	0.351914	0.554419
ANXA2^ROBO4	3.97922	1.26761	1.14534	0.0951825	0.231651
ADAM15^ITGB1	3.97556	1.12582	2.07963	0.546466	0.622436
NAMPT^INSR	3.96602	0.436013	1.67352	0.276111	0.467999
COL4A1^ITGA3_ITGB1	3.96568	0.533255	0	0	0.669438
FN1^ROBO4	3.96092	1.23432	1.15934	0.159895	0.257821
ACTR2^LDLR	3.95801	0.584489	0.22349	0	0
S100A9^CD68	3.95171	2.00038	1.89272	0.416141	0
CCN1^ITGAV	3.91988	0.969381	1.03485	0.776898	0.688119
S100A9^ITGB2	3.90978	1.89111	1.51382	0.215962	0
ARPC5^LDLR	3.90892	0.606394	0.231087	0	0
SERPINE1^LRP1	3.90363	1.05931	0.0945981	1.15595	0.650835
PLAU^ITGA5	3.88548	1.42149	0.126445	0	0
COL6A2^ITGA3_ITGB1	3.86579	0.543637	0	0	0.651707
ANGPTL4^CDH5	3.84774	0.957342	0	0.0518903	0.319003
FN1^PLAUR	3.84072	1.36093	0	0.0800306	0
PSAP^SORT1	3.8246	0.443641	2.52008	0.660186	0.975785
SPP1^ITGAV_ITGB5	3.82458	1.73383	0.286318	0.0273512	0.139745
COL6A1^ITGA3_ITGB1	3.81576	0.539009	0	0	0.656866
VEGFA^ITGAV	3.80796	0.552029	2.22295	0.403403	0.458357
COL4A2^ITGA3_ITGB1	3.79029	0.518499	0	0	0.68627
COL4A2^ITGB5	3.78895	1.01776	1.75171	0.987731	0.864569
LRPAP1^LDLR	3.77744	0.584241	0.280679	0	0.0207923
CCN2^ITGA5	3.77013	0.952781	0.701741	1.03537	0.575353
TGFB1^ITGB1	3.76107	1.11201	0.385355	0.738428	0.703494
SERPINA1^LRP1	3.7533	1.19043	0	0.131848	0
S100A8^CD68	3.74739	1.37215	1.28074	0.108613	0
COL1A2^ITGA3_ITGB1	3.73454	0.529768	0	0	0.683457
LGALS3^MCAM	3.73106	0.88371	2.15047	0.603436	0.641947
LAMB2^CD44	3.7067	1.39307	1.45394	0.700897	0.353932
GRN^TNFRSF1A	3.68829	1.50521	1.96763	0.801233	0.424663
SPP1^S1PR1	3.68639	1.19876	0.452138	0	0
GNAI2^FPR1	3.66607	1.45969	0.223744	0.130383	0
LGALS1^PTPRC	3.63948	1.45335	0.0650126	0	0
DCN^MET	3.62832	0	0	0	0.392992
TIMP2^CD44	3.61247	1.68081	1.37959	0.791374	0.181231
VEGFA^NRP1	3.61088	0.695876	2.06613	0.327024	0.277782
S100A8^ITGB2	3.59094	1.31814	1.10641	0.0168975	0
FBN1^ITGA5	3.58786	1.35359	1.41531	0.749462	0.540016
THBS1^ITGA6	3.58726	0.703155	1.07486	0.36609	0.532006
VTN^TNFRSF11B	3.58401	0	0.021813	0	0.190394
CALR^LRP1	3.57262	1.49299	2.93891	1.20546	0.523275
TGM2^SDC4	3.5723	0.201879	2.10889	0.407476	0.912489
TIMP3^MET	3.56501	0	0	0	0.350271
ANXA1^FPR1	3.56423	1.37921	0.200454	0.0971998	0
ADAM9^ITGB1	3.56399	1.22541	2.2541	0.405101	0.711568
ANXA1^DYSF	3.56159	0.981448	1.19247	0.128194	0.403054
THBS1^CD47	3.55009	0.96893	1.12502	0.371891	0.490835
MFGE8^ITGAV	3.52547	0.58729	3.17658	0.864755	1.1416
ANGPTL4^SDC4	3.5229	0.622628	0	0.0752794	0.270214
LAMB1^CD44	3.52215	1.50305	1.06323	0.581806	0.236231
TGFB1^ENG	3.50886	1.03882	0.419653	0.670503	0.670922
TGM2^ADGRG1	3.50368	0.560757	1.46067	0.1467	0.553628
HMGB1^THBD	3.50353	0.982413	1.78513	0.554136	0
CD55^ADGRE5	3.48814	0.497278	1.31191	0.160636	0.539744
FN1^C5AR1	3.47611	1.76133	0	0.397879	0
LGALS3^ENG	3.47148	1.1464	3.60934	0.800801	0.517283
COL1A1^CD36	3.46215	1.33311	2.72585	1.48505	0.629479
CXCL12^ITGAV	3.45819	1.22731	2.48191	0.785066	0.733039
TLN1^ITGB5	3.45008	0.946015	1.63407	0.691474	0.817331
ADAM17^ITGB1	3.44831	1.12671	0.591777	0.206775	0.279473
SEMA3F^NRP1	3.44276	0.821357	0.156907	0	0.0950118
TGFB1^CAV1	3.44042	0.918759	0.428098	0.552248	0.825138
COL1A1^ITGA3_ITGB1	3.44016	0.528064	0	0	0.716457
LAMC1^ITGA7_ITGB1	3.4318	0.340844	2.24174	0.440275	1.29577
VEGFA^GPC1	3.4042	0.240925	2.04845	0.298447	0.702074
HRAS^CAV1	3.3919	0.507081	1.55425	0	0.81786
COL6A3^ITGA3_ITGB1	3.38834	0.553279	0	0	0.668555
COL18A1^ITGA3	3.38635	0.552336	0	0	0.684186
ADAM10^CD44	3.38074	1.20828	0.729363	0.323276	0.163624
SERPINE1^PLAUR	3.37849	1.11288	0	0.0650844	0
ADAM17^ITGA5	3.35397	1.0234	0.280848	0.146136	0.171801
PSAP^LRP1	3.34825	1.51677	3.31309	1.4588	0.403899
CCN1^SDC4	3.33733	0.432256	0.697714	0.442585	0.57082
GNAI2^C5AR1	3.32614	1.73361	0	0.290007	0
CCN1^ITGB5	3.31302	0.924897	0.666465	0.847677	0.68844
ADAM15^ITGAV	3.29069	0.935649	1.77778	0.345185	0.828671
TIMP2^ITGB1	3.28508	1.38933	3.12527	1.28872	0.565335
CALM1^RYR2	3.27841	0	4.54272	0.590024	0.863716
PGF^NRP1	3.24832	1.01193	0.120607	0	0.59485
VCL^ITGB5	3.2348	0.772859	2.03268	0.733437	0.993615
FBN1^ITGB1	3.22573	1.49352	2.68462	1.1299	0.615147
LAMA2^CD44	3.2195	1.00222	1.31379	0.507868	0.385834
CALM1^AQP1	3.21946	0.705281	3.90977	0.91342	0.782361
LAMC1^ITGA3_ITGB1	3.20731	0.515081	0	0	0.637698
COPA^CD74	3.20427	1.18075	2.30175	0.628378	0.444828
ANGPTL4^SDC2	3.19471	1.21049	0	0.100987	0.170179
HSPG2^LRP1	3.19153	1.23953	2.27795	1.26927	0.772202
COL1A2^CD36	3.18197	1.35512	4.04262	1.45243	0.481682
MFGE8^PDGFRB	3.17303	0.785096	2.54885	0.837671	0.849728
VEGFA^SIRPA	3.16821	0.648947	0.663392	0.135867	0.225489
APP^CD74	3.16652	1.3441	3.49459	1.22475	0.492221
BGN^LY96	3.16427	1.47039	0.14619	0.137603	0.253852
LAMB2^ITGA3_ITGB1	3.13825	0.482455	0	0	0.734903
FN1^SDC2	3.13515	1.34846	2.37986	0.815246	0.387143
CALM3^RYR2	3.13217	0	3.72897	0.421409	0.973321
S100A9^TLR4	3.129	1.26333	0.545233	0.0661181	0.0820806
LAMA4^CD44	3.1266	1.42911	0.931763	0.384521	0.420234
TNC^PTPRB	3.12528	0.232764	0.199036	0.0979697	0.592047
ARF1^INSR	3.12321	0.314693	2.01405	0.390882	0.815315
PLA2G2A^ITGA5	3.11875	0.480433	1.42787	0.284368	0
LAMA5^CD44	3.11191	0.624761	0.693235	0.309618	0.480592
PDAP1^PDGFRB	3.10654	0.926228	1.55678	0.376894	0.650669
SPARC^FGFR1	3.1014	0.751037	2.19078	0.857221	0.595997
HBEGF^CD44	3.09684	0.596279	0.119326	0	0.075042
PLAU^LRP1	3.09345	1.69948	0.404782	0	0.0733953
BSG^SLC16A1	3.09315	0.394998	3.18503	0.394622	1.13527
CALM1^INSR	3.09221	0.352929	2.33175	0.396515	0.82187
MMRN2^CD93	3.08979	0.772547	1.58061	0.2583	0.515164
APP^GPC1	3.08565	0.477214	2.5344	0.591069	1.19348
GNAI2^S1PR1	3.08227	0.789264	1.99298	0.216791	0.57587
COL4A1^CD47	3.0796	1.0422	1.82881	0.378755	0.54871
MFGE8^ITGB5	3.07072	0.486334	2.3368	0.937811	1.15676
NID1^ITGB1	3.0696	1.19091	2.1906	1.04634	0.772052
LPL^LRP1	3.06604	0.331848	3.25207	0.718182	0.994913
VWF^SIRPA	3.06272	1.07345	1.08584	0.317908	0.479354
THBS2^CD36	3.05512	1.437	1.1003	0.821304	0.795022
CALM3^AQP1	3.05365	0.656598	3.19661	0.709993	0.928338
TIMP2^ITGA3	3.04846	0.552147	0	0	0.682888
HSPA1A^TLR4	3.04605	0.925099	0.569051	0.0609195	0.0645917
GRN^SORT1	3.04564	0.548403	1.92704	0.501024	1.0159
HSPG2^DAG1	3.04329	0.394271	2.1066	0.684462	1.23151
PDGFB^ITGAV	3.04152	0.740547	0.410738	0	0.350229
COL18A1^GPC1	3.0402	0.516823	1.79744	0.681446	1.26987
CCN1^ITGB2	3.037	1.52093	0.404997	0.578225	0.00304287
YBX1^NOTCH1	3.0201	1.13275	1.47891	0	0.327219
VTN^ITGA5	3.01713	0	0.883451	0.0672269	0.935147
ADAM9^ITGAV	3.01131	1.0482	1.92054	0.265636	0.903806
ICAM1^CAV1	3.00181	1.08539	0.492116	0.029921	0.134159
PLAU^ITGB5	2.99925	1.41939	0.232866	0	0.159318
FN1^ITGA6	2.99448	0.819839	2.05216	0.462535	0.549282
PLA2G2A^ITGB1	2.98019	0.548618	2.51634	0.396652	0
LGALS3BP^ITGB1	2.97408	0.956065	3.55735	0.97481	0.889079
GNAI2^IGF1R	2.9645	0.243481	1.11936	0	0.805002
S100A1^RYR2	2.94862	0	4.6549	0.470143	0.84371
LMAN1^MCFD2	2.94214	0.87533	1.18696	0.161757	0.466235
CXCL12^SDC4	2.93309	0.49971	1.64087	0.387732	0.671238
CALM3^INSR	2.91007	0.364722	1.89892	0.308088	0.837487
A2M^LRP1	2.90868	1.41059	3.29965	1.28723	0.586558
HSPG2^FGFR1	2.90413	0.656284	1.64203	0.718997	0.78112
THBS2^NOTCH3	2.90349	1.17654	0.549705	0.715613	0.927671
VTN^PVR	2.90206	0	0.429645	0	0.445514
COL18A1^ITGB5	2.89246	1.00872	1.4921	0.913107	1.01176
LPL^VLDLR	2.87831	0	2.70429	0.14351	1.17572
APP^LRP10	2.86059	0.88915	2.0114	0.694026	0.922563
CD14^ITGB2	2.85566	1.98474	1.69737	0.301492	0.0232154
APP^LRP1	2.8487	1.31884	2.66566	1.07341	0.677027
LAMB2^ITGA7_ITGB1	2.84473	0.230546	2.87029	0.52413	1.52006
LRPAP1^SORT1	2.83878	0.248925	1.86637	0.356403	1.22329
COL6A1^ITGA6	2.83819	0.856382	2.06353	0.452505	0.514392
GNAI2^S1PR3	2.83271	0.801492	1.37017	0	0.253842
LAMB1^ITGA7_ITGB1	2.83157	0.399342	1.97476	0.41916	1.26094
ADAM9^ITGA3	2.83153	0.476441	0	0	0.608832
MIF^TNFRSF14	2.80137	1.14476	0.80251	0.517702	0.380517
TGFB1^LPP	2.79654	0.692357	0.261732	0.364826	0.624393
BGN^TLR4	2.78636	1.32565	0.479592	0.174745	0.185022
SERPINE2^LRP1	2.78518	1.09611	1.30194	0.999383	0.898217
SEMA4B^DCBLD2	2.77419	0.126123	0.0981543	0	0.467558
VWF^LRP1	2.76756	1.23576	3.1577	1.10441	0.7281
FAM3C^LAMP1	2.74171	0.928453	1.65789	0.345865	0.682568
TNFSF10^TNFRSF11B	2.74036	0	0.0488306	0	0.0895595
S100A1^TLR4	2.7388	0.323754	0.605654	0	0.463747
S100A8^TLR4	2.73645	0.893395	0.464004	0.00321401	0
PSEN1^CD44	2.73289	1.12128	0.140795	0.12045	0.321474
C1QA^CD93	2.73233	1.56782	2.13548	0.659786	0.376624
VEGFB^NRP1	2.72975	0.9613	2.30883	0.551819	0.682314
LAMB1^ITGA3_ITGB1	2.72677	0.517291	0	0	0.638776
HMGB1^TLR4	2.72581	1.24956	0.525066	0.0923355	0.143181
COL4A2^ITGA1_ITGB1	2.72086	0.877767	1.4173	0.353208	1.11101
COL4A1^ITGA1_ITGB1	2.71808	0.905809	1.58384	0.354171	1.08754
COL18A1^KDR	2.71081	0.916148	0.66013	0	0.419418
TGFB1^ITGB5	2.70921	0.965136	0.16798	0.543224	0.807507
APP^NOTCH2	2.7068	1.05772	1.22238	0.607442	0.400447
THBS4^ITGA3_ITGB1	2.70668	0.185062	0	0	0.790207
MMP2^PECAM1	2.70413	1.31615	2.13633	0.961976	0.64295
LAMA2^ITGA3_ITGB1	2.70048	0.362181	0	0	0.607972
NID1^ITGA3	2.69283	0.504018	0	0	0.655245
LAMC1^DAG1	2.6856	0.499099	2.0404	0.542334	1.06296
APOE^LDLR	2.68341	0.641658	0.149947	0	0.0482269
CCN2^ITGB2	2.67304	1.56687	0.633775	0.706845	0.098137
ADAM10^MET	2.66604	0	0	0	0.272798
C3^CD81	2.65624	1.43466	3.84867	1.06906	0
GNAI2^EDNRB	2.64543	0.895344	1.74177	0.311359	0.431867
SPP1^ITGA9_ITGB1	2.64422	0.642486	0.133408	0	0.315432
LAMA5^ITGA7_ITGB1	2.63633	0.125589	1.42758	0.249481	1.08761
THBS2^ITGA3_ITGB1	2.63485	0.518794	0	0	0.648658
LAMA2^ITGA7_ITGB1	2.63386	0.128593	2.39886	0.405266	1.26417
GNAI2^F2R	2.63361	1.11364	1.44635	0.695814	0.607041
ADAM9^ITGB5	2.62541	1.04689	1.4316	0.272309	0.879804
ANGPTL2^ITGA5_ITGB1	2.62392	0.801591	0.728314	0.306212	0.766984
NID1^ITGAV	2.62169	1.01343	1.79065	0.721028	0.993075
TNC^ITGA9_ITGB1	2.6117	0.0815561	0.133022	0.036359	0.816304
PDGFB^LRP1	2.59948	0.832713	0.417778	0	0.373819
GRN^TNFRSF1B	2.59274	1.46753	1.31096	0.481254	0.0685463
ADAM10^GPNMB	2.569	1.18242	1.63674	0.431709	0.268586
PLA2G2A^ITGAV	2.56849	0.51551	2.13434	0.268569	0.0235241
ANGPTL4^TIE1	2.56036	0.766432	0	0.0242769	0.355495
TIMP3^KDR	2.55218	0.793234	1.07741	0	0.325725
DCN^TLR4	2.55165	1.35634	0.653608	0.169455	0.165879
FABP5^RXRA	2.53993	0.978516	1.72053	0.341167	0.3792
TNFSF12^TNFRSF12A	2.52839	0.349136	0.620907	0.181422	0.633049
IGFBP4^FZD8	2.50936	0.798723	0.194058	0	0.468311
HBEGF^CD9	2.50644	0.430922	0.340067	0	0.156527
LAMC1^ITGA6_ITGB1	2.49872	0.780906	1.48436	0.0982478	0.746318
LRPAP1^LRP1	2.49835	0.984269	2.45251	0.801827	0.911988
SORBS1^ITGB5	2.49628	0	2.12369	0.448615	1.02004
FGF7^NRP1	2.47835	1.22158	0.936594	0	0.27746
HRAS^INSR	2.47579	0.174339	0.99406	0	0.642609
LGALS8^ITGA3	2.47382	0.276543	0	0	0.498777
VTN^ITGAV_ITGB1	2.47356	0	1.35147	0.0946688	1.23139
NCAM1^FGFR1	2.47182	0	1.92014	0.285791	1.08336
PLAU^VLDLR	2.47176	0.486922	0.27251	0	0.426736
ANGPT2^TEK	2.46768	0.351584	0	0	0
LRIG1^MET	2.46472	0	0	0	0.316693
EFNB2^PECAM1	2.46082	0.501822	1.04571	0	0.456514
LAMA5^ITGA3_ITGB1	2.45978	0.284454	0	0	0.5663
COL6A1^ITGA1_ITGB1	2.45827	0.819342	1.711	0.388199	1.10574
THBS2^ITGA6	2.45797	0.844556	0.542705	0.246222	0.666761
THBS2^CD47	2.45694	1.13092	0.562283	0.322208	0.577178
LAMA4^ITGA3_ITGB1	2.45512	0.513074	0	0	0.641066
LGALS9^CD44	2.45277	1.58206	0.3101	0.14641	0
ANGPT2^TIE1	2.44828	0.619057	0	0	0.0463092
HLA-B^LILRB2	2.44251	1.25086	0	0	0
C3^NRP1	2.4422	1.3797	2.80783	0.557194	0.190371
COL1A1^ITGA1_ITGB1	2.44171	0.796654	1.15243	0.417181	1.19195
ARF6^SMAP1	2.44149	0.634576	0.755612	0.0512761	0.337223
LUM^ITGB1	2.44054	1.37817	3.40011	1.43474	0.676546
JAG1^NOTCH3	2.43931	0.784803	1.53793	0.365643	0.598475
COL6A2^ITGA1_ITGB1	2.43658	0.808532	1.77993	0.387187	1.1172
MIF^ACKR3	2.43584	1.03225	1.86657	0	0.0395802
C1QB^C1QBP	2.41207	0.98411	2.06846	0.118903	0.558875
CALR^SCARF1	2.41145	0.636978	0.025569	0	0.152714
LAMA4^ITGA7_ITGB1	2.4087	0.43427	1.87901	0.229234	1.32014
GPI^AMFR	2.40557	0.647371	1.78248	0.270359	0.710018
HLA-A^LILRB2	2.40343	1.23328	0	0	0
JAM3^ITGB1	2.4021	0.772725	1.57443	0.438711	0.693153
PDGFA^PDGFRB	2.39862	0.386895	0	0.227814	0.350186
CCN1^TLR4	2.39797	1.09404	0.048853	0.168356	0.114371
JAG1^CD46	2.39314	0.603902	1.3647	0.208503	0.448003
PDGFB^S1PR1	2.39152	0.538484	0.319171	0	0.251617
TGFB1^ACVRL1	2.39012	0.94897	0.193302	0.194669	0.439297
COL1A2^ITGA1_ITGB1	2.38559	0.808892	1.75278	0.397332	1.12076
CCN2^LRP1	2.37942	0.984584	1.29235	1.50835	0.811802
THBS2^NOTCH4	2.37384	0.763892	0.275191	0.216004	0.699007
PLAU^ITGA3	2.37075	0.501719	0	0	0.24685
BMP1^BMPR2	2.34707	0.801115	0	0.0412912	0.639674
CCL2^ACKR1	2.34111	0.143869	0.168926	0.146329	0.0414188
PTDSS1^JMJD6	2.32494	0.244187	0.834691	0	0.529683
COL4A1^ITGA9_ITGB1	2.31452	0.0886832	1.07209	0.151043	1.2004
ANGPTL4^SDC3	2.3117	1.09566	0	0.0311278	0.121177
LAMB1^DAG1	2.31099	0.563409	1.79701	0.490251	1.01819
COL3A1^ITGA1_ITGB1	2.30862	0.835532	1.55017	0.395588	1.13239
TGFB1^SDC2	2.28798	1.07001	0.304887	0.385922	0.571423
HLA-C^LILRB2	2.27294	1.20649	0	0	0
CD14^TLR4	2.27164	1.32946	0.503157	0.0542178	0.218163
CALM1^PTPRA	2.26999	0.836228	1.3005	0.482054	0.585868
TFPI^LRP1	2.26202	1.37429	1.60916	0.702232	0.543384
CCN1^ITGAM	2.26029	1.00961	0	0	0
LRPAP1^VLDLR	2.24466	0	2.02803	0.118319	1.39597
TXLNA^STX4	2.23541	0.716289	0.395738	0.123786	0.355763
COL4A2^ITGA9_ITGB1	2.23257	0.0703447	0.980184	0.154081	1.22515
LAMB2^DAG1	2.22541	0.346987	2.62824	0.614787	1.31195
ADAM10^NOTCH2	2.21723	0.914541	0.638331	0.256345	0.249905
ADAM9^ITGA6	2.21157	0.734945	1.26662	0.0401555	0.615201
COL6A3^ITGA1_ITGB1	2.20439	0.862192	1.39902	0.337422	1.12363
PLAU^PLAUR	2.19299	1.01093	0	0	0
FBLN1^ITGB1	2.1918	1.14007	2.93103	1.31364	0.685162
C3^C3AR1	2.18801	1.45897	0.539832	0.210207	0
CD47^SIRPA	2.18067	0.960704	0.563459	0.108056	0.321236
SIRPA^CD47	2.18067	0.960704	0.563459	0.108056	0.321236
LAMA5^DAG1	2.17887	0.126348	1.22431	0.252065	1.01886
CCN2^ITGAM	2.16502	1.10735	0	0	0
APP^NCSTN	2.16314	0.710525	1.83666	0.322096	0.888578
CSPG4^ITGA3_ITGB1	2.15739	0.417833	0	0	0.534137
C1QB^LRP1	2.14995	1.74707	2.67821	1.05944	0.496091
LAMB1^ITGA6_ITGB1	2.14244	0.79568	1.31339	0.0959839	0.753471
TFPI^SDC4	2.14229	0.519089	1.02555	0.230427	0.544428
C3^LRP1	2.14184	1.50696	3.06001	0.939364	0.157004
JAG1^NOTCH2	2.14072	0.781683	0.730968	0.24997	0.27316
LGALS9^LRP1	2.13272	1.75631	0.628581	0.222855	0.0392604
NUCB2^ERAP1	2.13112	0.594172	0.456262	0	0.349094
PLAU^IGF2R	2.12821	1.14175	0.247162	0	0.0239483
JAG2^NOTCH3	2.12805	0.178768	0.874595	0	0.892085
ADM^RAMP1	2.11959	0.210475	0.11076	0.00514321	0.993093
LAMA5^ITGA6_ITGB1	2.11251	0.431206	0.872115	0.0629298	0.619859
SERPING1^LRP1	2.11197	1.30707	2.84993	1.20186	0.750077
ADAM10^TSPAN17	2.10214	0.708356	0.0272682	0	0.376718
HSPA4^TLR4	2.09949	0.817349	0.369498	0.0226913	0.132435
C3^CD46	2.06733	0.926093	2.49257	0.410355	0.236283
PSEN1^NOTCH3	2.06373	0.766587	0.295359	0.130541	0.743711
COL18A1^ITGA1_ITGB1	2.06026	0.830841	1.20922	0.357864	1.2063
COL6A2^ITGA9_ITGB1	2.05485	0.0374579	1.22719	0.171736	1.24138
TGFB1^VASN	2.05281	0.814809	0	0	0.355342
COL6A1^ITGA9_ITGB1	2.0509	0.0393048	1.19752	0.17905	1.22887
GNAI2^ADCY9	2.04354	0.111484	0.957495	0	0.799212
VTN^ITGA3	2.03953	0.0383018	0	0	0.657582
DLK1^NOTCH3	2.03274	0	1.53978	0	0
LAMB2^ITGA6_ITGB1	2.02938	0.674111	1.86001	0.0930935	0.923276
C3^ITGAM	2.02142	1.09304	0.180998	0	0
GNAS^ADCY9	2.0212	0.0404272	1.30394	0	0.908525
MMP2^FGFR1	2.02081	0.806786	1.63213	0.702194	0.698731
LTBP1^ITGB5	2.01853	0.668169	1.5527	0.646458	1.09317
ADAM17^MET	2.0178	0	0	0	0.205832
COL1A2^ITGA9_ITGB1	2.01602	0.0242942	1.18166	0.183655	1.26271
JAG1^NOTCH1	2.01275	0.831314	0.721231	0	0.275015
CALM1^CACNA1C	2.01215	0	2.09133	0	1.04111
PLAT^LRP1	2.01054	0.883786	0	0.121349	0.307004
FGF7^FGFR1	2.00518	0.871912	0.685626	0	0.263805
LAMC1^ITGA1	2.0041	0.792517	1.48317	0.439144	0.955933
FN1^ITGA9	2.00068	0.0854704	1.66219	0.319051	1.06013
SEMA6B^PLXNA2	1.99516	0.490379	0	0	0
CD99^PILRB	1.99143	0.634922	0.171876	0	0.451543
VTN^PLAUR	1.98548	0.213476	0	0	0.188307
MMRN2^CLEC14A	1.98156	0.517102	1.58222	0.16604	0.730056
ADAM17^NOTCH1	1.98139	0.772611	0.199157	0	0.202978
ADAM10^NOTCH1	1.97916	0.857158	0.676734	0	0.284492
APOE^LRP1	1.97763	1.47557	1.08108	1.19612	0.654471
JAG1^NOTCH4	1.97693	0.583763	0.761661	0.051326	0.507247
LAMA2^DAG1	1.97602	0.173827	2.22493	0.447851	1.13656
ADAM10^TSPAN14	1.97241	0.712608	0.960203	0.0969727	0.383394
ADAM10^AXL	1.97225	0.659637	0.730485	0.152773	0.444846
CALM3^CACNA1C	1.96559	0	1.72438	0	1.00309
POSTN^ITGAV_ITGB5	1.95289	0.85559	0.0666616	0.569106	1.50966
DLL4^NOTCH3	1.94912	0.46644	0.190205	0	0.159621
THBS4^CD36	1.94817	0	3.28471	1.00522	1.38426
TGM2^ITGA9	1.94565	0	1.7225	0.230973	1.14892
COL5A1^SDC3	1.94425	1.34595	0.292278	0.101403	0.583753
LAMA4^DAG1	1.94387	0.602679	1.69214	0.282142	1.12414
JAG2^NOTCH2	1.94023	0.282604	0.424876	0	0.478913
CSF1^SIRPA	1.93544	0.889874	0.164788	0	0.0476328
COL1A1^ITGA9_ITGB1	1.93241	0.0513645	0.825367	0.196324	1.28187
LAMA2^ITGA6_ITGB1	1.93192	0.486102	1.59826	0.0670557	0.756435
PSEN1^NOTCH2	1.92422	0.803913	0.140888	0.0976309	0.399902
VTN^ITGAV_ITGB5	1.90941	0	0.83583	0.0484177	1.21621
ANGPTL4^CDH11	1.89128	1.31133	0	0.0552518	0.340777
LAMA4^ITGA6_ITGB1	1.89023	0.801967	1.19902	0.018254	0.802354
THBS4^CD47	1.88696	0.0563914	1.66618	0.278481	1.09685
CD99^CD99L2	1.88168	0.403867	1.49436	0.327095	1.06923
TFPI^VLDLR	1.88107	0.14263	1.2105	0.0885019	1.04062
CXCL12^ACKR3	1.87793	1.00298	1.55897	0	0.104553
COL6A3^ITGA9_ITGB1	1.87252	0.103374	0.908362	0.151193	1.21315
LAMC1^ITGA9_ITGB1	1.87004	0.105614	0.930675	0.0976583	1.13399
COL1A1^DDR2	1.86854	0.787599	0.788632	0.693454	0.614091
JAG2^NOTCH1	1.86422	0.368837	0.335336	0	0.381407
CALM1^PDE1C	1.85605	0	3.10136	0.0556707	1.09818
NCAM1^PTPRA	1.85548	0	1.14643	0.219074	0.989071
COL5A1^ITGA1_ITGB1	1.8536	0.840918	0.557976	0.318521	1.23064
GNAI2^UNC5B	1.85324	0.922148	0.0765737	0	0.759841
FSTL1^DIP2A	1.84685	0.827587	0	0	0.281945
NPPB^NPR1	1.84261	0.603013	0	0	0.634131
PSEN1^NOTCH4	1.83736	0.458954	0.0970125	0.00029564	0.561901
TGFB3^ITGB1	1.82868	0.863856	0	0.358571	0.911106
DLK1^NOTCH2	1.82454	0	0.821077	0	0
RTN4^NGFR	1.82146	1.17569	0.092928	0.462144	0.251803
VEGFA^ITGA9	1.82113	0	1.26375	0.0815652	0.647847
PSEN1^NOTCH1	1.81749	0.762174	0.164471	0	0.302027
VTN^KDR	1.81199	0.129722	0.4688	0	0.405286
LGALS9^MRC2	1.81051	1.48966	0.350938	0.164389	0.187687
GAS6^AXL	1.79573	0.612943	1.35402	0.410365	0.7815
COL3A1^DDR2	1.79509	0.810558	1.02977	0.687944	0.5745
LGALS9^SLC1A5	1.79044	1.13495	0.0234855	0.0577112	0
COL5A3^ITGA1_ITGB1	1.79021	0.77122	0.545842	0.154318	1.03723
LGALS9^CD47	1.77821	1.25605	0.429428	0.0628117	0.0515575
VEGFA^NRP2	1.777	0.829182	0	0.00564665	0.0113818
COL5A3^SDC3	1.77465	0.956888	0.26909	0	0.584901
TGFB3^ENG	1.76326	0.809658	0	0.327389	0.868866
JAG2^NOTCH4	1.75693	0.15333	0.452966	0	0.647294
EFNB1^EPHB4	1.75651	0.561094	0.176773	0	0.540696
APOE^SDC2	1.7515	1.37952	0.88475	0.672618	0.438024
CALM3^PDE1C	1.74741	0	2.57725	0.0151814	1.11958
CCN2^IGF2R	1.74214	0.712532	0.912267	0.545796	0.622437
LAMB1^ITGA1	1.74152	0.834043	1.30289	0.428927	0.932045
CCL2^CCR1	1.72823	1.07163	0.0309358	0	0
SORBS1^ITGA1	1.72736	0	1.80475	0.24397	0.924876
DLL4^NOTCH2	1.72211	0.381152	0.0597174	0	0.0371465
APLN^APLNR	1.71401	0.369486	0.0714024	0	0
VTN^CD47	1.7057	0	1.02403	0	0.843296
C3^IFITM1	1.69844	0	1.59501	0	0
APP^NGFR	1.68597	1.11884	0.0912379	0.500666	0.353206
APOE^VLDLR	1.68469	0.0436672	0.955832	0.239241	1.24093
NCAM1^CACNA1C	1.68206	0	1.81227	0	1.05354
ADAM15^ITGA9	1.68188	0.25872	1.00239	0.0798562	0.836711
COL15A1^ITGA1_ITGB1	1.6689	0.912095	1.25851	0.214641	1.05596
EFEMP2^AQP1	1.66531	0.615142	1.87143	0.631096	1.15995
PSEN1^NCSTN	1.66188	0.567827	0.266915	0.0599121	0.601629
COL5A2^ITGA1_ITGB1	1.65936	0.909547	0.421777	0.316743	1.18323
EFNB2^EPHB4	1.65086	0.338662	0.21817	0	0.33055
INHBA^ENG	1.64478	0.438822	0	0.0696473	0
DLL4^NOTCH4	1.64439	0.389291	0.0820319	0	0.121111
BSG^SLC16A7	1.64089	0.00102149	3.3901	0	0.701263
QDPR^DYSF	1.62559	0.412584	0.825191	0	0.472763
TGFB1^ACVR1_TGFBR2	1.62512	0.571788	0	0	0.33635
F13A1^ITGB1	1.61835	1.40752	2.98793	0.367333	0.523959
RGMB^BMPR2	1.61753	0.423684	0	0	0.136627
TNFSF12^CD163	1.59576	0.941719	1.10415	0.253372	0.529647
LGALS9^MET	1.58811	0.0116243	0	0	0.257492
APP^TSPAN12	1.588	0.0132325	1.46411	0	0.860783
MXRA5^AXL	1.58637	0.904377	0.186077	0.408957	0.788066
TNFSF10^TNFRSF10B	1.58519	0.497745	0	0	0.343485
VWF^ITGA9	1.58158	0.0891655	1.85323	0.244537	1.07509
PLAU^ITGAM	1.56489	0.926637	0	0	0
SPTAN1^PTPRA	1.55538	0.680457	0.839526	0.314528	0.648001
ANGPTL2^TLR4	1.54149	0.815334	0.214439	0.0263115	0.356839
PDGFA^PDGFRA	1.53939	0.409373	0	0.180433	0.308814
LGALS9^PTPRC	1.5257	1.16106	0.00761037	0	0
LTBP3^ITGB5	1.50283	0.709759	1.30901	0.852764	1.12085
MMRN2^CD248	1.49981	0.965129	0.487086	0.0032258	0.497707
SLC6A8^LIFR	1.49677	0	1.13781	0.0345134	0.494105
DLK1^NOTCH1	1.49126	0	0.797422	0	0
DLK1^NOTCH4	1.48813	0	0.865706	0	0
DLL4^NOTCH1	1.46798	0.419215	0.0960658	0	0.0657497
APP^TNFRSF21	1.46441	0.954265	0	0	0.51423
CXCL8^SDC2	1.45902	0.117976	0	0.163218	0
INHBA^ACTR2	1.45281	0.469706	0	0.0522583	0
THBS1^LRP5	1.43352	0	0.261681	0	0.959739
LAMB1^ITGA9_ITGB1	1.43229	0.131901	0.848753	0.0826837	1.12895
SEMA4C^PLXNB2	1.43037	0.785093	0.128701	0	0.179099
PSAP^AR	1.42631	0	0.931159	0	0.468943
LAMA2^ITGA1	1.41728	0.489276	1.59324	0.361908	0.952735
HLA-DRA^CD4	1.41594	1.46761	0	0	0
LAMB2^ITGA9_ITGB1	1.39884	0	1.25005	0.117827	1.3277
CALM1^KCNQ1	1.39731	0.0379459	0.886189	0	1.19123
ADM^RAMP2	1.39295	0.593055	0.0938481	0.0135982	0.62652
IL15RA^AXL	1.39246	0.569453	0	0	0
CALM3^KCNQ1	1.3898	0.034979	0.757551	0	1.13611
CALM3^AR	1.38389	0	0.744032	0	0.437387
HGF^ITGB1	1.37672	1.60409	0	0.0530439	0.267809
LAMA5^ITGA9_ITGB1	1.37269	0	0.591323	0.0556747	0.899493
ANGPTL2^TIE1	1.37187	0.663389	0.560044	0.00952976	0.749675
NPPA^NPR1	1.36544	0.508163	0	0	0.562269
TGFB1^TGFBR1_TGFBR2	1.35725	1.10831	0	0	0.0324947
SEMA3C^NRP1_PLXNA2	1.35724	0.17377	0	0	0
SPON2^ITGA5	1.35021	1.24334	0.621666	0.552873	0.758015
HLA-DRB1^CD4	1.3452	1.45104	0	0	0
NPPB^NPR3	1.34036	0	0.307232	0.0992399	0
ADM^CALCRL	1.3342	0.767062	0	0.0358364	0.389286
LAMA4^ITGA9_ITGB1	1.32961	0.222134	0.77931	0.0142177	1.07833
EFNA1^EPHA2	1.32753	0.294941	0	0	0.111273
GNAI2^EDNRA	1.32543	0.484838	0.563323	0	1.08508
RTN4^S1PR2	1.30218	1.14945	0	0	0.0312206
EFEMP2^PLSCR4	1.29693	0.743945	0.265613	0.31463	0.878682
TGFB3^ITGB5	1.2921	0.732256	0	0.248593	0.900716
ADAM10^TSPAN12	1.26757	0.0226508	0.823275	0	0.63552
F8^LDLR	1.25729	0.197983	0.274995	0	0.138126
FAM3C^LIFR	1.25642	0.0237873	0.953586	0.0456556	0.574401
LAMA5^BCAM	1.25522	0.16967	0.997676	0.325762	0.666808
TNXB^ITGA9_ITGB1	1.25118	0	1.18587	0.059561	0.755777
COL8A1^ITGA1_ITGB1	1.24844	0.517642	0.764975	0.264257	1.16395
ANGPTL2^LILRB3	1.2429	0.7545	0	0	0
HGF^CD44	1.22787	1.48139	0	0.0212181	0.145087
CCL11^ACKR1	1.2187	0	0.112702	0	0.309828
LGALS9^PTPRK	1.21419	0.574495	0.124597	0	0.307075
TNFSF13^TNFRSF11B	1.21274	0	0	0	0.190791
CXCL12^CD4	1.20178	1.40474	0	0	0
PROS1^AXL	1.19839	0.317879	0.975709	0.296307	0.764083
VEGFC^ITGB1	1.19333	0.646137	0.073665	0	0.211618
LAMA2^ITGA9_ITGB1	1.18583	0	1.057	0.0755509	1.07668
ITGAV^THY1	1.18151	1.35993	0	0.498767	1.154
HLA-DPA1^CD4	1.1724	1.36893	0	0	0.00258181
PGF^NRP2	1.15393	0.88358	0	0	0.187609
TGFB3^ACVRL1	1.14055	0.746626	0	0.0289614	0.600768
HLA-F^LILRB2	1.13052	0.728193	0	0	0
HLA-DPB1^CD4	1.12767	1.3228	0	0	0.0283023
S100A4^ERBB2	1.12668	0.177321	1.63309	0	1.14855
FN1^IL17RC	1.1158	0.669345	0	0	0.462033
ANGPTL2^LILRB2	1.1157	0.860284	0	0	0.0284761
JAM2^ITGA3_ITGB1	1.11208	0.282943	0	0	0.64271
PLAT^ITGAM	1.11125	0.576515	0	0	0
RTN4^TNFRSF19	1.10987	0.402583	1.48748	0	0.61284
ADM^RAMP3	1.10444	0.366994	0.0471446	0.00226287	0.572165
RGMA^BMPR2	1.09134	0	0.332413	0	0.00442366
SPON2^ITGB1	1.08407	1.33713	1.20407	0.839343	0.907938
SERTAD1^AR	1.05959	0	0.196232	0	0.196605
BMP1^BMPR1A	1.0376	0.433102	0	0	0.563598
MRC1^PTPRC	1.03289	1.25094	0.156522	0	0
HLA-A^ERBB2	1.02996	0.100603	1.9436	0	1.43117
MXRA5^PILRB	1.01506	0.726283	0	0	0.392591
HGF^NRP1	1.00474	1.41789	0	0.00850695	0.348049
SPON2^ITGB2	1.00133	1.63087	0.566662	0.33245	0.381607
NPPA^NPR3	1.00071	0	0.234	0.112492	0
ADM^ACKR3	0.995366	0.669217	0.0718183	0.0339613	0.156218
DKK3^KREMEN1	0.991182	0	1.35904	0	1.03491
AGT^ENPEP	0.981675	0.530205	0	0	0.436244
MFAP5^NOTCH1	0.980068	0.927315	0.895143	0	0.4417
SEMA5A^MET	0.978298	0	0	0	0.338421
ITGB2^THY1	0.96556	1.73154	0	0.321221	0.53609
ADAM23^ITGA5	0.963767	0	0.973391	0	0.893698
JAM2^ITGAV_ITGB1	0.957195	0.276715	1.47247	0.0261117	1.23277
SPON2^ITGAM	0.943549	1.18917	0.0418032	0	0.0261552
CFH^ITGAM	0.94353	1.18731	0.0835514	0	0
CSF1^CSF3R	0.932353	0.475991	0	0.00650689	0
SPP1^PTGER4	0.930752	0.714167	0.272308	0	0.0463136
VEGFC^FLT1	0.925823	0.417338	0.0710999	0	0.163146
PDGFB^PDGFRA_PDGFRB	0.924137	0.728006	0	0	0.411514
SEMA3C^NRP1_PLXNA1	0.922501	0.628888	0	0	0.396753
HLA-DQB1^CD4	0.921432	1.16444	0	0	0.064659
FGF12^FGFR1	0.900058	0	1.96201	0	0.697638
PIGF^FLT1	0.899756	0.303456	0	0	0.204686
SPON1^APP	0.854766	0.631331	0	0.625688	1.08919
NTN1^MCAM	0.847989	0	0.339229	0	0
EFNB1^ERBB2	0.826704	0.209965	0.466316	0	0.850769
TGFB3^ACVR1_TGFBR2	0.825448	0.52754	0	0	0.307269
VEGFC^LYVE1	0.794372	0.45293	0.094194	0	0.00902541
TNFSF13^TNFRSF1A	0.793594	1.30418	0.327194	0.0987691	0.210225
LGALS9^COLEC12	0.773054	1.08382	0.495199	0.0320926	0
HLA-DMA^CD4	0.763391	1.21599	0	0	0.0259834
FADD^TRADD	0.754681	0.25116	0	0	0.209399
MFNG^NOTCH2	0.753766	0.738421	0	0	0.0678554
CCL18^CCR1	0.748224	1.08511	0.0344845	0	0
TGFB3^TGFBR1_TGFBR2	0.742739	0.911596	0	0	0.0855655
CLEC11A^ITGB1	0.732182	1.20427	0	0.383345	1.28401
ITGB3BP^ITGB5	0.725805	0.124681	0	0	0.295613
ANXA2^TLR2	0.718244	1.28532	0	0.0722781	0
APOE^LRP5	0.716661	0	0.199322	0	0.969846
CCL18^ACKR1	0.706552	0.313549	0.124242	0.153113	0.00668645
TNFSF13^SDC2	0.705709	1.2004	0.345214	0.0382249	0.170582
HGF^SDC2	0.699918	1.32699	0	0	0.23394
PLTP^ABCA1	0.698851	1.57689	0.107441	0.108662	0.451598
F13A1^ITGA9	0.684426	0.34941	1.34099	0.0312144	0.732836
COL27A1^ITGA1_ITGB1	0.681866	0.623334	0.0121154	0	0.217004
MFNG^NOTCH1	0.673828	0.644398	0	0	0.0898125
HBEGF^CD82	0.663528	0.447984	0.0130761	0	0.127517
HMGB1^TLR2	0.658001	1.17992	0	0.0464933	0
SERPINF1^PLXDC2	0.641109	0.849689	1.19222	0.862998	0.936909
RTN4^CNTNAP1	0.622338	0.654963	0	0	0.629987
HMGB1^CXCR4	0.621675	1.3957	0	0.318962	0.00167654
BGN^TLR2	0.613032	1.27649	0	0.0900617	0
AZGP1^ITGAV	0.610797	0	2.14737	0	0.749001
COL12A1^ITGA1_ITGB1	0.606058	0.842856	0.800474	0.13477	1.1204
HLA-DQA1^CD4	0.605584	0.815345	0	0	0.0844757
CCN1^TLR2	0.605119	1.01211	0	0.0966984	0
VCAN^TLR2	0.595507	1.25994	0	0.0463086	0
ADAM12^ITGB1	0.5904	1.5665	0	0.0153282	0.43576
CCL14^CCR1	0.586918	0.875048	0	0	0.0290962
APOA1^LDLR	0.58593	0.0989513	0.126961	0	0.138766
SERPINF1^PLXDC1	0.575807	0.732162	1.58331	0.421093	0.944317
NPPB^FAP	0.572582	1.11832	0	0.0375188	0.824884
LGI2^ADAM23	0.572359	0.248994	0.000150012	0	0.13251
SEMA5A^PLXNA1	0.559363	0.278533	0.0344832	0	0.654454
HGF^MET	0.551613	0.0301429	0	0	0.319776
ADAM10^CADM1	0.551388	0.0662654	0.963338	0	0.707173
FNDC5^ITGAV	0.550457	0.080741	1.07721	0	0.656617
APOE^ABCA1	0.540663	1.58062	0	0.168149	0.336831
VEGFC^ITGA9	0.520437	0.290173	0.0242666	0	0.193832
SEMA5A^PLXNA3	0.519206	0.322341	0	0	0.409546
CXCL2^ACKR1	0.505242	0.0849858	0.0531087	0.153945	0
CX3CL1^ITGAV	0.4957	0.277351	0.73309	0	0.607716
CCL14^ACKR1	0.488575	0.253999	0.158916	0.329415	0.306145
IGF1^INSR	0.478778	0.319227	0.341862	0.295109	0.878656
IGF1^IGF1R	0.473404	0.172569	0.227717	0	0.889374
LIN7C^ABCA1	0.45984	0.699453	0	0	0.236737
DCN^TLR2	0.45888	1.29042	0	0.0967978	0
PAM^FAP	0.452272	1.12858	0	0.0128618	0.796848
TGFB3^TGFBR3	0.450621	0.378016	0.0194976	0.0512855	0.410913
CXCL12^CXCR4	0.435798	1.47492	0	0.349193	0
HLA-DRB5^CD4	0.429361	1.14317	0	0	0.0958459
ADAM12^SDC4	0.414489	0.809254	0	0	0.283689
GDF11^ACTR2	0.41213	0.294476	0	0	0.405727
SEMA3B^NRP1_PLXNA1	0.411965	0.0200616	0.0417824	0	0.256021
F8^LRP1	0.405829	0.127325	1.91876	0	0.90045
TXLNA^STX3	0.405644	0.387152	0	0	0.145255
TCTN1^TMEM67	0.404436	0	0.0182194	0	0.263461
FNDC5^ITGB5	0.372155	0.079223	0.820457	0	0.64497
C3^ITGAX	0.368996	1.20285	0	0	0
GNAS^ADCY7	0.368846	1.40568	0	0	0
IGF1^IGF2R	0.365453	0.639098	0.317074	0.239673	0.710869
TGFB1^CXCR4	0.360819	1.24184	0	0.22992	0
GDF11^BMPR2	0.35049	0.195097	0	0	0.3423
GNAI2^ADCY7	0.348971	1.38543	0	0	0
SLIT2^APP	0.345712	1.12767	0	0	0.171178
SLIT2^GPC1	0.317181	0.81503	0	0	0.225427
TNFSF13^TNFRSF14	0.297291	0.964309	0.144111	0.0714865	0.219428
TGFB1^TGFBR3	0.291867	0.430683	0.41178	0.144271	0.448176
NCAM1^ROBO1	0.283826	0.543698	0.111993	0	0.41549
ETV5^ERBB2	0.264782	0.369692	0	0	0.42847
FADD^ABCA1	0.256526	0.426255	0	0	0.247752
GDF11^BMPR1A	0.25444	0.116582	0	0	0.254684
SLIT2^PLXNA1	0.249037	0.720561	0	0	0.0626919
CCN4^ITGA5	0.245353	0.969355	0	0.0353972	0.117957
SEMA4D^PLXNB2	0.242002	0.450195	0.0472602	0	0.285873
RARRES1^NRP2	0.230954	0.520018	0.0568148	0	0
PLA2G2A^EGFR	0.225437	0.285985	0.2955	0	0.155498
CCN4^ITGB1	0.210143	1.06648	0	0.030394	0.19941
ICAM1^ITGAX_ITGB2	0.200435	0.783911	0	0	0
SLIT2^ROBO4	0.196224	0.718995	0	0	0.174188
PI16^TNFRSF21	0.18194	0.426574	0.137419	0	0
COL16A1^ITGA1_ITGB1	0.176471	0.683305	0	0.174365	1.23975
SLIT2^ROBO1	0.159265	0.672438	0	0	0.103395
ADAM12^ITGA9	0.151261	0.511965	0	0	0.393466
PTPN6^EGFR	0.125747	0.480019	0	0	0
ICAM1^EGFR	0.108086	0.555285	0.0581837	0	0.0707836
HLA-DMB^CD4	0.102677	1.14788	0	0	0.0532648
HEBP1^FPR3	0.0978362	1.01467	0	0	0.0690327
RARRES2^CMKLR1	0.0915719	0.94789	0	0.10912	0.508032
PTN^SDC3	0.084785	1.01746	0.563018	0.0179725	0.475273
SLIT3^ROBO1	0.0747285	0.619073	0	0	0.236148
APOA1^ABCA1	0.0676491	0.170092	0.0743789	0	0.199105
GDF11^ANTXR1	0.0517176	0.268597	0	0	0.355228
TNC^EGFR	0.0484937	0.447745	0.151552	0	0.443892
APOC1^VLDLR	0.0435723	0.542541	0	0	0.628521
VEGFA^EGFR	0.0324536	0.390953	0.306077	0	0.262945
SLIT3^ROBO4	0.0306202	0.548627	0.0603754	0.00819452	0.520236
MFAP2^NOTCH1	0.0161512	1.11425	0	0	0.476042
COL5A3^ITGA11_ITGB1	0.0158375	0.695685	0	0	1.14247
ANGPTL4^GPIHBP1	0.0104941	0.188585	0	0	0.638397
APOE^SCARB1	0	1.09349	0	0	0.115179
COMP^CD47	0	0.0827419	0	0.381824	0.683181
GRN^EGFR	0	0.648722	0.311354	0.00100033	0.496876
S100A4^EGFR	0	0.588103	0.336419	0	0.501975
COL4A4^ITGA9_ITGB1	0	0	0	0.0925172	0.530611
HGF^ST14	0	0.882113	0	0	0
TGFB1^EGFR	0	0.52082	0.133951	0	0.369255
GPC3^FLT1	0	0.19712	0	0.0752741	0.0231204
CALM3^PDE1A	0	0.705008	0.240749	0	0.775154
TNFSF12^TNFRSF25	0	0.480285	0	0	0.245034
GSTP1^EGFR	0	0.593313	0.323192	0	0.540549
ADAM17^RHBDF2	0	0.719737	0	0	0
DCN^EGFR	0	0.633978	0.404644	0.0226895	0.56294
EFNB2^EPHA3	0	0.406824	0	0	0.199997
C1QA^CR1	0	1.18114	0	0	0.0631114
GPC3^CD81	0	0.351462	0	0.234338	0
PLAU^ST14	0	0.914827	0	0	0
FGF1^EGFR	0	0	0.0371867	0	0.294515
FGF18^FGFR1	0	0	0.431435	0	0
MDK^ITGA4_ITGB1	0	0.995204	0	0	0.0750426
PLA2G2A^ITGA4	0	0.526137	0	0.00266798	0
CXCL12^ITGA4	0	1.316	0	0	0.0200764
VCAN^ITGA4	0	1.36769	0	0	0.000237762
VCAN^EGFR	0	0.708116	0.239123	0	0.45329
ADM^PTH1R	0	0.0733059	0	0	0.431516
ANGPTL1^LILRB3	0	0.355108	0	0	0.0415411
GPC3^LRP1	0	0.361173	0	0.2191	0
GNAI2^EGFR	0	0.624665	0.306785	0	0.513039
MIF^EGFR	0	0.621372	0.363371	0	0.548937
ANXA1^EGFR	0	0.622429	0.290537	0	0.463
CCN2^EGFR	0	0.489223	0.169368	0.0719059	0.550538
ANGPTL1^LILRB2	0	0.366131	0	0	0.10347
SEMA3C^NRP1_NRP2_PLXND1	0	0.744971	0	0	0.126724
SEMA4D^PLXNB1	0	0.0948419	0.0518681	0	0.299147
THBS1^SCARB1	0	0.935153	0	0	0.218741
THBS1^PTPRJ	0	1.01266	0	0	0.0626422
PTDSS1^SCARB1	0	0.691148	0	0	0.230152
MMP9^IFNAR1	0	0.713987	0	0	0
MMP9^ITGAM	0	0.644445	0	0	0
SEMA4D^ERBB2	0	0.138488	0.0705278	0	0.396243
ANGPTL1^TEK	0	0.155374	0	0	0.295228
ST6GAL1^EGFR	0	0.291307	0.180263	0	0.258327
MMP9^LRP1	0	1.05433	0	0.0056918	0
SDC2^PTPRJ	0	0.955909	0	0	0.00906361
COL4A4^ITGA11_ITGB1	0	0.194482	0	0.0635092	0.595539
JAM2^ITGA4_ITGB1	0	0.556383	0	0	0.214023
VEGFC^NRP2	0	0.434361	0	0	0.150324
C3^CR1	0	0.998987	0	0	0.0210409
CD55^CR1	0	0.608113	0	0	0.111268
COL4A4^ITGA3_ITGB1	0	0.202147	0	0	0.310984
ADAM10^TSPAN15	0	0.495545	0.0385082	0	0.17977
EFEMP1^EGFR	0	0.661299	0.283884	0.00969113	0.495873
LILRB4^LAIR1	0	1.00995	0	0	0
POSTN^PTK7	0	1.12655	0	0	0.288182
SPP1^ITGA4_ITGB1	0	1.25123	0	0	0
MMP9^CD44	0	0.967895	0	0	0
APP^TSPAN15	0	0.629701	0.0846004	0	0.269129
ICAM1^ITGAM_ITGB2	0	0.7895	0	0	0
CALM3^EGFR	0	0.578535	0.293879	0	0.505255
TFPI^F3	0	0.736506	0.113619	0.132246	0.59359
COL1A1^ITGA11_ITGB1	0	0.725925	0	0.122098	1.5566
COL5A2^ITGA11_ITGB1	0	0.850718	0	0.0558647	1.35711
COL5A1^ITGA11_ITGB1	0	0.812207	0	0.0876381	1.4046
COL3A1^ITGA11_ITGB1	0	0.720459	0.0114456	0.121847	1.57138
COL18A1^ITGA11_ITGB1	0	0.66269	0	0.0969396	1.52347
COL6A3^ITGA11_ITGB1	0	0.753607	0.00562549	0.0897111	1.53105
COL6A2^ITGA11_ITGB1	0	0.696544	0.0841949	0.1101	1.59302
PTN^NCL	0	0.924899	1.50651	0.651464	0.436773
PTN^PLXNB2	0	0.944122	0.989054	0.498421	0.627273
COL12A1^ITGA11_ITGB1	0	0.778531	0	0.00837759	1.23263
LRIG1^EGFR	0	0.075652	0.246276	0	0.476172
MDK^SDC2	0	1.08974	0	0.219964	0.818545
PTN^SDC2	0	0.974749	1.33119	0.46433	0.426801
GAS6^MERTK	0	1.0544	0	0.0794989	0
MDK^NOTCH2	0	0.955362	0	0.191219	0.733045
PROS1^MERTK	0	0.740726	0	0.0221875	0.0476674
PDGFD^PDGFRA_PDGFRB	0	0.836645	0.0472885	0.0490739	0.823132
MDK^NCL	0	0.987112	0	0.318306	0.982759
MDK^LRP1	0	1.20204	0	0.394337	1.15584
COL8A1^ITGA11_ITGB1	0	0.604693	0	0.0439457	1.36975
COL4A2^ITGA11_ITGB1	0	0.678853	0.0294213	0.0919004	1.51916
ALCAM^NRP1	0	1.17899	0	0	0
COL15A1^ITGA11_ITGB1	0	0.681515	0.0208428	0.0356375	1.36472
COL14A1^CD44	0	1.4855	0.271806	0.568483	0.449796
EDIL3^ITGAV	0	0.673296	0.204843	0.513954	1.24764
EDIL3^ITGB5	0	0.641653	0.104196	0.553982	1.1757
COL14A1^ITGA1_ITGB1	0	0.911373	0.306178	0.281198	0.936178
COL3A1^DDR1	0	0.157226	0	0	1.02312
COL27A1^ITGA11_ITGB1	0	0.49204	0	0	0.265543
FGF1^CSPG4	0	0	0.0636561	0	0.660661
COL21A1^ITGA11_ITGB1	0	0.289401	0	0	0.647365
VWF^SCARA5	0	0	2.09301	0.0163556	0
EFNB1^EPHA4	0	0	0	0	0.410593
ARF6^PLD1	0	0.0932986	0.0472908	0	0.635799
COL1A1^DDR1	0	0.160469	0	0	1.01638
TIMP3^DDR1	0	0.0737205	0	0	0.967447
APOA1^LRP1	0	0	1.40386	0.165925	0.488612
COL1A2^ITGA11_ITGB1	0	0.691697	0.0749669	0.11609	1.60579
COL6A1^ITGA11_ITGB1	0	0.706754	0.0740265	0.108655	1.58256
PTN^SDC4	0	0.461193	1.10089	0.242467	0.608705
COL4A1^ITGA11_ITGB1	0	0.708322	0.0563826	0.0893859	1.50186
PTN^PTPRB	0	0.37	1.09923	0.234739	0.508992
COL5A2^DDR1	0	0.20846	0	0	0.888351
MIF^CD74_CXCR4	0	1.50043	0	0.342986	0.0833081
ADAM10^EPHA3	0	0.576917	0	0	0.349276
COL4A4^CD93	0	0.363002	0	0.381803	0.413558
TGM2^ITGA4	0	1.11384	0	0	0.112847
ADAM10^TREM2	0	1.12626	0	0	0
SELPLG^ESAM	0	0.861765	0	0	0.141805
SELPLG^ITGAM	0	0.769506	0	0	0
JAM3^ITGAM_ITGB2	0	0.797881	0	0	0
EFNA1^EPHA3	0	0.395256	0	0	0.341431
CD14^ITGA4	0	1.30231	0	0	0
LPL^GPIHBP1	0	0	0.272161	0	1.1096
VWF^ITGA4	0	1.24709	0	0	0.0726827
COL4A4^CD47	0	0.301524	0	0.198324	0.416121
APOE^TREM2	0	1.59769	0	0	0
FN1^NT5E	0	1.03864	0.0607723	0	0.214133
CALM1^PDE1A	0	0.750478	0.336883	0	0.776855
MDK^ITGA6_ITGB1	0	0.75418	0	0	0.878553
HMGB1^HAVCR2	0	1.42539	0	0	0
SPON2^ITGA4	0	1.18297	0	0	0.0310955
MDK^SDC3	0	1.08013	0	0	0.630455
FN1^ITGA4_ITGB1	0	1.38598	0	0	0.0267547
COL4A4^ITGA1_ITGB1	0	0.141311	0	0.200028	0.594878
THBS1^ITGA4	0	1.24631	0	0	0.0192932
ICAM2^ITGAM_ITGB2	0	0.860464	0	0	0
COL14A1^ITGA11_ITGB1	0	0.752805	0	0.0779182	1.06962
COL21A1^ITGA1_ITGB1	0	0.271903	0.240862	0	0.687282
ANGPTL1^ITGA1_ITGB1	0	0.308434	0	0	0.533107
COL4A4^CD44	0	0.443182	0	0.379179	0.318162
LGALS9^HAVCR2	0	1.18417	0	0	0
CLEC11A^ITGA11	0	0.802771	0	0.0207874	1.03047
F13A1^ITGA4	0	1.1065	0	0	0
SELPLG^ITGB2	0	1.22882	0	0	0
COL16A1^ITGA11_ITGB1	0	0.739427	0	0.0456406	1.12612
MDK^SDC4	0	0.476702	0	0.115137	0.921601
THBS3^ITGA3_ITGB1	0	0.400505	0	0	0.551451
THBS2^ITGA4	0	1.30677	0	0	0.018219
FGF1^FGFR1	0	0	0.43912	0	0.59469
THY1^ITGAX_ITGB2	0	1.25073	0	0	0
COMP^ITGA5	0	0.0938409	0	0.653741	0.743125
THY1^ITGAM_ITGB2	0	1.20899	0	0	0
FGF1^NRP1	0	0.00736654	0.579687	0	0.677517
FGF1^TGFBR3	0	0	0.375928	0.0108817	0.284312
FGF1^CD44	0	0.101242	0.277859	0	0.524441
COMP^CD36	0	0	0	0.881386	0.913689
EFNA1^EPHA4	0	0	0.00123567	0	0.398438

## Sheet: ExtData_Fig6B
target	predictor	importances	keep	label
AD	CM	-1.51678	0
AD	EN	2.40461	0
AD	FB	0.741362	0
AD	LY	-0.578288	0
AD	MA	0.875257	0
AD	MY	0.827869	0
AD	NE	1.40168	0
AD	PC	0.484794	0
AD	PR	3.18996	0
AD	VM	0.875312	0
CM	AD	-2.79296	0
CM	EN	5	1	X
CM	FB	1.68432	1	X
CM	LY	4.07486	0
CM	MA	-1.25533	0
CM	MY	1.00703	0
CM	NE	4.83805	0
CM	PC	5	1	X
CM	PR	-4.67587	0
CM	VM	-2.56599	0
EN	AD	2.77579	0
EN	CM	5	1	X
EN	FB	3.17493	1	X
EN	LY	1.06043	0
EN	MA	1.12666	0
EN	MY	0.824735	0
EN	NE	-1.41399	0
EN	PC	5	1	X
EN	PR	3.70643	1	X
EN	VM	2.85923	1	X
FB	AD	1.09672	0
FB	CM	2.29755	1	X
FB	EN	4.19187	1	X
FB	LY	-1.38404	0
FB	MA	1.32605	0
FB	MY	5	1	X
FB	NE	3.04204	0
FB	PC	1.76435	1	X
FB	PR	2.97828	1	X
FB	VM	5	1	X
LY	AD	-0.401877	0
LY	CM	1.8025	0
LY	EN	1.23322	0
LY	FB	-1.06733	0
LY	MA	0.771773	0
LY	MY	4.13805	0
LY	NE	0.583785	0
LY	PC	0.71392	0
LY	PR	1.08099	0
LY	VM	-1.00411	0
MA	AD	1.00842	0
MA	CM	-1.0539	0
MA	EN	0.910184	0
MA	FB	1.14285	0
MA	LY	0.864817	0
MA	MY	-0.037466	0
MA	NE	1.26932	0
MA	PC	0.5175	0
MA	PR	2.48705	0
MA	VM	-0.286006	0
MY	AD	1.25764	0
MY	CM	-0.598464	0
MY	EN	0.816007	0
MY	FB	5	1	X
MY	LY	4.96964	0
MY	MA	0.537489	0
MY	NE	1.16146	0
MY	PC	1.04876	0
MY	PR	1.53868	0
MY	VM	-1.85192	0
NE	AD	1.29734	0
NE	CM	1.70587	0
NE	EN	-0.541281	0
NE	FB	1.72562	0
NE	LY	0.741442	0
NE	MA	1.23013	0
NE	MY	0.68215	0
NE	PC	1.53833	0
NE	PR	0.770323	0
NE	VM	0.573799	0
PC	AD	-0.167727	0
PC	CM	3.48419	1	X
PC	EN	5	1	X
PC	FB	1.38215	0
PC	LY	1.04179	0
PC	MA	-0.0349524	0
PC	MY	0.365544	0
PC	NE	1.48821	0
PC	PR	-1.38046	0
PC	VM	-3.95688	0
PR	AD	3.68924	0
PR	CM	-3.14189	0
PR	EN	3.12235	1	X
PR	FB	3.11663	1	X
PR	LY	0.632464	0
PR	MA	2.65239	0
PR	MY	1.40889	0
PR	NE	0.764873	0
PR	PC	-1.29078	0
PR	VM	1.47933	0
VM	AD	1.68131	0
VM	CM	-2.14401	0
VM	EN	3.40324	1	X
VM	FB	5	1	X
VM	LY	-1.03306	0
VM	MA	-0.125338	0
VM	MY	-2.01992	0
VM	NE	1.06507	0
VM	PC	-4.33416	0
VM	PR	1.74915	1	X

## Sheet: ExtData_Fig6C
ligand_complex	receptor_complex	source	target	Factor1	Factor2	Factor3	Factor4	Factor5	Factor6	Factor7	Factor8	Factor9	Factor10	size	interaction	score
NAMPT	INSR	EN	EN	1.69049	0.0477985	0.096919	0.145945	-0.00794539	0.0017851	0.377949	-0.0910164	0.0192325	0.0148637	4.5	NAMPT -> INSR	1.69049
SORBS1	ITGA1	EN	EN	-1.55344	0.154791	0.032706	0.648058	-0.252923	0.0339583	0.00524524	1.22488	0.0463149	0.00356449	4.5	SORBS1 -> ITGA1	-1.55344
IGF1	INSR	FB	EN	1.25132	0.641907	0.133419	0.0431817	-0.000178932	-0.0496716	0.123918	-0.00810574	0.0796901	-0.000559028	4.5	IGF1 -> INSR	1.25132
NAMPT	INSR	FB	EN	1.23732	0.0158103	0.0955542	0.0606571	-0.013919	-0.00362714	0.459764	-0.07392	0.0608119	0.00465436	4.5	NAMPT -> INSR	1.23732
NAMPT	INSR	PC	EN	1.15985	0.00579482	0.174532	0.331214	-0.00337763	0.0434171	1.04496	-0.00222475	0.0231432	0.00106344	4.5	NAMPT -> INSR	1.15985
FN1	C5AR1	VM	FB	1.06779	-0.563992	-0.362213	-0.325842	-0.0334012	0.00592418	-0.0411467	-0.2649	0.00125473	-0.0491651	4.5	FN1 -> C5AR1	1.06779
FN1	C5AR1	FB	MY	1.06051	-0.972949	-0.0118005	-0.277631	0.0133554	-0.00121013	0.208397	-0.021257	-0.00879661	-0.0161294	4.5	FN1 -> C5AR1	1.06051
LAMB1	ITGA1	EN	VM	1.05824	-0.145229	0.765082	0.0385345	0.0101943	-0.164977	-0.0137365	-0.0929214	-0.0187974	-0.00977058	4.5	LAMB1 -> ITGA1	1.05824
FN1	C5AR1	FB	FB	1.03966	-0.608127	-0.662373	-0.968901	-0.0647853	0.0297716	-0.133391	-1.09695	-0.00351593	-0.0688771	4.5	FN1 -> C5AR1	1.03966
SERPINE1	LRP1	VM	FB	1.02881	-0.14483	0.514407	0.0438632	-0.0152577	-0.0783446	0.602449	-0.0543388	-0.00656288	-0.0193871	4.5	SERPINE1 -> LRP1	1.02881
TGFB1	LPP	VM	VM	1.02751	0.251147	-0.0275493	-0.045713	-0.0039199	0.00983751	0.629381	0.00155359	-0.00121204	-0.0227698	4.5	TGFB1 -> LPP	1.02751
NAMPT	INSR	CM	EN	0.969745	0.0271976	0.0772458	0.224058	0.0418265	0.0356832	0.543257	-0.0200745	0.184447	0.0206602	4.5	NAMPT -> INSR	0.969745
FN1	C5AR1	FB	VM	0.96088	-0.0196273	-0.152815	-0.122527	0.0333347	-0.0699792	-0.0330642	-0.0929531	-0.00180361	-0.017032	4.5	FN1 -> C5AR1	0.96088
FN1	C5AR1	VM	VM	0.953141	-0.013861	-0.149231	-0.127252	0.0034775	-0.0844476	-0.0300422	-0.0708153	-0.00092932	-0.00691011	4.5	FN1 -> C5AR1	0.953141
SERPINE1	LRP1	PC	FB	0.947143	-0.251306	0.198269	0.00130915	-0.02607	-0.00438494	0.245499	-0.0181569	-0.0133082	-0.00221819	4.5	SERPINE1 -> LRP1	0.947143
NAMPT	INSR	EN	CM	0.918271	0.00312216	0.435529	0.119396	0.0184802	0.00673059	0.0888359	-0.0551935	0.0548268	0.0482972	4.5	NAMPT -> INSR	0.918271
SORBS1	ITGA1	EN	PC	-0.910749	-0.0656386	0.457222	0.240171	-0.063652	0.0257217	0.0343619	0.18794	-0.0123503	0.00224368	4.5	SORBS1 -> ITGA1	-0.910749
SERPINE1	LRP1	FB	FB	0.894346	-0.0526527	0.186514	0.00977219	-0.0422369	-0.00187522	0.874716	-0.0871549	-0.0252448	0.019537	4.5	SERPINE1 -> LRP1	0.894346
SORBS1	ITGA1	CM	EN	-0.89322	0.0526528	0.0810545	-0.0137808	-0.098417	-0.0487076	-0.029753	0.0991068	0.0635593	-0.0397549	4.5	SORBS1 -> ITGA1	-0.89322
COL1A1	CD36	FB	MY	0.889366	-1.24254	-0.2298	0.77352	-0.147675	0.000275685	-0.0278756	-0.0187469	-5.6691e-05	-0.00431607	4.5	COL1A1 -> CD36	0.889366
COL3A1	ITGA1_ITGB1	FB	EN	0.879263	-0.204754	0.452741	0.151788	-0.0920054	-0.0264959	0.0749685	0.0267275	-0.0392492	-0.00341366	4.5	COL3A1 -> ITGA1_ITGB1	0.879263
NAMPT	INSR	VM	EN	0.872445	-0.0119161	0.0230945	0.0252483	-0.00715459	0.00244492	0.104008	-0.0591741	0.00258648	0.0109926	4.5	NAMPT -> INSR	0.872445
SERPINE1	LRP1	FB	MY	0.871138	-0.0631925	0.0723814	0.0365034	-0.0182939	-0.00149288	0.255626	-0.0125215	-0.0461854	0.0125764	4.5	SERPINE1 -> LRP1	0.871138
FN1	C5AR1	FB	PC	0.870213	-0.21944	-0.276497	-0.468733	-0.0127194	0.00146279	-0.192335	-0.139102	-0.00212924	-0.0336893	4.5	FN1 -> C5AR1	0.870213
FN1	ITGAV_ITGB1	VM	FB	0.846906	-0.894171	0.68682	-0.014501	0.188461	0.00267597	0.246111	-0.0292918	-0.0236622	-0.0296759	4.5	FN1 -> ITGAV_ITGB1	0.846906
COL1A1	ITGA9_ITGB1	FB	EN	0.842541	-0.654728	-0.00599248	0.556433	-0.0624793	0.0148534	-0.0258091	0.00717121	-0.0304304	-0.0244601	4.5	COL1A1 -> ITGA9_ITGB1	0.842541
SERPINE1	LRP1	EN	FB	0.835189	-0.455586	0.0745349	0.0256627	0.0161	-0.0276708	0.268706	-0.0748533	-0.00269121	-0.0305984	4.5	SERPINE1 -> LRP1	0.835189
TGFB1	LPP	FB	VM	0.831169	0.0209375	-0.122848	0.00576087	-0.0210039	0.0784693	-0.0618974	0.00975789	-0.00524105	-0.0153638	4.5	TGFB1 -> LPP	0.831169
COL1A1	ITGA1_ITGB1	FB	EN	0.821014	-0.639276	-0.00763841	0.661412	-0.059113	-0.00186592	-0.0309105	0.00820371	-0.0294955	-0.0242889	4.5	COL1A1 -> ITGA1_ITGB1	0.821014
COL1A1	CD36	FB	PC	0.808836	-0.360859	-0.0885989	0.0448624	-0.0377107	-0.0181705	-0.0688031	0.0697292	-0.00629372	-0.0215703	4.5	COL1A1 -> CD36	0.808836
COL1A1	ITGA5	FB	VM	0.80151	-0.00144177	-0.157347	-0.0362505	-0.00510074	-0.00338734	-0.0226501	0.0179791	-0.00242849	-0.00475828	4.5	COL1A1 -> ITGA5	0.80151
COL1A1	CD36	EN	PC	0.795059	-0.72558	0.0171391	0.805208	-0.035088	0.0139569	-0.0643632	-0.0665677	-0.0109541	-0.0565564	4.5	COL1A1 -> CD36	0.795059
FN1	C5AR1	PC	FB	0.787209	-0.869747	-0.305004	-0.45084	-0.043542	0.0119974	-0.0510798	-0.0398394	-0.00549467	-0.0209225	4.5	FN1 -> C5AR1	0.787209
SORBS1	ITGA1	PC	EN	-0.781746	0.0864238	0.120533	0.726676	-0.0658003	0.143495	-0.077274	0.000661064	0.0454817	0.0107045	4.5	SORBS1 -> ITGA1	-0.781746
LAMB1	ITGA1	EN	PC	0.780524	-0.802053	0.690996	0.147145	0.0794108	-0.754389	-0.0202289	0.00606836	-0.0194325	-0.0496241	4.5	LAMB1 -> ITGA1	0.780524
SORBS1	ITGA1	FB	EN	-0.779933	0.0385896	0.084022	0.328597	-0.248198	0.0436025	-0.0423691	0.0636029	0.0496914	0.0200527	4.5	SORBS1 -> ITGA1	-0.779933
COL1A1	ITGA5	FB	EN	0.771249	-0.154082	0.042186	0.125473	-0.012917	-0.0380464	0.0289613	-0.00264947	0.00843344	-0.00867401	4.5	COL1A1 -> ITGA5	0.771249
FN1	ROBO4	VM	EN	0.758993	-0.58641	0.221034	-0.0558708	0.023943	-0.237952	-0.18837	-0.0162519	-0.0146985	-0.0246435	4.5	FN1 -> ROBO4	0.758993
NAMPT	INSR	EN	PC	0.752732	0.0219292	0.289042	1.47566	-0.0280329	0.103609	-0.00727045	-0.139045	0.0156039	0.00184015	4.5	NAMPT -> INSR	0.752732
COL1A2	CD36	FB	PC	0.750477	-0.367794	-0.0687585	0.0648304	-0.0373454	-0.0362766	-0.012929	0.0666409	-0.00769535	-0.0179331	4.5	COL1A2 -> CD36	0.750477
FN1	ROBO4	FB	EN	0.747511	-0.380598	-0.0145199	-0.0477145	0.0435277	-0.0683263	-0.123014	-0.0109907	-0.00880421	-0.014007	4.5	FN1 -> ROBO4	0.747511
TGFB1	LPP	EN	VM	0.744669	0.207171	0.042688	-0.159412	0.005236	0.214566	-0.0824096	0.0579802	-0.0114201	-0.0116666	4.5	TGFB1 -> LPP	0.744669
COL1A2	CD36	FB	MY	0.744114	-1.34316	-0.0409312	0.42687	-0.16529	-0.011689	0.00911947	-0.00822324	-0.0263239	-0.00913019	4.5	COL1A2 -> CD36	0.744114
NAMPT	INSR	EN	VM	0.741508	0.091983	0.210817	1.6803	-0.0157579	0.206987	-0.0133872	-0.162645	0.00821256	0.0103393	4.5	NAMPT -> INSR	0.741508
SORBS1	ITGA1	VM	VM	0.739859	0.00424954	1.00689	-0.125892	-0.0611592	-0.0113935	-0.0319852	0.108882	0.00454291	-0.0104827	4.5	SORBS1 -> ITGA1	0.739859
SERPINE1	LRP1	FB	PC	0.733344	-0.0192809	0.10862	0.0365341	-0.0173993	-0.00318553	0.176284	-0.0713544	-0.00643118	-0.0116519	4.5	SERPINE1 -> LRP1	0.733344
SERPINE1	LRP1	MY	FB	0.733033	-0.506199	-0.0333329	0.13472	-0.0161735	-0.0015787	0.365908	-0.040806	0.00179176	-0.0433367	4.5	SERPINE1 -> LRP1	0.733033
FN1	C5AR1	FB	CM	0.727326	-0.37525	-0.0382135	-0.109717	0.0117492	0.00479579	0.310223	-0.0910544	-0.0318827	-0.00193769	4.5	FN1 -> C5AR1	0.727326
COL1A1	ITGA1_ITGB1	FB	PC	0.720024	-0.641022	-0.02003	0.15396	-0.0224461	0.00600791	-0.0397178	0.152116	-0.00837168	-0.0581154	4.5	COL1A1 -> ITGA1_ITGB1	0.720024
SORBS1	ITGA1	EN	VM	-0.715969	0.00502278	1.15827	0.2992	-0.287919	0.00692505	0.0137532	0.048403	-0.0122648	0.0137631	4.5	SORBS1 -> ITGA1	-0.715969
COL3A1	ITGA1_ITGB1	FB	PC	0.700676	-0.472	0.175303	0.0846453	-0.031835	-0.0233268	0.100624	0.162536	-0.0139403	-0.0161947	4.5	COL3A1 -> ITGA1_ITGB1	0.700676
NAMPT	INSR	FB	CM	0.700115	-0.0217144	0.0826675	0.0663869	0.00503687	-0.000568395	0.0821647	-0.0130978	0.0893859	0.0467572	4.5	NAMPT -> INSR	0.700115
FN1	ITGAV_ITGB1	VM	EN	0.693144	-0.913977	0.656282	-0.0194126	0.101513	0.010521	0.191053	-0.0262229	-0.0203497	-0.0255619	4.5	FN1 -> ITGAV_ITGB1	0.693144
NAMPT	INSR	PC	CM	0.685428	-0.0244246	0.166666	0.163446	0.0218562	0.0321674	0.0921478	0.00450161	0.0305599	0.0706461	4.5	NAMPT -> INSR	0.685428
FN1	C5AR1	PC	CM	0.673161	-0.71988	-0.013491	-0.161504	-0.00102679	0.00874915	0.20742	-0.0274343	-0.0151651	-0.0447408	4.5	FN1 -> C5AR1	0.673161
FN1	C5AR1	PC	PC	0.647807	-0.507497	-0.109349	-0.164216	-0.016607	-0.00246416	-0.142919	-0.0133174	-0.00131604	-0.0143288	4.5	FN1 -> C5AR1	0.647807
LAMB1	ITGA1	VM	VM	0.645244	-0.0616015	1.12893	-0.0114521	-0.0133249	-0.145797	0.073224	-0.114292	-0.00853979	0.000742588	4.5	LAMB1 -> ITGA1	0.645244
COL1A1	ITGA9_ITGB1	FB	CM	0.641197	-0.581975	0.0714491	0.135588	-0.013692	-0.000190655	0.140384	0.029216	-0.0194227	-0.0111521	4.5	COL1A1 -> ITGA9_ITGB1	0.641197
SERPINE1	LRP1	MY	MY	0.626047	-0.594244	0.00141858	1.65745	-0.0222216	-0.00295154	0.554751	-0.00515182	-0.00383749	-0.0167654	4.5	SERPINE1 -> LRP1	0.626047
SERPINE1	LRP1	FB	VM	0.617724	-0.0146658	0.262727	0.102771	-0.00833866	-0.0435194	2.78945	-0.114596	-0.00528414	-0.011324	4.5	SERPINE1 -> LRP1	0.617724
FN1	ITGAV_ITGB1	VM	VM	0.610557	-1.0278	0.622251	-0.00464869	0.0342655	0.01969	0.0190307	-0.0100822	-0.00504483	0.0124273	4.5	FN1 -> ITGAV_ITGB1	0.610557
COL1A1	ITGA1_ITGB1	FB	VM	0.608692	-0.939425	0.0575023	0.204872	-0.0402425	-0.000900583	-0.0204883	0.126206	-0.0120107	-0.0112092	4.5	COL1A1 -> ITGA1_ITGB1	0.608692
FN1	ITGAV_ITGB1	PC	FB	0.584608	-1.12682	0.24014	-0.0140008	0.12515	0.00643999	0.101872	-0.0153405	-0.043037	-0.00720806	4.5	FN1 -> ITGAV_ITGB1	0.584608
NAMPT	INSR	EN	FB	0.576564	0.0336828	0.539074	2.42125	0.00318365	0.0645616	0.0152089	-0.144973	0.0260271	0.0175986	4.5	NAMPT -> INSR	0.576564
SERPINE1	LRP1	FB	CM	0.575598	-0.0562513	0.000479154	0.330098	-0.0174071	-0.0076919	0.0166126	-0.0746803	-0.0058045	-0.0156519	4.5	SERPINE1 -> LRP1	0.575598
COL1A2	CD36	FB	CM	0.571221	-0.615312	-0.00377528	0.071902	-0.0686561	-0.0093959	-0.111799	-0.0108038	-0.0213597	-0.00815743	4.5	COL1A2 -> CD36	0.571221
SERPINE1	LRP1	VM	VM	0.567416	-0.0139915	0.207555	0.0800773	-0.00990186	-0.0147177	1.00059	-0.0745313	-0.000741644	-0.00863201	4.5	SERPINE1 -> LRP1	0.567416
FN1	ROBO4	PC	EN	0.545463	-1.04936	0.144533	-0.162692	0.0200452	-0.0708128	-0.151099	-0.00378618	-0.0288248	-0.0218474	4.5	FN1 -> ROBO4	0.545463
SERPINE1	LRP1	PC	PC	0.542369	-0.0451967	0.111702	0.00171643	-0.0136392	0.00084348	0.0699152	-0.0114302	-0.00291615	-0.00424977	4.5	SERPINE1 -> LRP1	0.542369
IGF1	INSR	FB	CM	0.51161	0.314542	0.0214129	0.00883813	0.00411182	-0.0216416	-0.0319414	0.26585	0.0437476	0.0196306	4.5	IGF1 -> INSR	0.51161
SERPINE1	LRP1	CM	FB	0.509672	-0.524779	-0.166413	0.0617134	-0.0209902	0.00162756	0.0102257	0.000519156	0.000302223	-0.016218	4.5	SERPINE1 -> LRP1	0.509672
IGF1	INSR	FB	VM	0.506376	0.521595	0.0307728	0.40752	-0.00701885	-0.00951127	-0.117032	0.0411188	0.0277825	0.0459743	4.5	IGF1 -> INSR	0.506376
COL1A1	ITGA1_ITGB1	CM	CM	-0.502633	0.0026058	-0.0393977	-0.00673676	0.221285	-0.00892823	-0.0187651	-0.0208505	0.017169	0.10763	4.5	COL1A1 -> ITGA1_ITGB1	-0.502633
COL3A1	ITGA1_ITGB1	FB	VM	0.493656	-0.800859	0.555658	0.0884085	-0.0366795	-0.0109539	0.0398416	0.163237	-0.0135851	0.00982203	4.5	COL3A1 -> ITGA1_ITGB1	0.493656
NAMPT	INSR	VM	VM	0.491179	-0.00586813	0.0509193	0.679513	-0.0172573	0.0731683	-0.0190693	-0.0898494	0.0035369	0.0224363	4.5	NAMPT -> INSR	0.491179
COL3A1	ITGA1_ITGB1	FB	FB	0.486712	-0.0392089	1.08212	0.441233	-0.024511	-0.0151919	0.0507161	0.0472422	-0.0177854	0.020884	4.5	COL3A1 -> ITGA1_ITGB1	0.486712
IGF1	INSR	FB	PC	0.481431	0.428427	0.135772	0.648732	-0.0107977	-0.0141115	-0.0908255	0.0012535	0.0409158	0.0528141	4.5	IGF1 -> INSR	0.481431
COL1A1	CD36	FB	CM	0.478156	-1.13214	-0.00579354	0.0803487	-0.118991	-0.00342885	-0.364366	-0.00352027	-0.0117593	-0.0279544	4.5	COL1A1 -> CD36	0.478156
FN1	ITGAV_ITGB1	FB	FB	0.469268	-0.88012	0.0127346	-0.0411508	0.148116	0.00315693	0.156865	-0.0371041	-0.0366119	0.0101984	4.5	FN1 -> ITGAV_ITGB1	0.469268
COL1A1	ITGA9_ITGB1	FB	VM	0.465237	-0.0456515	0.0168479	0.722051	-0.0253063	0.00856054	0.0106215	-0.0143967	0.00626497	0.00025431	4.5	COL1A1 -> ITGA9_ITGB1	0.465237
COL3A1	ITGA1_ITGB1	VM	EN	0.459358	-0.658913	0.286555	1.88896	-0.0253316	-0.0151627	-0.0179833	-0.275861	-0.0164195	0.00070529	4.5	COL3A1 -> ITGA1_ITGB1	0.459358
COL1A1	ITGA5	CM	CM	-0.455372	-0.0032316	-0.0818358	-0.0177562	-0.0102757	-0.00223065	0.00614215	-0.0181668	-0.0141696	-0.00546757	4.5	COL1A1 -> ITGA5	-0.455372
NAMPT	INSR	FB	PC	0.452082	-0.00777816	0.102753	0.531936	-0.0236139	0.0352305	-0.00227533	-0.150881	0.0217901	0.000543995	4.5	NAMPT -> INSR	0.452082
COL1A1	ITGA9_ITGB1	FB	MY	0.451111	-0.332032	-0.00947647	1.50306	-0.00961774	0.0017306	-0.0570438	0.00582117	-0.0192128	0.00242263	4.5	COL1A1 -> ITGA9_ITGB1	0.451111
FN1	ITGAV_ITGB1	FB	PC	0.447745	-0.782351	0.0868674	-0.0154441	0.0297564	0.0247912	0.123812	-0.107421	-0.0130982	0.0229903	4.5	FN1 -> ITGAV_ITGB1	0.447745
TGFB1	LPP	MY	MY	-0.44342	-0.00120445	0.196155	0.310454	0.0112381	-0.0123627	-0.0116083	0.00132775	0.166232	-0.016019	4.5	TGFB1 -> LPP	-0.44342
NAMPT	INSR	FB	VM	0.435297	0.00581289	0.0409809	0.546	-0.0251457	0.0425692	-0.0110731	-0.0964851	0.0193364	0.00934739	4.5	NAMPT -> INSR	0.435297
TGFB1	LPP	FB	PC	0.432791	0.00382469	-0.00376733	0.0631834	-0.00896598	0.357428	-0.0135371	-0.0242323	-0.0102606	-0.00350504	4.5	TGFB1 -> LPP	0.432791
SERPINE1	LRP1	EN	VM	0.432695	-0.0278828	0.16583	0.103367	-0.0127728	0.00114043	0.999847	-0.0446967	0.000609463	-0.0209107	4.5	SERPINE1 -> LRP1	0.432695
COL1A1	ITGA1_ITGB1	FB	FB	0.425561	-0.211517	0.0310059	1.19566	-0.0313982	-0.0227752	0.0267916	0.0170333	-0.00899712	-0.0770555	4.5	COL1A1 -> ITGA1_ITGB1	0.425561
COL1A1	CD36	EN	CM	0.425547	-0.797113	0.0665182	0.851512	-0.0497869	0.0193208	-0.112387	-0.0767406	-0.0242058	-0.0657221	4.5	COL1A1 -> CD36	0.425547
COL1A1	CD36	FB	FB	0.416626	-0.98176	-0.0642793	1.54554	-0.0527711	0.0322983	-0.0242308	-0.0523939	-1.15027e-06	0.0317186	4.5	COL1A1 -> CD36	0.416626
SERPINE1	LRP1	EN	PC	0.40604	-0.101431	0.0874246	0.0452446	-0.00960811	-0.011732	0.163023	-0.00878061	0.000320246	-0.0142035	4.5	SERPINE1 -> LRP1	0.40604
TGFB1	LPP	PC	EN	0.405913	-0.0120777	0.306622	0.418473	0.00246917	0.0117716	0.183467	-0.00330699	-0.0177698	-0.044153	4.5	TGFB1 -> LPP	0.405913
LAMB1	ITGA1	FB	VM	0.403714	-0.00861592	1.27896	-0.0978498	-0.0251007	-0.674651	0.0701709	-0.0269688	-0.0219734	-0.0173875	4.5	LAMB1 -> ITGA1	0.403714
COL1A2	CD36	CM	PC	0.396621	-0.382129	-0.0220996	2.27379	-0.0581643	0.0157726	-0.0498283	0.00143686	-0.0401077	-0.0276921	4.5	COL1A2 -> CD36	0.396621
NAMPT	INSR	FB	MY	0.390667	-0.0082231	0.95294	0.61748	-0.0541676	0.00504568	0.0388088	-0.0173962	0.0664149	0.0141106	4.5	NAMPT -> INSR	0.390667
FN1	C5AR1	MY	MY	0.381928	-1.72551	-0.0149747	-0.404756	0.102642	0.0856135	0.863207	-0.0206962	-0.00430485	0.0223858	4.5	FN1 -> C5AR1	0.381928
IGF1	INSR	FB	FB	0.381893	0.481979	0.166159	0.717694	0.00782608	-0.0171879	-0.0549536	0.0155013	0.0877069	0.089076	4.5	IGF1 -> INSR	0.381893
IGF1	INSR	FB	MY	0.379531	0.4152	1.14282	0.142761	-0.0255763	-0.00666779	0.000145492	-0.00086642	0.104067	0.0252435	4.5	IGF1 -> INSR	0.379531
COL1A2	CD36	MY	MY	0.371863	-1.33886	-0.0987024	4.16597	-0.0308676	-0.00078478	-0.0231878	-0.019978	-0.0335917	-0.0136693	4.5	COL1A2 -> CD36	0.371863
COL1A1	ITGA9_ITGB1	VM	EN	0.360944	-0.679315	0.106433	0.963642	-0.00801437	-0.00264148	0.024567	0.0033327	0.00744139	-0.0039212	4.5	COL1A1 -> ITGA9_ITGB1	0.360944
FN1	ITGAV_ITGB1	PC	PC	0.358032	-1.27066	0.393726	-0.0169057	0.0309955	0.0420146	0.0835632	-0.0166093	-0.0148351	0.0119944	4.5	FN1 -> ITGAV_ITGB1	0.358032
TGFB1	LPP	FB	EN	0.348247	-0.0154575	-0.0139356	0.330622	-0.00393967	0.672135	0.0129357	-0.0256656	-0.0284358	-0.0131339	4.5	TGFB1 -> LPP	0.348247
COL1A1	ITGA5	FB	CM	0.344556	-0.574935	-0.0140239	0.00903812	-0.0145883	0.0115766	0.0972616	0.0331379	-0.00942529	0.00373425	4.5	COL1A1 -> ITGA5	0.344556
TGFB1	LPP	PC	PC	0.343103	-0.00142194	0.156281	0.0543482	-0.00838699	0.00322791	0.110105	0.00317409	-0.00678074	-0.0123359	4.5	TGFB1 -> LPP	0.343103
NAMPT	INSR	PC	PC	0.342208	-0.00573411	0.331646	2.36314	-0.0229412	0.673363	0.0177109	-0.0347345	0.0052439	0.00252863	4.5	NAMPT -> INSR	0.342208
COL1A1	ITGA5	FB	FB	0.338895	-0.463829	-0.0508619	0.0213648	-0.00607571	0.00970571	0.10303	-0.0108513	0.00510679	-0.0224893	4.5	COL1A1 -> ITGA5	0.338895
LAMB1	ITGA1	CM	CM	-0.335271	0.00385251	-0.0610545	-0.024637	0.0119978	-0.00223912	-0.0054178	-0.0104006	0.0796098	0.165505	4.5	LAMB1 -> ITGA1	-0.335271
COL1A1	ITGA1_ITGB1	VM	EN	0.331759	-0.678409	0.089486	1.09667	-0.00750239	-0.0139237	0.019399	0.00469885	0.00728366	-0.00311199	4.5	COL1A1 -> ITGA1_ITGB1	0.331759
SERPINE1	LRP1	FB	EN	0.323788	-0.38679	0.00727363	0.161985	-0.0278095	-0.000843557	0.131793	-0.0162682	-0.0146383	0.00214666	4.5	SERPINE1 -> LRP1	0.323788
NAMPT	INSR	FB	FB	0.308824	-0.00597683	0.122075	0.983454	-0.0164866	0.00766625	0.0120544	-0.0965336	0.0445161	0.0159167	4.5	NAMPT -> INSR	0.308824
NAMPT	INSR	CM	CM	0.305823	0.00361201	0.0346673	0.0730067	0.185105	0.0211757	0.01884	0.0269248	0.0832739	0.149265	4.5	NAMPT -> INSR	0.305823
COL1A1	CD36	MY	MY	0.305667	-1.30199	-0.0213666	4.91237	-0.00702016	0.027599	-0.012438	-0.00957043	-0.00673785	-0.198563	4.5	COL1A1 -> CD36	0.305667
COL3A1	ITGA1_ITGB1	CM	CM	-0.304071	7.27458e-05	-0.034835	0.039464	0.022144	-0.00334793	0.00926783	-0.0159509	0.199205	0.0618434	4.5	COL3A1 -> ITGA1_ITGB1	-0.304071
FN1	ITGAV_ITGB1	PC	EN	0.287353	-1.39403	0.267	-0.0321941	0.0449545	0.0263044	0.102828	-0.0039343	-0.0408433	-0.00592265	4.5	FN1 -> ITGAV_ITGB1	0.287353
NAMPT	INSR	VM	FB	0.287229	-0.0396375	0.132724	1.14857	-0.0136393	0.0175636	0.0112396	-0.0878567	0.0181204	0.0571123	4.5	NAMPT -> INSR	0.287229
COL1A1	CD36	FB	EN	0.27811	-1.0707	-0.126299	0.126913	-0.131035	0.00236521	-0.154499	0.424503	-0.0390598	0.0103312	4.5	COL1A1 -> CD36	0.27811
SORBS1	ITGA1	FB	PC	-0.256295	-0.0389339	0.839897	0.414657	-0.0266919	0.0789136	-0.0349798	0.000553158	-0.0194942	0.0413136	4.5	SORBS1 -> ITGA1	-0.256295
SERPINE1	LRP1	VM	EN	0.254424	-0.328641	-0.00193203	0.55575	-0.00532976	0.00199776	-0.00457058	-0.0142356	0.000178532	-0.00601994	4.5	SERPINE1 -> LRP1	0.254424
SERPINE1	LRP1	PC	EN	0.250312	-0.383345	-0.0239883	0.037416	-0.0133603	-0.00188141	-0.0220968	-0.00658726	-0.00483047	-0.00233212	4.5	SERPINE1 -> LRP1	0.250312
SERPINE1	LRP1	EN	EN	0.248816	-0.1158	0.0149374	0.0446854	-0.00389057	0.00121538	-0.0356658	-0.012022	0.000638435	-0.0109862	4.5	SERPINE1 -> LRP1	0.248816
TGFB1	LPP	PC	FB	0.247503	-0.0376483	0.178844	0.228587	-0.000335723	0.00732093	0.268127	-0.00616409	-0.031431	-0.0254556	4.5	TGFB1 -> LPP	0.247503
TGFB1	LPP	FB	FB	0.246219	-0.0224053	-0.0206604	0.278434	-0.00830344	0.125554	0.012382	-0.0394032	-0.0193403	0.00491886	4.5	TGFB1 -> LPP	0.246219
NAMPT	INSR	CM	PC	0.243619	0.0120294	0.0567027	2.12925	0.037625	0.282659	-0.00722612	-0.00538337	0.135061	0.0342305	4.5	NAMPT -> INSR	0.243619
COL1A2	CD36	FB	EN	0.236849	-0.83637	-0.0560492	0.0946741	-0.0894816	-0.0232836	-0.0737684	0.28611	-0.0410348	0.00878119	4.5	COL1A2 -> CD36	0.236849
SERPINE1	LRP1	PC	CM	0.236433	-0.24857	-0.00154634	0.203495	-0.0155344	-0.00330952	-0.0863075	-0.0131048	-0.00730755	0.00313233	4.5	SERPINE1 -> LRP1	0.236433
FN1	C5AR1	MY	FB	0.226665	-1.28626	-0.0651133	-0.926712	-0.0158973	0.538779	0.00195815	-0.0116633	-0.000717259	-0.00431812	4.5	FN1 -> C5AR1	0.226665
FN1	ITGAV_ITGB1	FB	EN	0.226077	-1.02391	0.033631	-0.0258569	0.104891	0.0202719	0.19509	-0.0206041	-0.0481361	0.00574457	4.5	FN1 -> ITGAV_ITGB1	0.226077
COL1A2	CD36	EN	PC	0.221073	-0.576938	-0.00620989	0.478413	-0.0207562	0.000555945	-0.0627556	-0.0430905	-0.0188641	-0.0599797	4.5	COL1A2 -> CD36	0.221073
COL3A1	ITGA1_ITGB1	FB	CM	0.220741	-0.0417555	0.0128104	0.924668	-0.0146589	0.00187773	0.0565168	-0.00728018	-0.0148005	0.0125226	4.5	COL3A1 -> ITGA1_ITGB1	0.220741
SERPINE1	LRP1	EN	CM	0.220315	-0.220666	0.011651	0.870704	-0.00447551	2.42164e-05	-0.0200325	-0.0104393	0.000140058	-0.00407945	4.5	SERPINE1 -> LRP1	0.220315
COL1A1	ITGA9_ITGB1	EN	VM	0.219147	-0.21366	-0.0047346	1.50547	-0.006357	0.00377936	-0.0617999	-0.0133458	3.34932e-05	-0.00897166	4.5	COL1A1 -> ITGA9_ITGB1	0.219147
COL1A1	CD36	CM	PC	0.214988	-0.431733	-0.0309061	1.62429	-0.0462451	0.0303064	-0.0259562	-0.00436683	-0.0263283	-0.00570685	4.5	COL1A1 -> CD36	0.214988
COL3A1	ITGA1_ITGB1	VM	FB	0.208385	-0.343643	0.615152	2.92503	0.00220475	0.00233909	0.0155195	0.00202345	-0.0378328	-0.0243215	4.5	COL3A1 -> ITGA1_ITGB1	0.208385
SERPINE1	LRP1	CM	PC	0.203982	-0.114286	-0.000647867	0.0227707	-0.00541734	0.00243228	-0.00393057	0.000681503	-0.00220775	0.000183187	4.5	SERPINE1 -> LRP1	0.203982
COL1A1	ITGA5	EN	EN	0.203236	-0.444724	-0.0177533	1.15565	-0.010072	0.000420457	-0.00666548	-0.00884439	-0.000218065	-0.00604341	4.5	COL1A1 -> ITGA5	0.203236
IGF1	INSR	VM	EN	0.2002	0.0262918	0.0420189	0.0742591	0.00140248	-0.0149895	0.0275642	-0.0390409	-0.0027394	-0.00800195	4.5	IGF1 -> INSR	0.2002
COL1A1	ITGA1_ITGB1	VM	VM	0.199361	-0.812156	0.467058	0.468486	0.00388592	-0.0216731	0.00535257	-0.0324899	0.0011359	0.0195318	4.5	COL1A1 -> ITGA1_ITGB1	0.199361
FN1	ITGAV_ITGB1	PC	CM	0.190667	-0.841465	0.126033	-0.00919614	0.0706595	0.00647064	1.3611	-0.0171572	-0.0325525	0.013973	4.5	FN1 -> ITGAV_ITGB1	0.190667
LAMB1	ITGA1	CM	EN	-0.190004	0.00193198	-0.00538334	1.49364	-0.00823016	-0.00332208	-0.00677675	-0.0214445	-0.0346936	-0.00198287	4.5	LAMB1 -> ITGA1	-0.190004
TGFB1	LPP	VM	EN	0.182201	0.00862014	0.0888394	0.123599	0.00148041	0.498018	2.26374	-0.0196933	-0.0144816	-0.0195252	4.5	TGFB1 -> LPP	0.182201
TGFB1	LPP	CM	CM	-0.174054	-0.000281312	0.00140347	-0.00391164	0.000505508	0.249019	0.524443	0.00152644	-0.0091259	0.000115795	4.5	TGFB1 -> LPP	-0.174054
FN1	ITGAV_ITGB1	FB	CM	0.17169	-0.195797	0.0170684	-0.0113981	0.0405576	0.000647587	0.416044	-0.0219748	-0.0289148	0.0147011	4.5	FN1 -> ITGAV_ITGB1	0.17169
COL1A1	ITGA9_ITGB1	EN	EN	0.16961	-0.643261	-0.0145667	2.61053	-0.0136649	-0.00185605	-0.0199073	-0.00499754	-0.00097137	-0.922704	4.5	COL1A1 -> ITGA9_ITGB1	0.16961
FN1	C5AR1	EN	PC	0.165578	-0.807618	-0.00762394	0.0142023	-0.0156923	0.0765328	-0.185009	-0.00188917	-0.00137498	-0.000231197	4.5	FN1 -> C5AR1	0.165578
COL1A1	ITGA9_ITGB1	MY	MY	0.165568	-0.422749	-0.000972159	3.20204	-0.00615552	0.00172159	0.0795928	-0.00517852	-0.000751714	-0.00618631	4.5	COL1A1 -> ITGA9_ITGB1	0.165568
COL1A1	ITGA1_ITGB1	EN	EN	0.163761	-0.61811	-0.00865156	2.75207	-0.0133384	-0.00238991	-0.0465447	-0.0049932	-0.0010942	-0.883617	4.5	COL1A1 -> ITGA1_ITGB1	0.163761
SORBS1	ITGA1	EN	FB	-0.15575	0.100455	0.874339	0.759191	-0.108504	-0.0168638	-0.0113949	0.0157905	-0.0174297	0.0175101	4.5	SORBS1 -> ITGA1	-0.15575
IGF1	INSR	PC	EN	0.150479	0.00530039	0.149168	1.15752	0.00510842	-0.00909636	0.120755	-0.00169023	-0.00273463	0.0102568	4.5	IGF1 -> INSR	0.150479
TGFB1	LPP	VM	FB	0.146048	0.00763991	0.0623519	0.153662	0.0065088	0.183062	2.57294	-0.0326793	-0.01095	-0.0332442	4.5	TGFB1 -> LPP	0.146048
COL1A2	CD36	PC	EN	-0.140017	-0.22033	-0.0554192	0.805845	-0.0525853	-0.0161997	-0.216814	0.00237514	-0.0344344	0.00271412	4.5	COL1A2 -> CD36	-0.140017
TGFB1	LPP	CM	FB	-0.138169	-0.00567579	-0.00371449	0.0151697	-0.0226015	0.334481	1.34235	-0.00524676	-0.00353796	0.0499576	4.5	TGFB1 -> LPP	-0.138169
NAMPT	INSR	PC	FB	0.137923	-0.00433316	0.322039	2.82292	-0.00893895	0.303426	0.0493341	-0.0136356	0.0054997	0.0209947	4.5	NAMPT -> INSR	0.137923
IGF1	INSR	PC	CM	0.135511	-0.0062071	0.104967	1.46695	0.0127727	-0.0122346	0.0366189	-0.00978803	0.0163566	0.00757672	4.5	IGF1 -> INSR	0.135511
LAMB1	ITGA1	FB	EN	-0.132825	0.0414375	0.331612	-0.0104358	-0.0574788	-0.26031	0.0122745	0.130069	0.0396845	-0.018898	4.5	LAMB1 -> ITGA1	-0.132825
LAMB1	ITGA1	EN	FB	0.121459	-0.138584	1.0015	0.509613	0.0303634	-0.0105877	0.054294	0.00403223	-0.0223628	-0.0816398	4.5	LAMB1 -> ITGA1	0.121459
COL1A1	ITGA9_ITGB1	CM	PC	-0.120838	-0.0168409	-0.0210597	0.0772661	0.0775469	-0.0081195	-0.0150705	-0.00392069	-0.0124042	0.0306127	4.5	COL1A1 -> ITGA9_ITGB1	-0.120838
FN1	ITGAV_ITGB1	FB	VM	0.120544	-1.29322	0.0425724	-0.0122069	0.034404	0.0273635	0.0182434	-0.0194856	-0.0184036	0.0647932	4.5	FN1 -> ITGAV_ITGB1	0.120544
TGFB1	LPP	FB	CM	0.118684	-0.0245051	-0.0222335	0.0787191	-0.00822809	0.0436281	-0.0128417	-0.0168188	-0.0377084	-0.00283676	4.5	TGFB1 -> LPP	0.118684
COL1A2	CD36	PC	CM	-0.1126	-0.60434	0.0251752	0.474772	-0.0976399	-0.0189052	-0.348231	-0.0341373	-0.0115303	-0.0331979	4.5	COL1A2 -> CD36	-0.1126
COL3A1	ITGA1_ITGB1	VM	VM	0.11236	-0.896543	0.835488	1.58656	-0.0136984	-0.00803234	-0.00549064	-0.0187303	-0.0113591	0.0143062	4.5	COL3A1 -> ITGA1_ITGB1	0.11236
COL1A2	CD36	CM	CM	0.109217	-0.603226	0.0137547	0.955965	-0.0673649	0.0280962	-0.133992	-0.00580137	-0.0196764	-0.0170638	4.5	COL1A2 -> CD36	0.109217
FN1	C5AR1	EN	VM	0.103286	-0.738979	-0.0236053	-0.00201127	0.0420549	-0.0143165	0.00155486	-0.0180021	-0.00942864	0.0213531	4.5	FN1 -> C5AR1	0.103286
COL1A1	ITGA9_ITGB1	PC	EN	0.0988088	-0.769463	0.0286073	2.61149	-0.0018336	0.00412242	-0.00554293	0.014753	-0.0208133	0.00783648	4.5	COL1A1 -> ITGA9_ITGB1	0.0988088
FN1	C5AR1	EN	FB	0.0977725	-1.26637	0.00145081	-0.241589	-0.0321406	0.390929	0.00935367	-0.00393428	-0.00597769	0.0145754	4.5	FN1 -> C5AR1	0.0977725
IGF1	INSR	VM	VM	0.0950848	0.00610738	-0.00440326	0.314488	-0.0114682	-0.00746939	0.00562646	-0.0248739	0.00682873	-0.0137242	4.5	IGF1 -> INSR	0.0950848
IGF1	INSR	VM	FB	0.0929246	0.00187683	0.00878863	0.605866	0.00263782	-0.00732932	0.00513411	-0.0150148	0.0186411	-0.017334	4.5	IGF1 -> INSR	0.0929246
COL1A1	ITGA9_ITGB1	CM	CM	0.0882984	-0.0989974	0.177759	1.00103	-0.00345899	-0.000143827	0.0550825	-0.00198933	-0.000131005	-0.00139242	4.5	COL1A1 -> ITGA9_ITGB1	0.0882984
NAMPT	INSR	CM	FB	0.0840554	0.0110605	0.0648089	1.41011	0.14079	0.135108	-0.000647797	-0.00404599	0.0397519	0.077636	4.5	NAMPT -> INSR	0.0840554
LAMB1	ITGA1	PC	PC	0.0794631	-0.64445	0.803217	0.0156209	0.000378775	-0.0916922	2.78211	-0.0150575	-0.00706706	0.00936566	4.5	LAMB1 -> ITGA1	0.0794631
COL1A1	ITGA5	PC	EN	0.0703293	-0.616828	0.283167	1.23412	0.0193894	0.0009507	0.00566006	-0.00738787	-0.0130869	-0.00350223	4.5	COL1A1 -> ITGA5	0.0703293
COL1A1	ITGA5	VM	EN	0.0680502	-0.670297	0.562664	0.151744	-0.0177368	-0.00720764	0.221195	-0.0171932	-0.0264198	-0.0172297	4.5	COL1A1 -> ITGA5	0.0680502
NAMPT	INSR	MY	MY	0.0671139	-0.297494	0.113606	0.172984	-0.0292012	0.00283113	0.143852	-0.00962163	0.105796	0.0382708	4.5	NAMPT -> INSR	0.0671139
FN1	ITGAV_ITGB1	MY	FB	0.066577	-1.30562	-0.0325897	0.0923975	0.176645	0.0393479	0.0794153	-0.00253975	-0.0270438	0.0491982	4.5	FN1 -> ITGAV_ITGB1	0.066577
TGFB1	LPP	PC	CM	0.0661568	-0.0378506	0.0517829	0.0753904	-0.0031628	0.0113275	0.088302	0.00102703	-0.0344868	-0.032884	4.5	TGFB1 -> LPP	0.0661568
SERPINE1	LRP1	CM	CM	0.0660919	-0.0888421	0.0206033	0.134476	-0.00827977	-0.000517829	0.0191584	0.00267157	-0.00465364	0.0075394	4.5	SERPINE1 -> LRP1	0.0660919
TGFB1	LPP	MY	FB	-0.064891	0.0156308	0.608581	0.191205	0.0304152	-0.023049	0.00202257	0.00968849	0.049716	-0.035684	4.5	TGFB1 -> LPP	-0.064891
FN1	ITGAV_ITGB1	EN	PC	0.0635551	-1.17026	0.0254146	0.0639654	0.0913374	0.0806803	0.0683884	-0.0424131	-0.0189381	0.0363667	4.5	FN1 -> ITGAV_ITGB1	0.0635551
FN1	ITGAV_ITGB1	EN	CM	0.0621757	-0.683366	0.038223	0.063649	0.175246	0.0239875	0.204646	-0.0461712	-0.0354281	0.0155585	4.5	FN1 -> ITGAV_ITGB1	0.0621757
COL1A2	CD36	VM	EN	-0.0589899	-0.488776	0.0197516	0.266055	-0.0883325	-0.0336643	-0.144322	0.0640437	-0.0242889	-0.00841835	4.5	COL1A2 -> CD36	-0.0589899
LAMB1	ITGA1	FB	PC	0.0589524	-0.386701	1.11461	-0.071818	-0.00185123	-0.576924	0.186752	0.0316858	-0.0297715	-0.0130093	4.5	LAMB1 -> ITGA1	0.0589524
SORBS1	ITGA1	CM	FB	-0.0566442	0.0233164	1.51575	0.157682	-0.150548	-0.0425164	0.00426538	0.00194539	-0.0164435	-0.00234946	4.5	SORBS1 -> ITGA1	-0.0566442
COL1A1	ITGA1_ITGB1	FB	MY	0.0551338	-0.213382	0.0635976	2.12365	-0.00983326	0.00406652	0.000411375	-0.01027	-0.0162551	0.0141746	4.5	COL1A1 -> ITGA1_ITGB1	0.0551338
TGFB1	LPP	CM	PC	-0.0541761	0.0367835	0.2934	-0.0216587	-0.0039146	0.0470771	0.143117	0.00617392	-0.00277591	0.0122622	4.5	TGFB1 -> LPP	-0.0541761
COL1A2	CD36	EN	CM	0.0517171	-0.684086	0.0345711	0.494993	-0.0134383	0.00698477	-0.12167	-0.17869	-0.0349266	-0.109428	4.5	COL1A2 -> CD36	0.0517171
TGFB1	LPP	FB	MY	0.0516303	-0.0511533	-0.0172018	0.313857	-0.0124452	0.127694	0.000419199	-0.0212325	-0.0485873	0.00957967	4.5	TGFB1 -> LPP	0.0516303
FN1	ITGAV_ITGB1	EN	FB	0.0505055	-1.17284	0.012436	0.123887	0.305478	0.0280102	0.0993368	-0.0200136	-0.00861364	0.0387554	4.5	FN1 -> ITGAV_ITGB1	0.0505055
COL1A1	CD36	EN	EN	0.0502065	-1.33796	0.0870556	4.01758	-0.0637642	0.232706	-0.105016	-0.0276123	-0.0286602	-0.0209142	4.5	COL1A1 -> CD36	0.0502065
COL1A1	ITGA5	EN	VM	0.0490759	-0.0698256	-0.105603	-0.0429047	-0.0246031	-8.1307e-05	-0.0113088	-0.0312061	-0.0154629	-0.0483781	4.5	COL1A1 -> ITGA5	0.0490759
COL1A1	CD36	PC	PC	0.0476438	-0.608115	0.0271621	0.283938	-0.0348278	0.00131347	-0.0760917	-0.00620102	-0.00275405	-0.042454	4.5	COL1A1 -> CD36	0.0476438
COL1A1	CD36	CM	CM	0.0455469	-0.639718	-0.00564396	1.12461	-0.0648751	0.0503703	-0.0886948	-0.0278126	-0.00806481	0.0174008	4.5	COL1A1 -> CD36	0.0455469
LAMB1	ITGA1	PC	EN	-0.0437558	0.0313432	0.132499	0.0830826	-0.0327235	-0.0604937	0.287834	-0.000199082	0.0762799	-0.0177235	4.5	LAMB1 -> ITGA1	-0.0437558
COL3A1	ITGA1_ITGB1	FB	MY	0.0410182	-0.255477	0.164472	2.47303	0.000969917	0.00413612	0.0476139	-0.0139314	-0.00290597	0.0191534	4.5	COL3A1 -> ITGA1_ITGB1	0.0410182
COL1A1	ITGA1_ITGB1	CM	FB	-0.040466	0.0113711	-0.00698711	0.0790431	0.55919	-0.0146664	-0.00240909	-0.00657286	-0.00499018	0.0331446	4.5	COL1A1 -> ITGA1_ITGB1	-0.040466
SORBS1	ITGA1	MY	FB	-0.04043	0.0185011	0.364175	4.10852	-0.0288545	-0.000533585	-0.0350631	-0.00366155	-0.00517141	0.0212765	4.5	SORBS1 -> ITGA1	-0.04043
COL1A1	ITGA5	VM	VM	0.0391021	-0.357709	-0.00340147	-0.0239667	-0.020715	-0.00974753	0.0448218	0.0229828	-0.00775046	0.0202649	4.5	COL1A1 -> ITGA5	0.0391021
NAMPT	INSR	MY	FB	0.0386534	-0.311278	0.113254	0.287953	-0.0523485	0.00910551	0.0820494	-0.0130569	0.110441	0.0504377	4.5	NAMPT -> INSR	0.0386534
COL1A1	ITGA9_ITGB1	VM	VM	0.0377083	-0.409991	0.316887	1.06105	-0.0303793	-0.0076157	0.0369285	-0.00155328	-0.012838	-0.0254753	4.5	COL1A1 -> ITGA9_ITGB1	0.0377083
COL3A1	ITGA1_ITGB1	EN	CM	-0.0367996	0.00721093	-0.0162402	0.622081	-0.0296437	0.00518842	-0.0034996	-0.026324	0.334605	0.0376216	4.5	COL3A1 -> ITGA1_ITGB1	-0.0367996
COL1A1	ITGA1_ITGB1	PC	EN	0.0366115	-0.789621	0.021222	2.77538	-0.002246	-0.00152627	-0.00537189	0.0170074	-0.0249558	0.0129497	4.5	COL1A1 -> ITGA1_ITGB1	0.0366115
LAMB1	ITGA1	VM	FB	0.0353093	-0.00815491	1.00283	0.0657217	-0.00390531	-0.0100398	0.583472	-0.014354	-0.0365373	-0.0164819	4.5	LAMB1 -> ITGA1	0.0353093
TGFB1	LPP	EN	PC	0.0348628	0.0637508	0.186509	-0.0365966	0.00755985	0.493378	-0.0696269	0.0167808	-0.0139206	0.00342245	4.5	TGFB1 -> LPP	0.0348628
COL3A1	ITGA1_ITGB1	CM	FB	-0.0347009	-0.000967251	-0.0300553	1.02891	-0.0210383	-0.00774064	-0.0257498	-0.00424717	0.0569943	0.0423959	4.5	COL3A1 -> ITGA1_ITGB1	-0.0347009
LAMB1	ITGA1	VM	EN	-0.0318841	0.0114089	0.10448	0.0987028	-0.0371575	-0.0739773	0.0631849	0.011062	0.0281173	-0.0225823	4.5	LAMB1 -> ITGA1	-0.0318841
COL1A2	CD36	VM	VM	-0.0306946	-0.975788	-0.0261067	0.506503	-0.0649882	-0.00345549	-0.0497175	-0.221259	0.00135687	-0.0319485	4.5	COL1A2 -> CD36	-0.0306946
FN1	ITGAV_ITGB1	EN	VM	0.0274139	-1.33922	0.00820737	0.0939564	0.095447	0.107631	0.012428	-0.015461	-0.0101397	0.024072	4.5	FN1 -> ITGAV_ITGB1	0.0274139
COL1A2	CD36	PC	PC	-0.0271328	-0.361104	-0.0398042	0.374385	-0.0661712	-0.0488922	-0.139011	0.00202443	-0.00904044	-0.0239895	4.5	COL1A2 -> CD36	-0.0271328
TGFB1	LPP	CM	EN	-0.0269434	-0.00205934	-0.000443051	0.0230235	-0.00264513	0.344618	1.15634	-0.000789661	0.00978318	0.00250363	4.5	TGFB1 -> LPP	-0.0269434
COL1A2	CD36	FB	FB	0.0258426	-1.15516	-0.00970361	1.18479	-0.217325	0.00803642	-0.0251833	-0.147838	-0.00577763	0.0234436	4.5	COL1A2 -> CD36	0.0258426
COL1A1	CD36	FB	VM	0.0239132	-1.53875	-0.100333	0.266647	-0.0868976	0.0326845	-0.0421069	-0.118276	-0.00126331	-0.00759636	4.5	COL1A1 -> CD36	0.0239132
COL1A1	ITGA1_ITGB1	EN	PC	0.0238803	-0.790689	-0.0160421	2.47022	-0.03428	0.000353439	-0.0291658	-0.00998923	-0.0168455	-0.00687417	4.5	COL1A1 -> ITGA1_ITGB1	0.0238803
FN1	C5AR1	CM	CM	-0.0231493	-0.106439	-0.0373991	-0.0131011	-0.0402756	0.00540495	0.0116526	-0.0143318	-0.0289173	0.024548	4.5	FN1 -> C5AR1	-0.0231493
FN1	ITGAV_ITGB1	EN	EN	0.0224656	-1.33514	0.0248283	0.0963477	0.16639	0.0805686	0.0687668	-0.0183023	-0.0222404	0.0114205	4.5	FN1 -> ITGAV_ITGB1	0.0224656
COL1A1	CD36	VM	EN	0.0215134	-0.730839	0.094522	0.179253	-0.0545995	-0.0219184	-0.0418077	0.00809481	-0.0341182	-0.00452181	4.5	COL1A1 -> CD36	0.0215134
COL1A1	ITGA1_ITGB1	EN	FB	0.0212518	-0.387207	0.158364	1.73405	-0.00818092	-0.00101665	-0.0258378	-0.000897625	-0.00423678	0.00738575	4.5	COL1A1 -> ITGA1_ITGB1	0.0212518
FN1	ITGAV_ITGB1	MY	MY	0.0193042	-1.23426	-0.0179056	0.0352174	0.045485	0.0339996	0.0663105	-0.00632844	-0.0653472	0.0363446	4.5	FN1 -> ITGAV_ITGB1	0.0193042
COL1A1	ITGA1_ITGB1	FB	CM	0.019075	-0.0121887	0.000516144	0.61853	-0.00385845	0.00135824	-0.00628232	0.00553953	-0.0329277	0.055133	4.5	COL1A1 -> ITGA1_ITGB1	0.019075
SORBS1	ITGA1	PC	PC	-0.0188517	-0.0317939	0.686909	0.381321	-0.0182064	0.277338	-0.0935931	-0.0157796	-0.00276569	0.0118489	4.5	SORBS1 -> ITGA1	-0.0188517
FN1	ITGAV_ITGB1	FB	MY	0.0185112	-0.878455	0.029439	0.00903805	0.034116	0.0103224	0.0739628	-0.00798237	-0.0729282	0.00618547	4.5	FN1 -> ITGAV_ITGB1	0.0185112
SORBS1	ITGA1	PC	FB	-0.0184095	0.0619852	1.17632	2.85353	-0.020244	0.00329375	-0.149594	-0.00640632	-0.0514037	0.0581936	4.5	SORBS1 -> ITGA1	-0.0184095
COL1A1	ITGA1_ITGB1	VM	FB	0.0182652	-0.463003	0.108694	1.11196	-0.0130001	-0.00210057	0.0628302	-0.0165853	-0.0166897	0.0393331	4.5	COL1A1 -> ITGA1_ITGB1	0.0182652
SERPINE1	LRP1	CM	EN	0.0179208	-0.0274226	0.106037	0.00558746	-0.0194366	-0.00172785	0.0219773	-0.00909643	-0.0307787	0.0145937	4.5	SERPINE1 -> LRP1	0.0179208
COL1A1	ITGA9_ITGB1	MY	FB	0.0174243	-0.247889	0.0233483	2.56327	-0.00530922	0.108378	0.244362	-0.00438238	-0.00527076	0.0137553	4.5	COL1A1 -> ITGA9_ITGB1	0.0174243
FN1	C5AR1	EN	CM	0.0159004	-0.898374	-0.00465354	-0.0181945	-0.0034753	0.0288933	0.193126	-0.0305386	-0.0261844	0.0244397	4.5	FN1 -> C5AR1	0.0159004
COL1A2	CD36	PC	FB	-0.0152556	-0.638804	-0.0697507	3.73277	-0.151574	0.0222611	-0.055702	-0.0151565	-0.0177419	0.014503	4.5	COL1A2 -> CD36	-0.0152556
COL1A1	CD36	MY	FB	0.0141155	-1.09496	0.0139886	5.51978	-0.017325	0.713725	-0.403233	-0.00261299	-0.00644741	-0.00319214	4.5	COL1A1 -> CD36	0.0141155
LAMB1	ITGA1	FB	MY	0.0139095	-0.00357058	0.67185	1.64945	0.00176443	0.0154432	0.0185052	-0.0109949	0.102452	0.0205758	4.5	LAMB1 -> ITGA1	0.0139095
TGFB1	LPP	EN	EN	0.0136292	-0.000603858	0.611655	0.0708268	0.056073	1.17452	-0.0446589	-0.00462944	-0.0113182	-0.0241898	4.5	TGFB1 -> LPP	0.0136292
COL1A1	ITGA9_ITGB1	PC	CM	0.0135641	-0.654277	0.414666	1.71183	-0.00376333	-0.00858579	0.338423	0.00384284	-0.0357136	0.00837144	4.5	COL1A1 -> ITGA9_ITGB1	0.0135641
FN1	ROBO4	EN	EN	0.0135139	-1.4263	-0.0394528	-0.0297962	0.216738	0.00788794	-0.0492507	-0.0123072	0.00476004	0.0241728	4.5	FN1 -> ROBO4	0.0135139
FN1	C5AR1	CM	PC	0.0135112	-0.43253	-0.0385843	0.0588817	-0.0076528	0.0149648	0.00426964	-0.00382165	-0.00462359	0.010971	4.5	FN1 -> C5AR1	0.0135112
LAMB1	ITGA1	FB	CM	0.0122493	0.000456206	0.173768	1.13385	-0.00367038	0.00630066	0.0332098	-0.000529142	-0.00299328	0.0718772	4.5	LAMB1 -> ITGA1	0.0122493
COL3A1	ITGA1_ITGB1	PC	FB	0.0120725	-0.479969	0.586456	3.52249	0.00531863	0.00431362	0.0258735	-0.00720831	0.00557193	0.0284686	4.5	COL3A1 -> ITGA1_ITGB1	0.0120725
COL1A2	CD36	MY	FB	0.0118017	-1.1936	-0.0604522	5.60218	-0.0233449	0.253	-0.0962339	-0.0172224	0.000154244	0.0737035	4.5	COL1A2 -> CD36	0.0118017
SORBS1	ITGA1	CM	PC	-0.0115401	-0.175449	0.141616	-0.06892	-0.0112613	-0.0748431	0.0754265	0.000837646	-0.0393574	-0.0407418	4.5	SORBS1 -> ITGA1	-0.0115401
COL1A1	ITGA9_ITGB1	CM	FB	-0.0115058	0.000317079	0.0245029	0.240905	0.0611652	0.000322548	-0.00287302	-0.00430265	-0.0158323	0.0287377	4.5	COL1A1 -> ITGA9_ITGB1	-0.0115058
COL3A1	ITGA1_ITGB1	PC	EN	0.011097	-0.891018	0.180241	2.84857	-0.0567663	-0.0132017	-0.00803404	-0.00211216	-0.0334029	-0.0190123	4.5	COL3A1 -> ITGA1_ITGB1	0.011097
COL1A2	CD36	FB	VM	-0.0110873	-1.47403	-0.0383232	0.169806	-0.0624099	0.00183069	-0.0597862	-0.143505	-0.00110783	-0.0184843	4.5	COL1A2 -> CD36	-0.0110873
COL1A1	CD36	VM	FB	0.0110146	-0.93583	-0.0182797	3.13479	-0.0577429	-0.00300349	0.00495018	-0.0381513	-0.000901534	0.0287955	4.5	COL1A1 -> CD36	0.0110146
COL1A1	CD36	PC	EN	-0.00972795	-0.78675	0.031896	1.0899	-0.0300006	0.0189593	-0.196925	0.000335293	-0.000939251	-0.0294476	4.5	COL1A1 -> CD36	-0.00972795
COL1A1	ITGA5	FB	MY	0.00937156	-0.379753	0.022596	0.484738	-0.0123002	0.00883133	0.019565	-0.00450775	0.00706921	-0.039575	4.5	COL1A1 -> ITGA5	0.00937156
SORBS1	ITGA1	VM	EN	-0.00928584	0.237554	0.123245	0.000577735	-0.129752	0.0248535	-0.102039	2.76834	0.131904	-0.0178781	4.5	SORBS1 -> ITGA1	-0.00928584
SORBS1	ITGA1	FB	VM	-0.00913225	0.00550554	1.11236	0.386576	-0.13401	0.0134681	-0.0478834	-0.0773801	-0.0201869	0.0721305	4.5	SORBS1 -> ITGA1	-0.00913225
COL1A1	ITGA5	CM	FB	-0.0090722	-0.0017522	-0.0247781	0.0127769	-0.00698127	0.00785086	-0.0140116	-0.00553018	-0.0217852	0.0308992	4.5	COL1A1 -> ITGA5	-0.0090722
COL3A1	ITGA1_ITGB1	MY	FB	0.00883008	-0.557032	0.00403401	3.90478	-0.018977	-0.0089004	0.125474	-0.00963344	0.169531	0.0515148	4.5	COL3A1 -> ITGA1_ITGB1	0.00883008
COL1A2	CD36	CM	EN	0.00876319	-0.810469	-0.00501396	3.80982	-0.0699457	0.14146	-0.284234	0.163386	-6.47828e-05	0.00673236	4.5	COL1A2 -> CD36	0.00876319
COL1A1	ITGA5	EN	CM	-0.00846514	-0.44032	-0.0301054	0.0252302	-0.0137681	0.00463182	-0.0489078	-0.00535846	-0.00649021	-0.283347	4.5	COL1A1 -> ITGA5	-0.00846514
SORBS1	ITGA1	FB	FB	-0.00843513	0.0295712	0.821768	1.31136	-0.0380282	-0.00588459	-0.0627079	-0.020735	-0.0160767	0.0678024	4.5	SORBS1 -> ITGA1	-0.00843513
FN1	ITGAV_ITGB1	CM	FB	0.00837186	-0.866642	-0.000879712	0.310439	0.0123306	0.400068	0.080837	0.000418189	-0.02911	1.24951e-06	4.5	FN1 -> ITGAV_ITGB1	0.00837186
COL1A1	CD36	PC	CM	0.0082471	-0.539959	0.0797264	0.324488	-0.0427447	0.00463279	-0.186308	-0.0242792	0.00378441	-0.0854524	4.5	COL1A1 -> CD36	0.0082471
COL1A1	ITGA1_ITGB1	MY	MY	0.00765266	-0.00749691	0.00231508	2.19942	0.909807	0.244023	0.674757	-0.00108921	-0.00289378	0.00569853	4.5	COL1A1 -> ITGA1_ITGB1	0.00765266
IGF1	INSR	PC	FB	0.00761695	-0.183376	0.0190566	2.12314	0.225126	-0.0014425	0.0289809	-0.00336765	0.6367	0.0121486	4.5	IGF1 -> INSR	0.00761695
COL1A1	ITGA5	FB	PC	0.00732544	-0.433855	0.0372717	0.104642	-0.00561192	0.0530961	0.088721	0.0401054	-0.00616393	0.0247466	4.5	COL1A1 -> ITGA5	0.00732544
LAMB1	ITGA1	EN	EN	0.00701648	-0.00708822	0.0238262	0.312757	-0.0291021	-0.0731291	-0.0171801	0.102911	0.0458432	-0.0259332	4.5	LAMB1 -> ITGA1	0.00701648
COL1A1	ITGA1_ITGB1	MY	FB	0.00671441	-0.444166	0.0415925	2.43379	0.260945	0.000382913	-0.0354528	-0.00325714	-0.00491581	0.0143785	4.5	COL1A1 -> ITGA1_ITGB1	0.00671441
SORBS1	ITGA1	MY	MY	0.0065338	-0.00043084	0.0162596	3.64932	-0.0139896	0.131581	-0.00422343	-0.00551484	-0.00188637	0.0217883	4.5	SORBS1 -> ITGA1	0.0065338
COL3A1	ITGA1_ITGB1	PC	PC	-0.00605148	-0.760236	0.0475001	1.05803	-0.0130461	-0.0105898	-0.0353861	0.0157498	-0.00835339	-0.0542913	4.5	COL3A1 -> ITGA1_ITGB1	-0.00605148
COL1A1	CD36	VM	VM	0.00598119	-1.08652	-0.0318131	0.551631	-0.0198871	-0.010306	-0.0300097	-0.0850272	-0.00646254	-0.0096485	4.5	COL1A1 -> CD36	0.00598119
LAMB1	ITGA1	CM	PC	0.00587898	-0.561139	0.398152	0.172072	-0.00490964	0.0130411	-0.00680074	-0.0129811	0.00459417	0.00627051	4.5	LAMB1 -> ITGA1	0.00587898
COL1A2	CD36	VM	FB	0.00538036	-0.848741	0.0112434	2.70199	-0.13912	0.0106721	0.0069768	-0.14856	-0.00109107	0.0044932	4.5	COL1A2 -> CD36	0.00538036
COL1A1	ITGA1_ITGB1	PC	CM	-0.00518987	0.00336624	0.00224617	0.348943	0.0124129	0.0177374	0.0321273	-0.000941189	-0.00498336	0.0280005	4.5	COL1A1 -> ITGA1_ITGB1	-0.00518987
SORBS1	ITGA1	FB	CM	0.00511819	0.000246221	0.0427588	2.15646	-0.008267	0.0300343	0.0785228	-0.00546056	-0.0108949	0.0431862	4.5	SORBS1 -> ITGA1	0.00511819
COL1A1	ITGA5	EN	FB	0.00481441	-0.505316	0.00781917	0.0383372	-0.00845076	0.149059	-0.00661159	-0.00106215	-0.00457862	0.0125408	4.5	COL1A1 -> ITGA5	0.00481441
COL1A2	CD36	EN	EN	0.00476679	-1.09097	-0.00846019	3.33853	-0.0184479	0.0221167	-0.24268	-0.0261209	-0.0593035	-0.0755657	4.5	COL1A2 -> CD36	0.00476679
COL1A1	ITGA5	MY	FB	0.0047632	-0.56056	0.00466582	0.413398	-0.00573004	0.00854729	-0.00542869	-0.00235035	-0.00339224	0.0110401	4.5	COL1A1 -> ITGA5	0.0047632
COL1A1	ITGA9_ITGB1	PC	PC	0.00452188	-0.00465934	0.00662451	1.90976	-0.00800636	-0.000652867	0.0283575	-0.00822548	-0.0100684	-0.024461	4.5	COL1A1 -> ITGA9_ITGB1	0.00452188
COL1A1	ITGA9_ITGB1	FB	FB	0.00443167	-0.439519	0.295526	2.30254	-0.0199121	0.00773782	0.011276	0.304715	-0.00157168	0.0335669	4.5	COL1A1 -> ITGA9_ITGB1	0.00443167
COL1A1	ITGA9_ITGB1	CM	EN	0.00409093	-0.249503	0.296656	1.99074	-0.0116543	0.000997134	-0.0481854	-0.00308776	-0.00824684	0.0083337	4.5	COL1A1 -> ITGA9_ITGB1	0.00409093
COL1A1	ITGA1_ITGB1	PC	FB	0.00393945	-0.4844	0.00329526	2.08198	-0.0166408	0.0037441	-0.00510671	-0.00440549	-0.0142889	-0.28126	4.5	COL1A1 -> ITGA1_ITGB1	0.00393945
FN1	ITGAV_ITGB1	CM	PC	0.00364464	-0.927411	0.00320892	0.080153	0.00108989	0.67865	0.04093	-0.00256041	-0.00450576	0.011584	4.5	FN1 -> ITGAV_ITGB1	0.00364464
COL1A1	ITGA1_ITGB1	CM	EN	0.00361521	-0.232572	0.272017	2.10509	-0.0108801	-0.000418269	-0.0401504	-0.00301811	-0.0079887	0.00809668	4.5	COL1A1 -> ITGA1_ITGB1	0.00361521
COL3A1	ITGA1_ITGB1	PC	CM	0.00361484	-0.0023977	0.0481523	2.75937	-0.0156051	0.00818651	-0.00993126	0.00101949	-0.0217492	0.0272357	4.5	COL3A1 -> ITGA1_ITGB1	0.00361484
TGFB1	LPP	EN	FB	0.00320523	0.00613353	0.397931	0.03051	0.0597477	0.912285	-0.062984	-0.00304294	-0.0129979	-0.02714	4.5	TGFB1 -> LPP	0.00320523
COL1A2	CD36	EN	FB	0.00320455	-1.00137	-0.0489853	5.01978	-0.0337942	0.271086	-0.154826	0.0123005	-0.00882411	0.110042	4.5	COL1A2 -> CD36	0.00320455
COL1A2	CD36	CM	FB	0.00315216	-0.582774	-0.00128813	4.69354	-0.0128796	0.505579	-0.0138455	-0.00609781	-0.0165513	-0.00697664	4.5	COL1A2 -> CD36	0.00315216
COL1A1	ITGA9_ITGB1	FB	PC	0.00310622	-0.170095	0.232828	2.23555	-0.00892512	0.00525378	-0.0135169	-0.00828413	-0.00290005	0.00457702	4.5	COL1A1 -> ITGA9_ITGB1	0.00310622
FN1	C5AR1	CM	FB	0.00301056	-0.664206	-0.0142	-0.0254917	-0.0138576	0.305346	-0.00314804	-0.00209092	-0.0129883	0.00818987	4.5	FN1 -> C5AR1	0.00301056
COL1A1	ITGA1_ITGB1	EN	VM	0.00296828	-0.900842	0.00851757	2.40948	-0.0396442	0.00447571	-0.0279264	-0.0084506	-0.0084465	-0.211156	4.5	COL1A1 -> ITGA1_ITGB1	0.00296828
COL1A1	ITGA9_ITGB1	EN	CM	0.00285371	-0.616458	0.0964673	1.88369	-0.0152791	0.00471152	0.941708	-0.00174206	-0.00385831	-0.942319	4.5	COL1A1 -> ITGA9_ITGB1	0.00285371
IGF1	INSR	MY	MY	0.00281465	-0.00896757	0.836526	0.318537	-0.0117395	-0.00488591	-0.0221481	0.00757836	-0.0203818	-0.0213996	4.5	IGF1 -> INSR	0.00281465
LAMB1	ITGA1	PC	FB	0.00278469	0.00149226	1.12283	0.0194589	-0.0110245	-0.00954693	1.71764	-0.0115656	0.0256401	0.0111622	4.5	LAMB1 -> ITGA1	0.00278469
COL1A1	CD36	CM	EN	-0.00276273	-0.790953	-0.0218748	4.02838	-0.0203613	0.47577	-0.367896	-0.0254025	-0.00831117	0.00357297	4.5	COL1A1 -> CD36	-0.00276273
COL3A1	ITGA1_ITGB1	EN	FB	0.00274746	-0.519915	0.00235509	3.45953	-0.0118937	-0.00196716	0.0288792	-0.00550349	0.00345532	-0.17398	4.5	COL3A1 -> ITGA1_ITGB1	0.00274746
FN1	ROBO4	CM	EN	0.00252147	-0.81314	-0.00345966	-0.00345923	-0.00166346	0.15114	-0.0359424	0.01062	-0.00633282	0.00204939	4.5	FN1 -> ROBO4	0.00252147
COL1A1	ITGA1_ITGB1	PC	PC	0.00244707	-0.810187	0.013201	2.11681	-0.0122328	0.00355015	-0.0200971	-0.00624518	-0.0120825	-0.0666808	4.5	COL1A1 -> ITGA1_ITGB1	0.00244707
SORBS1	ITGA1	VM	FB	0.00230305	0.00537924	1.90814	0.340944	-0.150427	-3.40054e-05	0.0206078	0.111257	-0.0193478	0.0325363	4.5	SORBS1 -> ITGA1	0.00230305
COL1A1	ITGA5	CM	EN	-0.00221936	-0.000180861	0.00693295	0.124451	-0.0116294	0.00209179	-0.020539	-0.0162677	-0.0399558	0.0243891	4.5	COL1A1 -> ITGA5	-0.00221936
LAMB1	ITGA1	PC	CM	0.00191068	-0.195178	0.110204	0.0509491	-0.014056	-0.00266051	0.145069	-0.000487663	-0.0132511	0.0139208	4.5	LAMB1 -> ITGA1	0.00191068
IGF1	INSR	PC	PC	0.00166667	-0.241821	0.0945044	2.55056	0.0736397	-0.000818214	0.0117984	-0.00192307	0.805171	0.00613899	4.5	IGF1 -> INSR	0.00166667
FN1	C5AR1	FB	EN	0.00162743	-1.02442	0.0052577	-0.0265914	-0.0249875	0.0480967	0.66558	-0.000391804	-0.00541719	0.00939776	4.5	FN1 -> C5AR1	0.00162743
SORBS1	ITGA1	CM	CM	0.00159626	0.0119182	0.127851	0.790738	-0.00682921	0.0174575	0.0134652	-0.00257453	-0.00642412	0.0815557	4.5	SORBS1 -> ITGA1	0.00159626
FN1	ITGAV_ITGB1	CM	EN	0.00159048	-0.903733	-0.0110273	0.163734	0.0128886	0.630514	0.0711023	-0.000853395	0.000978086	-0.0221205	4.5	FN1 -> ITGAV_ITGB1	0.00159048
COL3A1	ITGA1_ITGB1	EN	PC	-0.00152313	-0.940284	0.0316168	3.23098	0.00967131	-0.00236931	0.00843789	-0.0628567	-0.00110796	-0.125707	4.5	COL3A1 -> ITGA1_ITGB1	-0.00152313
LAMB1	ITGA1	FB	FB	0.00149773	0.00306587	1.78862	0.0437635	-0.107685	-0.0129669	0.0359038	0.0134337	-0.0433186	0.0319249	4.5	LAMB1 -> ITGA1	0.00149773
IGF1	INSR	EN	CM	0.0014692	-0.387207	0.564019	1.33611	0.208129	-0.00208975	0.0489492	-0.00297158	0.0112178	0.0080247	4.5	IGF1 -> INSR	0.0014692
LAMB1	ITGA1	CM	FB	0.00144066	-0.00687032	0.00940516	0.017175	-0.0106687	0.0118781	0.0174908	-0.00537796	0.00313409	0.0232506	4.5	LAMB1 -> ITGA1	0.00144066
LAMB1	ITGA1	MY	MY	-0.00136818	-0.0041597	0.00281231	0.00274674	-0.00835985	-0.00230931	0.0137811	-0.00289987	1.55379	-0.00463657	4.5	LAMB1 -> ITGA1	-0.00136818
COL1A1	CD36	PC	FB	-0.00135966	-0.89897	-0.0977774	4.19691	-0.00246124	0.213256	-0.0784117	-0.00800897	0.0130492	0.0387305	4.5	COL1A1 -> CD36	-0.00135966
COL1A1	ITGA9_ITGB1	EN	FB	0.00126438	-0.233495	0.250578	1.95531	-0.00511051	0.000870726	0.726349	-0.000376564	-0.00204221	-0.00269768	4.5	COL1A1 -> ITGA9_ITGB1	0.00126438
COL3A1	ITGA1_ITGB1	EN	EN	0.00126304	-0.8957	0.0244457	3.97539	-0.0623126	-0.0118834	0.019531	-0.0223707	-0.0132777	0.0140909	4.5	COL3A1 -> ITGA1_ITGB1	0.00126304
COL1A1	CD36	EN	FB	0.00124962	-1.00903	0.00579518	5.13632	-0.0341205	0.571991	-0.319968	-0.00168873	-0.0108616	-0.0448525	4.5	COL1A1 -> CD36	0.00124962
COL1A1	ITGA1_ITGB1	EN	CM	-0.00122399	-0.0299816	-0.00796907	0.442476	-0.00931004	0.000405249	0.0591057	-0.00561245	-0.00645829	-0.0263725	4.5	COL1A1 -> ITGA1_ITGB1	-0.00122399
COL1A1	ITGA5	PC	CM	0.00113796	-0.581172	0.0253977	0.0212757	-0.0168871	-0.00117483	-0.00532588	-0.0027712	-0.0102094	0.0116058	4.5	COL1A1 -> ITGA5	0.00113796
COL3A1	ITGA1_ITGB1	EN	VM	0.00107339	-1.06675	0.486811	3.46503	-0.00524807	-0.00704956	-0.00116368	-0.0263926	-0.0056358	0.00225575	4.5	COL3A1 -> ITGA1_ITGB1	0.00107339
COL1A1	ITGA9_ITGB1	PC	FB	0.00100306	-0.217886	-0.000905466	2.06743	-0.024976	0.0270743	-0.002399	-0.0109403	0.017172	0.0195309	4.5	COL1A1 -> ITGA9_ITGB1	0.00100306
COL1A1	ITGA9_ITGB1	EN	PC	0.00100087	-0.0923102	0.211986	1.73012	-0.00261462	-0.000407973	0.00134294	-0.000545433	-0.00128006	0.00146949	4.5	COL1A1 -> ITGA9_ITGB1	0.00100087
COL3A1	ITGA1_ITGB1	MY	MY	0.000994226	-0.0473631	0.00666878	3.59219	-0.00900161	0.000403783	0.0229424	-0.00191949	2.87898	0.000354361	4.5	COL3A1 -> ITGA1_ITGB1	0.000994226
COL3A1	ITGA1_ITGB1	CM	PC	-0.000903543	-0.413964	0.00486962	3.46867	0.00736471	0.00294311	0.00327553	-0.00580945	-0.00957658	-0.0234028	4.5	COL3A1 -> ITGA1_ITGB1	-0.000903543
COL1A1	ITGA9_ITGB1	VM	FB	-0.000879174	-0.344681	0.405972	1.87878	-0.014601	-0.0027731	0.00398437	-0.00225858	-0.0117063	-0.0744497	4.5	COL1A1 -> ITGA9_ITGB1	-0.000879174
IGF1	INSR	EN	VM	0.000861846	-0.0429516	0.287282	1.82807	0.131852	-0.000916949	0.105105	-0.00218177	0.0361865	0.00929402	4.5	IGF1 -> INSR	0.000861846
FN1	ITGAV_ITGB1	CM	CM	0.000843205	-0.672204	-0.0156478	0.131957	0.178191	0.398805	1.34888	-0.00219606	0.00475495	0.0149088	4.5	FN1 -> ITGAV_ITGB1	0.000843205
FN1	C5AR1	PC	EN	0.000840355	-1.10341	0.0185805	0.0706375	-0.0233239	0.00717342	0.203266	-0.000602803	-0.00501723	0.00412313	4.5	FN1 -> C5AR1	0.000840355
COL1A1	CD36	CM	FB	-0.00083615	-0.430463	-0.00468027	4.26003	-0.00472455	0.48806	0.000515743	-0.00480347	0.042264	0.0213105	4.5	COL1A1 -> CD36	-0.00083615
COL1A1	ITGA1_ITGB1	CM	PC	-0.000798436	-0.315325	0.0838906	2.08055	-0.00997575	0.00164888	-0.0315649	-0.00588988	0.00280187	-0.102647	4.5	COL1A1 -> ITGA1_ITGB1	-0.000798436
COL1A2	CD36	EN	VM	-0.000706263	-1.30943	-0.12013	3.56236	-0.0516231	0.0504098	-0.108416	-0.0251626	-0.0142965	-0.123372	4.5	COL1A2 -> CD36	-0.000706263
COL1A1	ITGA5	CM	PC	0.000701976	-0.155598	0.00307816	0.00699018	1.89119	0.00980706	0.00365366	-0.000934359	-0.000891165	0.00178173	4.5	COL1A1 -> ITGA5	0.000701976
COL1A1	ITGA5	VM	FB	-0.000670164	-0.647458	0.0144117	0.0347504	-0.00636381	-0.0042955	0.964988	-0.00662589	-0.0145981	-0.00184274	4.5	COL1A1 -> ITGA5	-0.000670164
IGF1	INSR	CM	PC	0.00060555	-0.0103922	0.216781	2.49081	-0.000443943	-0.000118229	-0.00230492	-0.000209256	-0.000237254	0.000430437	4.5	IGF1 -> INSR	0.00060555
SORBS1	ITGA1	PC	CM	0.000565265	-0.00244084	0.140242	2.73226	-0.00941672	0.409666	0.219358	-0.00417334	-0.00280929	0.0137838	4.5	SORBS1 -> ITGA1	0.000565265
SORBS1	ITGA1	FB	MY	0.000479877	-0.00238688	0.0367963	2.71438	-0.00506623	0.0722083	0.239889	-0.00758226	0.0237141	0.00669918	4.5	SORBS1 -> ITGA1	0.000479877
FN1	C5AR1	VM	EN	0.000455415	-0.980187	0.00665398	0.0096817	-0.0132512	0.000911759	0.98577	-0.000378478	-0.0031187	0.00306491	4.5	FN1 -> C5AR1	0.000455415
IGF1	INSR	EN	EN	0.000357151	-0.271474	0.737489	2.35919	0.00592816	-0.000532993	1.45039	-0.000901577	0.00934792	0.00457859	4.5	IGF1 -> INSR	0.000357151
FN1	C5AR1	CM	EN	0.00035418	-0.487806	-0.0016742	0.0346861	-0.00359946	0.342996	0.0075078	-5.94791e-05	-0.000261371	0.000344622	4.5	FN1 -> C5AR1	0.00035418
IGF1	INSR	EN	PC	0.000295347	-0.161571	0.241664	2.29811	0.46645	-0.00013877	0.341836	-0.000119512	1.03426	0.00160469	4.5	IGF1 -> INSR	0.000295347
COL3A1	ITGA1_ITGB1	CM	EN	-0.000293661	-0.332899	-0.000261797	3.82258	0.0121321	-0.00220141	0.0041933	-0.00203514	-0.00718519	-0.00318601	4.5	COL3A1 -> ITGA1_ITGB1	-0.000293661
COL1A1	ITGA5	PC	PC	0.000282859	-0.226498	0.108984	0.00853301	-0.0017272	0.292801	0.0185989	0.018988	-0.00125564	0.00132662	4.5	COL1A1 -> ITGA5	0.000282859
COL1A1	ITGA5	PC	FB	0.000266545	-0.554514	0.00503663	0.0559374	0.0315339	-0.00106339	0.0167274	-0.00633069	0.00710361	-0.124413	4.5	COL1A1 -> ITGA5	0.000266545
IGF1	INSR	EN	FB	0.000249824	-0.214812	0.265059	1.81475	0.0213016	-0.000164224	0.281943	-0.000157719	1.06738	0.00406302	4.5	IGF1 -> INSR	0.000249824
COL1A1	CD36	EN	VM	0.000222885	-1.451	0.00173217	4.69578	-0.0639636	0.458066	-0.326533	-0.00487353	-0.0065398	-0.0982609	4.5	COL1A1 -> CD36	0.000222885
IGF1	INSR	MY	FB	0.00020755	-0.0127389	0.318853	1.69735	-0.00103548	-0.0207149	-0.0267759	-0.0120867	0.007008	0.012059	4.5	IGF1 -> INSR	0.00020755
COL1A1	ITGA5	MY	MY	0.000177256	-0.271357	-0.00162018	0.864755	-0.00119154	0.308436	0.893237	-0.000217583	-0.000695489	-0.00172942	4.5	COL1A1 -> ITGA5	0.000177256
FN1	C5AR1	EN	EN	0.000173469	-0.8962	0.0288884	0.152158	-0.0170166	0.259359	0.00099375	-0.000180724	-0.00132752	0.00374867	4.5	FN1 -> C5AR1	0.000173469
LAMB1	ITGA1	EN	CM	-0.000166823	-0.00210323	0.000905808	0.594447	-0.0204209	-0.00665484	-0.0107084	-0.0142172	-0.016077	0.0290692	4.5	LAMB1 -> ITGA1	-0.000166823
IGF1	INSR	CM	EN	-0.000120762	-0.242957	0.237404	2.84862	0.000281804	-0.00023418	-0.0186826	-5.06267e-05	0.0464211	0.000438748	4.5	IGF1 -> INSR	-0.000120762
IGF1	INSR	CM	CM	7.97554e-05	-0.139417	0.0557578	1.55441	0.201317	-0.000463822	-0.00939407	-0.000282702	0.181601	0.00133427	4.5	IGF1 -> INSR	7.97554e-05
IGF1	INSR	CM	FB	7.71682e-05	0.000158723	0.212825	2.00958	-0.000388089	-1.08382e-05	-0.00183747	1.85392e-05	-0.000426129	0.00011975	4.5	IGF1 -> INSR	7.71682e-05
TGFB1	LPP	EN	CM	-4.18186e-05	0.022141	0.0825049	-0.0103818	0.0305232	0.219859	-0.119825	0.0111976	-0.0208695	-0.0398278	4.5	TGFB1 -> LPP	-4.18186e-05
SORBS1	ITGA1	EN	CM	3.29913e-05	0.00117659	0.00615996	2.35746	-0.0123986	0.0167423	-0.0201619	0.000869309	0.0394652	0.0308245	4.5	SORBS1 -> ITGA1	3.29913e-05
COL1A1	ITGA5	EN	PC	-1.44712e-05	-0.246492	-0.000827884	0.073912	-0.000684868	0.0897092	0.973098	5.69806e-05	6.83126e-05	-0.000141651	4.5	COL1A1 -> ITGA5	-1.44712e-05
LAMB1	ITGA1	MY	FB	5.63312e-06	-0.0481173	0.00998917	0.0132622	-0.0105678	-0.00258414	0.0170402	-0.00997548	-0.000545277	0.0453229	4.5	LAMB1 -> ITGA1	5.63312e-06
