# Supplementary material for: LIANA+ provides an all-in-one framework for cell–cell communication inference
Source: Nat Cell Biol. 2024 Sep 2;26(9):1613–22. doi: 10.1038/s41556-024-01469-w (PMC11392821; doi:10.1038/s41556-024-01469-w)
Supplement: Supplementary file 14 — Mean silhouette scores and adjusted Rand index (ARI) of clustering heart failure versus healthy myeloid samples using genes extracted from CCC predictions across the distinct steps shown in Extended Data Fig. 7a. [file 41556_2024_1469_MOESM14_ESM.xlsx]

## Sheet: ExtData_Fig7
stage	metric	gt	p-value	z-score	dataset	random
(I)	ARI	1	0.00696273	2.45918	Kuppe et al., 2022	[0.02620967741935484, -0.020161290322580645, 0.02620967741935484, 0.02620967741935484, 0.02620967741935484, 0.02620967741935484, 0.02620967741935484, 0.02620967741935484, 0.02620967741935484, 0.02620967741935484, 1.0, 0.02620967741935484, 1.0, 0.02620967741935484, 0.02620967741935484, 0.02620967741935484, 0.02620967741935484, 0.02620967741935484, 0.02620967741935484, 0.02620967741935484, 0.527191…
(I)	Silhouette	0.310591	5.76778e-05	3.85579	Kuppe et al., 2022	[0.13298783, 0.14094529, 0.2016166, 0.18197508, 0.13995779, 0.19200194, 0.10949328, 0.12158722, 0.17479864, 0.14776513, 0.23710014, 0.088743925, 0.2353076, 0.13407086, 0.18299231, 0.23322655, 0.12399211, 0.16651301, 0.18033816, 0.14464542, 0.28321242, 0.10645757, 0.15872307, 0.19266935, 0.15938713, 0.17508326, 0.098283336, 0.15996408, 0.17893861, 0.27244017, 0.2161602, 0.08528493, 0.1417304, 0.13…
(I)	ARI	0.0505549	0.510952	-0.0274552	Reichart et al., 2022	[0.05019181191330842, 0.03033056118526801, 0.07469094677622326, 0.08315222760051368, 0.16174768399329398, -0.00025403277022735933, 0.06612474147536872, -0.00025403277022735933, -0.0064910933280479645, -0.00023776143509522755, 0.03706701397305637, 0.0007870723368669602, 0.13703671684924232, -0.00025403277022735933, -0.0039044159438554873, 0.0016121886383774736, 0.11334736599290678, -0.000254032770…
(I)	Silhouette	0.0933636	0.00406046	2.647	Reichart et al., 2022	[0.090477444, 0.042997155, 0.05456615, 0.05855042, 0.08134934, 0.06413619, 0.05233877, 0.050177786, 0.05773656, 0.107157, 0.07076834, 0.08311602, 0.063983746, 0.0423756, 0.06654965, 0.041268077, 0.06524168, 0.086674556, 0.053350944, 0.07203479, 0.068398476, 0.046312153, 0.062339466, 0.053399988, 0.06400149, 0.09144693, 0.077419944, 0.07159666, 0.06870323, 0.038024902, 0.04915184, 0.05075303, 0.05…
(I)	ARI	0.321608	0.093917	1.31701	Simonson et al., 2023	[0.05778894472361809, 1.0, 0.05778894472361809, 0.01937046004842615, 0.07862407862407862, 0.01937046004842615, 0.07862407862407862, 0.07862407862407862, 0.1791044776119403, 0.04580152671755725, 0.07862407862407862, 0.1791044776119403, 0.01937046004842615, -0.017587939698492462, 0.01937046004842615, 0.01937046004842615, 0.01937046004842615, 0.01937046004842615, 0.31297709923664124, 0.1791044776119…
(I)	Silhouette	0.233202	5.50657e-09	5.71434	Simonson et al., 2023	[0.06176435, 0.11777154, 0.08414881, 0.069085635, 0.026940975, 0.039227836, 0.11554011, 0.03872297, 0.07692607, 0.04875129, 0.06006343, 0.049381454, 0.06326589, 0.0076932865, 0.086525105, 0.056020267, 0.046273552, 0.05217792, 0.058501456, 0.031867255, 0.043111466, 0.036820803, 0.06563232, 0.045136854, 0.09940982, 0.07339427, 0.10070602, 0.05990565, 0.06406686, 0.05621494, 0.047051545, 0.055083636…
(I)	ARI	-0.0250482	0.731539	-0.617475	Koenig et al., 2022	[0.3180164594415431, 0.025174571206893707, 0.13434772694292998, 0.015218265166495454, 0.09480495897782987, -0.00024252615240343418, 0.11113632679526665, -0.06685776915943006, 0.31860036832412525, -0.025048169556840076, -0.04409985750631751, -0.009263373782259443, 0.10116620962499623, -0.02432543844970226, 0.3180164594415431, -0.054605460546054606, 0.07707378158389044, 0.3607778722904995, 0.198860…
(I)	Silhouette	0.0482941	0.823621	-0.929253	Koenig et al., 2022	[0.079881415, 0.019909529, 0.06114451, 0.043982133, 0.0498335, 0.025671216, 0.1378725, 0.077507645, 0.086605884, 0.07729833, 0.09364369, 0.109145865, 0.07057877, 0.053283047, 0.08448857, 0.09098466, 0.07754608, 0.058392964, 0.092723764, 0.09096383, 0.07192692, 0.055837337, 0.049778078, 0.061747834, 0.051205087, 0.03984627, 0.05411842, 0.093902916, 0.0550119, 0.07595631, 0.07719392, 0.06891, 0.054…
(I)	ARI	-0.0277362	0.806865	-0.866402	Chaffin et al., 2022	[-0.01825442099258414, 0.4285021497714767, -0.025813205957648674, 0.07799729009135015, 0.1628133102852204, -0.015535720551361534, 0.02832215639039, -0.04445165744716552, -0.01825442099258414, 0.11503071248047242, -0.012047493009633016, 0.43118358145768226, -0.04445165744716552, 0.1628133102852204, 0.30980753088385726, 0.1628133102852204, -0.01825442099258414, -0.030048099955924345, -0.00336656739…
(I)	Silhouette	0.0749798	0.171222	0.949347	Chaffin et al., 2022	[0.07533091, 0.056624264, 0.040343337, 0.043766793, 0.062341582, 0.015674958, 0.07254794, 0.032257386, 0.03707034, 0.025877723, 0.015709147, 0.031790074, 0.0824312, 0.032778792, 0.050126426, 0.053259045, 0.031131295, 0.065559275, 0.021264842, 0.041304283, 0.061439306, 0.011290904, 0.048731644, 0.041696157, 0.06688651, 0.053801406, 0.05678422, 0.043541905, 0.027924057, 0.041751232, 0.036952447, 0.…
(I)	ARI	-0.0278373	0.674915	-0.453525	Armute et al., 2023	[-0.05277329025309639, -0.048728813559322036, -0.059957173447537475, -0.04046242774566474, -0.04046242774566474, -0.022913256955810146, -0.03564630558920229, -0.022913256955810146, -0.022913256955810146, 0.057971014492753624, 0.06570841889117043, -0.022913256955810146, -0.022913256955810146, 0.47638603696098564, 0.013728323699421965, -0.05277329025309639, -0.04081632653061224, 0.03862587591864638…
(I)	Silhouette	0.0656358	0.50332	-0.00832201	Armute et al., 2023	[0.100443125, 0.019436914, 0.06514994, 0.066661954, 0.054637253, 0.07172616, 0.04835429, 0.07851334, 0.04193742, 0.07220708, 0.016199943, 0.12470062, 0.088133, 0.106616616, 0.13016443, 0.10209437, 0.042955007, 0.032365475, 0.023728088, 0.077180706, 0.079569355, 0.04238225, 0.046637952, 0.03557145, 0.07989045, 0.06799207, 0.10374278, 0.09050469, 0.093544185, 0.117304064, 0.07026342, 0.1311322, 0.0…
(1)	ARI	0.196225	0.481328	0.0468216	Kuppe et al., 2022	[0.02620967741935484, 0.02620967741935484, 0.02620967741935484, 0.02620967741935484, 1.0, 0.02620967741935484, 0.02620967741935484, 0.02620967741935484, 0.01483404413128129, 0.02620967741935484, 0.02620967741935484, 0.02620967741935484, 0.5251204404679972, 0.02620967741935484, 0.02620967741935484, 0.02620967741935484, 1.0, 0.02620967741935484, 0.02620967741935484, 0.02620967741935484, 0.026209677…
(1)	Silhouette	0.131369	0.82116	-0.919793	Kuppe et al., 2022	[0.17538098, 0.13111867, 0.1283027, 0.10846536, 0.2025047, 0.14530921, 0.12875244, 0.12637793, 0.20573156, 0.18848264, 0.19839206, 0.13064499, 0.13321605, 0.16661648, 0.20090601, 0.19184676, 0.15122388, 0.17193662, 0.17742673, 0.19535944, 0.13780244, 0.21414824, 0.17633088, 0.15735103, 0.17815973, 0.16006562, 0.17337716, 0.19720316, 0.21218611, 0.13545251, 0.16085622, 0.16483986, 0.13608693, 0.15…
(1)	ARI	0.0260022	0.628324	-0.327418	Reichart et al., 2022	[0.05019181191330842, 0.03033056118526801, 0.07469094677622326, 0.08315222760051368, 0.16174768399329398, -0.00025403277022735933, 0.06612474147536872, -0.00025403277022735933, -0.0064910933280479645, -0.00023776143509522755, 0.03706701397305637, 0.0007870723368669602, 0.13703671684924232, -0.00025403277022735933, -0.0039044159438554873, 0.0016121886383774736, 0.11334736599290678, -0.000254032770…
(1)	Silhouette	0.0767361	0.0733014	1.45164	Reichart et al., 2022	[0.090477444, 0.042997155, 0.05456615, 0.05855042, 0.08134934, 0.06413619, 0.05233877, 0.050177786, 0.05773656, 0.107157, 0.07076834, 0.08311602, 0.063983746, 0.0423756, 0.06654965, 0.041268077, 0.06524168, 0.086674556, 0.053350944, 0.07203479, 0.068398476, 0.046312153, 0.062339466, 0.053399988, 0.06400149, 0.09144693, 0.077419944, 0.07159666, 0.06870323, 0.038024902, 0.04915184, 0.05075303, 0.05…
(1)	ARI	0.164557	0.3907	0.277495	Simonson et al., 2023	[0.07862407862407862, 0.1791044776119403, 0.1708542713567839, 0.32160804020100503, 0.1791044776119403, 0.04580152671755725, 0.01937046004842615, 0.32160804020100503, 0.1791044776119403, 0.04580152671755725, -0.03194103194103194, 0.07862407862407862, 0.01937046004842615, 0.5063291139240507, 0.01937046004842615, 0.1791044776119403, -0.03194103194103194, 0.01937046004842615, -0.02531645569620253, 0.…
(1)	Silhouette	0.118043	0.0277021	1.91569	Simonson et al., 2023	[0.053341705, 0.03299623, 0.077673025, 0.053309537, 0.0837803, 0.04710633, 0.060877584, 0.064289235, 0.061461035, 0.04763216, 0.0508418, 0.0728242, 0.06412943, 0.025932424, 0.051447608, 0.112819485, 0.0050910176, 0.07948459, 0.06339369, 0.06446187, 0.093574874, 0.040765237, 0.106546685, 0.07563545, 0.048533548, 0.07222858, 0.018012667, 0.10497365, 0.109719105, 0.04986429, 0.06862822, 0.060024735,…
(1)	ARI	0.14189	0.355363	0.370882	Koenig et al., 2022	[0.1073015873015873, 0.07549032699256669, -0.025048169556840076, -0.02907294968241239, 0.25881925228737046, -0.025048169556840076, -0.05219013661145546, -0.02907294968241239, -0.025048169556840076, -0.030452771811290264, 0.1551403911285917, 0.04816955684007707, 0.3180164594415431, 0.06099089657439944, -0.03146538437827508, 0.5306335506269954, 0.06749084734971082, -0.025048169556840076, -0.0668577…
(1)	Silhouette	0.126002	0.012662	2.23642	Koenig et al., 2022	[0.09700224, 0.042933054, 0.05993115, 0.039540954, 0.09940574, 0.046495274, 0.06732356, 0.10470714, 0.04771019, 0.04903303, 0.07985982, 0.08622585, 0.07962602, 0.07873445, 0.08505005, 0.081588, 0.08076658, 0.056706227, 0.038652055, 0.046532147, 0.09036039, 0.08511633, 0.09093495, 0.11269553, 0.06097898, 0.039081186, 0.054423224, 0.09419257, 0.08761906, 0.07431225, 0.073078096, 0.05404235, 0.08643…
(1)	ARI	0.310671	0.262321	0.636206	Chaffin et al., 2022	[-0.01825442099258414, 0.4285021497714767, -0.025813205957648674, 0.07799729009135015, 0.1628133102852204, -0.015535720551361534, 0.02832215639039, -0.04445165744716552, -0.01825442099258414, 0.11503071248047242, -0.012047493009633016, 0.43118358145768226, -0.04445165744716552, 0.1628133102852204, 0.30980753088385726, 0.1628133102852204, -0.01825442099258414, -0.030048099955924345, -0.00336656739…
(1)	Silhouette	0.130561	0.0011039	3.06075	Chaffin et al., 2022	[0.07533091, 0.056624264, 0.040343337, 0.043766793, 0.062341582, 0.015674958, 0.07254794, 0.032257386, 0.03707034, 0.025877723, 0.015709147, 0.031790074, 0.0824312, 0.032778792, 0.050126426, 0.053259045, 0.031131295, 0.065559275, 0.021264842, 0.041304283, 0.061439306, 0.011290904, 0.048731644, 0.041696157, 0.06688651, 0.053801406, 0.05678422, 0.043541905, 0.027924057, 0.041751232, 0.036952447, 0.…
(1)	ARI	0.344262	0.0287772	1.89908	Armute et al., 2023	[-0.01694915254237288, -0.022913256955810146, -0.027837259100642397, -0.022913256955810146, 0.5513587420953683, 0.03598971722365039, -0.022913256955810146, 0.2847376516834729, -0.02570694087403599, -0.04046242774566474, 0.3442622950819672, -0.022913256955810146, -0.02195504443282802, 0.01098901098901099, -0.022913256955810146, 0.3447098976109215, 0.6311475409836066, -0.022913256955810146, -0.0229…
(1)	Silhouette	0.0993219	0.118299	1.18353	Armute et al., 2023	[0.043269377, 0.059338666, 0.08685757, 0.07501842, 0.10733924, 0.052563, 0.041551597, 0.12735811, 0.041748032, 0.031907637, 0.107459806, 0.060671486, 0.10424618, 0.054802477, 0.09487328, 0.095739804, 0.12337365, 0.0044284863, 0.07469754, 0.10105, 0.106682874, 0.060735226, 0.079761215, 0.0878547, 0.038227245, 0.05425451, 0.06957935, 0.028788924, 0.046099287, 0.019162871, 0.02171288, 0.05333926, 0.…
(2)	ARI	1	0.00575652	2.52673	Kuppe et al., 2022	[0.02620967741935484, 0.02620967741935484, 0.02620967741935484, 0.02620967741935484, 0.02620967741935484, 0.02620967741935484, 0.02620967741935484, 0.02620967741935484, 0.02620967741935484, 0.02620967741935484, 0.02620967741935484, 0.02620967741935484, 0.6684555382215288, 0.02620967741935484, 0.6684555382215288, 1.0, 1.0, 0.02620967741935484, 0.02620967741935484, 0.8258774948382657, 0.02620967741…
(2)	Silhouette	0.218045	0.0664601	1.50269	Kuppe et al., 2022	[0.14911419, 0.1160958, 0.19215238, 0.18947062, 0.1783363, 0.1515286, 0.17152321, 0.19087136, 0.17895237, 0.14411329, 0.17190696, 0.24259974, 0.16023788, 0.16381997, 0.17203571, 0.19235064, 0.19751969, 0.1801859, 0.15566595, 0.15731418, 0.16939083, 0.15811059, 0.19317175, 0.1685623, 0.16235705, 0.22646168, 0.121634424, 0.20848958, 0.096970744, 0.17372303, 0.17290734, 0.1647651, 0.12171089, 0.1770…
(2)	ARI	0.114168	0.227407	0.747415	Reichart et al., 2022	[0.17525391059381717, -0.007685862059001993, 0.13443195613216508, 0.003556663173269737, 0.04984410862215056, -0.00601753256401367, -0.0001734046769718589, 0.23209353596155513, 0.18840537888844, 0.12534163126872797, 0.0038962370552650468, 8.196654125785854e-06, 0.008418909786209966, -0.00025403277022735933, -0.001920732833450301, -0.002786952931461602, -0.00025403277022735933, 0.001845585973546601…
(2)	Silhouette	0.113824	4.74167e-05	3.90344	Reichart et al., 2022	[0.09246353, 0.034918766, 0.056563705, 0.044877753, 0.057517137, 0.05377389, 0.08013679, 0.06736261, 0.056848228, 0.07054838, 0.057005, 0.07421635, 0.07086679, 0.064602666, 0.064415485, 0.033359658, 0.08267787, 0.06437283, 0.062143836, 0.055448763, 0.053056393, 0.04821637, 0.06514799, 0.061013896, 0.06632342, 0.06332989, 0.06751105, 0.09798286, 0.062029097, 0.0616372, 0.04019711, 0.049704883, 0.0…
(2)	ARI	0.0786241	0.595784	-0.24245	Simonson et al., 2023	[0.07862407862407862, 0.1791044776119403, 0.1708542713567839, 0.32160804020100503, 0.1791044776119403, 0.04580152671755725, 0.01937046004842615, 0.32160804020100503, 0.1791044776119403, 0.04580152671755725, -0.03194103194103194, 0.07862407862407862, 0.01937046004842615, 0.5063291139240507, 0.01937046004842615, 0.1791044776119403, -0.03194103194103194, 0.01937046004842615, -0.02531645569620253, 0.…
(2)	Silhouette	0.0967208	0.121421	1.16791	Simonson et al., 2023	[0.053341705, 0.03299623, 0.077673025, 0.053309537, 0.0837803, 0.04710633, 0.060877584, 0.064289235, 0.061461035, 0.04763216, 0.0508418, 0.0728242, 0.06412943, 0.025932424, 0.051447608, 0.112819485, 0.0050910176, 0.07948459, 0.06339369, 0.06446187, 0.093574874, 0.040765237, 0.106546685, 0.07563545, 0.048533548, 0.07222858, 0.018012667, 0.10497365, 0.109719105, 0.04986429, 0.06862822, 0.060024735,…
(2)	ARI	0.14783	0.329602	0.441012	Koenig et al., 2022	[0.3180164594415431, 0.025174571206893707, 0.13434772694292998, 0.015218265166495454, 0.09480495897782987, -0.00024252615240343418, 0.11113632679526665, -0.06685776915943006, 0.31860036832412525, -0.025048169556840076, -0.04409985750631751, -0.009263373782259443, 0.10116620962499623, -0.02432543844970226, 0.3180164594415431, -0.054605460546054606, 0.07707378158389044, 0.3607778722904995, 0.198860…
(2)	Silhouette	0.0715947	0.496823	0.00796349	Koenig et al., 2022	[0.079881415, 0.019909529, 0.06114451, 0.043982133, 0.0498335, 0.025671216, 0.1378725, 0.077507645, 0.086605884, 0.07729833, 0.09364369, 0.109145865, 0.07057877, 0.053283047, 0.08448857, 0.09098466, 0.07754608, 0.058392964, 0.092723764, 0.09096383, 0.07192692, 0.055837337, 0.049778078, 0.061747834, 0.051205087, 0.03984627, 0.05411842, 0.093902916, 0.0550119, 0.07595631, 0.07719392, 0.06891, 0.054…
(2)	ARI	0.161237	0.510897	-0.0273181	Chaffin et al., 2022	[-0.01825442099258414, 0.4285021497714767, -0.025813205957648674, 0.07799729009135015, 0.1628133102852204, -0.015535720551361534, 0.02832215639039, -0.04445165744716552, -0.01825442099258414, 0.11503071248047242, -0.012047493009633016, 0.43118358145768226, -0.04445165744716552, 0.1628133102852204, 0.30980753088385726, 0.1628133102852204, -0.01825442099258414, -0.030048099955924345, -0.00336656739…
(2)	Silhouette	0.10927	0.0121628	2.25195	Chaffin et al., 2022	[0.07533091, 0.056624264, 0.040343337, 0.043766793, 0.062341582, 0.015674958, 0.07254794, 0.032257386, 0.03707034, 0.025877723, 0.015709147, 0.031790074, 0.0824312, 0.032778792, 0.050126426, 0.053259045, 0.031131295, 0.065559275, 0.021264842, 0.041304283, 0.061439306, 0.011290904, 0.048731644, 0.041696157, 0.06688651, 0.053801406, 0.05678422, 0.043541905, 0.027924057, 0.041751232, 0.036952447, 0.…
(2)	ARI	-0.021955	0.661361	-0.416179	Armute et al., 2023	[-0.05277329025309639, -0.048728813559322036, -0.059957173447537475, -0.04046242774566474, -0.04046242774566474, -0.022913256955810146, -0.03564630558920229, -0.022913256955810146, -0.022913256955810146, 0.057971014492753624, 0.06570841889117043, -0.022913256955810146, -0.022913256955810146, 0.47638603696098564, 0.013728323699421965, -0.05277329025309639, -0.04081632653061224, 0.03862587591864638…
(2)	Silhouette	0.111248	0.0590333	1.56294	Armute et al., 2023	[0.100443125, 0.019436914, 0.06514994, 0.066661954, 0.054637253, 0.07172616, 0.04835429, 0.07851334, 0.04193742, 0.07220708, 0.016199943, 0.12470062, 0.088133, 0.106616616, 0.13016443, 0.10209437, 0.042955007, 0.032365475, 0.023728088, 0.077180706, 0.079569355, 0.04238225, 0.046637952, 0.03557145, 0.07989045, 0.06799207, 0.10374278, 0.09050469, 0.093544185, 0.117304064, 0.07026342, 0.1311322, 0.0…
(3)	ARI	0.0588965	0.652731	-0.392704	Kuppe et al., 2022	[0.02620967741935484, -0.020161290322580645, 0.02620967741935484, 0.02620967741935484, 0.02620967741935484, 0.02620967741935484, 0.02620967741935484, 0.02620967741935484, 0.02620967741935484, 0.02620967741935484, 1.0, 0.02620967741935484, 1.0, 0.02620967741935484, 0.02620967741935484, 0.02620967741935484, 0.02620967741935484, 0.02620967741935484, 0.02620967741935484, 0.02620967741935484, 0.527191…
(3)	Silhouette	0.186047	0.279507	0.584306	Kuppe et al., 2022	[0.13298783, 0.14094529, 0.2016166, 0.18197508, 0.13995779, 0.19200194, 0.10949328, 0.12158722, 0.17479864, 0.14776513, 0.23710014, 0.088743925, 0.2353076, 0.13407086, 0.18299231, 0.23322655, 0.12399211, 0.16651301, 0.18033816, 0.14464542, 0.28321242, 0.10645757, 0.15872307, 0.19266935, 0.15938713, 0.17508326, 0.098283336, 0.15996408, 0.17893861, 0.27244017, 0.2161602, 0.08528493, 0.1417304, 0.13…
(3)	ARI	0.203343	0.0320765	1.85112	Reichart et al., 2022	[0.17525391059381717, -0.007685862059001993, 0.13443195613216508, 0.003556663173269737, 0.04984410862215056, -0.00601753256401367, -0.0001734046769718589, 0.23209353596155513, 0.18840537888844, 0.12534163126872797, 0.0038962370552650468, 8.196654125785854e-06, 0.008418909786209966, -0.00025403277022735933, -0.001920732833450301, -0.002786952931461602, -0.00025403277022735933, 0.001845585973546601…
(3)	Silhouette	0.130121	2.46956e-07	5.02866	Reichart et al., 2022	[0.09246353, 0.034918766, 0.056563705, 0.044877753, 0.057517137, 0.05377389, 0.08013679, 0.06736261, 0.056848228, 0.07054838, 0.057005, 0.07421635, 0.07086679, 0.064602666, 0.064415485, 0.033359658, 0.08267787, 0.06437283, 0.062143836, 0.055448763, 0.053056393, 0.04821637, 0.06514799, 0.061013896, 0.06632342, 0.06332989, 0.06751105, 0.09798286, 0.062029097, 0.0616372, 0.04019711, 0.049704883, 0.0…
(3)	ARI	0.0786241	0.591161	-0.230532	Simonson et al., 2023	[0.01937046004842615, -0.007462686567164179, -0.06870229007633588, 0.31297709923664124, 0.01937046004842615, 0.01937046004842615, 0.31645569620253167, 0.07862407862407862, -0.007462686567164179, 0.05778894472361809, 0.1791044776119403, 0.01937046004842615, 0.01937046004842615, 0.01937046004842615, 0.1791044776119403, 0.01937046004842615, 0.32160804020100503, 0.732824427480916, 0.04580152671755725…
(3)	Silhouette	0.212711	2.68662e-07	5.01248	Simonson et al., 2023	[0.026450165, 0.048146848, 0.06663112, 0.052470043, 0.10829576, 0.04758393, 0.08627332, 0.13059358, 0.073380396, 0.07028765, 0.0879554, 0.058478747, 0.042292636, 0.09945872, 0.047768738, 0.084788606, 0.10695614, 0.08095798, 0.08097878, 0.07568925, 0.03437594, 0.011979534, 0.05007195, 0.03613069, 0.07462883, 0.037043687, 0.026376398, 0.059483685, 0.017922087, 0.026227482, 0.12144971, 0.08806314, 0…
(3)	ARI	-0.0220994	0.728765	-0.609081	Koenig et al., 2022	[0.1073015873015873, 0.07549032699256669, -0.025048169556840076, -0.02907294968241239, 0.25881925228737046, -0.025048169556840076, -0.05219013661145546, -0.02907294968241239, -0.025048169556840076, -0.030452771811290264, 0.1551403911285917, 0.04816955684007707, 0.3180164594415431, 0.06099089657439944, -0.03146538437827508, 0.5306335506269954, 0.06749084734971082, -0.025048169556840076, -0.0668577…
(3)	Silhouette	0.103106	0.0933897	1.32017	Koenig et al., 2022	[0.09700224, 0.042933054, 0.05993115, 0.039540954, 0.09940574, 0.046495274, 0.06732356, 0.10470714, 0.04771019, 0.04903303, 0.07985982, 0.08622585, 0.07962602, 0.07873445, 0.08505005, 0.081588, 0.08076658, 0.056706227, 0.038652055, 0.046532147, 0.09036039, 0.08511633, 0.09093495, 0.11269553, 0.06097898, 0.039081186, 0.054423224, 0.09419257, 0.08761906, 0.07431225, 0.073078096, 0.05404235, 0.08643…
(3)	ARI	0.493882	0.0540035	1.60722	Chaffin et al., 2022	[0.163861193836592, 0.16438415252226798, 0.2473447266051838, -0.01608461908300188, 0.25723035779757153, -0.01825442099258414, -0.027736180740933654, -0.01825442099258414, 0.013277641304142657, 0.20456829825336148, -0.02225693831252632, 0.3686458041279358, 0.25723035779757153, -0.03951267698386566, -0.01825442099258414, 0.02966343411294923, -0.0033665673960896025, 0.20231209161425293, 0.0296634341…
(3)	Silhouette	0.157132	6.20362e-05	3.83794	Chaffin et al., 2022	[0.041318707, 0.03922842, 0.04138287, 0.06517814, 0.031030824, 0.0128134545, 0.03518385, 0.032912534, 0.044690337, 0.031098442, 0.019747987, 0.12500075, 0.038088698, 0.061090015, 0.020246288, 0.028957974, 0.016811898, 0.050243538, -0.009020647, 0.040899485, 0.08171693, 0.050802957, 0.10074639, 0.081777394, 0.042765275, 0.11620955, 0.063109644, 0.008565747, 0.05408053, 0.043137357, 0.08311555, 0.0…
(3)	ARI	0.344262	0.0287772	1.89908	Armute et al., 2023	[-0.01694915254237288, -0.022913256955810146, -0.027837259100642397, -0.022913256955810146, 0.5513587420953683, 0.03598971722365039, -0.022913256955810146, 0.2847376516834729, -0.02570694087403599, -0.04046242774566474, 0.3442622950819672, -0.022913256955810146, -0.02195504443282802, 0.01098901098901099, -0.022913256955810146, 0.3447098976109215, 0.6311475409836066, -0.022913256955810146, -0.0229…
(3)	Silhouette	0.155586	0.0010678	3.0707	Armute et al., 2023	[0.043269377, 0.059338666, 0.08685757, 0.07501842, 0.10733924, 0.052563, 0.041551597, 0.12735811, 0.041748032, 0.031907637, 0.107459806, 0.060671486, 0.10424618, 0.054802477, 0.09487328, 0.095739804, 0.12337365, 0.0044284863, 0.07469754, 0.10105, 0.106682874, 0.060735226, 0.079761215, 0.0878547, 0.038227245, 0.05425451, 0.06957935, 0.028788924, 0.046099287, 0.019162871, 0.02171288, 0.05333926, 0.…
(4)	ARI	0.825877	0.0242321	1.97327	Kuppe et al., 2022	[0.02620967741935484, 0.02620967741935484, 0.02620967741935484, 0.02620967741935484, 1.0, 0.02620967741935484, 0.02620967741935484, 0.02620967741935484, 0.01483404413128129, 0.02620967741935484, 0.02620967741935484, 0.02620967741935484, 0.5251204404679972, 0.02620967741935484, 0.02620967741935484, 0.02620967741935484, 1.0, 0.02620967741935484, 0.02620967741935484, 0.02620967741935484, 0.026209677…
(4)	Silhouette	0.316052	1.6981e-05	4.14513	Kuppe et al., 2022	[0.17538098, 0.13111867, 0.1283027, 0.10846536, 0.2025047, 0.14530921, 0.12875244, 0.12637793, 0.20573156, 0.18848264, 0.19839206, 0.13064499, 0.13321605, 0.16661648, 0.20090601, 0.19184676, 0.15122388, 0.17193662, 0.17742673, 0.19535944, 0.13780244, 0.21414824, 0.17633088, 0.15735103, 0.17815973, 0.16006562, 0.17337716, 0.19720316, 0.21218611, 0.13545251, 0.16085622, 0.16483986, 0.13608693, 0.15…
(4)	ARI	0.00343438	0.726789	-0.60313	Reichart et al., 2022	[0.05019181191330842, 0.03033056118526801, 0.07469094677622326, 0.08315222760051368, 0.16174768399329398, -0.00025403277022735933, 0.06612474147536872, -0.00025403277022735933, -0.0064910933280479645, -0.00023776143509522755, 0.03706701397305637, 0.0007870723368669602, 0.13703671684924232, -0.00025403277022735933, -0.0039044159438554873, 0.0016121886383774736, 0.11334736599290678, -0.000254032770…
(4)	Silhouette	0.101745	0.000577926	3.24956	Reichart et al., 2022	[0.090477444, 0.042997155, 0.05456615, 0.05855042, 0.08134934, 0.06413619, 0.05233877, 0.050177786, 0.05773656, 0.107157, 0.07076834, 0.08311602, 0.063983746, 0.0423756, 0.06654965, 0.041268077, 0.06524168, 0.086674556, 0.053350944, 0.07203479, 0.068398476, 0.046312153, 0.062339466, 0.053399988, 0.06400149, 0.09144693, 0.077419944, 0.07159666, 0.06870323, 0.038024902, 0.04915184, 0.05075303, 0.05…
(4)	ARI	0.179104	0.357363	0.365517	Simonson et al., 2023	[0.07862407862407862, 0.1791044776119403, 0.1708542713567839, 0.32160804020100503, 0.1791044776119403, 0.04580152671755725, 0.01937046004842615, 0.32160804020100503, 0.1791044776119403, 0.04580152671755725, -0.03194103194103194, 0.07862407862407862, 0.01937046004842615, 0.5063291139240507, 0.01937046004842615, 0.1791044776119403, -0.03194103194103194, 0.01937046004842615, -0.02531645569620253, 0.…
(4)	Silhouette	0.149137	0.00132297	3.00613	Simonson et al., 2023	[0.053341705, 0.03299623, 0.077673025, 0.053309537, 0.0837803, 0.04710633, 0.060877584, 0.064289235, 0.061461035, 0.04763216, 0.0508418, 0.0728242, 0.06412943, 0.025932424, 0.051447608, 0.112819485, 0.0050910176, 0.07948459, 0.06339369, 0.06446187, 0.093574874, 0.040765237, 0.106546685, 0.07563545, 0.048533548, 0.07222858, 0.018012667, 0.10497365, 0.109719105, 0.04986429, 0.06862822, 0.060024735,…
(4)	ARI	-0.013799	0.70836	-0.548599	Koenig et al., 2022	[0.3180164594415431, 0.025174571206893707, 0.13434772694292998, 0.015218265166495454, 0.09480495897782987, -0.00024252615240343418, 0.11113632679526665, -0.06685776915943006, 0.31860036832412525, -0.025048169556840076, -0.04409985750631751, -0.009263373782259443, 0.10116620962499623, -0.02432543844970226, 0.3180164594415431, -0.054605460546054606, 0.07707378158389044, 0.3607778722904995, 0.198860…
(4)	Silhouette	0.103009	0.101772	1.27152	Koenig et al., 2022	[0.079881415, 0.019909529, 0.06114451, 0.043982133, 0.0498335, 0.025671216, 0.1378725, 0.077507645, 0.086605884, 0.07729833, 0.09364369, 0.109145865, 0.07057877, 0.053283047, 0.08448857, 0.09098466, 0.07754608, 0.058392964, 0.092723764, 0.09096383, 0.07192692, 0.055837337, 0.049778078, 0.061747834, 0.051205087, 0.03984627, 0.05411842, 0.093902916, 0.0550119, 0.07595631, 0.07719392, 0.06891, 0.054…
(4)	ARI	0.647184	0.016569	2.13041	Chaffin et al., 2022	[-0.01825442099258414, 0.4285021497714767, -0.025813205957648674, 0.07799729009135015, 0.1628133102852204, -0.015535720551361534, 0.02832215639039, -0.04445165744716552, -0.01825442099258414, 0.11503071248047242, -0.012047493009633016, 0.43118358145768226, -0.04445165744716552, 0.1628133102852204, 0.30980753088385726, 0.1628133102852204, -0.01825442099258414, -0.030048099955924345, -0.00336656739…
(4)	Silhouette	0.135881	0.000551539	3.26282	Chaffin et al., 2022	[0.07533091, 0.056624264, 0.040343337, 0.043766793, 0.062341582, 0.015674958, 0.07254794, 0.032257386, 0.03707034, 0.025877723, 0.015709147, 0.031790074, 0.0824312, 0.032778792, 0.050126426, 0.053259045, 0.031131295, 0.065559275, 0.021264842, 0.041304283, 0.061439306, 0.011290904, 0.048731644, 0.041696157, 0.06688651, 0.053801406, 0.05678422, 0.043541905, 0.027924057, 0.041751232, 0.036952447, 0.…
(4)	ARI	-0.021955	0.661361	-0.416179	Armute et al., 2023	[-0.05277329025309639, -0.048728813559322036, -0.059957173447537475, -0.04046242774566474, -0.04046242774566474, -0.022913256955810146, -0.03564630558920229, -0.022913256955810146, -0.022913256955810146, 0.057971014492753624, 0.06570841889117043, -0.022913256955810146, -0.022913256955810146, 0.47638603696098564, 0.013728323699421965, -0.05277329025309639, -0.04081632653061224, 0.03862587591864638…
(4)	Silhouette	0.0796858	0.31715	0.475682	Armute et al., 2023	[0.100443125, 0.019436914, 0.06514994, 0.066661954, 0.054637253, 0.07172616, 0.04835429, 0.07851334, 0.04193742, 0.07220708, 0.016199943, 0.12470062, 0.088133, 0.106616616, 0.13016443, 0.10209437, 0.042955007, 0.032365475, 0.023728088, 0.077180706, 0.079569355, 0.04238225, 0.046637952, 0.03557145, 0.07989045, 0.06799207, 0.10374278, 0.09050469, 0.093544185, 0.117304064, 0.07026342, 0.1311322, 0.0…
(5)	ARI	0.825877	0.0232623	1.9906	Kuppe et al., 2022	[0.02620967741935484, 0.02620967741935484, 0.02620967741935484, 0.02620967741935484, 0.02620967741935484, 0.02620967741935484, 0.02620967741935484, 0.02620967741935484, 0.02620967741935484, 0.02620967741935484, 0.02620967741935484, 0.02620967741935484, 0.6684555382215288, 0.02620967741935484, 0.6684555382215288, 1.0, 1.0, 0.02620967741935484, 0.02620967741935484, 0.8258774948382657, 0.02620967741…
(5)	Silhouette	0.302031	5.70074e-05	3.85865	Kuppe et al., 2022	[0.14911419, 0.1160958, 0.19215238, 0.18947062, 0.1783363, 0.1515286, 0.17152321, 0.19087136, 0.17895237, 0.14411329, 0.17190696, 0.24259974, 0.16023788, 0.16381997, 0.17203571, 0.19235064, 0.19751969, 0.1801859, 0.15566595, 0.15731418, 0.16939083, 0.15811059, 0.19317175, 0.1685623, 0.16235705, 0.22646168, 0.121634424, 0.20848958, 0.096970744, 0.17372303, 0.17290734, 0.1647651, 0.12171089, 0.1770…
(5)	ARI	0.202258	0.0535691	1.61119	Reichart et al., 2022	[0.03349319785399407, 0.1604162025232897, -0.00025403277022735933, 0.1619927688417793, 0.0580794481465799, 0.41547801825896025, 0.03311840199997525, -0.00025403277022735933, 0.05568812670779807, -0.00025403277022735933, 8.196654125785854e-06, -0.00025403277022735933, -0.00050409422873583, 8.196654125785854e-06, 0.11160913278193255, -0.00025403277022735933, 0.001382779674369748, 0.0191724035827966…
(5)	Silhouette	0.0907584	0.0092793	2.35428	Reichart et al., 2022	[0.060929555, 0.07462971, 0.07638406, 0.07533132, 0.06760011, 0.07029014, 0.04836351, 0.04851545, 0.054567806, 0.042748433, 0.075574875, 0.08030595, 0.059241753, 0.051401295, 0.044469204, 0.06581022, 0.07807997, 0.026554486, 0.049092136, 0.042612683, 0.045733545, 0.05071575, 0.06280952, 0.064653754, 0.062282104, 0.061927747, 0.053735234, 0.045988474, 0.0530071, 0.043182936, 0.052919287, 0.0362885…
(5)	ARI	0.179104	0.370853	0.329595	Simonson et al., 2023	[0.01937046004842615, 0.01937046004842615, 0.15816326530612246, 0.32160804020100503, 0.004914004914004914, 0.01937046004842615, 0.01937046004842615, 0.07862407862407862, 0.5038167938931297, 0.01937046004842615, -0.02531645569620253, 0.01937046004842615, 0.01937046004842615, 0.01937046004842615, 0.07862407862407862, 0.07862407862407862, 0.32160804020100503, 0.01937046004842615, 0.07862407862407862…
(5)	Silhouette	0.181716	3.08945e-05	4.00587	Simonson et al., 2023	[0.056098033, 0.03482486, 0.050594755, 0.022723822, 0.03611345, 0.016542634, 0.042994574, 0.08037449, 0.067451306, 0.05803476, 0.048254505, -0.009143664, 0.05938421, 0.019808382, 0.10679919, 0.11223097, 0.07679674, 0.04100804, 0.13104643, 0.07334963, 0.091520056, 0.062298205, 0.06881068, 0.038164493, 0.06397263, 0.04636381, 0.10406752, 0.06667081, 0.0868013, 0.04710306, 0.042357516, 0.022197252, …
(5)	ARI	0.045223	0.574257	-0.187223	Koenig et al., 2022	[0.3180164594415431, 0.025174571206893707, 0.13434772694292998, 0.015218265166495454, 0.09480495897782987, -0.00024252615240343418, 0.11113632679526665, -0.06685776915943006, 0.31860036832412525, -0.025048169556840076, -0.04409985750631751, -0.009263373782259443, 0.10116620962499623, -0.02432543844970226, 0.3180164594415431, -0.054605460546054606, 0.07707378158389044, 0.3607778722904995, 0.198860…
(5)	Silhouette	0.0912357	0.212441	0.79798	Koenig et al., 2022	[0.079881415, 0.019909529, 0.06114451, 0.043982133, 0.0498335, 0.025671216, 0.1378725, 0.077507645, 0.086605884, 0.07729833, 0.09364369, 0.109145865, 0.07057877, 0.053283047, 0.08448857, 0.09098466, 0.07754608, 0.058392964, 0.092723764, 0.09096383, 0.07192692, 0.055837337, 0.049778078, 0.061747834, 0.051205087, 0.03984627, 0.05411842, 0.093902916, 0.0550119, 0.07595631, 0.07719392, 0.06891, 0.054…
(5)	ARI	0.310455	0.254773	0.659544	Chaffin et al., 2022	[-0.03951267698386566, 0.6471844199538465, 0.4297566237115492, 0.19623248950807734, -0.015535720551361534, 0.49768798617113225, 0.2999444263457448, 0.008626178175010634, 0.012350843857371506, 0.006435577648573077, 0.4285021497714767, -0.012047493009633016, -0.01825442099258414, -0.017127981379808123, 0.12059310393406826, -0.025813205957648674, 0.20631432116587056, 0.5706198697990377, -0.018254420…
(5)	Silhouette	0.127849	0.00124104	3.02552	Chaffin et al., 2022	[0.027338672, 0.050782613, 0.056462895, 0.056982726, 0.023820927, 0.10128567, 0.049319245, 0.032860618, 0.028278306, 0.018195633, 0.04796471, 0.0076004704, 0.074852064, 0.064892516, 0.042178996, 0.032732088, 0.048697177, 0.074490495, 0.047660105, 0.0076356027, 0.09369406, 0.08560954, 0.024656871, 0.1077922, 0.052205615, 0.08135111, 0.08182488, 0.06635084, 0.07832474, 0.032911837, 0.038418077, 0.0…
(5)	ARI	0.0657084	0.444175	0.140393	Armute et al., 2023	[-0.05277329025309639, -0.048728813559322036, -0.059957173447537475, -0.04046242774566474, -0.04046242774566474, -0.022913256955810146, -0.03564630558920229, -0.022913256955810146, -0.022913256955810146, 0.057971014492753624, 0.06570841889117043, -0.022913256955810146, -0.022913256955810146, 0.47638603696098564, 0.013728323699421965, -0.05277329025309639, -0.04081632653061224, 0.03862587591864638…
(5)	Silhouette	0.0635573	0.53185	-0.0799218	Armute et al., 2023	[0.100443125, 0.019436914, 0.06514994, 0.066661954, 0.054637253, 0.07172616, 0.04835429, 0.07851334, 0.04193742, 0.07220708, 0.016199943, 0.12470062, 0.088133, 0.106616616, 0.13016443, 0.10209437, 0.042955007, 0.032365475, 0.023728088, 0.077180706, 0.079569355, 0.04238225, 0.046637952, 0.03557145, 0.07989045, 0.06799207, 0.10374278, 0.09050469, 0.093544185, 0.117304064, 0.07026342, 0.1311322, 0.0…
(6)	ARI	0.667584	0.0682478	1.48897	Kuppe et al., 2022	[0.02620967741935484, 0.02620967741935484, 0.02620967741935484, 0.02620967741935484, 1.0, 0.02620967741935484, 0.02620967741935484, 0.02620967741935484, 0.01483404413128129, 0.02620967741935484, 0.02620967741935484, 0.02620967741935484, 0.5251204404679972, 0.02620967741935484, 0.02620967741935484, 0.02620967741935484, 1.0, 0.02620967741935484, 0.02620967741935484, 0.02620967741935484, 0.026209677…
(6)	Silhouette	0.230803	0.035367	1.80718	Kuppe et al., 2022	[0.17538098, 0.13111867, 0.1283027, 0.10846536, 0.2025047, 0.14530921, 0.12875244, 0.12637793, 0.20573156, 0.18848264, 0.19839206, 0.13064499, 0.13321605, 0.16661648, 0.20090601, 0.19184676, 0.15122388, 0.17193662, 0.17742673, 0.19535944, 0.13780244, 0.21414824, 0.17633088, 0.15735103, 0.17815973, 0.16006562, 0.17337716, 0.19720316, 0.21218611, 0.13545251, 0.16085622, 0.16483986, 0.13608693, 0.15…
(6)	ARI	0.188051	0.0732556	1.45197	Reichart et al., 2022	[0.03349319785399407, 0.1604162025232897, -0.00025403277022735933, 0.1619927688417793, 0.0580794481465799, 0.41547801825896025, 0.03311840199997525, -0.00025403277022735933, 0.05568812670779807, -0.00025403277022735933, 8.196654125785854e-06, -0.00025403277022735933, -0.00050409422873583, 8.196654125785854e-06, 0.11160913278193255, -0.00025403277022735933, 0.001382779674369748, 0.0191724035827966…
(6)	Silhouette	0.0937721	0.00514088	2.56621	Reichart et al., 2022	[0.060929555, 0.07462971, 0.07638406, 0.07533132, 0.06760011, 0.07029014, 0.04836351, 0.04851545, 0.054567806, 0.042748433, 0.075574875, 0.08030595, 0.059241753, 0.051401295, 0.044469204, 0.06581022, 0.07807997, 0.026554486, 0.049092136, 0.042612683, 0.045733545, 0.05071575, 0.06280952, 0.064653754, 0.062282104, 0.061927747, 0.053735234, 0.045988474, 0.0530071, 0.043182936, 0.052919287, 0.0362885…
(6)	ARI	0.732824	0.000101258	3.71586	Simonson et al., 2023	[0.07862407862407862, 0.1791044776119403, 0.1708542713567839, 0.32160804020100503, 0.1791044776119403, 0.04580152671755725, 0.01937046004842615, 0.32160804020100503, 0.1791044776119403, 0.04580152671755725, -0.03194103194103194, 0.07862407862407862, 0.01937046004842615, 0.5063291139240507, 0.01937046004842615, 0.1791044776119403, -0.03194103194103194, 0.01937046004842615, -0.02531645569620253, 0.…
(6)	Silhouette	0.102626	0.0845624	1.37502	Simonson et al., 2023	[0.053341705, 0.03299623, 0.077673025, 0.053309537, 0.0837803, 0.04710633, 0.060877584, 0.064289235, 0.061461035, 0.04763216, 0.0508418, 0.0728242, 0.06412943, 0.025932424, 0.051447608, 0.112819485, 0.0050910176, 0.07948459, 0.06339369, 0.06446187, 0.093574874, 0.040765237, 0.106546685, 0.07563545, 0.048533548, 0.07222858, 0.018012667, 0.10497365, 0.109719105, 0.04986429, 0.06862822, 0.060024735,…
(6)	ARI	0.111136	0.414359	0.216346	Koenig et al., 2022	[0.3180164594415431, 0.025174571206893707, 0.13434772694292998, 0.015218265166495454, 0.09480495897782987, -0.00024252615240343418, 0.11113632679526665, -0.06685776915943006, 0.31860036832412525, -0.025048169556840076, -0.04409985750631751, -0.009263373782259443, 0.10116620962499623, -0.02432543844970226, 0.3180164594415431, -0.054605460546054606, 0.07707378158389044, 0.3607778722904995, 0.198860…
(6)	Silhouette	0.061386	0.6564	-0.402658	Koenig et al., 2022	[0.079881415, 0.019909529, 0.06114451, 0.043982133, 0.0498335, 0.025671216, 0.1378725, 0.077507645, 0.086605884, 0.07729833, 0.09364369, 0.109145865, 0.07057877, 0.053283047, 0.08448857, 0.09098466, 0.07754608, 0.058392964, 0.092723764, 0.09096383, 0.07192692, 0.055837337, 0.049778078, 0.061747834, 0.051205087, 0.03984627, 0.05411842, 0.093902916, 0.0550119, 0.07595631, 0.07719392, 0.06891, 0.054…
(6)	ARI	0.645855	0.016814	2.12451	Chaffin et al., 2022	[-0.01825442099258414, 0.4285021497714767, -0.025813205957648674, 0.07799729009135015, 0.1628133102852204, -0.015535720551361534, 0.02832215639039, -0.04445165744716552, -0.01825442099258414, 0.11503071248047242, -0.012047493009633016, 0.43118358145768226, -0.04445165744716552, 0.1628133102852204, 0.30980753088385726, 0.1628133102852204, -0.01825442099258414, -0.030048099955924345, -0.00336656739…
(6)	Silhouette	0.12277	0.002848	2.76479	Chaffin et al., 2022	[0.07533091, 0.056624264, 0.040343337, 0.043766793, 0.062341582, 0.015674958, 0.07254794, 0.032257386, 0.03707034, 0.025877723, 0.015709147, 0.031790074, 0.0824312, 0.032778792, 0.050126426, 0.053259045, 0.031131295, 0.065559275, 0.021264842, 0.041304283, 0.061439306, 0.011290904, 0.048731644, 0.041696157, 0.06688651, 0.053801406, 0.05678422, 0.043541905, 0.027924057, 0.041751232, 0.036952447, 0.…
(6)	ARI	0.183308	0.187532	0.887027	Armute et al., 2023	[-0.05277329025309639, -0.048728813559322036, -0.059957173447537475, -0.04046242774566474, -0.04046242774566474, -0.022913256955810146, -0.03564630558920229, -0.022913256955810146, -0.022913256955810146, 0.057971014492753624, 0.06570841889117043, -0.022913256955810146, -0.022913256955810146, 0.47638603696098564, 0.013728323699421965, -0.05277329025309639, -0.04081632653061224, 0.03862587591864638…
(6)	Silhouette	0.0721745	0.414132	0.216928	Armute et al., 2023	[0.100443125, 0.019436914, 0.06514994, 0.066661954, 0.054637253, 0.07172616, 0.04835429, 0.07851334, 0.04193742, 0.07220708, 0.016199943, 0.12470062, 0.088133, 0.106616616, 0.13016443, 0.10209437, 0.042955007, 0.032365475, 0.023728088, 0.077180706, 0.079569355, 0.04238225, 0.046637952, 0.03557145, 0.07989045, 0.06799207, 0.10374278, 0.09050469, 0.093544185, 0.117304064, 0.07026342, 0.1311322, 0.0…
